# Supplementary material for: NAP-seq reveals multiple classes of structured noncoding RNAs with regulatory functions
Source: Nat Commun. 2024 Mar 18;15:2425. doi: 10.1038/s41467-024-46596-y (PMC10948791; doi:10.1038/s41467-024-46596-y)
Supplement: Supplementary file 4 — Supplementary Data 1 [file 41467_2024_46596_MOESM4_ESM.xlsx]

## Sheet: RNA RQN
Supplementary Data 1. RQN of RNA used to construct NAP-seq library
RNA samples	RQN
HEK293T_Replicate_1	8.75
HEK293T_Replicate_2	8.74
HEK293T_Replicate_3	9.73
U87_Replicate_1	9.75
U87_Replicate_2	8.74
U87_Replicate_3	8.72
HepG2_Replicate_1	9.73
HepG2_Replicate_2	9.71
HepG2_Replicate_3	9.71
HepG2_ADR_Replicate_1	9.71
HepG2_ADR_Replicate_2	9.70
HepG2_ADR_Replicate_3	9.73
HepG2_CoCl2_Replicate_1	8.75
HepG2_CoCl2_Replicate_2	8.77
HepG2_CoCl2_Replicate_3	8.73
HepG2_polyIC_Replicate_1	9.74
HepG2_polyIC_Replicate_2	9.72
HepG2_polyIC_Replicate_3	9.72
C2C12_D0_Replicate_1	8.84
C2C12_D0_Replicate_2	8.84
C2C12_D0_Replicate_3	8.81
C2C12_D72_Replicate_1	8.79
C2C12_D72_Replicate_2	8.77
C2C12_D72_Replicate_3	8.76
C2C12_D96_Replicate_1	8.79
C2C12_D96_Replicate_2	8.73
C2C12_D96_Replicate_3	8.73
C2C12_D144_Replicate_1	8.72
C2C12_D144_Replicate_2	8.70
C2C12_D144_Replicate_3	8.69

## Sheet: mapping statistics
Supplementary Data 1. Library list and the mapping information.
Mapping statistics of NAP-seq-NGS data
	Total read	Filtered read	Mapped read	Mapping rate	Uniquely mapped read	Unique mapping rate
HEK293T_Replicate_1	46995007	46944355	42189552	89.87	32269340	68.74
HEK293T_Replicate_2	44380726	44254838	37669607	85.12	29271026	66.14
HEK293T_Replicate_3	48928570	48881171	44258981	90.54	33817454	69.18
U87_Replicate_1	26740855	26701898	23770913	89.02	17551055	65.73
U87_Replicate_2	48965920	48912429	43849239	89.65	34169477	69.86
U87_Replicate_3	51986277	51919162	46216636	89.02	34361291	66.18
HepG2_Replicate_1	45924645	45891871	41021785	89.39	30576579	66.63
HepG2_Replicate_2	44925566	44871516	39855755	88.82	29223699	65.13
HepG2_Replicate_3	46001411	45960423	41058649	89.33	30052194	65.39
HepG2_ADR_Replicate_1	49047254	49040954	43124649	87.94	29904528	60.98
HepG2_ADR_Replicate_2	42314836	42309805	37290501	88.14	25738214	60.83
HepG2_ADR_Replicate_3	61711489	61701674	53888306	87.34	37872744	61.38
HepG2_CoCl2_Replicate_1	49165240	49159155	43212974	87.9	27665056	56.28
HepG2_CoCl2_Replicate_2	50098842	50095351	44234612	88.3	30477450	60.84
HepG2_polyIC_Replicate_1	55241813	55228810	48241082	87.35	26631592	48.22
HepG2_polyIC_Replicate_2	61079374	61071154	53125259	86.99	25775980	42.21
HepG2_polyIC_Replicate_3	61987631	61980464	54388719	87.75	29477956	47.56
C2C12_D0_Replicate_1	42027886	42019576	36833054	87.66	29028308	69.08
C2C12_D0_Replicate_2	48499199	48489942	42556987	87.76	32755681	67.55
C2C12_D0_Replicate_3	42991371	42982901	37677594	87.66	28667762	66.7
C2C12_D72_Replicate_1	41847171	41827295	36786258	87.95	27365552	65.43
C2C12_D72_Replicate_2	40148588	40137881	35378328	88.14	26376010	65.71
C2C12_D72_Replicate_3	47169613	47159556	41753477	88.54	31644974	67.1
C2C12_D96_Replicate_1	38147583	38133971	33647605	88.24	25178140	66.03
C2C12_D96_Replicate_2	39816913	39805163	35166221	88.35	25724804	64.63
C2C12_D96_Replicate_3	35288781	35281850	31116029	88.19	23139663	65.59
C2C12_D144_Replicate_1	41147215	41134905	36430189	88.56	26686625	64.88
C2C12_D144_Replicate_2	43434991	43415928	38043947	87.63	28146563	64.83
C2C12_D144_Replicate_3	39343881	39328161	34659905	88.13	24451175	62.17
Mapping statistics of NAP-seq-TGS data
	Total read	Filtered read	Mapped read	Mapping rate
HepG2_Replicate_1	9164309	8772559	8369518	95.41
HepG2_Replicate_2	13041686	12142197	10636812	87.6
HepG2_Replicate_3	6500308	6212420	5855912	94
C2C12_D0_Replicate_1	8961727	5313310	4864290	92
C2C12_D0_Replicate_2	23061685	8767345	8042086	92
C2C12_D0_Replicate_3	40223285	10361664	9468695	91
