# Supplementary material for: NAP-seq reveals multiple classes of structured noncoding RNAs with regulatory functions
Source: Nat Commun. 2024 Mar 18;15:2425. doi: 10.1038/s41467-024-46596-y (PMC10948791; doi:10.1038/s41467-024-46596-y)
Supplement: Supplementary file 5 — Supplementary Data 2 [file 41467_2024_46596_MOESM5_ESM.xlsx]

## Sheet: human_napRNA
Supplementary Data 2. NapRNAs identified by NAP-seq (human). Each row represents a single napRNA which expressed in at least 2 samples. The following is the meaning of each list header: (1)name: name of napRNA, which were sorted by their expression value; (2-4)chrom,start,end: genome location of napRNA (hg38); (5)score: the numbers of reads containing NAP-seq specific 5’ or 3' adapters (same as "…
name	chrom	start	end	score	strand	contigLen	readNum	startReadNum	endReadNum	startPvalue	endPvalue	startFold	endFold	up20ntFold	down20ntFold	clusterSeq	cdScore	structure	shape	mfe	conservation	geneName	geneType	HepG2_rep1	HepG2_rep2	HepG2_rep3	HEK293T_rep1	HEK293T_rep2	HEK293T_rep3	ADR_rep1	ADR_rep2	ADR_rep3	CoCl2_rep1	CoCl2_rep2	polyIC_rep1	polyIC_rep2	polyIC_rep3	U87_rep1	U87_rep2	U87_rep3
hsa-napRNA-1	chr8	123434450	123434610	48763	+	160	48762.5	22038.5	26724	-160427	-198624	117.557	162.157	37.4592	16.3189	ACCCCATCTCTACTAAAAATACAAAAATTAGCTGGGTGTGGTGGCGCGCCTGTAATCCCAGCTACTCGGGAGGCTGAGGTGGGAAAATCACTCGAACCCCGGAGGTGGAGGTTGCAGTGAGCTGGGATTGTGCCACTGTGCTCCAGCCTGGGTGACAGAG	0	..............................((((((((((((((((((......((((((((..(((((....))))).........(((((..(((((((....))).))))..)))))))))))))))))))))))))).)))))(((.....)))..	[[][]][]	-60.4	-0.0456743	AluSz-Alu	repeatMask-Alu	6135.99	7851.26	6749.38	4108.96	2940.93	5264.5	1408.01	1178.33	1766.5	2830.7	2409.33	3871.17	3409.56	2291.85	2320.98	3417.86	3965.32
hsa-napRNA-2	chr1	92902061	92902236	45216	-	175	45215.8	18102	27113.8	-114774	-188963	103.979	391.639	38.9941	44.762	CTTGGGAAAACAGTACTTAGGCTGCTCAGGCCTCCCCAGTGCCTAAGTTGAAGCAGCACTCTGCATCCCAGAAAACAATGCCTTGGCTGCCCAGAGTGGTCACACACCTCGGTACCTAAGGTGAAGTGGCATCCTGCATCCCAGGGAAATGGTGCCTGGGCTTCCAAGAACATTC	0	(((((((.......((((((((.(((..((...))..)))))))))))....(((((((((((((.((.((..........)).)).)))..))))))(((((.(((((.((...)).)))))..)))))...))))..((((((.(.....).)))))).))))))).......	[[][[][]][]]	-60.5	0.192052	L1MA5-L1	repeatMask-L1	4442.08	5134.25	5476.83	4864.5	2533.83	5472.13	2747.5	2602	3230.33	3507.33	3851	2372.7	2518	2193	476	455	746.5
hsa-napRNA-3	chr1	45972130	45972341	38083	+	211	38083.3	17210.3	20873	-132371	-164866	259.071	227.522	39.7921	46.6604	GGAGTCCACAGACCTCGGCCCACTGCATCTTCTTTGGGTTTGAAGCTGTCAAGGAGGACTCAACATTCAGCACACTGGTTGGAACAGCATTTCACTCACAGAAAGGACAGATACAACAAGATCAGAGTCTGTGATGTGCACCAGTGGCAAAGATCCCATTCCATCCTGTGGTGGGCAGATACACTGGTGGGGCTGGCCGTGTGCCACATGC	0	.((((((((((.(.((((((((..(......)..)))).)))).)))))......))))))..(((...((((((.((((((..(.......((((((((((.......(((........)))....))))))).)))((((((((........((((..((((...))))))))......)))))))))..))))))))))))...))).	[][[][]]	-69.7	0.0776047	MAST2	intron	3773.33	4442	4154.53	2156.5	866.867	2311.33	2909	2608	3464	2720	3896.33	2492.83	2898.5	2343	1148	1801	2996.79
hsa-napRNA-4	chr17	21206568	21206750	25405	-	182	25405	13412.4	11992.6	-106564	-92362.4	189.227	108.353	10.9612	18.5896	TAGCCTGGCCAACATAGAGAAACTCTGTCTCTACTAAAAATACAAAGTTAGCTGGGCGTTGTGGCACGTGCCTGTAATCCCAGCTGCTTGGGAGGCTGAGGCAAGAGAATTGCTTGAACCCAGGAGGTGGAGGTTGCAGTGCTCCGAGATTGTGCCACTGCACTGCAGTCTGGGTGACAAGA	0	..((((((((..(.((((((.......))))))...........((((.(((((((.((((.(((....)))..))))))))))))))).)..)))).))))..........((((.(((((((..((((....((((((((...........).)))))))))))..)))))))..)))).	[[][]][]	-64.3	-0.158518	AluSq2-Alu	repeatMask-Alu	2269.67	3036.14	2383.45	2992.83	2081.58	3734.06	1976.17	2078	2483.43	1017	1181	1664.4	1884.2	1379	2070.53	3396.95	3034.57
hsa-napRNA-5	chr22	23282538	23282739	13560	+	201	13560.5	5472	8088.5	-40549.9	-64754.3	70.3589	154.633	26.8918	24.4755	ATGGGGAGCTCTGTTGCCTCCGGCCCCAGAATGGGGGAAAAGTTCAGAGAGACCGAGGCTCCCCGAGAAGAACCTCAGGCTGCAGGTGACAGCAGGGCAAGGTGCCTGGTCTGGCCCCAGGACCAGCCTGGCTCCCTGAGAGCACAAGGCCTCATCACTTCTCGAGATGAGGACAGGTGCACCGCCTGCGGGGAGACACTG	0	.(.((...(((((..((......(((((...))))).....)).)))))...)).)..(((((((.......(((...(((.((((.((..((.((((..(((.(((((.......)))))))).)))).))))))))..)))...)))(((((((.........))))))).((((((...)))))))))))))......	[][[][][]]	-82.6	-0.520241	BCR	intron	1333	1515	1766	1909.5	1006	2034	680	626	898.667	937	1051	814	936	1033.5	465	545	1101
hsa-napRNA-6	chr20	38433861	38433998	11826	+	137	11826	7468	4358	-61902.4	-34718.6	103.985	13.0907	39.7753	14.1431	AGGTGTGAGAAAGCTCCAGAGTTTGAAAGGGACAGGAGCGGACCCTCCAAACACGGGGAAGCACTTTCCGCGATTTCTCTCCCTGCACTATCAATGACCAGGGCACAGGCAGCCCACGATCACTTTCGAATACAGGT	0	..((((..(((((.....((...((..(((((.(((((((((((((........))))........)))))...)))).))))).))...))..((((..((((.......))))..).))))))))..))))....	[[][]]	-36	1.46152	intergenic	intergenic	74130.7	86758.4	92138.2	89507.2	53759.3	99108.2	56474	52145	69930.3	68394	75549	47333.5	39736	29557	34746.2	45158	67182.2
hsa-napRNA-7	chr5	131162869	131163118	11692	-	249	11692.2	5415.56	6276.59	-37855.9	-48799.3	156.498	122.008	13.0375	30.7458	ACGCCTGTAATCCCAGCACTCTGGGAGGCCGAGGCAGGTGGATCACCTGAGGTCAGGAGTTCGAGACCAGCCTGGACAACATGGTGAAACCCCGTCTCTACAAAAACACAAAAATTAGCTGGGCATGATGGCACGTGCCTGTAATCCCAGCTACTTGGGAGGCCGAGGCAAGAGAATCACTTGAACCCAGGAGGCGGAGGTTGCAGTGAGCTGAGATCATGCCATTGCACTACAGCCTGGGTGACAGAG	0	....((((..((((((....)))))).(((.((((..((((.(((((((..((((((.(((...)))...))).)))..)).))))).(((((((((((................((((((((..((..(((....)))..))..))))))))(((((....))))).((((.......))))......)))))))).)))(((((((.((((....)).))))))))))))).)))).))).))))..	[[][[][[][][]][]]]	-93.5	-0.0939909	AluSx-Alu	repeatMask-Alu	961.464	1232.63	1135.66	3031.44	3123.44	4631.68	684.798	664.299	1296.46	576.337	572.744	510.571	708.544	461.812	1214.19	1490.3	833.009
hsa-napRNA-8	chr20	38425194	38425331	10774	+	137	10774	7097	3677	-58380.4	-28571.8	106.362	9.54074	43.119	14.378	GCATGTACGAAAGCTCCAGAGTTTGGAAGGGATAGGAGTGGACCCTTCAAACACGGGGAAGCGCTTTCATTGATTCCTCTCCCTGCACTATCAATGACCAGGGCAAAGGCAGCCCACGATCACTTTCGAATACAGGG	0	...((((((((((.((((.....))))(((((.((((((.((((((........))))...........)).)))))).)))))..........((((..((((.......))))..).)))))))))..))))...	[[][][]]	-36.6	1.84935	intergenic	intergenic	90760	105593	104056	91177.9	52009.5	107955	70954	66476	91449.8	95011	107970	57222.5	53195	37318	41696.2	54898	75073.5
hsa-napRNA-9	chr3	53308326	53308485	10329	-	159	10328.9	3484.44	6844.5	-28309.4	-61966.1	43.7072	418.956	33.4853	22.5972	ATCCCATCTCTATAAAAAATTTAAAAATCAGCCAGGTGTGGTGGTGTGCACCTGTGGTCCTGGCTGTTTGGAGGCTGAGGTGGGAAGATCACGAGCCCAACAGCTCCAAGTTACAGTGAGCTATTATTCTGCCACTGCACTCCAGCCTGGGCAACAGAG	0	.(((((((((.........((((((...((((((((...((((.....))))......))))))))))))))....))))))))).........(((((...(((...(((..(((((.((.........))))))).)))..))).))))).......	[][]	-54.6	-0.0537542	AluJr4-Alu	repeatMask-Alu	571.25	743.9	766	1637.06	1135	2135	449.375	531	587	340	395.25	554.167	818	530	426	665.6	913
hsa-napRNA-10	chr2	17747537	17747718	9234	-	181	9233.95	4327.61	4906.34	-40116.5	-46500.3	158.216	244.118	21.1447	14.0585	CAGCCTGGCCAACATGGCAAAACCCCATGTCTACTAAAAATAAAAAATTAGCTGGGCATGGTGGCACGCACCTTAATCCCAGCTACGTGGGAGGCTGAGGCAAGAGAATCGCTTGAACCCAGGAGGTGGAGGTTGCAGTGAGCTGAGATTGTGCCACTGCACTCTAGCCTGGGAGACAGAG	0	((((((.((((...)))).....(((((((...................(((((((...((((.....)))).....))))))))))))))))))))...((((.......))))..((((((...(((((..(((((((.((.........)))))))))))))).))))))........	[[][]][][]	-69.8	-0.0858911	AluSz-Alu	repeatMask-Alu	532.25	583.542	529.972	2082.62	1282.32	2607.02	387.5	376.229	520.667	238.667	248.333	299.375	326	174.75	427.334	570.75	520.812
hsa-napRNA-11	chr7	138583497	138583605	9186	+	108	9185.5	4343	4842.5	-35146.2	-40390.1	203.147	447.669	24.0367	40.184	TAACCCCAGCTACGCGAGAGGCTGAGGTGAGAGGATCACTTAAGCCCAGGAGGCAAAGTTTGCAGTGAGCCGAGATTGTGTCACTGCACTCCAGCCTGGGTGACAGAG	0	..(((.(((((.(....).))))).)))..........((...(((((((..(...(((..(((((((..((....))..)))))))))).)..)))))))...))..	[][]	-37.3	-0.00812226	AluJb-Alu	repeatMask-Alu	999.5	784.1	949.25	178.5	162	175.5	274	321	259	233	395	931.5	1002.5	597.333	31	18	88
hsa-napRNA-12	chr22	24075567	24075731	7100	+	164	7099.83	3046.5	4053.33	-25439.5	-35291	104.66	260.14	21.5373	18.4346	AACCCTGTCTCTACAAAAAATTAAAAAATTAGCTGGGTGTGGTAGCTCGCGCCTGTAGTCCCAGCTACTCAGGAGACTGAGGCAGGAAGATTGTGTGAGTCCAGGAATTGGAGGCTGCAGTGAGCTATAATTGTGCCAACTGTACTCCAGCCTGGGCAACAGTT	0	...(((((.....................((((((((..((...((....))...))..))))))))(((((....)))))))))).......(((..(((((((..((((((..((((((..((.........))..))))))))))))))))))).)))...	[[][]][]	-57.3	-0.0189405	AluJr-Alu	repeatMask-Alu	741.75	687.65	542.667	883.5	622.167	1019.12	344.333	384.333	333.5	378	545	528.833	567	349	77.6111	141	180.143
hsa-napRNA-13	chr18	22857010	22857186	7056	-	176	7055.67	3165.67	3890	-17727.4	-22318.8	107.746	170.543	28.9687	32.04	GGCTAATGATGACAACAGCTGCCAGCACACCTTCCATCAAAAGCATGTGAAGACTTGAAACAAACCTGAGCTCTGGTTTGTTTTAGAAGCATCACTGTGACATGCCTGTGCCGGCAGAGGCTCAGAATACATTCCTTAACACTAGGACTCCAAGGTGTGCTGGATGCCAGAAGCCC	0	((((..((.........((..((((((((((((.........((((((.(....((((((((((((........))))))))))))...........).))))))(((.(((......))).))).......((((.......))))....))))))))))))..))))..)))).	[[][][]]	-58.5	2.76247	AC090912.2	intron	364.667	412.833	411.833	279.5	143	434.567	253	268	300	120	223.333	91	117	66	916.333	1405.75	1878.75
hsa-napRNA-14	chr17	21297396	21297540	6398	+	144	6398	2564	3834	-20113.1	-31695.6	48.5507	111.087	19.6781	16.0721	GGGAAATGATGAGGCAGAAGCTCCCACAAGGGCAGGCATGTGGCCAGCATGTCTGTACTGGGTGGTCTCCGGGAGCCGTGTCACTCCCAGCCCTGCTGCCTGATGGTGCCAGAGCACCAGGTGACCCTGGCATCTCTGATCCTT	20.005	((((.((.((.((((((..(((.((((..((((((((((((.....)))))))))).))..)))).....(((((........))))))))....)))))).)).))..(((((..(((((....)))))...))))).)))).	[[[][]][]]	-59	-0.726767	MAP2K3	intron	587	659	760	278	211	208	436.5	356	512	531	716	386	362	234	376	442	909
hsa-napRNA-15	chr7	2643460	2643727	6305	+	267	6305	4184	2121	-34853.5	-15556.2	104.433	22.5075	34.6035	25.3885	TTACGATGATGCTGAGTGCCTGTGTTCCCTCACCACCCTGCAGGCGGCGCCAAGGGCAAGGGTGCCTGGTGCTTAGCAGCCTCTCCCCACCGGGCATGGGCGTCCCCTGCCCACTGCCCCTGGGCATCAGCCCTCTGCACCAGGGCAGTGCCATCTGAGGGACGGGCTTGCCTCGCCCAGATCCTGTTTGGCCAGGGCTTATCTCGCTCTGCCTCCGTTTTCTCATCTGGCAAGTGGGAGTGGGTGGCTCTGGCGCCGCTGAGGAAG	15.36	.........(((((((((((.(.((.((((.....((((...(((...))).))))..)))).))).))))))))))).((.(((((.((.(((((.(((....)))))))).((((((.((((((.........))).)))))))))(((((..((((((((((((.......))((((((...)))))).((((((.......))))))...))).)))))))..))))).))))))).))(((((......)))))........	[][[][][[][][]]][]	-114.9	-0.475192	L2a-L2	repeatMask-L2	1923	1503	1780	624	302	756	2448	2492	2526	70	101.111	662	816	637	119	247	329
hsa-napRNA-16	chr20	9356939	9357102	4684	+	163	4684.5	1889	2795.5	-12418.5	-20028.7	81.1355	320.024	29.9651	45.1166	ACCCCATCTCTGCAAAAAATACCAAAATTGGCTGGGTGTGGTGGCTCACACTTGTGGTCTCAGCTTCTGGGAGGCTGAGGTGGGAAAATCATCTGGACCCAGGGAGGTCAAGGCAGCAGTGAGCCTTGATTGTGGCCACTGCACTCCAGCCTGGGCAACAGAA	0	..((((.......................((((((((((((((((.((((((((.((((((((((((...)))))))((((((.....)))))))))))))))...((((((((........)))))))))))))))))))))).))))))))))........	[[[][]][]]	-70.2	-0.0516238	AluJb-Alu	repeatMask-Alu	4	4	0	1186.5	802	1321	22	17	17	4	0	3	6	5	294	671	959.5
hsa-napRNA-17	chr7	900261	900451	4666	-	190	4666	2746	1920	-14314	-8541.87	147.578	36.9009	26.6092	43.3785	CTGGGATGATGTTGAGCCCTAGGGTGGGCCTGGGACTGGCCAAGGGCTCACCCTGACGTGCCTGCAGCCCTCCTGCCTCACTCTAGAACTTCAGCTCAGCCAAAGGGGAAAGCGGGGAGGGAAGGGGTGGCAAGCAGAGGCAGAAATGTGGATCCTGCGGAGGCTAAGCCAGGCCTGGGCCCTGACCTGG	17.894	(((((............)))))((((((((((((.(((((..((((....))))....(((((((.((((((((.((((.(((..........(((...((....))...))))))))))..))))).)))..))..)))))...........(((....)))....))))).)))))))))..)))...	[][[][][]]	-74.2	-0.859556	ADAP1	intron	592	629	780.2	79	79	101	571	548	533	409	499	592	693	572.5	1	1	2
hsa-napRNA-18	chr9	132380101	132380291	4612	-	190	4611.85	1759.85	2852	-13725.8	-23959.2	58.1678	130.081	17.7877	39.3431	GTCTGGCCAGCATGGTGAAGCCCTATCTTTACTAAAAATACAAAAATACAAAAATTTAGCTGGGCGTGGTGGTGGGCACCTGTAATCCCAGCTACTCAGGAGGCTGAGCCAGGAGAACAACCTGAACCTTGGAGGCAGAAGTTGCAGTGAACTGAGAATGTGCCTCTGCACTCCAGCCTGGGTGACAGAG	0	.((((((((((.((((((((......))))))))......................((((((((...((((.....))))......))))))))........)))).))))))........(((.((((((((((((((.((.(((............))))).))))).)))))....))))..)))..	[[][]][]	-60.9	-0.226745	AluSx1-Alu	repeatMask-Alu	260	377	295.25	1171	907.5	1655.64	196	208	331	140	113	140	238.5	129	194.5	345	332.6
hsa-napRNA-19	chr17	1850719	1850877	4278	+	158	4278.12	1723.17	2554.95	-13183.9	-21216.4	56.8369	120.556	20.3949	18.7857	ACCCTGTCTCTACTAAAAATACAAAAATTAGGTGTGGTGGCGGGTGCCTGTAATCCCAGCTACTCAAGAGGCCGAGGCAGGAAAATTGCTTGAACCTGGGAGGCGGAGGTTGCAGTGAGCTGAGATTGTGCCACTGCGCTCCAGCCTGGGTGACAGAG	0	.(((((((.((((....................)))).)))))).).((((...(((((...(((...(((...((((((.....))))))...)))..)))((((((..(((((((.((.........))))))))))))).)))))))..))))..	[][[][]]	-53.8	-0.0487688	AluSx1-Alu	repeatMask-Alu	157.533	166.143	144.843	662.869	601.353	1026.76	249.25	172.5	327.867	148.7	151.5	265.7	186.5	158.5	398.121	537.513	473.516
hsa-napRNA-20	chr17	32198533	32198694	4198	+	161	4198.5	2046	2152.5	-15964.9	-16844.9	138.158	95.6541	29.1579	18.4606	ACCCCATCTCTACAAAAATACAAAAATTAGCCAGGCATGGTAGTGTGCGCCTGTGGTCCCAGCTACTCAAGAGGCTGAGATGGGTAGATTGATTGAGCCCAGGAGGTCGAGACTGCAGTGAGCTGTGATCGTGCCACTGCACTGTAGCCCGGGCAGCAGAG	0	..((((((((..................((((......((((((..(.(((...))).)..)))))).....))))))))))))............((((.((.(.(..((..(((((((.((.........)))))))))))..).))))))).......	[][]	-48.9	0.0247914	AluJb-Alu	repeatMask-Alu	623.5	592.556	662	6	1	1	273.5	239	245.077	183	378.75	503.5	539	302.7	0	2.33333	6
hsa-napRNA-21	chr1	62025662	62025816	4155	+	154	4155.34	2856.34	1299	-21974.4	-8702.08	148.865	15.703	5.79365	71.1571	ATGCCAAAAAATTAGCTGGGCATGGCGACATGTGCCTGTAATCCCAGCTGCTCAAGAGACGGAGGCAAGAGAATCACTTCAACCCAGGAGGTGGAGGTTGCAGTGAGCTGAGGTAGTGCCACTGCACTCCACCCTGGGTGACAGAGAGAGACCC	0	.(((........((((((((((.((((.....))))))....))))))))(((........))))))......((.(((((.((((((..((((((..(((((((.((.........)))))))))))))))))))))))).)).)).......	[[][]][]	-56.7	-0.0184675	AluSz6-Alu	repeatMask-Alu	635.333	935.924	843	1010.46	606.5	1165.2	350	339.25	318	131.5	152.25	190	226	109	2	2.5	20
hsa-napRNA-22	chr22	32394143	32394303	3900	-	160	3900.1	2161.1	1739	-16501.4	-13301.9	155.709	79.8266	17.0729	21.6096	CCGCCTCTACTAAAAATACAAAAAATTAGCTGGGCATGGCAGCAGGCGCCTGTGGTCCCAGCAACTCGGGAGGCTGAGGCAAGAGAATGGCGTGAACCCAGGAGGCGGAGCTTGCAGTGAGCCGAGATCCCGCCACTGCACTCCAGCCTGGGCGACAGAG	0	((((((((.((.................((((((.((.(((((....).)))).))))))))..(((((....)))))...)))))..)))).)..((((((....((((..(((((((.((.(.....).)))))))))))))..))))))........	[[][]][]	-60	-0.297312	AluY-Alu	repeatMask-Alu	173	213.333	169	918.358	602.036	950.283	159	163.5	277	111	79	104.567	154.333	100.5	153.2	153.684	190.467
hsa-napRNA-23	chr19	12926436	12926663	3886	-	227	3886.03	1722.58	2163.45	-11175	-16047.8	66.612	61.1739	18.9239	23.3039	TTGCTTGAGCCTGGGAGTTTGAGGCTGCAGTGAGCTATGATTGCATCACTGCACTGCAGGCCAAGCAACAGAGCAAGACTTTGTCTCTTTAGGCCGGGCGCGGTGGCTCACGCCTGTAATCCCAGCACTTTGGGAGGCTGAGACGGGCGGATCGCGAGGTCAGGAGATCAAGACCATCCTGGATAACACAGTGAAACCCCGTCTCTACCAAAAATACAAAAACAATT	0	(((((((.(((((..(((........(((((((((.......)).)))))))))).)))))))))))).(((((((....))).)))).(((((.((((......))))..)))))...((((((....))))))((..((((((((.(..((((...(((((((...........)))))....))...))))..)))))))))..))..................	[][][][][]	-83.8	-0.0958015	AluY-Alu	repeatMask-Alu	266.75	173.2	272.958	547.825	510.4	864.047	85	104	188.125	40	80.25	539.833	690.1	525	664.615	931.322	827.586
hsa-napRNA-24	chr5	113162528	113162692	3811	-	164	3811.17	1367.06	2444.11	-9179.67	-18214.1	36.5574	99.1303	21.0099	13.4808	ACCCCATCTCTACAACAACAACAACAAAATTAGTTGGACGTGGTGGTGCCTGACTGTGGTCCCAACCACTGGAGAGGCTGAGGTGGGAAGATGACTTGAGCCTGGGATTTCGAGGCTGCAGTGAGTTGTGTTCTTGCCACTGCATTCTAACCTGGGTGACAGAG	0	(((((((.((..((((................)))))).)))).)))((((..(((((((....))))).))..))))...((((((((.(((((((((((((.(.....).))))).))...)))))).)))))))).((((((((......))))).)))..	[][][][]	-54.5	-0.0452963	AluJb-Alu	repeatMask-Alu	63	106	114.31	392	216	479.5	321.056	377.167	495.286	215	307.083	261	402.2	355	298	485.125	562.143
hsa-napRNA-25	chr4	185112385	185112673	3764	+	288	3763.6	1615.93	2147.67	-6983.99	-9579.38	93.6908	39.4067	37.6205	35.0432	AGGTCAGGCCTGGTGGCTCATGCCTGTAATCCCAGCACTTTGAGAGGCTAAGGTGGGCAGATCACCTGAGGCCAGGAGTTCGAGACCAGCCTGGCCAGAATGGCAAAACCCCCATCTCTACTAAAAATACAAAAATTAGCCAGGTCTGGTGGCACACATCTGTAATCCTACCTACTCGGGAGGCTGAGGCAGGAGAATCGCTTGAATCTGGAAATTGGAGGTTTCAATGAGCTAACATTGCCACTGCACTGCAGCCTGGGTGACAAAGCCAGACTGTCTCAAAATTTT	0	.((((((((.((..(((((((((((.((((.((((..........((((.((((((.....))))))..))))....((((((((((((((((((.(((((((........)))).)))...................)))))).)))))((.(((....)))...))..(((.(((((....)))))..))).......)))))))))))..)))).))))....)))))))..))..)))..)).)))((((.((((.(.....).)))).))))...........	[[][[][][]]][]	-87.5	0.0427502	AluSz6-Alu	repeatMask-Alu	39	4	3	4	16.2	1	123.5	143	174.2	1	1	11	13.5	21	2312.34	3534.35	3970.66
hsa-napRNA-26	chr19	58314448	58314612	3665	+	164	3665.05	1478.16	2186.9	-10206.8	-17816.8	63.5831	245.269	31.8893	52.4556	ACCCCATCTCTACTAAAAATACAAAAAAATTAGCTGGGTGTGGTGGCGGGCACCTGTAGTCCCAGCTAATCAGGAGGCTGAGGTGGGAGAATGACGTGAACCCGGGAGGCAGAGCTTGCAGTGAGCCAAGATGGCGCCACTGCACTCCAGCCTGGGTGACAGAG	0	..((((((((..((..............((((((((((...((((.....))))......))))))))))....))...)))))))).........((.(((((((..(..(((..(((((((.((((...))))..)))))))))))..)))))))..))...	[][]	-63.5	-0.043905	AluY-Alu	repeatMask-Alu	263.517	250.367	191.616	323.565	205.791	367.889	172.267	141.9	244.034	134.408	139.523	157.06	205.867	151.591	280.588	323.165	598.407
hsa-napRNA-27	chr1	162943846	162944017	3648	+	171	3648	2234	1414	-10656.7	-5710.73	155.249	60.5431	36.1749	10.8256	GAAGGTTAGTATAGTACAGTGGTTAAGAACAAGGCTTTACACTTAAAGAAACAGTGTTCAAATCCCAACTTGGTTGGTAACAGCTGTAGCACCTTGAGTTAGTTAGCCACTTAGAAAGGTTGAGTCCATGAATATGCATTATAGTGTTTAGAAAAATGCATGGCATATTTT	0	.(((((..((....((((((.((((.(((((...(((((....)))))......))))).....(((((...))))))))).))))))))))))).....(.((((((.........)))))).)....((((((((..(((.((((((....))))))))))))))))).	[[][]][][]	-33.4	-0.0664224	MIR-MIR	repeatMask-MIR	15.6667	23.8333	10.8333	2022.25	1329	2039.42	1	2.53333	9	2	1	8	12	1.2	20	82.5	113.5
hsa-napRNA-28	chr4	184640133	184640240	3632	-	107	3632	1950	1682	-15567.9	-13145.8	63.7542	43.9826	4.73251	13.4289	TTGGAGAAGGTCAAACATCACCCTCTCCTGTGGTTAAATTGAGATGGTGGCACTGGCTGTCTTCTATATTATTGCTGCACCTTTCCTCACCAGGGGTGCACACAAAA	0	..(((((.(((((....(((((.((((..((......)).)))).)))))...))))).)))))........((.(((((((((.......))))))))))).....	[][]	-31.3	-0.117726	CASP3	intron	239	349	381	332	203	338	149	92	110	97	66	120	126	105	288	424	812
hsa-napRNA-29	chr7	1029159	1029453	3629	-	294	3629.17	1577	2052.17	-12338.4	-16841.1	71.3762	89.4337	23.5004	28.774	ACCCCATCTCTCCAAAAATTAAAAATTAGGCTGGGCATGGTGGCGCACCTGTAATCCCCGTACTTTGGGAGGCCGAGGCAGGAAGATCACTTGGGCCCAGGAGTTCGTGAACAGCCTGGGCAACGTAGTGAGACCCTGTCTCTACAAAAAATTTAAAAATTAGCTGGACACAGTGGTGCACTCCTGTGGTCCCAGCTACTCGGAAGGCCAAGGTGGGAAAATCACTTGAGCCCAGGAAGTTAAGGCTGCAGTGAGCTACAATGGTGCCACTGCACTCTGGCCTGGGCGACAGAG	0	..(((((((.................((((.((.((......)).))))))...((((........))))((((((((((((....(((((((.(((((((.(((....)))..)))))))..)).)))))...))))))))..................(((((((.(((((.((....)).)))))...))))))).......)))).))))))).......((...(((((((......(((.(((((((.((.((....))))))))))).)))..)))))))...))..	[[][][[][]]][]	-110.2	-0.0431716	AluJr-Alu	repeatMask-Alu	546.333	807	606.2	702	321.333	711	518	528.5	521.333	109	221.5	245	433.5	341.5	243	453.333	382
hsa-napRNA-30	chr13	39011571	39011953	3465	-	382	3465	1833	1632	-13403.3	-11970.5	54.3655	35.9429	4.87194	13.0176	TTTGATGATGATTACTTCTCTCCAAATTTGCAAATTTTGCTTGTCTTCTTTCAGGAGAGTAACAGAGGTGGTAGGATATAGTTATCTGTATGAATTGTTTTTCCTTCCTGCTTATAGATTTCACTTGATAAAATTTAAGAATCTATTCATGACAGTTAAATGTTAACTTGTCTTCTGTAATTCAAGCTTAATGATTGACCGTTAAAGCACATTATCTGTAGAAAACCTATTGACTTTTGAGAGAATATTAAATATTTTAATGACAGTTCTATGCATCTCCTTCACCTGAAGAAATTTGAACATTTTCTTAAAAATTTTAAGTGACTGAGCAGACTTTATTGTGCCTCAGAGTTTTGTCTTGTCTTTCTTTCCTATTCTGAAT	20.005	((((..((.((.....))))..))))...(((((((((((((((((((((((((((((((.(((((((.((((((((((((....))))).(((......)))..))))))).(((((((...(((((......))))))))))))...(((((......)))))......))))))).)))...((((((((......)))).))))......((.((((.....)))).))))))))))))))..............(((.((......)))))...((((....))))..(((((((.(((((....))))))))))))))).)))))))....))).))).(((((((.....................)))))))..	[][[[[[][]][][]][][]][][][]][]	-67.2	-0.0902486	PROSER1	intron	1093	1109	906.25	2190	1574	2311	381	318	353	441	408.5	195	323	242	680	885	1325
hsa-napRNA-31	chr17	76094777	76095023	3420	-	246	3420.08	1118.08	2302	-7150.27	-16480.8	55.8907	197.88	35.9751	27.6272	ACACCACTGCACTCCAGCCTGGGCGACAGAGTAAGACCTTGTCTCAAAAAAAAAACAACTTACAACTAATTATCAGTTCTATCAGAGGGTGTTTTTCTCTTTTAAGACTGCCTGGCCAGGCATGGTGACTCACGCCTGTAATCCCAGCACTCTGGGAGGCTGAAGTGGTCAGATTACTTGAGCCCAGGAGGTCGAGCCTGCAGTGAGCTGACATCGTGCCACTGCACTGCAGCCTGGGCAACAGAG	0	...........(((..((((((((..(((.((..(((((..................................(((((.((..((((((.....))))))..)).)))))(((((.(((((.(((....))).)))))...((((((....)))))).(((.(((((((...))))))).)))))))))))))..)).(((((((.((.........))))))))))))..))))))))....)))	[[[][[][][]]][]]	-83.9	-0.273936	AluJb-Alu	repeatMask-Alu	464.15	632.667	673.833	413.85	215.367	361.833	466.833	460.833	689.333	194.833	188	170.917	169.5	180	138	299.667	290.917
hsa-napRNA-32	chr7	99042311	99042468	3348	-	157	3348	1778	1570	-14563.4	-13016.1	137.41	67.1204	15.0851	23.1453	ACCCTGTCTCTACTAAAAAATCCAGAAAATAGCCGGGCCTGGTGGCGCATGCCTGTAGTGCCAGCTACTCGGGAGGCAGGAAAATCACTTGGACCAGGAAGGCAGAGGTTGCAGTGAGCCAAGATCATGCCACTGCACTCCAGCCTGGGCGACAGAG	0	..((((((((...........((.((...((((..((((((..(((....)))..))).))).)))).))))))))))))....((..(((..(((((..((.((....(((((((.((.........)))))))))))))..))))).)))..)).	[][]	-53.1	-0.0176296	AluSz-Alu	repeatMask-Alu	164.667	235	188	314.5	199.333	257.5	207	243.5	230.167	142.5	179	230.5	208	127	252.833	325.5	476.167
hsa-napRNA-33	chr6	99546000	99546181	3331	-	181	3331.41	1466.41	1865	-10080.1	-14630.3	94.1424	105.798	9.45068	15.1841	CCAGCCTGACCAATATGGTGAAACCCCGTCTCTACTGAAAATACAAAAATTAGCTGGGTGTGGTGGCATGCACCTGTACTCCCAGCTACTCGGGAGGCTGAGACAGAATTGCTTGAACCTGGGAGGCAGAGGTTGCAGTGAGCCAAGATCGTGCCACTGCACGCGAGCCTGGGCAACAGAG	0	((((..(.((((...)))).).......((......))..............(((.((((((((((((((...((((.(((((((...(((((....))))).(((......)))...))))))))))).((((......)))).....))))))))))))).).))))))).........	[[][][[[][]][]]]	-58.3	-0.175328	AluSx-Alu	repeatMask-Alu	140.75	187.021	175.5	990.245	764.799	1136.39	147.833	121.5	151.278	88	92.6	120.644	129.5	59	139.817	167.415	263.821
hsa-napRNA-34	chr7	140125767	140125933	3309	-	166	3309.45	1152.2	2157.25	-8405.65	-17285.4	42.9853	273.937	7.79809	4.80095	GATCCTGTCTCTAAAAATAAAAATAAAAAAAGTAGCCAGGCATGGTGGCTCATGCTTGTAGTCACAGCTACTCAAGAGGCTGAGGCAGGAAGATCACTTGAGCCCAGGAAGTTGAGGCTGCAGTGTGCCGTGATCACTCCACTGCACTCCAGCCTGGGCAACAGAG	0	..(((((((((...................(((((((((((((((....)))))))))........)))))).........)))))))))...........(((((((.....(((..(((((((.(..((....)).)))))))))))...))))))).......	[][]	-53.6	0.0507084	AluJo-Alu	repeatMask-Alu	467	626.333	489.5	500.7	203	483.5	164	216.25	208	184.333	256.167	223	288	181	38.5	41.8333	45
hsa-napRNA-35	chr12	106135212	106135399	3293	-	187	3293	1748	1545	-12998.6	-11223.6	110.914	82.8736	17.7843	26.7266	GTGCAGAATGAGATGCTTGGAGTCAGCTGGTGCGACCCTGTGTGTCGTCCAGGCACTCTCCTGCAGTCTTGCAGCCTCTGCTAAAGCATGTCCGTGAGACCAGGACTCAGAGTGGCTTGTTCCAGAGATGAACAAGCTCAAAAATGAGGCACTCTTGCAGAAAGGCAAAGAGCCCTGGCTTACATTC	0	.........((.((((((..((.(((..(((((((..(((((((((.....)))))......))))..))))).)).))))).)))))).)).(((((.(((((.((((...((((((((((.......)))))))).))....))))...(((((((......)).))))).))))))))))....	[][[][]]	-65.7	-0.0707484	MIR-MIR	repeatMask-MIR	205.333	192.167	326.5	547	331	576	237	179	283	247	394	154	192	119	61	29	127
hsa-napRNA-36	chr2	100751958	100752286	3198	-	328	3197.5	2409.5	788	-11736.6	-3226.45	110.6	40.473	80.8451	29.4216	GGCAGGGCACGGTGGCTCATGCCTGTAATTCCAGCACTTTGGGAGTCTGAGGTGGGTGGATCATGAGGTCAGGAGTTCAAGACCAGCCTGGCCAAGATGGTGAAACCCCATCTCTACTAAAGATACAAAACTTAGCCGGGCATGGTGGCACATGCCTGTAATCCCAGCTACTTGGAAGGCTGAAGCACAGAATTGCTTAAACCCAGGAGGCAGAGGTTGCAGTGAGCTGAGATCACACCACTGCACTCCAGCCTGGGTGACAGAGAGAGACTATGTCTCAAAAAAAAAAAAAATTGTTGGGGGCATACATTCTTTGCCCTTGAATTTT	0	((((((((......)))).)))).......((((((((((((......((((((((.(..((((.((((((((.(((...)))...)))))))....).))))..)))))))))..))))))..............((((((((......))))))))......(((((........)))))(((((......)))))..(((((((..(..(((..(((((((.(.((......))))))))))))))..)))))))........(((((...)))))...............))))))(((((.........))))).........	[][[][][][][][]][]	-114.2	-0.0310729	AluSg7-Alu	repeatMask-Alu	7	18	12	2.5	4.33333	19.6667	10	26	10	3	1	5	15	3	3184.62	5617.78	3506.08
hsa-napRNA-37	chr16	58002988	58003412	3170	+	424	3170	1567	1603	-12008.3	-12191.9	101.866	64.025	21.5521	10.2272	TCCCACCCTAGCTCTGATCAGCAGGTGGAAGACAAAAAATGCCCAGGCTTCAGAGTCAGACCTCACTCCGCTGCCCACTACTCTGGGTGCCCTTTATAAGATACTAGACTTCTCAGAGCTTCAGTTTCTTCAAATCTAAAATGGGGGTAGCACTGGCTAGGCCAGGTGGCTCACACCTATAGTCCCAGCACTTTGGGAAGCGGAGGCAGGCAGATCACTTGAGCCCAGGTGTTTGAGACCAGCCTCGGCAACAGGTAGAAACCCTGTTTCTACCAAAAATACAAAAAAATTAGCCAGGTGTGGTGGCACACGCCTATGGTTCCCACTACTTGAGAGGCTGAGGTAGGCGGATTGACTGACCCTGGGAGGTAGAGACTGTGGTGTGCCAAGATCGCTCCA…	0	..(((((...(((......))).)))))...........((((((((((.(((.(((((...(((.(((((((((.....(((((((....((............))....)))))))..(((((((((.(((...((...((((((((((....)))..)))(((((.....)))))....((((((....)))))).((.(((((.((((((.((((((....))))))))))...)).))))).))....(((((((((...))))))))).................(((((((((((......))))))..))))))))).)).)))))))))))))))).))))).)))))))).)))((((((((.....(((((.(....).)))))....…	[][[[][[][][][][][]]][]]	-158	0.0635806	AluJb-Alu	repeatMask-Alu	562	560	598	557	238	571.333	1096	926	1227	491	510	374.25	505	392	192	503.744	540
hsa-napRNA-38	chr18	45995847	45996131	3167	-	284	3167.29	2058	1109.29	-10486.7	-4793.87	88.0151	29.6538	7.73489	35.2803	AACCCACCAGTTCAGCCAGGCATGGTGGCTGCTAATGCCTGTAATCCCAGCACTTTGGGAGGCCAAGGCAGGCAGATCACCTGAGGTCAGGAGTTCAAGACCAGTCTGGACAACATAGTGAAACCCAGTCTCTACTAAAAATACAAAAATTAGCTGGATGTGGTGGCAAGCACCTGTAATCCCAGCTACTTGGGAGGCTGAGGTGGGAAAATCACTTGAGCCCGGGAGGTGGAGGTTTCAGTGAGCTGAGATCATGCCACTACACTCTAGCCTGGGCAACAGAG	0	.........((((((((((((..((((((((((..(((((....((((((....)))))).....)))))))))).)))))...((((..(....)..)))).))))))......((((((.((...)).)).))))...............((((((((((((((((..(((((.(..((((((....))))))((((.((((((.....)))))).))))..).)))))..((((((((....)))))))).)))))))))).)))))))))))).......	[[[][]][][[[][]][]]]	-107.6	0.0356031	AluSx1-Alu	repeatMask-Alu	31	41.75	16	2793.25	1283.25	3088.9	176	91	244.25	28	15	29	21	1.2	6.5	13.1429	41.5
hsa-napRNA-39	chr5	134653688	134653846	3112	+	158	3112	1554	1558	-13217.4	-13225.8	132.255	86.0042	20.638	24.7596	AACCTGTCTCTACAAAGAATTTTTAAAAAATAGGCATGGTGCGGGCCCAGTAGTCCCAGCTACTGGGGAGGCTGAGACAGGAAGATCACTTGACCCCAGGAGGTCAAGACTGCAGTGAGCTACAATTGCACAACTGCACTACAACCTGGGTGACATGG	0	..((((((((..(....................(((...)))...(((((((((....)))))))))...)..)))))))).......(.((.(((((((..((..((..((((((..((.......))...))))))))))..)))))).).)).).	[[][]][]	-50.8	0.00109866	AluJo-Alu	repeatMask-Alu	271	299.5	369	264.5	185	313.5	136	251.5	170.625	108	165	128	148	128	92	202.5	234
hsa-napRNA-40	chr12	113385668	113385879	3108	+	211	3108.25	1247	1861.25	-8372.24	-13514.6	56.4554	173.624	24.4474	15.4366	ACAGATGATGAAACTGAGGCCCTGAGAAAGTACCTCACTTTCCCAAGCTTCCCCTGTTGGCGAATGGTGAAGGCAGGATTTGTTTTTTGTTTTTTGTTTTGAGACAGAATCTTGCCCTGTCACCCAGGCTGGAGTGCAATGGTGCAATCTCAGCTCACTGCAGCCTCCGCCTCCTGAGCTCAAGTGATTCTCCTGCCTCAGCCTCCTGAGT	20.005	.(((.....((..(((((((...(((((......((((((.....(((((........((((...(((((.(((((((((((((((..............))))))).))))))))...))))).((((((.((((...(((.......)))...)))).)))))).))))....))))).)))))))))))..)))))))..)))))...	[[][]]	-68.5	0.0112866	PLBD2	intron	193	285.625	242	374	362.236	550.347	73	129	102	210	269	186	209	206.111	351.125	496.569	483.597
hsa-napRNA-41	chr16	14174509	14174668	3055	+	159	3055.25	1498.25	1557	-11536.2	-12030	78.8415	46.4925	6.0444	7.89239	CCGCCTCTACTAAAAATACAAAAATGAGCAGGGCATGGTGGCGCACACCTGTAATCCCAGCTACTCGGGAGGCTGAGGCAAGAGAATCACTTGAGCCCGGGAGGCAGAGGTTGTGGTGAGCCAAAATCACACGACCACACTCCATCCTGGGCCACAGAG	0	....((((..................(((.(((((.((((.....))))))....))).))).(((((....))))).((((.......)))).((((((((((.((.(((((((.(((.......))))))))))...)))).))))))))...))))	[[][][][]]	-53.8	-0.170883	AluSz-Alu	repeatMask-Alu	316	382.1	448.583	486.125	319	555.5	84	104	94	81.1	106.5	384	425	281.424	171	309.536	274.125
hsa-napRNA-42	chr2	177216188	177216502	3003	+	314	3003	1553	1450	-10513.2	-10435.3	210.193	112.763	4.051	4.44793	GTAAGTAGCAATTTATGGTAACTTGAATGAGAAAGTAGAACTGGTTTTTCTGTTTTGAACTAAATTTGCTAAATTGTAATTTTCTGTTGCGTGTAATGGCATTTATAGTGTATAGTCAATTTTCATAGTGTCTGCCTGTGTAATCAGTATCCAGATCAAGAAATAAACATAAACATCTCAGAATGCTCCTTCATTACCAGAGTCACTACCTGATTATGTCTTAATGGGTTACATAATGACAGAGGGTATCTCATATATGTGCTTTTCCAAACATAAAATAACTTTTTGTTTTGTTTGATTGAAAAAAAATTTAG	0	.(((((.((........)).))))).((((((.((((((..((((((.........))))))..))))))........(((((((((((.((((((((((((((..(((((.((......((((.....(((((.(((......)))....)))))...))))......)).))).))..)))))))...((((((.((.(((((.....))))).))...)))))))))))))..))))))))))).))))))........(((((((((((..((((((....))))))))))))...))))).........	[][[][[][]]][]	-53.5	1.23316	HNRNPA3	intron	655.333	819.833	490.417	908.625	738.917	947.167	323.667	277	422.333	340	334	258.25	334	224.5	403.333	702.958	586.2
hsa-napRNA-43	chr17	68443142	68443306	2953	-	164	2953.1	1248	1705.1	-9616.15	-13860.5	47.4525	199.25	31.6669	27.5867	ACCCTGTCTCTACCAAAAAAATACAAAAATTAGCTGAGCATGGTGGCGAGTGCCTGTAATCCCAGCTACTTGGGAGGTTGAGACAGGAAAATTACTTGAACCCAGGAGGCGGAGGCTTCAGTGAGCTGAGATCGCACCACTGCACTCCAGCCTGGGCAACAGAT	0	..((((((((.(((..................(((......)))(((....))).....((((((....))))))))).)))))))).............((((((....((((....(((((.((.......))..)))))..))))..))))))........	[[][][]][]	-51.1	0.00713864	AluSx1-Alu	repeatMask-Alu	150	195.167	118.167	48.6667	30	51.4762	74.4333	140.1	142.5	101.833	130.833	157.643	153.25	152.067	425.619	708.41	722.81
hsa-napRNA-44	chr7	151065832	151066083	2898	+	251	2898.5	1413	1485.5	-10231.9	-10707.7	70.1922	58.3046	35.8707	29.7241	GGACTCTGATGTTGAGTCAGAGCTTGGAGCTCTGGGGGCTCTTGATGTTGAGAGAGAGGGGTAGGACCACGTGGCAGGGCCCTGGCCACCCAGTGTGGCAGAGAGAAGGGAGAGAGCAGAAGCTGGCGTCTGTGAAGCCTGAGGCTTACCCCTCCTCCCAGGGCAGGAAGCTGTCTGCCATCTCCAAGGCCCGGTGCCACGGACTTTATTCCTCTTGATTAAACATAGGCCCCTGTGAACCTCTGAGTCCC	14.656	((((((.((.(((.(..(((((((...)))))))((((((..((...((((..((((((((((((....((((((((((((.(((((((.....))))).((((...(((((.(((..(((((((((.........)))...))))).)..))))))))..((((((......)))))).)))))).)))))..)))))))...))))))))))))..)))).))..))))))..).))).)).)))))).	[[][[][[][]]]]	-113.7	-0.545982	SLC4A2	intron	278	421	391	145	35	115	218	306	251.5	443	594	318	267	270	168	317	458
hsa-napRNA-45	chr1	239749491	239749653	2853	+	162	2853.47	1281.47	1572	-9846.12	-12514.9	103.353	115.681	23.1835	28.4512	AACCTGTCTCTACTAAAAATACAAAAATTAGCTAGGTGTGGTAGCACGTGCCTGTAATCACAGCTGCACAGGAGGCTGAGGCAGGAAAATCACTTGAACCCCAGAGATGGAGGCTGTAGTGAGCAGAGATCATGCCACTTCACTCCAGCCTGGGTGACAGAG	0	..((((((((...................((((...((((.((((..(((........))).))))))))...)))))))))))).......(((...((((((.(.(((((..((.((((.(((.......))))))).))))))).)))))).)...)))	[][]	-49.8	-0.259666	AluSx-Alu	repeatMask-Alu	2	2	2	1186.83	703.354	1402.83	0	0	0	0	0	0	0	0	0	2	0
hsa-napRNA-46	chr14	51015546	51015707	2795	-	161	2795	1270	1525	-5998.54	-7550.56	60.1183	56.7239	13.5093	19.7701	ACCCCATCTCTACCAAAAATATACACATTAGCCAGGTGGGGTAGCATGTGCCTGTAGTCCCAGCTACCAGGGAGGCTGAGATGGGAAGATCACTTGAGCCCAGGAGGTTGAGGCTGTGGTAAACTGTGAGTGTGCCACCACACTCAGCCTGGGTGACAGAG	0	..((((((((..((.........(((((((.((.....)).))..)))))((((((((....)))).))))..))..))))))))........(((.(((((...((((((((..((((((.(((...))).))))))..).))))))))))))..)))..	[[][]][]	-58.2	0.00169565	AluJb-Alu	repeatMask-Alu	8	7	23	1068	607	967	9	3	15.125	3	0	0	7	4	203	375	620
hsa-napRNA-47	chr18	79910952	79911269	2783	-	317	2783	955	1828	-6510.69	-13707	27.2314	57.2878	21.042	2.70569	GGGGACGGAAAGATGTCCAGGCCCCCACTGGCCCCTCAGGGCTAACCAGCCCCCTCCTAGGGTGGGCTCCGAATGGGCCTGGGCTCTGCCTGTGTGGTTGGGGCCTCAGGAGTGGCCCCGACCCCCGATTTCCCTCCAGACAGCAAAGCAGCCCACGCTGTTCCAGGCTCTGCTCTTCCTTCCTGGGGGCTGGGCTCAGGCATCACCTTCCCACTTGTCCCCACCTGAGGCCGTGGTGTGGGTGCTGCAGTGAGCCTCTTAGCCCTTCCCCTGCCACACCTGGCAGCCAGGGGCATTCCAAGTTGCAGACCACATGG	0	((((((((..(((.((((((((((....((((((....))))))...((((((((....))).)))))......)))))))))))))..)))...((((((((((........)))))))))).......)))))...........((((((....))))))(((((.(((((.(((..(((((((((((((((((((.(((.(((((.(((((..((((......).))).)))).).))))).)))..)))))))...))))).....((((((....)))))))))))))......)))..)))))))...)))	[[[][]][]][][[][]]	-145.7	-0.519194	PQLC1	intron	639.333	660	947.5	877	289.5	747	334	386	311	324	409.333	144	280.333	312	380	486	799
hsa-napRNA-48	chr8	11853940	11854141	2602	-	201	2601.5	1159.5	1442	-8209.05	-11975.7	82.8214	110.076	17.4803	16.5285	AAGCACTGGCTTGTGACTCATGAGCCAGTGCAAGATCAAACGGCTGGGGCATCGAGGTGAGAGTTTTCCTTCTCAGAAGCCTCATCTCCGCAGCCGGAAGCAGAGCCCTTGGCTGACTGGAAAAACCAGAGAGGCCCCGGGAGTGGGTGGATGGCCAGCCCAGCCCCACCTCTCAGCCTCAACCTCCACCAGCCCACACCG	0	..(((((((((((((...)))))))))))))..........((((((((....((((((((.(((((........)))))))))))))..(((((((..((...))..))))))).((((.....)))).(((((...(((((((((.(..(((.....))).))))).))))).))))).....)).)))))).......	[][[][][][]]	-87	-0.184875	CTSB	intron	179	236	222.5	56	33	91	196	206	169	145	207	86	75	137	219	442	714
hsa-napRNA-49	chr10	100179488	100179594	2580	-	106	2580.07	983.2	1596.87	-7354.73	-13436.8	34.1427	155.507	7.91065	17.3894	ATCCCAGCTACTTGGGAGGCTGGGGCACAAGAACCGCCTGAACCCAGGAGGCAGAGGTTGCAGTGAGCCAAGATTGCACCACTGCATTCCAGCCTGGGTGACAAAG	0	.((((((....))))))(((.((..(....)..)))))((.(((((((..((((.(((.(((((........)))))))).)))).......)))))))..))...	[][][]	-41.7	-0.0341299	AluSz6-Alu	repeatMask-Alu	202.2	167.833	215.458	392.253	226.056	394	81.5526	105	63	41.5	90	182.077	178.5	126.333	43	85.0833	145.167
hsa-napRNA-50	chr2	10790881	10791062	2431	-	181	2431.1	1516.1	915	-7884.56	-5463.85	72.5425	31.1884	7.71033	24.477	CCAGCCTGGGCAACATGGGGAAACCCTATCTCTACTAAAAATGTAGAAATTAACAGTGGGTGGTGGCACACACCTGTAGTCCCAGCTATGTTGGAGGCTGAAATGAGATCACCTGAGCCCAGGAGATTGAGGCTGCAGGGAGCCATGATTGCACCACTGCACTCCAGCCTGGGCAACAGAG	0	...((((((((...((((((...)))))).(((((.......)))))......((((((((.(((((...(.(((((((((.(((((........)))))......((((.((((....)))).))))..)))))))))).))))).))....)))))).......)))))))).......	[[][][[][]]]	-67.7	-0.0111009	AluJb-Alu	repeatMask-Alu	349.333	330.286	280	499.667	420.969	594.25	14	29.5	36	38.2	94	251.143	381	276.5	71	44.5333	156
hsa-napRNA-51	chr5	181207747	181207976	2397	-	229	2397	1145	1252	-7086.77	-6389.86	19.9626	42.2743	41.6476	2.11177	ATAATGAACAGTGGAGCGCCCGCAAGAGTATTACACACACAGAAATGCAAGACTTCAGAGCAGATTATTTTCCTAAGAGCTGGTCTACTTATAATATATTTTTAGGTATGGCTAGTAGTCGTAGATTTAGGACTAAAACGACCAGTTGCCGCCCAACGTGGGGCTCGAACCCACGACCCTGAGATTAAGAGTCTCATGCTCTACCGACTGAGCTAGCCGGGCGCCCGAT	0	...........(((.(((((((.....(((((.(.......).))))).....(((..((.(((....))).))..)))((((((((((((.((.....)).)))))).))))))(((((.((....)).))))).(((.....))).........((((((.......))))))....(((((((...))))))).((((........))))....))))))))))..	[[][][][][][][][]]	-62.9	0.0240952	intergenic	intergenic	4285.23	4879.26	4152.3	16264.2	8569.64	16584	2586.03	2194.4	2763.55	1156.86	1086.51	1568.74	1695.21	1584.01	5495.82	7282.3	9357.02
hsa-napRNA-52	chr5	73082893	73083185	2332	-	292	2331.78	1270.78	1061	-9229.6	-7063.3	138.463	39.2224	14.4787	24.5452	ATGGCCAGGCGCAGTGGCTCACGCCTGTAATCCCAGCACTTTGGGAGGCCGAGGTGGGCAGATCACGAGGTCAGGAGATCGAGACCATCCTGGGTAACATAGTGAAACCCTGTTTCTACTAAAAAAAAAAACAAACAAACAAAAATTAGTTGGGTGTGGTGGCACGTGCCTGTAATCCCAGCTACTCAGGAGTCTGAGGCAGGAGAATCGCTTGAACCCAGCAGGCGGAGGTTGCAGTGAGCTGAGATTGTGTTACTGCACTCCAGCCTGGCAACAAAGCTAGACTCTGTTT	0	...(((((((....((((((.((((((...((((((....)))))).(((......))).......((((((..(....)..)))).))((((((..((.(((((..((((((.................................((((((((..((..(((....)))..))..))))))))(((((....)))))))))).)..))))))).)))))))))))))))..((((((((((.......)).))))))))..))))))))))((((.((.....)).)))).	[[[][][][[][]]][]][]	-102.1	-0.206293	AluSc5-Alu	repeatMask-Alu	6.66667	27.25	3	1287.75	1755.17	1750.48	1	6.5	17.1667	0	0	18	18.3333	22	477.146	640.628	360.708
hsa-napRNA-53	chr16	58037666	58037894	2324	+	228	2324	1141	1183	-9120.07	-9482.01	150.311	176.042	31.0688	30.466	CTGGCCTGCTCTCAAGAGGGCTCAGCATGTGGAGTTTCCAGAAAAGAGTGGCCTAGATAAGAGATGCCAAATGGTTTGGTCCTCCATGTCACTTCTGATTGGTTGGAGTGGCTGCCCAAAGCCTTGTATTGAGAAAGCTCCAGGGGCAGAATCCAGGCCTTAGCAGTAAGAAGCACAGTGATTGATTAGTGATGTCTGACATGGCCAGGGGAGTGTGGAGGTACAGTA	0	((((((.(((((.....((((((........))))..)).....))))))))).)).........(((....)))(((..(((((((.(((((((.........)))))))((((((..(((.((........)).)))....))))))..(((.((((....(((......(((((.(((....))).)).))))))....)))).)))....)))))))..)))..	[][][[][][]]	-69.4	-0.0187571	MER117-hAT-Charlie	repeatMask-hAT-Charlie	303	434	365	179	57	132	290	192	286	189	164	144.25	169	152	0	15	0
hsa-napRNA-54	chr2	9286220	9286383	2263	+	163	2263.23	926.135	1337.1	-7174.48	-11096.2	60.6783	200.192	16.3858	28.9449	ACCCTGCCTCTACAAAAAAATACAAAAATTAGCTGGGCATGATGGTGTATGCCTGTAGTCCCAGCTGTTTGGGAGGGTGAGGCAGGAAGATTACATGAACCTGGGAGGTTGAGGCTGCAGTGAGCTGAAACTGCACCACTGCACTTCATCCTGGGTGACAGAG	0	..((((((((.((.........((((...((((((((..((..(((....)))..))..)))))))))))).....)))))))))).........((.((((((((...(((((.(((((((.((.......))..))))))))))))))))))))..))...	[][]	-61.3	-0.191192	AluJb-Alu	repeatMask-Alu	159.5	170	142	99	76.6667	133.106	107	124	136.062	116	202	177	248	193.071	86	189.967	238.134
hsa-napRNA-55-1	chr1	121327342	121327479	2210	+	137	2210.17	1188.33	1021.84	-8411.86	-7043.15	55.4296	67.137	16.3057	4.06218	GAGCCCAGGTGTTTGAGGATGCAGTGAGCCGTGATCATGCCACTGCTCTCCAGCCTGGGCAACAGAACGAGACCCTGATAGTTTGAGGATGCAGTGAGCTGTAATCATGCCACTGCACTCCAGCCTGGGCAACAGAG	0	..((((((((....(((..(((((((.((.(((((...((((((((((((.(((..((((..........).))).....))).))))..)))))).))....)))))))))))))))))..)))))))).......	[]	-55.4	-0.00180742	AluJo-Alu	repeatMask-Alu	273.569	182.567	167.647	304.798	144.343	259.301	162.187	141.605	129.467	100.72	167	340.124	446.196	194.467	105.981	125.541	169.065
hsa-napRNA-56	chr10	89239410	89239603	2158	-	193	2158	958	1200	-7670.23	-9920.54	60.5053	83.6066	23.5781	27.3941	TTCCCTGCTCTGTGATGCAGGGTGCTCTTGTTGTGTTCACTCCTGCAGGTCACCTGCTCCCCAGCAGGGTGACAGTGAAGTGTGAGTGCAGTGGACTGCACAGTGGCAAAGGCCACATGACTCCTGAATGCATCCTGTGGACAGGCCAAGCGCTGTGCCCTGTGTGAATCATCAGGTGAACTCTCATACAATT	0	(((((((.....(.(((((((((((.((((.(.(((((((...(((((((((((((((....)))))).(.(((......))).)((((((....)))))).(((((....))))).)))))......))))....))))))).).)))).))...))))))))).).....)))).))).............	[[][][][]]	-71.2	-0.109901	LIPA	intron	133	224.333	173.333	320	262	380	71	70	96.2	119.125	107	103	66	52	153	236.5	245
hsa-napRNA-57	chr17	37244825	37245017	2124	-	192	2124.5	1331.5	793	-9392.06	-5105.23	107.18	33.1702	6.69952	41.4314	GGCAAGTGATTTCAATGCTTGGTTTGCCAGTGTTTTCTTTAGCTTTGTCCCCTATTAATCTTATGCCTTGTATTTGTGCCTGTAGTATTATGGAACTAGAGTTTGCAAGAGTTACTGTAGTACTAAGATTCTGTAATTTCCTTATGATGTTTCCTCTATTGACTTCCCTCCTGGTAGCTGGGTATGATGTCT	0	.......(((.(((.(((((((((.((((((((...((((((.(((((...((((....(..((((...))))..).....))))....))))).))))))...))).((((((..((((....((.(((..((((.....))))))).))....)))))))))).....))))))))))))))))).))).	[[][]]	-33.7	-0.044148	ACACA	intron	383	378	310	560.5	249	472	134.333	163	206	85	80	103	80	99	58	45	102
hsa-napRNA-58	chrX	44981906	44982068	2075	+	162	2075.19	1282.5	792.686	-9711.44	-5687.4	83.8757	23.8003	17.1452	7.96321	AACCTCATCTCCGCTAAAAATACAAAAATTAGCTGGGTGTGGTAGTGCTTCCTTGTAATCCCAGCTACTGGGGAGGCTGAGGCAGAGAATCGCTTGAACCCGGGAGGCAGAGGTTGCAGTGAGCCGAGATCATGCCACTGCACTCCAGCCTGGGCAACAGAG	0	..((((((((((.(...............((((((((..((..((......))..))..))))))))..).))))).))))).......((..(((..((((((..(..(((..(((((((.((.........)))))))))))))..)))))))))..)).	[][]	-53.4	0.0872335	AluSx-Alu	repeatMask-Alu	81.0667	94	108.556	615.1	472.843	1019.15	112.833	98.6333	187.25	81.5	27.0833	82.9167	49.0833	35	74.6667	130.533	107.717
hsa-napRNA-59	chr6	33597207	33597498	2072	-	291	2072	1373	699	-7037.63	-2761.58	119.234	8.22051	19.4108	42.0814	AGGCAGGACACGGTGGCTCACGCTGTAATCCCAGCACTTTGGGGGACTGAGGCGGGCAGATCACTTGAGGCCAGGAGTTCAAGACCAGTCTGGCAGCATGGAGACCAGCCTGACCAACGTGGTGAAACGCTGTCTCTACTAAAAATACAGAAATTAGCTGTTGAAGAATAAAAAAATAACCTCGTTGCCCAGGCTGGTCTCAAACTCCTGGGCTCAAGTGATCCACTCACCTTGGCCTCCCAAAGTGCTGGGACTGATTGCAAGTGTGAGCCATGGCACCCACTGCCTTTT	0	((((((....(.(((((((((((((((((((((((((((((((((.((((((.(((..(((((((((((.(((((((((..((((((((((((((((.(((((((.(((.(.((((...)))).)...))))))))))........((((.......))))......................)))).))))))))))))..))))))))).)))))))))))..))).)))))).)))))))))))))))))....)))).)))))))))))).)......))))))...	[[][]]	-164.3	-0.140915	AluSz-Alu	repeatMask-Alu	512	294	450.333	360	107	434.567	66	50	40	77	105	416.25	497	315	369.5	454.5	511.333
hsa-napRNA-60	chr9	92637481	92637684	2059	-	203	2059	814	1245	-6268.88	-10433.6	34.9481	95.4355	18.8693	18.4723	TCCTCATTGCAACCCGGGGGACAGGTTTTCCTTGGCTTGTTCCTTAGACAGAGAGAATTGAGGCACAGAAATCCTGCAGGGCTGGGTCCTACCACAATGGGATGTCTTCACAAGTCTGGGGTGAAGACACAGACCCATGGGGCCTTTGGACTGCGGGACGCCTTCCTTGCAGACAGGAGCCGGGCCTGGCCGCTGCCACATGT	0	.(((((((.......((((((((((((......)))))))))))).......))....)))))............((((((((((((((..(((...((((.(((((((((.........)))))))))....)))))))(((.((((..(((((((........))))))).)))).))))))))))))).)))).......	[][[][]]	-76.9	-0.363614	IPPK	intron	130.5	149.261	149	461	191.333	337	98.6	80	129.5	130	84	249.5	245.5	308	46	183.767	235.833
hsa-napRNA-61	chr12	107608693	107608856	1979	+	163	1978.75	740	1238.75	-3970.68	-7679	38.5068	187.253	17.9607	53.7045	ACCCTGTCTTTACAAAAATTTTTTTTGATGAGCTGGGTGTGGTGGTGCATCCCCGTAGTCTCAGCTACTGGGGTAAGTAAGGCAGGAAGATCACTTGAGCCCAGGAGTCTGAGGCTGCAGTGAGCTATGATTGCACCACTGCATTCTAGCCTGGGCGACAGAG	0	...(((((....((((((...))))))....((((((((((((((((((.(((((((((....))))).))))..............((.(((((..(((((((....))).))))..))))).)).....)))))))))))).))))))......)))))..	[[][[][]]]	-61	0.0107689	AluJr-Alu	repeatMask-Alu	142	183	125	161	96	270.083	110	133	186.2	50	48	101	139	79	81	125.5	269
hsa-napRNA-62	chr19	7935625	7935763	1944	-	138	1944	618	1326	-4075.86	-10132.5	18.2742	132.6	32.2281	36.4374	GCACAGTGATGACAGGCAAGGCCACCTCCTACCACCCGGTGAAAGGTGAAGGCTGGGCCTCCTGTTCTCAGGAGGTAGCTGCCAAGCGGGGACCCGAGTCTGCCGGCCTTCTGAGCAAGGAGCTCACCGCTGCTGAGA	19.419	.(((((((......(((...)))((((..((((....))))..))))(((((((((((((((((....))))))))..((((...))))((((....)))).)))))))))(((((.....))))).))))).))...	[[][][[][][]][]]	-56.9	-0.308827	TIMM44	intron	85	151	128.5	179	133	225.333	98	143	115.333	180	250	96	128.5	75	70	55	149.5
hsa-napRNA-55-2	chr1	206345710	206345847	1907	+	137	1906.67	989.833	916.838	-8195.96	-7522.68	73.0205	80.9534	13.5466	3.89818	GAGCCCAGGTGTTTGAGGATGCAGTGAGCCGTGATCATGCCACTGCACTCCAGCCTGGGCAACAGAACGAGACCCTGATAGTTTGAGGATGCAGTGAGCTGTAATCATGCCACTGCACTCCAGCCTGGGCAACAGAG	0	..((((((((....(((..(((((((.((.(((((...((((((((((((.(((..((((..........).))).....))).)))..))))))).))....)))))))))))))))))..)))))))).......	[]	-56	0.0135803	AluJo-Alu	repeatMask-Alu	181.486	134.233	147.697	188.131	114.081	167.718	130.187	133.105	108.633	99.0095	154.5	249.124	417.863	191.467	52.481	111.708	97.0651
hsa-napRNA-63	chr11	35526491	35526718	1878	-	227	1878	1325	553	-7977.77	-2699.51	154.995	31.9111	4.65543	46.4946	AAGAAGCTCTATAGCCTAGTGGCTAAGACTATAGCCTGTGGGCCTAAGCTGCCCGGGTTCAAACCCTGGCTCTGCCCCTCACTAACTGTGTGGCCTTGGATGAGTTATTGTAATCCTCAATGGTTCCGTTTCTCTAATTGTAAAATACAGAGGCTAGGTTTATTGTGAGGAATAATTGAGTTAATACATGTAAGGTACATGACACCTGGCACGGAGGAGTTTATTTT	0	...(((((((...(((((..(((((......)))))..)))))....((.(((.((((....)))).)))...)).((.(((.....))).))(((((.(((.((((...(((((((((......((...(((((.(((....)))..)))))...)).......))))))....)))...)))).))).))))).........((......)).))))))).....	[[][][][][]]	-64.1	-0.0431206	MIR-MIR	repeatMask-MIR	6	7.5	5	728	553.5	891.053	5	17.5	8	0	0	3	4	7.66667	470	722	918
hsa-napRNA-64	chr11	68934699	68935231	1864	+	532	1864	618	1246	-4368.17	-9835.64	30.7512	97.2853	23.1029	14.6034	CCCAAATGATGTCGTCAGGGGCCCCTCTGCGTGTTCGTCTGCCCGCCCCACCTTGCCCCGCCCTGCCCGGTGCCCCAGCCTTCTGCACTGGCTTGTGTTCTGGCCAGATTTGCTGGGTGACCCCGGCAGCCTCAGGCTGACACAGTCCTTCCACGGGCAGCCCTGGCGGAACAGCCTGTCCTTTTCTGGCATTTCCCACAGGAGTCTCAGCCTTGAGCCTTGCTGGTCTGGCTCAGGTCGTGTTCCCATGCGTATCTCATTTGGTAGGAAAAATGTACCTTCTGGAGTATCGGGAGGATCTGTGGAAGTGGCCATCATACCTTCCTGGTGTGCAGGCATCACACATAGGGCTGTCTGAGGCTGGCGGCTGTCATAAGCCAAAAGAAATGATCAAATGCC…	17.894	.	.	0	-0.645873	IGHMBP2	intron	435	537	499	168	123	229	1193	893	870	394	589	217	278	231	107	272	70
hsa-napRNA-65	chr14	102310622	102310857	1851	-	235	1851	766	1085	-3051.23	-4552.14	36.0738	23.705	13.8347	53.3829	AGGCCAGGTGCTGTGGCTCATGCCTGTAATCCCAGCACTTTGGGAGGCAGAGGCGGGCAGATCACAAGGTCAGGAGTTCAAGACTCCACCTGACCAACACAGTGAAACCCCTGTCTCTACTAAAAATACAAAAATTAGCTGGGTGTGGTGGTGGGCGCCTGTAATCCCAGCTACTCCGGAGGCTGAGGCAAAGAATGGCTTGAACCCGGGAGGTGAACGATCCAGTGAGCCTTTT	0	((((((....((.((.((((.((((.(..((((((....))))))((.(((((((((....((((..(((((((((((...))))))...)))))......))))....))))))))).))..............((((((((...((((.....))))......))))))))....).)))))))).)).))..)))))).......((((((..((......))..)))))).	[[][][]][]	-86.1	-0.0952883	AluSg7-Alu	repeatMask-Alu	31	54.3333	30	168.25	209.167	197.5	20.5	24	38.25	1	1	78	79	33	1666.16	2594.36	2278.14
hsa-napRNA-66	chr19	10562247	10562458	1829	-	211	1829.09	981	848.094	-6950.11	-5764.72	64.2425	33.0076	11.6794	25.1847	GCTGAGGCAGGAGGATTGAGCCAGGAGATGGAGGCTGCAGTGAGCTATGATCAGGCCACTGCACTCCAGCCTGGGCAACAGAATAAGACCCTGTCTCAAAAAGAAAAAAGGCCGGGCATGGTGGCTCATGCCTGTAATACCAGCACCTTGGGAGGCTGAGGCGGGCAGATCACCTGAGGTCAAGAGTTTGAGACCACCCTGGCCAACATGG	0	..(((((((((.(..(((..(((((...(((((..(((((((.(((.......))))))))))))))).))))).........)))..))))))))))...........(((((((((.(((((.((.(((((((.....((((.((...))..))))..)))))))))))))))).((((..........))))..))))))).......	[][[][]]	-84.4	0.0377417	AluJr-Alu	repeatMask-Alu	71	64	90	875.869	544.427	801.22	44	73	53.125	40.5357	90.2857	70.2083	79.2857	74.5	129.333	197.869	228.286
hsa-napRNA-67	chr6	73108628	73108812	1806	+	184	1806.07	701.5	1104.57	-2935.15	-5165.57	40.6498	52.3364	76.4834	17.9226	ATCCTGCCTAACATGGTGAAACCATATATCTACTAAAAAATACAAAAAATCAGCCAGGCGTGGTGGCGGGCACCTGTAATCCCAGCTACTCGGGAGGCTGAGGCAGGAGAATGATGTAAACCCAGGAGGCGGAACTTGCAGTGAGCCGAGATCGCTCCACTGCACTCCAGCCTGGGCAACAGAG	0	.(((((((....(((((...)))))........................((((((...((.(((((((((..........))).))))))))...)))))))))))))......(((...((((((....(((...((((((((((.......))).))))))).)))..))))))..)))...	[[][]][]	-66.5	-0.107084	AluY-Alu	repeatMask-Alu	18	4	5.2	969.6	583.779	1128.52	7.33333	0	24.7	2.5	1	5	1	0	6.5	18.8333	15.75
hsa-napRNA-68	chr12	50153591	50153769	1790	-	178	1790.5	700.5	1090	-5139.79	-8537.1	24.1475	66.0606	13.8823	12.0934	TTGGCCAGGCTGGTCTCAAACTCCTGACCTCAGGTGATCCGCCTGCCTCAGCCTCCCAAAGTGCTGGGATTATAGGCGTGAGCCACCATGCCTGGCCTATATTACAGTTTGAATGGACATCATGTATCCATCATTTGGAAAATACTGGTTCATTCAGTTATGCAAATGTCCCACATGT	0	..((((((((((((((((..(.((((....)))).)...((((((.((((((((.....)).))))))....))))))))))..)))).)))))))).(((((.((..((((((((((........((((.....))))........))))))))))...))..))))).........	[[][]][]	-61.4	-0.0107141	CERS5	intron	67.3333	67	82	537.5	245.333	542	29.7333	55	109.476	23	8	43	16.3333	27	167.9	258.583	492.917
hsa-napRNA-69-1	chr16	75140675	75140839	1778	+	164	1778.33	531.25	1247.08	-2073.31	-5889.94	15.3562	36.0297	30.3776	10.5051	GAGGCCGGGCACGGTGGCTCACGCCTGTAATCCCAGCACTTTGGGAGGCCAAGGCGGGCGGATCACGAGGTCAGGAGATCGAGACCATCCTGGCTAACGCGGTGAAACCCCGTCTCTACTAAAAATACAAAAAATTAGCCGGGCGTGGTGTTGGGCGCCTGTTG	0	..((((..(((.((((.....)))))))..((((((....))))))))))..((((((((((((....))))......((((.((((((((((((((((.(((...))).)))......................)))))))).))))).)))).)))))))).	[[][]][[][]]	-59.4	-0.0794315	AluY-Alu	repeatMask-Alu	6.6	9	2.32143	5.0625	5.5	6	1	5	1	0	2.0625	11	12.2	13.5	1188.68	1615.9	1774.88
hsa-napRNA-70	chr1	155345606	155345768	1742	-	162	1741.59	862.5	879.091	-6040.42	-6074.97	67.5452	47.0667	11.4195	26.1926	ACCCTGTCTCTACTAAAAATTCAAAACTTAGCCAGGCACAGTGGCAGGTGCCTGTAATCCCAGCTACTCAGGAGTCTGAGGCAGGCAAATCACTTGAACCCAGGAGGCAGAGGTTGCAGTGAGCCAAGATCGCATCACTGCATTCTAGCCTGGGCAACAGAG	0	..((((((((........((((......(((((((((((........)))))))........)))).....))))..)))))))).............((((((......(((.((((((((((.......)).)))))))).)))..))))))........	[][]	-53.4	-0.0255352	AluSg4-Alu	repeatMask-Alu	73	113	157	403	245.375	522.424	27	25	60	0.1	39	72.3333	65	44	90	180.5	163.125
hsa-napRNA-71	chr22	30739855	30740013	1737	-	158	1736.96	868.783	868.174	-4921.29	-4903.3	86.9473	109.348	6.47857	6.06125	ATTAGCTGGGCGTGGTGGCTCTTGCCTGTAATCCCAGCTACTCGGGAGGCTGAGGCAGGAGAATTGCTTAAACCAGGACCGGGGAGGCAGAGGTTGCCGTGAGCCAAGATCGCGCCACTGCACTCCAGCCTGGGCTACAGAGCGAGACTCTGTCTCAA	0	..((((((((......(((....)))......))))))))..........((((((((.((..((((((...(((((.....((((((((.((....(((((.......))))))).)))).))))..)))))......))))))..)))))))))).	[][]	-65.3	-0.0687163	AluSx-Alu	repeatMask-Alu	3.25	2	1	2	1	0	2	0	1	1	18	0	2	0	600.45	904.741	1041.75
hsa-napRNA-72	chr10	121863641	121863807	1730	-	166	1729.66	659	1070.66	-4994.83	-8747.82	42.3093	165.615	18.3879	18.4792	AACCCCCATTTCTAAAAGAAAAATAAAAAAATTATCTGGGCGTAGTGGCGTGTGCCTGTAGTCCCAGCTGTGAGAGAGACTGAGGTGGGAAGATCATTTCAGCCTTGAAGTTTGAGGCTGCAGTGAGCTATGATTGCACCACTGCAGTTCAGCCTGGGCAACAGAG	0	..(((...(((((...)))))..............(((((..((..(((....)))..))..)))))........(((.(((((((((.....))))))))).)))..((.(((((.((((((((.((.......))..))))))))))))).)))))........	[[][][][]]	-50.5	-0.0142429	AluJo-Alu	repeatMask-Alu	150	183	154	180	97.2727	237.417	146	154.053	161	82	136	100	110	71	28	93	110
hsa-napRNA-73	chr10	69221420	69221682	1722	+	262	1722	648	1074	-4370.3	-7937.03	39.4944	90.4421	15.5827	22.5817	GAGCCCAGTCTGCTACTCTGGCCACACCGGCTGGCTGTCACGGCCCTGGGCAAAAAGCATCTCTCAAAGTGCAGATGACAGAAGTCCTCCTAGCAGGAGGACTTAGCCAAGGTCACCAAGTATTTAGGATGGAATGAGGATTAAATCCAAGTTGGCTGACTCTTCCTTCAATGCTTTCTGCTGTGCCATGACTCCCTCCTGCTTTACAAAATGAATAAGGAGGCCAGGCACCGTGGCTCACGGCTGTAATCTGCATACACTG	0	..((((((.(((..((.((((((.....))))))..))..)))..)))))).................((((((((.((((((((((((((...))))))))))(((((.((((((((...((((.((((..(((....)))..))))))))))).)))))...........((.....)).(((((.((....((((((..((((.....))))..)))))).)))))))..))))).....)))).))))))))......	[][[][[][][]]]	-88.8	-0.0322687	AluJb-Alu	repeatMask-Alu	549	559	598	0	2	2	144	169	177	344	226	111	84	146	0	4	0.2
hsa-napRNA-74	chrX	123689458	123689613	1693	-	155	1693.22	726	967.222	-5274.51	-7395.35	49.2566	226.371	11.296	7.41112	TCCCCATCTCTACAAAAAAGTTAGCCAGGCATGTTGGTTTGCATCTGTAGTCCTGGCCAATTGGGAGGCTGAGATGGGAAGATCACTTGAGCCCAGGAGTGTGAGGTTGCAGTGAGCTATGAATGCACCACTACACTCCAGCGTGGGCAACAGAG	0	..((((((((..(.....((((.(((((((((((......)))).....).)))))).)))).....)..))))))))............(((((((((((((.(((.(((............))))))..))))))))....))))).......	[][]	-53.4	-0.0218808	AluJr-Alu	repeatMask-Alu	90	76	147	477.25	210	422.5	46	38.5	64	80	49	54.3333	75	39.2222	29	77	155
hsa-napRNA-75-1	chr7	102640414	102640611	1605	-	197	1605.33	783.667	821.667	-5727.5	-6228.35	226.551	181.371	16.1911	20.7356	GTGGGTGCTGCTGGGGCCAGGCTTCGGTTTTCCCTATGTGAAATGGGCCTGCGGGCCTAAGGGCAGTAGCGGGTGTGTTGCAGGGAGATGCAGGGAGCAGGTGCTGCAGGGGATGGGGCCGGGGAGGGCTGTCAGGCTTGGTAAGGTGAGGGTGGGATCCTGCTGTGTGACCTGTCTGACCATGGTGCCACCCTTAG	0	.......((((.((.(((..(((((.(((((((((..((..((((.((((((..(((....)))....)))))).))))))))))))).))..))))).))).))))))(((.(((.((((((..((((.((((.((..((((.(((.........))).)))))).))))..))))..)).)))).))))))....	[][]	-82.9	-0.204356	AC105052.1	intron	161.083	171.317	158.25	684.833	351.45	685.283	127.367	126.125	135.533	34.8167	41.35	107.125	82.5	99.6667	140.2	162.65	214.2
hsa-napRNA-75-2	chr7	102541303	102541500	1605	-	197	1605.33	783.667	821.667	-5907.07	-6070.14	226.551	180.166	16.0691	18.453	GTGGGTGCTGCTGGGGCCAGGCTTCGGTTTTCCCTATGTGAAATGGGCCTGCGGGCCTAAGGGCAGTAGCGGGTGTGTTGCAGGGAGATGCAGGGAGCAGGTGCTGCAGGGGATGGGGCCGGGGAGGGCTGTCAGGCTTGGTAAGGTGAGGGTGGGATCCTGCTGTGTGACCTGTCTGACCATGGTGCCACCCTTAG	0	.......((((.((.(((..(((((.(((((((((..((..((((.((((((..(((....)))....)))))).))))))))))))).))..))))).))).))))))(((.(((.((((((..((((.((((.((..((((.(((.........))).)))))).))))..))))..)).)))).))))))....	[][]	-82.9	-0.207168	AC093668.2	intron	119.333	138.567	115.333	553.5	259.4	524.9	72.6667	95	92.5667	20.4	24.5333	54.6667	36.6667	62.5	88.7333	100.133	169.233
hsa-napRNA-76	chr21	8252770	8253060	1577	+	290	1577	327.5	1249.5	-757.615	-2865.48	7.15126	6.964	194.924	34.5537	GAGGCCCCGCGCGTGTGTCCCGGCTGCGGTCGGCCGCGCTCGAGGGGTCCCCGTGGCGTCCCCTTCCCCGCCGGCCGCCTTTCTCGCGCCTTCCCCGTCGCCCCGGCCTCGCCCGTGGTCTCTCGTCTTCTCCCGGCCCGCTCTTCCGAACCGGGTCGGCGCGTCCCCCGGGTGCGCCTCGCTTCCCGGGCCTGCCGCGGCCCTTCCCCGAGGCGTCCGTCCCGGGCGTCGGCGTCGGGGAGAGCCCGTCCTCCCCGCGTGGCGTCGCCCCGTTCGGCGCGCGCGTGCGC	0	.......(((((((((((.((((..((((.((((((((...((((((.(((...)).).))))))...)).)))))).......((((((....(((.(((((.((...((((((.((...(.((((....(((((..((......))..)))))..)))).)...))))))))(((((((......(((((......))))).....))))))).....)).))))).)))((.(((((((........))))))))).)))).))..)))))))).))))))))))).	[[][[[][]][]]]	-147.4	-0.927378	intergenic	intergenic	213471	197654	171699	124858	87806.8	78128	17448.8	10320.9	25862.9	62178.7	34538.1	51694.9	130652	104526	65552.1	94162.3	187809
hsa-napRNA-77	chr1	88794474	88794586	1568	+	112	1568	745.667	822.333	-5527.42	-6224.25	105.244	69.2675	10.0783	7.13489	AAGCCTGTAGTCCTAGCTACTGGGGAGACTGAGGCAAGATTACTTGAGCCCAGGAGTTGAATACAGCAGTGAGCTGAGACCATGCCACTGCATTCCAGGCTGGGCAACAGAG	0	....((((.(.((((((..((((((...(((.(((..((....))..))))))............((((((.((((....)).)))))))).))))))))))))).))))..	[[][]]	-37.7	0.0581208	AluJo-Alu	repeatMask-Alu	193	166.167	181	261.31	194	225	93.5	113	115.5	47	89	145	168	150	26	52.5	71.5
hsa-napRNA-78	chr12	873980	874141	1556	+	161	1556	563	993	-3910.12	-7677.93	21.8364	242.565	7.98173	14.7968	CTCCTGCTGAAAAGCTTTGTGACCACAAACAAAGTTGTGAACTTTGTCAGACACAGTGCCAGCTACTTGGAAGGCTGAGGCAGGAAGATCACTTGAGCCCAGGAGTTCAAGGCTACAGTGAACTATGATATTGCCACCATACTCCAGCCTGGGCAACAGAG	0	.(((((((.....((.(((((.......((((((((...))))))))....))))).))(((((........))))).)))))))...........((((((((((....(((...................))).....)))))....))))).......	[[][]][]	-43.7	0.110798	AluJo-Alu	repeatMask-Alu	150	86	173	336	171.5	286	45	81.5	84	93	87	81	105	88	49.5	102	185
hsa-napRNA-79	chr1	248856685	248856825	1551	-	140	1550.7	661	889.7	-5276.85	-7405.98	60.8282	82.1483	5.51228	8.59871	TAGCCTCTGCTCCCTCCTCCTCCTTCTTAAAAGTCTCTGCCTGGGTGCAGTGGTTCACACCTATAATCCTAGCACTCTGGGAGGCTGAGGCAAGAGGATTGCTTGAGCCCAGGGGTTTGAGACCAGCCTGGGCAACATAG	0	...(((((....((((..((((((.......((....(((..((((...(((.....))).....))))..)))..))))))))..))))..))))).........(((((((((((...))))..))))))).......	[][]	-47.4	-0.0963021	FLAM_C-Alu	repeatMask-Alu	157.5	138.333	155.333	115.125	117.333	190	86.3333	94	105	45	78	171.472	218.5	114	93	112.25	177.2
hsa-napRNA-80	chr19	47153346	47153494	1522	+	148	1522	593	929	-4011.82	-6785.81	21.2822	85.6341	14.3273	9.23662	ATCCAGAGAGACTCCTCTGGTAGAACAAACAGACCTCATCCTCTCATTTTGAACACTGAGGCTGCAGAACTTGGTAATTCTTACATGACAGGACTTGCCGTGTTTTGACTTTGTAGTCTCTAGGTGAAAGATGGCAGATGATACATTA	0	..((((((......))))))...............(((((..(.((((((..((.(((((((((((((((.((((((.((((.......)))).)))))).))))......))))))))).))))..)))))))..))))).......	[][]	-43.8	0.279564	SAE1	intron	119	125	100	356	207	419	64	44.3333	90	74	72	43	31	29.5	105	149.533	219.5
hsa-napRNA-81	chr16	22298493	22298626	1495	-	133	1495	463	1032	-3034.57	-7351.45	15.2674	38.008	4.08277	12.9012	ATAAACGGCAGTATGGTTAAGTGGGTAAGAGCTTGGACCCGAGAACAAAACTGTGCAGGTTCAAATCCCACCACAGCTGCTTGGCATCTGTGACCCACCTGAGTTGTCTGGGTTTGGTATTCCTCCCTATTTT	0	...(((..(((...(((...(((((...(((((((.((..............)).)))))))....)))))(((((.(((...))).))))))))...))).)))....(((...((....)).)))......	[[][]][]	-34.7	-0.574018	MIR-MIR	repeatMask-MIR	178	168.5	141	312	204	339	313	312	424	17	20	241	216	190	319	465	714
hsa-napRNA-82	chr6	34422346	34422510	1473	-	164	1473.47	854	619.473	-5356.58	-4108.55	54.637	34.4289	5.52261	9.64057	AAACCCCCTTTCTACTAAAAATACAAAACGTAGCCGTGCGTGGTGGCACGTGCATGTAATCCCACCTACTGGGGAGGCTGGGGTGAGAGAACTGCTTGAACCCAGGAGGCAGAGGTTGCAGTGAGCCAAGATCGCGCCACTGCACTCCAACCTGGGTGACAGAG	0	..(((((((((((..............((((.(((((((......))))).))))))..............))))))..))))).......(((.....(((((((..(..(((..(((((((.(((......).)))))))))))))..)))))))..)))..	[][]	-55.6	-0.0108429	AluSz-Alu	repeatMask-Alu	85.7857	142	110.333	643.334	452.651	825.127	29.3333	54.375	82.0588	49.125	62.8333	64	111.559	71.5	54.625	77.1422	90
hsa-napRNA-83	chr1	241856908	241857030	1463	+	122	1463.42	729	734.422	-5167.69	-5348.83	27.011	17.2649	15.3492	7.26388	TGTAGTCCCACCTACTCGGGAGGCTGAGGTGGGAAGATCACCTGAGCCCAGAGCCCAGGAGGTCGAAGCTGCAGTGTGCCCTGCCGGCTGGCACCACTGCCACTCCAGCCTGGGTGACAGAG	0	.....((((........))))((((.((((((.....)))))).))))....(((((((.((....((..((((((((((.........)))).))))))..))))..))))))).......	[][][]	-51.6	-0.0437162	AluJb-Alu	repeatMask-Alu	161	98.0769	184	682.656	500.5	690.848	32	59	62	51	63	83	96	61	28	42.5	44
hsa-napRNA-84	chr3	53315785	53315950	1440	-	165	1439.78	677.433	762.351	-4892.84	-5616.56	61.7854	122.307	59.2915	20.0714	AACCTCGTCTCTAGTAAAAATACAAAAAAATTAGCGGGGCATGGTGGCGGGCACCTGTAGTCCCAGCTACTCAGGAGGCTGAGGCAGAAGAATGGCGTGAACCCGGGAAGCGGAGCTTTCAGTGAGCCAAGATCGTGCCACTGCACTCCAGCCTGGGCGACAGAG	0	..(((((((((((((.................((((((((..((((.....))))....))))).))))))..)))))).)))).................((((((....((((....(((((.(((......).)))))))..))))..))))))........	[][]	-52.8	-0.0845497	AluY-Alu	repeatMask-Alu	69	42	51	325.858	260.446	440.916	36	25	36.5	48	13	45	43	25	40	39.125	35.9762
hsa-napRNA-85	chr7	74727213	74727373	1407	+	160	1407.33	453.333	954	-2952.61	-7119.35	23.7171	128.316	6.4081	11.0216	TCAGGTCACTGTTGGCCTTAGAGGAAGAGCCCAAAGGCAGCAAGCAAGGGTGCTGGTGTCCAGTCGCCTTCTAGAAGCATTTTCACCTTCCCTTAAGATTTCCCTTGATTAACACAGAAGTGTCTATAGAAGTGACCCAGTGCTGCCCCGGGCAACATCG	0	..((((((....))))))..........((((...(((((((.....(((((((((...)))))(((.(((((...(((((((.........(((((......)))))........)))))))...))))))))))))..)))))))..)))).......	[][[][]]	-47.4	-0.334868	GTF2I	intron	141	221.333	183	272.333	187.444	415.111	39	77.25	95.6	45	59	67	72	71	47	54.3333	90.0909
hsa-napRNA-86	chr20	35360896	35361171	1350	-	275	1350	511	839	-3589.52	-6386.84	18.9259	44.9773	10.9014	22.2708	AAATATGATGAAAGGAGGTGGGAATGACCTGCTTGCTTCACATCTTCACAACATGTCCACTGAAAAAAGACTGTTAAGTAGTTCCATGGAAACTCAGAATGTAGTTTAAAAACTACAGATCTAGTCCAATTCTCTCATTTTGCAAATGGGGAGACAGTTTTGGCAATTTTAAGGAATTGTCTCAGGCCACTTACTCAGTAGTGGCTGACCCGAGACAACTCTGAAGTTAACTATGGTTACCTGCCCCTTCTAAACACTTTGCTTCCTTTCTGATT	20.005	.........(((((((((((((..(((((.....((((((...............((((..(((.....(((....)))..)))..)))).(((.(((.(((((((....)))))))..))))))........(((((((...)))))))(((((((((((...........))))))))))).(((((((........))))))).....(((....))))))))).......)))))....)))..............)))))))))).....	[[][][][][][]]	-70	0.22833	UQCC1	intron	272	303	266.5	149	47	143	208	247	188	243	243	68	207	141	163.25	105	282
hsa-napRNA-87	chr5	71615868	71616029	1340	+	161	1340	882	458	-6884.72	-3256.68	119.368	17.0801	8.38231	5.28122	TATTCTGATGAGGCGACTCTTAGTGGGCTCCTGGATGGTGCTGGTCACCAGAAAGACCAAGCCATGACCATAAACTTGGAGCTTTCAGTCCCAGCCCTATCCTTCAGGGAGGGAGAGGGGCTGGGGATTGAGTTAATAATTGACCATGCCTCTGTGATGAA	0	..((((.((((((((.........(((((((.((((((((((((((........)))).)))....)))))...)).)))))))((((((((((((((.((((((...))))))..)))))).))))))))(((((...)))))..)))))).)).).)))	[[][][]]	-64	0.136577	MER21C-ERVL	repeatMask-ERVL	187.833	294	249.5	132	83	133	129	148.5	148.5	101.5	114	146	119	130	68	58.25	124
hsa-napRNA-88	chr1	35617080	35617241	1331	-	161	1330.78	528.278	802.5	-3225.44	-5738.38	41.6466	168.562	20.2024	11.9399	ACCCTGTCTCTACTAAAAATACAAAATTAGCCTGGCGTGGTGGCGTGCGCCTGTTATACCAGCTACTCCAGAGGCTGAGGCAGGAAAACCACTTGAACCCGGGAGGTGGAGGTTGCAGTGAGCCGAGATCATGCCACTGTACTCTAGCCTGGGCAACAGAA	0	..((((((((..................(((((((.((((((((....)))..........))))).))..))))))))))))).............((((((...(((((..(((((((.((.........)))))))))))))).))))))........	[][]	-52.4	-0.225064	AluSz-Alu	repeatMask-Alu	56.8333	24.5	76	233	207.125	285.761	53	57.0556	46	31.5	56.25	76.2	100.333	76	57	106.4	102.561
hsa-napRNA-89	chr3	186805968	186806208	1304	-	240	1304	554	750	-3731.17	-5388.33	37.7727	121.508	8.45382	22.8629	TTCGGGGCCCCAGCCTAGTGGCCCTTTCATGCCCTGGCCGCGCCCTTTGGTGAAATGGTGGTTCCGGACAGCATCTTGCAGGCCCCGGCTTTGGGCTGTATTAATGTTTAACAGCCCGAGGCAGGGATGGACTAATCCAGTAACGTTATAAAAACCTTGGCTGCTAACAGATATTAAAAATTTATTTTATTGAGCATATCCCCATATGCCAAGCAAGGAACTATGTATTTGCATACATTC	0	(((((((((((((((.((.(((........))))))))..((((....))))...))).))))))))).....((((((....(((.((((((((((((...........)))))))))))).))).((((....)))).....................(((....)))...................(((.((((((....)))))))))))))))....((((((....))))))..	[[][]][[][][][]][]	-74.9	-0.209602	RFC4	intron	131	209	162	398	143	396	68	70	108	53	127	35	44	69	62	108	139
hsa-napRNA-90	chr9	122019480	122019741	1297	-	261	1297	538	759	-3709.63	-5570.8	33.5252	102.016	24.6361	22.4649	AACCGTATCATGCCTGTAATCCCAGCACTCTGGGAGGCTGAGGCAGGCAGATTGCTTGAGTCCAGGAGTTCGAGACCAGCCTGGGCAACATGACGAAACCCTGTCTCTACTAAAAATATGAACGATTTACCGGGTGTGGTGGTATGTGTCTGTAGTCCCACCTACTCGGGAGGCTGATGTGGGAGAATCACCTGAGCCCAGGAGGTCGAGGCTGCAGTGGGCCAAGATCATGCCACTGCATTCCAGTCTGGGCAAACAGAG	0	..((((((((.((((....((((((....))))))((..((((((((....((((.((.(((((((.(((...)))...)))))))..)).).)))...))))))))..))..................(((((((.(((((.((.........)).)))))))))))).)))))))))))).........(((.(((((((.....(((..((((((((............)))))))))))...)))))))...)))..	[[][][]][]	-92.2	0.103214	AluJr-Alu	repeatMask-Alu	127	134	189	7	7	6	61	83	49	38	36	165	144.5	108	292.25	448	498.333
hsa-napRNA-91	chr17	806999	807229	1294	-	230	1294	507	787	-3035.83	-5069.82	27.625	75.3511	27.6122	23.4408	TGTGGTGATGTGGAGGGGCTCCTGTGCGGCCAGCTGTCCCTGTGGTGGTCCCTGGCCCGGATTCCCTTTGGGCTGCAGCCTCGAGACCAGCCCCCGAGCCTCATGGATGGACACAGCGGGCATGGACCCCGGCCTCAGGGGATAAAATGCAGCCTGAGGATGTGGCTGGAAATGCCCAGGTTTCTTGTGCGGCAGCACACACAGCTCCTCGGGCACTGTCCACGCTGAGC	17.308	........((((((.((.((((((.(((((((..((((((((((.(.((((..(((.(((.........((((((............))))))))).)))....)))).).))))).)))))))).))...))..))))))..........(((((((((((((.((((......))))......(((((....)))))))))..))))))))).)).))))))......	[[][[][]]]	-92.6	-0.38257	NXN	intron	192	142	201	117	74	104	108.25	90	149	89	180	144.667	263	125	0	2	0
hsa-napRNA-92	chr4	105450639	105450802	1292	-	163	1292.5	584.5	708	-4280.9	-5336.41	59.2399	64.9	13.5867	64.8437	ACCCTGTCTCTACTAAAAATACAAAAAATTAGCCGGAAGTGGTGGCGGGTGCCTGTAGTCCCAGCTACTCGGGAGGCCGAGGCAGGAGAATGGCGTGAACCCGGGAGGCGGATCTTGCAGTGAGCCGAGATTGCGCCACTGCGCTCCAGCCTGGGCGACAAAG	0	..((((((.(((((.......................))))).))))))(.((.(((((....)))))..)).).(((.((((.((((..((((((((.(.(((...((..........))...))).).)))))))).....)))).)))).))).......	[][][]	-56.7	-0.0104944	AluY-Alu	repeatMask-Alu	42.7	30.0556	50.2	407.591	355.5	542.667	31.3333	21.3333	44.3583	34	24	35.3333	21.5	29	37.3333	56.5	32.5
hsa-napRNA-93	chr1	220212518	220212726	1275	-	208	1275.38	517.375	758	-3654.85	-5654.47	63.0201	177.898	17.0294	19.7022	GAGCCCAGGAGTTCGAGACCACCCTGGGCAACATAGTAAGACTCTGTCTTTACAAAAAATTTAAAAATTAGCTGGATGTGATGCGCACACCTGTAGTCCCAGCTACTCGGGAGGCTGAGGCAGGAGGATTGCTTGAACCCAGGAGTTTGAGGCTGCAGTGAGCTATGATCATGCCCTGCATTCCAGCCAGTGCAACAGAGTGACACCC	0	..(((((((.((........)))))))))......((...(((((((...................(((.((((((((((((..((.(((.(((((((.(((..((((..(.((.(.((((((.....)))))).).)))..))))))).)))))))))).))....))))))........)))))).)))...)))))))...))..	[][]	-63.2	0.0286678	AluJo-Alu	repeatMask-Alu	76	62.5	110	428.75	232.5	470.292	33	48	48	47	9	49	26	39	17	102	20
hsa-napRNA-94	chr6	150931964	150932153	1253	+	189	1252.51	1001.44	251.062	-8114.25	-1676.67	87.5669	6.30496	9.84643	28.7142	CAGCCTGGCCAACATGGTGAAACCCTGTTTCTATTAAAAATACAAAAATTAGCTGGGCATGGTGATGGGTGCCTGTAATCCCAGCTACTCAAGAGGGTGAGGCAAGAGAATTGCTTGAGCCCGGGAGGTGGAGGTTGCAATGAGCAGAGATCACACCATTGCAGTCCAGCCTGGGCAACAGAGTGAGAC	0	((..((((((((((.(((...))).))))......................(((((((((((((.((..((((((((((((((.((.(((....((((.((((((.....))))))..))))))))).))).)))))))..).))).....))))))))....)))))))...)))..)))..))....	[[][]]	-59.8	-0.28248	AluSx1-Alu	repeatMask-Alu	98.0714	137	112.2	650.672	388.779	599.562	101.143	85	75.451	36	49	142.25	99	54.5	32	76.8107	149.214
hsa-napRNA-95	chr10	68770435	68770647	1253	+	212	1253	435	818	-2845.58	-5907.14	48.3333	189.133	11.7792	8.65891	TTATCATGAAGATTAACGGTTGGTTGGCTTCGCGGGGTGGCTCACACCTGTAATCGCAGCACTTTGGGAGACCAAGGCAGGCGGATCACCTGAGGTCAGGAGTTCAAGACCAGCCTGGCCAACATGATGAAACTCCATCTCTACTGAAAATACAAAAATTAGCTGGGCTTGGTGGCACAAGCCTGTAATCTCAGCCACCCGGGAGACTGAGG	13.845	......(((((.(((((.....))))))))))(.((((((((.....((((....))))..((((((....))))))((((.......)))).(((((((.(((...)))...))))))).....((((......))))....((((...........))))..(((((((......)))))))........)))))))).)..........	[][[][][][][][][]]	-66.1	0.0183626	AluSx-Alu	repeatMask-Alu	124	259	190	201	175	246	106	92	132.125	99.8333	35.1	56	44	58	24	38	53
hsa-napRNA-96	chr2	112005861	112006182	1231	-	321	1231.17	828.833	402.333	-3850	-1459.46	81.5707	24.29	12.7734	56.2779	AGGCCAGGCGTGGTAGCTCACGGCTGTAATCCCAGCACTTTGGGAGGCCAAGGTGGGCGGATTACTTGAGGCCAAGAGTTCAAGACCAGCCTGGCCAACATGGTGAAACCCCATCTCTAGAAAAAAATACAAAAATTAGCCAGGCATGGTGGTGCATGCCTGTAATCCCAGCTACTCAGGAGGCTGAGGCAGAAGAATTGCTCGAACCCAGAGGCAGAGGTTGCAGTGAGCCGAGTTCATGCCACTGCACTCCAGCCTGGGCGACAGAGCAATACTCTGTCTCAAAAAGAAAAAAATAAATAAACTTCAGCCTTTTCATTT	0	.((((((((.(((((((((..(((((((((((...((((((((....))))))))...)))))))....))))..)))))....))))))))))))...((((.(....)))))......................((((((((((((......))))))))........))))...((((((((((((((((.(.(((((((...((((..(((.(((..(((((((.((.........))))))))))))..))))))).....))))))).)))))(((.....)))..............)))))))))))).....	[][][][[][]]	-123.6	-0.0189104	AluSz-Alu	repeatMask-Alu	6.2	12	11.5	2	11.5	11	0	0	0	9	0	1	18.1667	2	1289.48	1989.35	1526.55
hsa-napRNA-97	chr20	416908	417014	1230	+	106	1230.29	595.286	635	-3508.81	-4031.08	41.7335	61.8718	5.09047	2.58019	AGCCCAGGAGGTTGATACTGCAGTGAGCCAAGGTAGCACTACTGCACTCCAGCCTGGGCCACAGAAAGAGAGCCTGTGTCTTAAAATTAAATCAAGACATACAAAT	0	.(((((((..(..((...(((((((.((.......))..))))))).)))..)))))))...............((((((((...........)))))))).....	[][]	-29.8	0.0237475	AluJr-Alu	repeatMask-Alu	234.286	246	336	28	37	50	107	77	121	83	102	221	267	172	9	36.1429	34
hsa-napRNA-98	chr6	56046812	56046948	1227	+	136	1226.67	609.333	617.333	-2511.18	-2509.46	35.2301	17.4415	10.2082	19.8871	GGGCTGGGCACGGTGGCTCATGCCTGTAATCCCAGAACTTTGGGAGCCTGAGGCGAGTGGATCCCCTGAGGTCAGGAGTTTGAGACCAGCCTGGCCAGCATGGTGAAAACCCGTCTCTACTAAAAACACAAATTTT	0	..(((((.((.(.(((((((..((((...((((((....))))))((((.(((.((.....)).))).))))))))....)))).))).).)).)))))..(((....))).........................	[[][]][]	-49.8	-0.0768997	AluSq-Alu	repeatMask-Alu	2	2	0	1	5	0	4	0.666667	7.5	2	0	1	0	1	587.775	877.195	1041.43
hsa-napRNA-99	chr1	10160769	10160928	1220	+	159	1220.5	453.5	767	-3115.49	-5896.22	24.0949	51.4765	10.864	19.1128	GTCCCTGTCTCTACAAAAAATACAAAAGCTGGGCGTGGTGGTGTGTGCCTGTAGTTCCAGCTACTTAGGAGGCTGAGGCAGGAAGATTGCTTGAGCCCTGGAGGTCGAGGATGCAGTGAGCTGTGATTGTGCCACTGCATTCCAGGCTGGGCGACAGAG	0	....(((((((((.............(((((((..((..(((....)))..))..))))))).(((.((.((((.((((((.....)))))).)))))).)))(((..((((((((((.((.........))))))))))))..))))))).)))))..	[[][][]]	-60.5	-0.0384549	AluJo-Alu	repeatMask-Alu	90	107.333	164	249.25	112.75	254.5	30	34	14	74	83	131	81	95.75	66	77.3333	119.5
hsa-napRNA-100	chr12	1293275	1293438	1200	+	163	1200.4	485.619	714.78	-3519.02	-5586.16	55.6736	152.907	28.6442	31.1048	ACCCCGTCTCTACTAAAAATACAAAACATTAGCCAGGCGTGGTGGCGGGCGCCTGTAGTCCCAGCTACTCGGGAGGCTGAGGCGGGAGAATAGCATCAACCCAGGAGGCGGAGCTTGCAGTGAGCTGAGATCGTGCCACTGCACTCCAGCCTGGGCGACAGAG	0	..((((((((....................((((...((.((((((((((.......).))).))))))))...)))))))))))).............((((((....((((..(((((((.((.........)))))))))))))..))))))........	[][]	-62.4	-0.207718	AluY-Alu	repeatMask-Alu	34.2333	72.2	72.0667	247.634	218.015	313.154	15.5	19.5	56.0667	21	23.1667	48.3958	28.5	46.8333	44	69.05	60.7833
hsa-napRNA-101-1	chr16	21360816	21361123	1187	-	307	1186.51	730.512	456	-5096.67	-2896.34	104.168	29.0339	28.2441	30.8063	AAGGCCAGGCACAGTGGCTCACACCTATAATCCCAGCACTTTGGAAGGCCGAAGTGAGCAGATCACAAGGTCAGGAGTTCGAGACCAGCCTGGCCAACATGGTGAAACCTGTCTCTACTAAAAATACACAAATTAGCCGGGCATGGTGGTGGGCACCTGTAATCCCAGCTACTCGGGAGGCTGAGGCAGGAGAATCACCTGAACCCAGGAAGCGGAGGTTGCATTGAGCCAAGAAGGTGCCATTGCACTCCAGGCTGGGCAACAGAGCAAGACTCCATCTCAAAAATATAAAAATTAAAAACATTTT	0	..((((((((....((((((((.(((..........((((((((....))))))))....((((....))))))).))..))).)))))))))))..((.(((((..((((((((...................((((..(((.((((.....)))))))..((((........))))))))))))))))....)))))))..(((((.....((((..((((.((.(((.....)))..)).))))))))...))))).....(((.....)))................................	[[][]][[][]][][]	-95	-0.114551	AluSg-Alu	repeatMask-Alu	35	64.5	8.5	0.5	25.5	38.7	8.5	15.5	63.75	1.5	12	68.5	37.5	62.5	968.387	1610.82	1177.16
hsa-napRNA-102	chr1	33342629	33342823	1187	-	194	1187	861	326	-6033.08	-1960.52	158.074	15.984	5.51539	8.06576	GCACTATGATGTGAGACTATCTGGGAGCCCTTGACCCTGGCATTGGATACCAGTGGACTGGCCTCCATCACCAGGGTTAAGTAGAACTCTTTGAAAACTCCTCCCTGACTCCCTGCAGCCAGGGCCAGCTATTATTCCCTGGTGTGTTGACCTGGTGGAAGTCACTCTGGTCCTGCAGGTGCTGCTGCTGAGTT	17.894	.(((......))).........(((((..(((((((((((...((((..((((....))))..))))...)))))))))))...................))))).(((((...((((((((((((((......((((((((.((....)))))).))))......))))))))).....)))))....)))))	[][][]	-73.3	-0.0694976	PHC2	intron	85	157	130	75	61	87	181	128	183	97	103.667	78	61	72	277	379.5	480.333
hsa-napRNA-103	chr13	46087017	46087213	1162	-	196	1162	525	637	-2224.59	-2831.56	16.5169	29.7047	34.9134	42.7215	CTTCTGTGATGGCAGGGCGGCAGCCTCATGCTCCCCAGGCGCAGCTGCAGCTGCCCGCTGCAGCTACAGACCTGGACATCCCTGTGCTCTTGGGGGCCAGGAGCAGGCAGGAGCCCTGCCCTCCTGGGCGCAGCTGCAGCTGCCCAGCTGGGGTTGCAGACCCAGGCATTTCTGCACTCTCAGTGTTCTGAGAAGG	16.774	(((((..((.((((((((((((......))))..((((((..(((((((((.....)))))))))...).))))).....(((((((((((((...))))))))..))))).))))))))..(((((((((((((.(((((....))))).)))))).).)))))).......(((((...)))))))..))))).	[[[][][]][][]]	-103.3	0.0468659	MER52A-ERV1	repeatMask-ERV1	319	427	547	1	1	3	47	65	92	22	92	80	100	86	0	0	1.5
hsa-napRNA-55-3	chr1	144952601	144952738	1156	-	137	1156.17	565.833	590.338	-4375.12	-4596.1	48.6068	56.7184	3.27658	8.78283	GAGCCCAGGTGTTTGAGGATGCAGTGAGCCGTGATCATGCCACTGCTCTCCAGCCTGGGCAACAGAATGAGACCCTGATAGTTTGAGGATGCAGTGAGCTGTAATCATGCCACTGCACTCCAGCCTGGGCAACAGAG	0	..((((((((....(((..(((((((.((.(((((...((((((((((((.(((..((((..........).))).....))).))))..)))))).))....)))))))))))))))))..)))))))).......	[]	-55.4	-0.0839815	AluJo-Alu	repeatMask-Alu	251.129	187.483	185.688	394.662	260.762	414.585	152.663	146.071	142.017	84.4762	151.583	210.064	283.908	175.967	59.4286	137.641	186.115
hsa-napRNA-104	chr2	39013563	39013866	1131	-	303	1131	461	670	-3002.73	-4721.91	102.138	123.692	10.5992	6.60431	GTAAGCATTAAATAAATGAAGTAAATAAGTCTTTATCAAACTTTCGTTTCAATGTTGAAGTATATAAGGACCTTTCCCAAACAAGGAGAGGGGTGACAATAAAATTAGTAAATTAAATTTACTAATTAGAGCAGTTATCAGAAATTATAGTATAAGCCTTAACATAGAATTTTGGAAGTGTTAAGCACACTGATAAGATTAATTTGGTAAGAGTTACTGCATTTTCATTTGTATTGTACTGTGCATTGTGATAAACATTTATGTTTGATTCCCATGTAATTCAATTCTGTGTTAATGCCATAG	0	....(((((((....((((((.........)))))).((((....))))((..((((((.(((((..((((((((((.......)))))))((((((.....(((((((((((...)))))))))))......))))))........(((((...((((((.((...(((((((..(((((.....)))))..)))))))....)).)))).))))))).....((((.(((((......)))))..))))((((((....))))))..))).))))).))))))..))..))))))).....	[[][][[][][][][]]]	-62	1.23322	SOS1	intron	153	198	110	289.5	184	249	42	29	44	57	33	17	47	20	56	159	252
hsa-napRNA-105	chr20	47345185	47345476	1110	-	291	1110	534	576	-3730.94	-4102.23	75.4944	42.0963	4.17807	10.7297	TCCTTCTGATGATTTTCCAGTACCCTTCCACTCAGGTCTGAAGTCACCGTGACCTGCCTACCTGGGCCGGCCCTGTTTACCTTTGTTTCCTTTGTGATGTTCTGTTCACCTTGTGCCATTTCTCCCCCAACTTCACTTGAGCTCCTTGGCCTCCTTCCTCTTGGTTCCTTCCTTGGGGCCCCTGTGTGTCTTTTGCCAGGAGCAGGCTGCCCATTTCTCATTGTGATCTCAGACTTATCTCAGATGGTGGCTCCTCAAAGAGGCTTTTGGTGGCCACGGAGTCTGAAGGAG	16.767	((((((.((.....................(((((((..(((((........((.((((....)))).)).......................((((........))))....................))))))))))))((((.(((((.((..((((((((((((......))))))((((.(((.....)))))))....((((((((((........)))((((.(((....))).))))))))))).....)))))).....)).))))).)))))).)))))).	[[[][]][[][][[][]]]]	-80.3	-0.194082	ZMYND8	intron	284	446	424	45	38	103	161	230	247	245	317	128	239	242	24	83	60
hsa-napRNA-106	chr2	222922831	222923077	1108	+	246	1108.25	564	544.25	-3483.99	-3407.51	120.708	113.161	8.33147	9.71195	GTAAGTTCAGTGTCTGTGACTTGAAATACTAAAAAATCATAGTGAATTGTAATGCATTTTTTTCAGTCAGTATGACAGTATATTGCGAGAGCGATGGTTCATTTTAAAATGAGCTTTAGCCTTTTAAGTGCTTCTTAGACTGTAAGTACATTAAAATAATTTATAATAGGCTTTTTGATCTAAGAATACCATTGAATTTTAAAAATAAGGATCACTTTATATGGATCACTTTTTCTTATTTTGTAG	0	..((((((((((...((.((((((((..(((((...(((((.(((.(((.((........)).)))))).))))).....((((((....))))))(((((((....))))))))))))..))))))))))(((((((((...((((..((((.((....)).))))..))))...).))))))))...))))))))))..((((((((((((.(.......))))).......))))))))....	[[[][][]][]][]	-48.5	0.23268	ACSL3	intron	168.75	127.5	100.5	183.5	68.5	89	195	76	199	96	37	48	81	49	74.5	65.5	173.667
hsa-napRNA-107	chr15	32701261	32701387	1096	-	126	1096	493	603	-2181.75	-2636.24	16.9961	18.7408	9.06212	160.558	CTTGAGGGCCGGGCGCAGTGGCTCACGCCTGTAATCCCAGCACTTTGGGAGGCCGAGGCGGGCGGATCACAAGGTCAGGAGTTCGAGACCATCCTGCCAAACGTGGTGAAACCCCGTCTCTATTAA	0	......(((((((((..........)))))....((((((....))))))))))((((((((.(..((((.(.(((((((...........)))))....)).).))))..)))))))))......	[[][]][]	-45.8	-0.0797904	AluY-Alu	repeatMask-Alu	6	3	3	1	7.09091	1	3	0.666667	2	1	2	7.16667	0.166667	3	755.292	1156.72	1278.13
hsa-napRNA-108	chr19	58392243	58392618	1082	+	375	1081.83	745.833	336	-4122.84	-2155.14	55.4752	12.2026	9.86371	8.46739	AACCCAGGAGGCAGAAGTTGCAGTGAGCCGAGGTTGCGCCACTGCACTCCAGCCTGGGTGACAGCAAGACTCAGCCTCAAGGGGGGGAAAAAAAAAACTAGGCCAGGCGCAGTGGCTCATGCCTGTAATCCCAACACTTTGGGAGGCCAAGACAGGCGGATCACAAGGCCAGGAGTTCAAGACCAGCCTGGCCAACATAGTGAAACCTGTCTCTACTAAAAATACAAAAAAACTAGCTAGGCTTGGTGGCAGGCCCCTATAATCCTAGCTACTCGGGAGGTTGAGGCAGGAGAACCATTTGAACCTCGGAGTCGTAGGTTGCAGTGAGCTAAGATGGCACCACTGCACACCAGCCTGGGTGACAGTGAGAGACTC	0	.(((((((..(((.....)))..(((.(((((((((.((((((((......((((((.(...............((((....))))..............).)))))))))))))).))(((((((..((((((....)))))).......)))))))..((((..(((((((.(((...)))...)))))))......))))..((((((((.(((................((((((((.(((..((......))..))).)))))))).......))).))))))))............)))))))..)))..((((((((((.((((...))))..))))))).)))..)))))))...(((.....))).	[[][[][][][]][]][]	-134.7	-0.204829	AluSx3-Alu	repeatMask-Alu	253.667	308	308.333	924.642	674.5	1368.39	131	143	170	149	57	214.167	225.5	177	121.833	134.5	204
hsa-napRNA-109	chr7	80900145	80900308	1075	-	163	1074.91	492.339	582.567	-3591.95	-4339.74	78.7077	100.625	22.3252	21.9673	ACCCCGTCTCTCCTAAAAATACAAAAAATTAGCCAGGCGTGGTGGCGGGCACCTGTAGTCCCAGCTACCCGGGAGGCTGAGGCGGGAGAATGGCGTGAACCCGGGAGGTGGAGCTTGCAATGAGCTGAGATGGTGCCACTGCACTCCAGCCTGGGCAACAGAG	0	((.((((.((((((..............((((((...((.(((((((((.((.....))))).))))))))...))))))...)))))))))).))...((((((...(((((..((((.((.((.........)))).))))))))).))))))........	[][]	-61.2	-0.0348818	AluY-Alu	repeatMask-Alu	3.06667	4	1.5	156.077	79	200.5	2	2	0.5	3	4	0	15	1	175.443	234.598	316.269
hsa-napRNA-110	chr2	227536704	227536900	1071	+	196	1071	600	471	-3325.46	-2657.8	151.049	73.0862	4.01006	11.5361	GTATGTGCTTCTGGTATATACACTGGTTTTTACAAAGAACCCAAATATATATTGTGTAGCATTTTCTTAGGAGTCAAAGCAATGATTTGTTATCAGAATCCTTGAGTTTTCTGTCTTGATAAATATAGTGAAATAATTTAAATCTTAAATACAAAATGTATTAGGATTTTATAGTGTATTTTATAATTTTTTAAAG	0	(((((((((...)))))))))...(((((((...)))))))....(((((.((((..((((....(((((((.((..(((((....)))))....)).))).)))).....)).))..)))))))))((((((((....(((((((((.((((...))))))))))))).......))))))))............	[][][][]	-34.1	0.342996	AGFG1	intron	132.833	157.167	125	152	86	128	59	50	53	75.3333	37	46	48	48	110	142	188
hsa-napRNA-111	chr3	50061221	50061461	1071	+	240	1071	562	509	-4406.14	-3953.78	86.4615	75.6622	21.0283	16.4499	GTAAGTAACCTTTGTTTTATTTCTGTTGCTCTTTTTTGCTTGACTTGCTACTCATTACTTGACATCTGTGTGATCACAGTTGGCAAGATACACTGTTGACTGAGGGTGCTCATCCAGAGAGAGGCATCTGTAGATGCACCTATTTGTGTTGGTCACCCTAATTCTTGGGTTCTTGATGAGTCTCCAGTAAGGGCTTCATTGGACAGAGACTAACATTGGCTCTGATCTTGTTACCTTTAG	0	....(((((..............((..((((((.........(((.(..((((((((((((.((.(((((....))))).)).))))....(((...((...((((((.(((.(((((.((..(((((....)))))..)).)))).).))).))))))...))...)))...))))))))..).)))))))))..))..((((((((.(((....)))))))).))).)))))......	[[[][]][]]	-64.7	0.434072	RBM6	intron	69	154	24.5	195	175	282	50	14	50	52	13	31	29	31	64	205	97
hsa-napRNA-112	chr7	5773765	5773949	1069	-	184	1069	501	568	-3543.24	-4049.71	126.626	75.0189	18.593	17.0558	AATGACTCACATCTCCCTTTGATTTTCAGTGTAAAATTGAAGGAAGCCAGTTGTGGTCAAAGAAAAAATAAGAAATTTGGCTTGGGGCCAGGCACGGTGACTCGCCTGTTATCCCAGGACTTTGGGAGGCTGAGGCAGGCAGATCACTGAAGTCAGGAGTTCAAGATCAGCCTGGCCAACATGA	0	..((((.((((.((..((((...(((((((.....)))))))))))..)).)))))))).........((((........)))).((((((((.((((((((.((((((..((((((....)))))).......)))))))).))))))..(((..(....)..)))..)))))))).......	[][][[][]]	-58.5	0.176273	AluSx-Alu	repeatMask-Alu	55.5	77	123.333	206.333	73.3333	203	25	33.5	59.5	35	39.1053	23.3333	77	45	48	68	92
hsa-napRNA-113	chr2	101445424	101445622	1052	-	198	1052.03	359	693.033	-1965.65	-4373.73	34.9028	120.697	23.0951	12.6021	CCCTCATCTCTTCAAAAAATATAAAATTAAAAATTTTATATTTAATATATATTTATATATAACTATTAGCTGGGCATGGTGGTGCACTTGCGGTCCCAGCTATTCAGGAAGCTGAGGTGGGAGAGTAACCTGAGCCCGGGAGGTCAAGGCTGCAGTGAGCTATGATCACGCCACTGCACTCCAGCCTGGGCTACAGAG	0	.......((((((...((((((((((((...))))))))))))..((((((....)))))).....((((((((.((.((((.....)))).))))))))))(((((....)))))...))))))....(((((((((((.((....((.(((((((.((.........)))))))))))))..)))))))).)))..	[[][][][]][]	-67.1	-0.104081	AluJr-Alu	repeatMask-Alu	5	13.5	4.5	2	1	3.2	1	6	9	0	9.5	2	4	5	369.333	571.618	648.7
hsa-napRNA-114	chr13	32714329	32714779	1051	+	450	1051.5	548	503.5	-3855.37	-3540.39	103.118	63.6818	21.0458	8.88067	AAGCCTCACAGGACCACAGGACTGAGGCGAAATTAAAATTGCTAATGAAGTTTTGGGCACCATTGTCATTGATAACATCTTATCAGGAGACAGGGTTTTGAGATCAACCGGTCTGACCAAAATTTATTAGGCAGGAATTTCCTCTTCCTAATAAGCCTAGGAGCGCTATGGGAGACTGGAGTCTGTTTTAGCTCTGCAGCCTCAACCATAAGAGACAGGCGCACCTGGGGGGGCTGTTTATAAGCCTATACCTCCAGGTGCGTATTCTCTTTCTCAGGGATGTTCCATGCTGAGAAAAAGAATTCAGCGATATTTCTCCCATTTGCTTTTGAAAGAAGAGAAATACGGCTCTGTTATGCCTGGCTCACCGGCGGTCAGAGTTTAAGGTTATCTCTCTTA…	0	..((((((..(..(....)..))))))).......(((((........)))))((((((((.(((((.(((((((....)))))))..)))))((((...(((((....)))))))))....(((((((((.((((...))))...))))))))).....(((((..(((((((((((((.(((.(((((((...(((.(((.......((((((...(((((((((((((((((.......))))....)))))))))))))..)))))).....))).))).....)))))))...))).))))).......)))))))).)))))((((((((((((......(((((((...((((.((....))))))..)))))))(((((.......)))))…	[][][[][][][][[][][]]]	-153.5	0.028209	PDS5B	intron	130.301	191.31	247.347	609.444	266.184	684.472	212.642	133.25	153.392	131.625	180.611	70.5	69	110.292	51	88.004	84.2111
hsa-napRNA-115	chr13	36870847	36871119	1041	-	272	1041	461	580	-2872.91	-3650.27	49.788	105.455	13.5488	32.6555	TGCAGTGATGATTAAGACGGTGTAGTTGTCCCCCCTTATCTGAGGTTTCAGCTACCAGAGGTCAGTTGCAGCCTGAAAATACTGGATGGAAAATTCCAGAAATAAACAGTTCATAAATTTTAAATTGTATGTGGGGATGAAACTTCGTGCCATCCTATCCAGGTTCTGAATCATTCCATTGCCCAGCGCATCCACGTTGTAGATGCTATCCACCTGTGAGTCAATTAGTAGCTGTCTCTGTGATCAGATCTACTGTTGAGGTCACTCTGATT	19.419	..(((.(.(((((..(((((((((((((.....((((....))))...)))))))((((((.(((((((....(((.....(((((........)))))..(((.((((((...........)))))).))).((((((..((...))..)))))).(((((((.(((...((......))..))).(((((.((...)).))))).....))))).)).)))....)))))))))))))...........))))))..)))))).)))...	[[][[][][][[][]]]]	-67.8	0.046072	MER44B-TcMar-Tigger	repeatMask-TcMar-Tigger	163.667	204	177	192	172.333	246.286	97	96	85	91	156	42	81	97	11	8.33333	32
hsa-napRNA-116	chr17	47662269	47662404	1034	+	135	1033.78	457	576.778	-2929.33	-3874.26	79.6064	133.57	12.3436	10.4645	CAGCCTGGGAGACTCCATCTCAAAAAAAAAAAGGACTGGCTGTGGTGGCTCACACCTATAATACCAGCACTTTGGGAGACCGAGGCCAGAGGATCACTTGAGCCCAGGAGTTGGAGACCAGTCTGGGCAACATGG	0	..(((((((...(((((.(((..........((..((((.(((((((.....)))).)))...))))..))((((....))))(((..(((.....)))..)))...))).))))).....))))))).......	[[][][]]	-43.2	0.0609514	AluSx-Alu	repeatMask-Alu	51.3333	42.8333	91.375	118.125	115	146.903	23	37	30	29	29	47	66.4583	45	71	60.125	75.4583
hsa-napRNA-117	chr3	11451532	11451691	1029	+	159	1029	368	661	-2669.71	-5198.39	23.8635	85.5412	20.0001	33.4645	ACCTAATGATTTTCAACCCAGGGGCCCTTGGCCCAAGCGTATCACTGGTATAAAGGGCCTCTGCCAGCTAATGTGAGGGTGAGTGTGGCTGTTGTGTCCATGAGAGAACTCCTGGGAGTTCTACACTCAGCAAACGTTTGTTGTTGGACTATGAAGGCG	0	.(((.(((...((((((.(((((((((((...(((..........)))....)))))))))))..(((.(((((...(.(((((((((........((((.(((....))).))))....))))))))).)..))))).))))))))).)))..)))..	[[][]]	-51.8	-0.101259	ATG7	intron	118	87	93	118	62	171	47	61	76	14	19	30	22	24	80	112	171
hsa-napRNA-118	chr19	336258	336429	1018	-	171	1018	387	631	-2615.1	-4958.18	14.4403	117.724	10.3356	13.2715	GTCACATGATGCATGTCCTGCCCTGGGCGAGAACGCCTCCACCCTGTGAGCGGTCCTTGGTGGGAGGCGGGGCGAGTGGCGGCCACATGCGTGTGCTGCTCCTAGTGCCCCCCAGCCCTCAGAGGCGGAGACAAAGCCCCTTCCCTGGTCACTGGGGACTGGGCTCTGACC	15.36	((((.........(((((((((((((((.....((((((((((..(.((....)))..))).)))))))(((((((.(((((((((....))).)))))).))..)))))....))))..)).))))).)))).(((((..(((((((...)))))))..))))).)))).	[[[][]][]]	-79.8	-0.652355	MIER2	intron	130	114	185	51	17	61	93	98	120	81	148	79	106	63	38	49	84
hsa-napRNA-119	chr2	152661868	152662053	1017	-	185	1016.73	496	520.729	-3080.79	-3529.98	54.7189	60.2154	13.1885	8.61562	CAGCCTGGCCAACATGGCGAAATCCTGTCTCTACTAAAAATACAAAAAAATTATCAGGGAGTGGTGGCGGGCACCTGTAATCCCAGCCACTCAGGAGGCTGAGGCAAGAGAATTGCTTGAACCCAGGAGGCGGAGGTTGCAGTGAGCCAAGATCATGCCACTGCACTCCAGCCTGGGCAACAGAG	0	((((((.((((...)))).)..((((((((((..(((.............)))..)))))..(((((((((..........))).))))))))))))))))((((((.....))))))...((((((....((((..(((((((.((.........)))))))))))))..))))))........	[[][[][]]][][]	-65.5	-0.0378989	AluSx1-Alu	repeatMask-Alu	92.6047	118.813	156.151	131.473	118.183	253.238	67.25	40	138.753	27.9	49.6667	30.3611	46.5	32.2292	62.7125	67.5542	61.9292
hsa-napRNA-120	chr2	48361269	48361452	1017	+	183	1017.45	447	570.448	-3010.28	-4011.4	37.1094	86.5059	14.5307	16.68	TAGCCTGGCCAACATGTTGAAACCCGTCTCTACCAAAAATACAAAAGTCAGCTGGGTGTGGTGGCACGCGCCTGTAACCCCAGCTACTCGGGAGGCTGAGGCAAGAGAATCATCTTGAACCCAGGAGGCAGAGGTTGCAGTGAGCCGAGATTGCGCCACTGCTCTCCAGCCTGGGCGACAGAG	0	..(((((((.............(((((((((..............(((.(((((((.((...(((....)))....))))))))))))..)))))).).))(((((......)))))......((((((((.(((.(((((........)))))))).)))).)))).))).)))).......	[[][][]]	-64.4	-0.0759396	AluSx-Alu	repeatMask-Alu	71.6	92.1	96	141.25	139.786	254.467	62	81.6	79.2143	9	32.0667	97.1833	59	29	58.5	77.7	79
hsa-napRNA-121	chrX	47253770	47254098	1004	-	328	1004	733	271	-3657.98	-1096.64	78.8607	26.1004	31.7762	27.8393	AGCGGCCGGGCGTAGTGGCTCACGCCTGTAATCCCAGCACTTTGGGAGGCCGAGGCAGGTGGATCACCTGAGGTCAGAAGTTTGAGACCAGCCTGGCCAACATGATGAAACTCCGTGTCTACTAAAAATACAAAAATTAGCCAGGTATGGTGGCATACACCTGTAGTCCAAGCTACTCAGGAGGCTGAGACAGGAGAATTGCTTAAACCCAGGAGGTGGAGGCTGCAGTGAGCCGAGATCACACCACTGCTGTCCAGCCTGGGTGAGACAGAGCAAGACTCCATCTCAAAAACAAAAACAAAAAATCTTCAAAGTAATAAAAAATTTT	0	..(((((((((((........))))))....((((((....)))))))))))...((((((...))))))..........(((((((((((((((((..(((((.........))))).....................))))))).)))(((..(((....)))..))).....(((((....)))))...((((..((((((..(((((((...((((....((((((..............))))))..)))).)))))))......))))))..)))).)))))))......................................	[[][]][][[][][][]]	-102.8	-0.0631481	AluSx-Alu	repeatMask-Alu	193	163.067	288.1	70.1429	21.0556	52	305	421	501.25	21	29	162	235.367	318.5	2	0	0
hsa-napRNA-122	chr1	235494281	235494411	1000	-	130	1000	638	362	-4615.07	-2441.98	114.047	30.5629	4.54131	6.56262	TGGGCTCTTCCTGGGAGAAATGGCTGTTTCATTTGCTTTTCTTCCATATAGTTTGGGCCAAAAAGTAAATTTAACCAACATTTTAAGCCAAATGATAATTGGAAGAGAGTATATTCACTGGTTAACGTGT	0	....((((((((((..((((((...(((..((((((((((..((((.......))))...))))))))))..)))...))))))...)))..........)))))))........(((........))).	[][]	-29.2	0.125488	B3GALNT2	intron	48	38	36	491	296	423	31.3333	28	87	24	26	19	35	19	5	14	11
hsa-napRNA-123	chr2	130845357	130845597	999	-	240	998.958	225.292	773.667	-687.866	-3374.12	21.3713	29.0283	27.2156	181.896	AGGCTGGGTGCAGTGGCTCAAGCCTGTAATCCCAGCACTTTGGGAGGCCGAGGTGGGCAGATCACAAGGTCAAGAGATCGAGACCAGCCTAGCCAACATGGTGAAACCCCATCTCTACTAAAAATACAAAAATTAGCCGGGTGTGGTGGCGGGTGCCTGTACTGGGCTCCCATGATCCTCCTGCCTCAACCTCCCAAGCAGCTGGGACTACAGGTGTGTGCACCATGCCACGTTAATTTT	0	.(((..((((((......((.(((((((.(((((((..(((((((((..((((((((..(((((...((((..(....)..))))......((((...))))....(((((((((..((((...........))))..))).)))).)).(((.((((.....)))).))).)))))..))))))))..)))))))))..))))))).))))))).))))))))..)))...........	[[][][][]]	-104.3	-0.0458373	AluSq4-Alu	repeatMask-Alu	35.5833	26.25	28.4167	1.57143	8	24	57.3333	57.8333	73.8333	3	2.83333	38	17.8333	79.5	660.921	765.611	1163.15
hsa-napRNA-124	chr17	77474826	77475144	979	+	318	979	452	527	-2549.73	-3433.69	41.5299	65.875	9.65328	11.6126	TTGTGTGATGATCCATCAGTTATAATAGCTCCTGAGCAGCGTTTAGAGTAACACCTGGGGCTCGGTGCAGTGGCTTATGTCTATAATCCCAGCACTTTGGGAGGCCAAGGTGGGAGGATCGCTTGAGGCCAGGAGTTTGAAACCAGCCTGACCAACATTAGTGAGACCCACTCTCTAAAAAAAAAAATTAGAGTAACGCCTGGCACAGAGAGCCCCCAGTAAACCTCGGCTGCTGTGATGAGCTTTGTTTCTTCATTTGTTCATTCATTCACCAGACTTTTTGCCGGGGCTTGCCGTGAGCCCTACGCTGCTCTGAAG	19.419	.....(((((...)))))...........((..(((((((((..((.((..(((..(((((((.((((..(((((...........((((((....))))))))))).((((((....(((((((.((.((((.(((...)))...)))).))..))..)))))..))))))((((((.........)))))).........))))...)))))))..((((.(((((((..(((((((((((..((......))...))))).....))).))).......))))))).)))).))).)).))))))))))).))..	[][[[][][]][]]	-98.4	-0.209955	FLAM_C-Alu	repeatMask-Alu	165.091	211	220	2	9	5	461	564	527	124	105	54	132	79	10	18	9
hsa-napRNA-125	chr7	73467401	73467584	977	-	183	977.477	360.167	617.31	-2254.4	-4367.51	22.7093	133.041	18.2988	9.40526	CAGCCTGGCCAACATGGCGAAACCCCGTCTCTACAAAAAACACAAAAATTAGCCGGGTGTGGTGGCGGGCACCTGTAATCCCAGCTACTTGGCAGGCTGAGGCAAGAGAATTGTTTAAGCCCAGGAGGCAGGGGTTGCAGTGAGCCAAGATTGCGCCACTGCACTGCAGCCTGGGTGACAGAG	0	(((((((.((((..((((.....((((((.(((((......................))))).))))))..............)))).)))))))))))((((((.....))))))..(((((((..((((....(((((((.((((....)).)))))))))))))..))))))).......	[][][]	-70.7	-0.104114	AluSx1-Alu	repeatMask-Alu	77	123.476	62.8333	225.65	96	255.331	23	19	22	32	13	58	71	58	125.762	107.929	206.351
hsa-napRNA-126	chr8	23308303	23308556	972	-	253	972	399	573	-2558.01	-3852.16	38.0625	61.6375	31.5204	38.3828	AGAGAAGCAGGCACACCCTTGGAAAGGAAGGGAGACAGGCCTCTACCACTAAATAAAGCAGGAAGCCCCCGAGGGGCTACAGGCGTGGCCTAGTCATTGCCCTTCTCCACACTTGGATGGGCCATCTATACAACCTGGCCTTTGCACCACATCCCTGCTTCTCAAAGTGAGGTCCTTGGACCAGAGGTATCTGCCACCACCTGAGAGCCTGGGACCTGCTCAATCCCAGGGCCCGTGGCAGACCGACACATCA	0	.((((((((((........((.(((((..(((.((((((((................((..(.((((((...)))))).)..))..))))).)))...((((...((((....)))).))))...........)))..))))).)).......))))))))))...(((.((.((((......))))..((((((((.....(.(..(((((((.........)))))))..))))))))))))..)))....	[[][]][[][]]	-94.1	-0.254405	MER5A1-hAT-Charlie	repeatMask-hAT-Charlie	2	1	0	99	24	65	1.33333	0	0	0	0	1	0	2	413	654.333	773
hsa-napRNA-127	chrX	78121838	78122020	964	+	182	964	467	497	-2256.98	-2958.13	77.6024	66.793	4.39035	2.72364	CTTGGCACAGAGTAGGTGCCCAGTAAATGTGTTGAATTGGGTGACCCAATAAAAATAAATGCCATAAAGAAAATGTCCCAGGCTGGGCATGGTGGCTTAGGCATGTAACCCTAGTGCTTTGGAAGGCCAAGGCAGGAGGATCACTTGAGCTTAGGAGTTTGAAACTAGCCTGGGCAACATAG	0	((.(((((.......))))).))....(((((((.((((((...))))))..........................((((((((((.........(((((((..((...(((..((((((((....))))))))..)))...))....))))))).........))))))))))))))))).	[][[][]]	-63.2	0.131107	L2a-L2	repeatMask-L2	127.125	187.05	143.5	198.433	145.077	271.167	65	75	88.5	159.5	160	51.1429	59.3333	53.3333	93.5	107.125	177.583
hsa-napRNA-128	chr9	104922049	104922297	964	-	248	964	378	586	-2661.13	-4424.26	18.2903	92.7006	9.8623	8.52164	GTTGCCTGAATAAGTAGCCTGCATAGAAAGGTACATTTTAGAAATACTTGAGGCCAGAGAATGAAAAGCTTACATAAAATTGATTTCCGGTGGGGCCTTCAGTTACTCTCCATTCTACGAAGACCACAAATAGCATTCAGGCAAAGAGCATTTATTCCAACAATGGAGGAGCACTGGATTTGGTTCCTAAAACAAAATAAAGTTTGAAATCCTGTCTTTCCCATGTTGAAAACAAAGTTGGTACAAAA	0	.((((((((((..(((.(((........)))))).....(((...(((.((((((.......((((.................))))......)))))).)))...)))....(((....)))...........)))))))))).............(((((.(((.((((.((.((((((.(.....................).)))))).)))))).))))))))....................	[[][][]][]	-46.9	0.00825284	ABCA1	intron	243	264	129	0	0	4	193	155	254	86.4	65	26	83	70	81	149	91
hsa-napRNA-129	chr19	2049665	2049882	962	-	217	962	288	674	-1645.47	-4791.43	13.2414	68.8759	21.6565	27.5654	GGTGCTCCAGGGTGGGAGGAGCAAAGAGAGACTGGGAAGAATTCCCAGGTCTGTCCAGCCAGTGCCCCAGGGCAGCACTCCACCCCTGCCACCCCTGCCCAGTTTTCCCCTAGGGCAGCAGGCCTGGCACCATCAGAGTGTCAGGGGCTGGGCGGGAAAGAGGAGGACCTGACAGTGGTCTTCTCCCTCCTAGGGCCAGGCATGAGCTGATACAGAG	0	..((((((.........))))))..((.((((((((((...)))))).)))).))((((..(((((....(((((..........))))).((.((((((((.......)).))))))..))(((((((((....).))))))))(((((((.((((.....(((((((.......))))))))))).)))..)))).)))))..))))........	[][][[][][][]]	-96.8	-0.212386	MKNK2	intron	81	49	87.3333	225	85	159	93.5	81	85.8333	110	199	50	68	57	41	62	174
hsa-napRNA-130	chr14	32147950	32148138	957	+	188	957.333	424.333	533	-2687.77	-3527.5	42.0622	53.8989	5.09534	7.70522	TAGCCCAGCCTGGGCAACACAGTGAAACCCCATCTGTACTAAAATGCAAAAAATTAGCCAGACATGGTGGTACACATCTGTAATCCCAGCTACTTGGGAGGCTGAGGCGAGAGCATCACTTGAACCCAGGAGGGGGAGGTTGCAGTGAGCTGAGATTGTACCACTGCACTCCAGCCTGGGTGACAGAG	0	..(((..((((.(((...((((((..((((((((((..((((...........)))).))))..))).)))...)).))))..((((((....)))))).))).))))..).))....((...(((((((..((((....(((((((.((.......))..)))))))))))..)))))))...))..	[[][]][]	-63.9	-0.0625347	AluSx-Alu	repeatMask-Alu	99.5	169.667	165.5	224.627	207.143	261.125	71.0833	33	96.5	27.5	106	121	134.133	101	21	51.25	45.5
hsa-napRNA-131	chr16	23661542	23661703	952	+	161	952.432	422.432	530	-2406.79	-3428.21	41.6515	162.118	10.2676	16.2189	ACCCTGTCTCTACAAAAATACAAAAATTAGCTGGGCATGGTGGCGCATGCCTGTAGTCCCAGCTACTCGGGAGGCTGAGGCAGGAAAATCACTTGAACCCAGGAGGCGGAGGTTGCAATGAGCCAAGATTGCACCACTGCTTTCCAGTCTGGGCAACAAAA	0	..(((((....................((((((((.((...(((....)))....))))))))))(((((....)))))))))).............((((((((((((.(((.(((((........)))))))).))))))).....)))))........	[[][]][]	-54.5	-0.131746	AluSz6-Alu	repeatMask-Alu	58	91	75	120	87	250.614	25	22	80	55	29	73.1111	44	64	6	29	43.0909
hsa-napRNA-132	chr13	41284626	41284956	949	-	330	949.182	673.182	276	-3258.72	-1020.29	57.4035	12.4504	8.86904	40.2342	GACAGGCCGGGCACAGTGGCTCATGCCTGTAATCCTAGCACTTAGGGAGGCAAAGTTGGTTGGTCACCCGAGGTCAGGAGTTCAAGACCAGCCGGGCCAACATGGTGAAATCCCGTCTCTACTAAAAATACAAAAGTTAGCCAGTTGTGGTGGCGGGTGCCAGCAATCCCAGCTACTCGGGAGGCTGAGGCACAAGAATCACTTGAACTTGGGAGGCAGAGGTTGCAGTGAGTTGATATCACGCCACTGCACTCCAGCGTCGATATCACGCCACTGCACTCCAGCCTGGTGATAGAGGGAGACTTTGTCTCAAAATTAATTAATTAATTT	0	.((((((.((((......))))..))))))...((((.....))))(((((((((((..((.((((((..((((..(((((....((((.(((...((((...(((((....(((((.((((........................)))).)))))((((((((..((((........)))).)))..))))).....))))).....))))..)))...))))((((((.(((((((((((((............)))).))))))).))))))))))))).)))))))))).))....))))))))))).(((((((....)))))))	[][][[[][]][]][]	-116.8	-0.18395	AluSx1-Alu	repeatMask-Alu	20	59.5	145.722	1	9.83333	1.33333	47	9	35	11	23	28	31	36	1206.36	1456.4	1592.33
hsa-napRNA-133	chr20	36245790	36246010	944	+	220	943.75	580.25	363.5	-3934.26	-2480.65	102.724	21.9574	7.59515	5.84715	CAGGAGGATCACTTGAGCCCAGGAATTAAAGACCAGCTTGGGCAATATAGTGAGACCCCGTCTCTCCAAAAATTAAAAAATTGGCCAGGTATGGTCATGTGCACCTGTAGTCCTAGCCACTTGGGAGGCTGAGACAGGAGGATCACTTAGCCCAGGAGTTTGAGGCTATAGTGAGCAATGATTATGATCGTGCCACTGCACTCCAGCCTGGGCAACAGAG	0	((((.......)))).(((((((.......(((((((((((.((((.....(((((...)))))...............)))).)))))).)))))..((((((((.(.(((.(((((........))))).))).).))).(((((((((((((....))).))))).)))))(((.((((....)))))))...))))).....))))))).......	[][[][[][][]]]	-74.5	0.0623525	AluJo-Alu	repeatMask-Alu	114	78	150	269.5	170	292.583	55	24	103.143	157	107	83.5	33.5	60.5	27	54.2	138.5
hsa-napRNA-134	chr7	102210690	102211431	942	+	741	941.833	420.5	521.333	-2918.02	-3694.1	67.6329	70.0037	14.6181	17.8484	AAGCCTTCTCTGCTGCCTGTTGCTGTTCCCAGTCAGCCAACAGAGTATCAGTTGCCTCTTTGAGAAGACAGCTGCTATGGTCTGTCTCTAATGTGGGTGGTCCAATGTGTGCCCCTCTTTGACGTGAAGCCCACGGGGCCGTGGGCTGTCCATGACCTTGTACAACCAGGAGATTCCCCTTGGCTGCAGCCCCTATCGCGGACAGGTCCACGTTCCTTTTGAATGTGCATGCGTATCATGGTCATGGCTCTTAGCTGGTTCCCACCAGACAGCCAGGAACACGTGTCCAGGGCTCGTGAGCTTTGAACTCTGCAGTAAGATTCTAAAGCAGTGTCCTTGATAAGCAGTCAGTCGGCTCTCCCACATTCATGGCTAACAGTCAGTGTCGGGGGCATGTGG…	0	.	.	0	0.0354469	AluSz-Alu	repeatMask-Alu	335	266	337.5	208	177.143	263.383	349.375	114	326	184	234.333	107	324.5	229.5	137	250	252
hsa-napRNA-135	chr2	61395002	61395182	930	-	180	930	408	522	-2624.41	-3550.14	100.075	116	5.743	8.91168	GTAAGTGTTTACCTTTTTTATTCTTTTATGGAAAATTTTATTTTTTTAACAAAGCCTCATCCATATGTTTTATTATTTATATATGTCTTTTGAGTTTCTCATCAGTATCTTTCCAGTATTGCTAAGATAAAAATTATTTGTACGTTTTCAAATAATGACATGTTTTCTTTATTTTCCCAG	0	....(((((.............((((..(((((((......)))))))..)))).......(((((((..........))))))).((..((((...))))..))((((((..((....))..))))))...((((((((........)))))))))))))...................	[[][][][][]]	-22.4	0.819969	USP34	intron	38	55	66	92	72	111	26	16	27	38	39	11.2	24	23	114	153	219
hsa-napRNA-136	chr6	3155252	3155511	924	-	259	923.5	443.5	480	-2661.36	-3396.12	83.5916	81.8182	22.549	29.7275	CCTGAGTCCTGGCCTAGCTCCATGCAGTCCATGGGTGGTCATGGCTCACAGATCAACGCCAGCCTGCAGAGGGCTGCTGCAGCCCTCCCATTGCAGAGCAGCCTCAGACTGGAAGGAAGAAAGAGCAAGGAAAAGCTTCAAGCCAGGCTTCATAGGCTATAGGCAACTTGAAAGGACTTCAAAGAGCCAGGGGCCAAAAGCACAGGTTATGACCAGAGCTAGACAGATGCTGAGGCCACCTTCTCTGCTGGTCACACTG	0	((((.((..((((((.((((..((.(((((.(((((((((.((.....)))))).)).)))(((((((((((((((...))))))))....))))).))(((((..((((((...((((................))))...))))...))..)))))..((....)).....))))).))..))))...))))))...)).))))...(((((((.......((((.(..((((...)))))))))))))))).....	[[][][][]][]	-89	-0.355864	TUBB2A	intron	84.6667	127.5	130	219	112.333	174.833	90	43.5	69	86.5	96	38	61.5	77.3333	14	33.5	20.5
hsa-napRNA-137	chr17	43102102	43102287	919	-	185	918.978	603.444	315.533	-3005.61	-1310.25	25.0145	5.50886	4.93442	32.7334	TATCCTGGCTCACATGGTGAAAGCCCGTCTCTACTAAAAACACAGAAAAATTAGCTGAGCGTGATGGCGGACTCCTGTAGTCCCAGCTACTCGGGAGGCTGAGGCAGGAGAATAGCATGAACCCGGGAGGTGGAGCTTGCAGTGAGCCGAGATCCCGCCACTGCGATCCAGCCTGGGCGACAGAG	0	..(((((.((((...(((....)))...(((..((((.............))))..)))(((....)))..((((((((((....)))))..)))))..)))).)))))............((((((...((((..((((((((.((.(.....).)))))))))))))).))))))........	[[][][][]][]	-61.6	-0.290395	AluY-Alu	repeatMask-Alu	103.2	72	111.8	488.783	449.558	668.033	19	53.0526	46	11	18	52	93.3333	81.5429	127.083	171.444	270.667
hsa-napRNA-138	chr13	49732776	49732956	912	-	180	912	444	468	-3159.76	-3288.52	143.107	101.189	7.61593	11.5903	GTAAGTTACCATGTTTTAATAGTGATTTTAAAATAATTTTTATAGTAACTGTGAGAACTTCATTTTTAATATAAGACCAACTTTATAATGATAATGAAAGTATATTAACTCAGGTACACTGTTTAATGAATGTAATTTTGTTAATAAACTCTGCTGAACTATTTTTTTTTTCTTTTTAAG	0	...((((....((((((((........)))))))).(((((((((...))))))))).((((((.(((.((((((......)))))).))).))))))(((.(((((((.....((((.(........).)))).....))))))).)))......))))....................	[[][][][]]	-24.3	1.12344	KPNA3	intron	51	61	37	200	89	169.143	32	15	29	18	17	13	24	13.3333	55	87	110
hsa-napRNA-139	chr12	88066331	88066504	897	-	173	896.833	273	623.833	-1922.54	-4923.8	52.3939	187.15	18.7331	12.9127	ACCCCATCTCTACCAGAAAAAAAAAAAAAAAGAAACAATTAGCTGGGTGTGATTGTGCACACCTGTAGTCCTAGCTACTCGGGAGGCAGAGGTGGGCAGATCACTTGAGCCCAGGAGTTTGAGGTTATAGTGAGCTAAGATTGTGCCACTGCACTCCAGACTGGGCAACAGAG	0	.(((..(((.....))).........................((((((((((((((.(((..((((..((((........)))).))))..))).))).)))))....)))))).((((((.(((..(((((.((.........))))))).))).)))))))))........	[[][][]]	-50.5	0.0681029	AluJr4-Alu	repeatMask-Alu	55.5	43	39	106.75	126.667	168.75	22	61	44	15	60	70.5	85.5	89.5	20.5	45	48.7857
hsa-napRNA-140	chr10	70318839	70319000	894	-	161	894.351	320.143	574.208	-2277.87	-4459.1	30.0134	85.6554	11.5246	9.77349	ACCCCATCTCTACAAAAAGTACAAAAATTAGCCGGGTGTGGTAGTGTGAACCTGTAGTTCCAGCTACTCGGGAGGCTGAGGTGGTAGATCAATTGAGCCTGGGAGGTTGAGGTTGCAGTGAGCTGTGATTGCACCACTGTACTCCAGCCTGGGCCACAGAG	0	..((((.(((.........(((.....((((((...((.((((((..((((.....))))..))))))))...))))))....)))........)))..)))).((((.((((((.((((((..(((....)))..)).)))).)))))).))))......	[][]	-50.4	-0.165962	AluJb-Alu	repeatMask-Alu	97	103	114	62	43	51.5	60	57	34	44	85	195	182.071	68.0833	25.125	35.0714	33
hsa-napRNA-141	chr6	41931017	41931237	884	+	220	884	317	567	-1935.01	-4239.51	20.594	82.538	10.7462	9.44381	CCTCTGTGATGAATTTCTAGGGGAGAGGCTTTTATAGCCACTGGGATACAACCCTGTAGCAGGACCCTCAGAAGTCTGTGACTGCCCAGGCATGCTCAGGGCTACTCAACTGATGCTGAGTAGCCATCAGTTTGCACGAGCTCTGGCTCTCCCACAGACAAACGGTGCTCCTCATTTGGGTATATCTCATTGCCCCTCCTATTCTCTCTCTAAGCTGATG	19.419	.((..(.((.((((....(((((...((((.....))))..(((((((..((((((.((.((.(((.......(((((((.........(((.(((...(((((((((.(....).)))))))))...))).)))..((((....))))...)))))))....))).)).))))...)))).)))))))...)))))...))))..)).)..))......	[[][[][]]]	-67.4	-0.316718	BYSL	intron	91	65	143.833	94.5	84	138	103	116	112	161	230	63	83	57	50	51	111
hsa-napRNA-142	chr20	62894548	62894809	883	-	261	883.143	445.143	438	-2973.5	-3042.6	116.906	50.8645	29.9443	11.1877	GTAAGCATTTGGGAGATTTTGTGTTCACCGAGAATAGACTAATCCATCCCAAATGTTTTGAGGTTATCTTAAATTATTGGGCAGGACCTGAGCTTACAGCAGGTGTATGTCATTGTGGCATTCCTCAGTCCTTGTATTAGATGGTCCTTTTTTCTCCCCCGTGGGTCTCAATCCCATGAGACTGCTTTTCTTGTGTGTGGTTAATTTGGAGCTGAGTTTGGAGAAGAAACGACCTCACTTTTTTTTCTTTTTCTTTTTTAG	0	..((((((((((((((((.(.(((((.....))))).)..))))..))))))))))))(((((((..(((((....))))).((((((......(((((((((...((((((...)))))).)))..))...))))......))))))(((((((((..((((((.......))))))((((((((((...................)))))..))))))))))))))..)))))))........................	[][[][][[][]]]	-67.7	-0.454055	DIDO1	intron	102	186	110	84	79.6667	79.8929	107	74	62	22	2	12	22	11	98	150.333	256
hsa-napRNA-143	chr7	5562147	5562318	882	-	171	882	317	565	-2208.86	-4420.37	20.7269	118.06	15.1923	7.49767	TGGCCGTGCGCGAGACTGCTCGTGGGCAGCGTGGGAATAGGGGCACCGAGTGTGCCTTTCACAATTTCCCTGCTGAGCTGGATGTCGGCCACAGAACTATTGTGTGCCAGCTCCGAGCCCACCCATCACAGCGGGCGCGTGACTCCGGCATGGGGGCTGCACACTACATTT	0	(((((((.((((((....)))))).)(((((.((((((((((((((.....))))))))....)))))).))))).((.....))))))))..........((((((.((((((.((((......((((.((....))))))....))).).)))))))))))).......	[[][][]][]	-69.2	-0.270865	LTR33A_-ERVL	repeatMask-ERVL	88.5	105	105	13	25	11	104	78.5	116.5	104	152.053	87.8333	87	108	0	6.25	18
hsa-napRNA-144	chr11	73849920	73850085	882	+	165	882	322	560	-2167.82	-4136.09	22.3537	44.4627	22.4712	9.63212	AATCCTGTCTCTACATAAAAAATACAAAAACTAGCCTGGCTTGGTGGCGTGCGCCTGTAGTCCCTGCCACTTGGGAGGCTGAGGCAGGAATATTGTTTAAGCCCGGGAGGCAGAGGTTGCAGTGAACTGAGATCGTGCCACTGCACTCCAGCCTGGGCAACAAAG	0	..(((((((((.....................(((((..((.(((((((.(.((.....)).).))))))).)).))))))))))))))...(((((...(((((((..(..(((..(((((((.((.......))..)))))))))))..))))))))))))..	[][]	-60.3	-0.0225059	AluJb-Alu	repeatMask-Alu	99	71	119	141	127	167.5	86	63	119.5	28	29	189	207.25	125	35	28	57
hsa-napRNA-145	chr3	41522158	41522421	881	-	263	881.25	424	457.25	-2838.44	-3055.78	38.3163	19.5565	8.26066	13.3901	ACGCCTGAAATCCCAGCACTTTGGGAGGCTGAGGCTGGTGGATAACCTGAGGCCAGGAGTTTGAGACCAGCCTGGCCAACATGGTGAAACCCCGTCTCTACTAAAAATACAAAAATTAGCTGAGTGTGATGTCATGCACCTGTAATCCCAACTGCATGAGATTACAGGTTGGGAGGCTGAGGCAAGAGAATTACTTGAACCCAGAAGGCAGGGGCTGCAGTGAGCTGAGACTGTGCCACTGCACTGCTGCCTGGGTGACAGAG	0	..((((.(..(((((((......(..((((.((((((((((((..((((....)))).))))...))))))))))))..)((((.(....)))))(((..((((...........))))..)))((((((.(((((((..((......))..))))))).)))))).)))))))...).))))..........((...(((((...(((((.((.(((((((.((.........))))))))))).))))))))))...))..	[[][][][]][]	-101.5	-0.045243	AluSx-Alu	repeatMask-Alu	157.833	131	129.667	253	187	405.933	63.1	79.7333	99.5	52.0667	53	101	79	57.7833	170.6	147	156.083
hsa-napRNA-146	chr19	51273625	51273757	880	-	132	879.833	512.833	367	-2060.11	-1287.29	40.1329	12.178	23.4665	59.7406	GGGCTGGGCCCAGTGGCTCATGCCTATAATCCCAGCACTTTGGAAGGCCAAGGCAGGTGGATCACATGAGGCCAGGAGTTCCAGGCCAGCCTGGGCAACATGGCAAAACCCTGTCTCTACTAAAAATATTTT	0	..((((((......(((....)))......)))))).((((((....))))))..((((((.((......(((((..((.(((((....)))))))..).)))).......))..))))))...........	[][][]	-43.2	0.109145	AluSz6-Alu	repeatMask-Alu	2	0	1	1.05	2	2	0	0	0	0	0	3	2	6	330.208	494.459	769.878
hsa-napRNA-147-1	chr10	67765091	67765491	879	+	400	879.373	578.373	301	-3128.76	-1452.53	91.3965	16.9944	19.1563	52.1643	AATGGCCGGGCGCGGTGGCTCACGCTTGTAATCCCAGCACTTTGGGAGGCCGAGGCGGGCGGATCACGAGGTCATGAGATCGAGACCATCCTGGCTAACACGGTGAAACCCCGTCTCTACTAAAAATACAAAAAAATTAGCCGGGCGTGATGGCGGGCGCCTGTAGTCCCAGCTACTCAGGAGGCTGAGGCAGGAGAATGGCGTGAACCCGGGAGGCGGAGCTTGCAGTGAGCCGAGATTGCGCCACTGCACTTCCACCTGGGCCACAGAGCGAGACTCCGTCTCAAAAAAAAAAAAAAAAAAAAAATGATGTTAATGATGTGTGAGGGCCTTCCCAATGCATTGCCAAATGCAAAAAGGACAGATCAAAAAACAGCACATCATACTATGATCATATTTT	0	.....(((((.((....))(((((((.....(((..((...((((((.....(((((..((.((((((.((((.((....)).))))..(((((((((.((((.(....)))))......................)))))))))))))))..))..)))))....))))))...(((((....))))))).)))....))))))).)))))((((((((((((((.(((.(((.((..(((......))).......)).))))))...))))).)))))))))................((((.(((((..(((((((((((...((.(((((...((((((....))))))....))).)).))........)))))))))..))..))))).))))	[[][[[][]][]]][][]	-132.8	0.0340038	AluYi6-Alu	repeatMask-Alu	73.8333	78.8667	42.8929	128.454	197.348	206.337	25.2778	16.3333	51.1806	37.7333	28.5179	216	294.56	195.789	260.475	342.874	214.123
hsa-napRNA-148	chr2	218763095	218763289	879	+	194	879.071	390	489.071	-2646.41	-3413.06	40.0293	42.6516	11.4581	7.95362	GACAAATGATGCTTTGCTACCATTATAAAGTTGTCTTTTTTGTAATTCAGCATTTTCTTCATTGCTGTAAACCTTTGAGTGTTTTCCAGAATTCTGACAATGTTGGTTCTGACCATTTCTGGGTTTTTTTTTCATATGTTTCTGTGGGGGGATGGGCATTTTGAGTTTCCAATTTTGCCATTTTGCTGATGTCC	15.36	((((.((((............(((((((((.......))))))))).(((((..........))))).((((((..(((((.....(((((..(((((...))))))))))..)))))..)))))).....)))).))))...((.((.(((..((((..(((......)))...))))..))).)).))....	[[][][]][]	-37.1	0.0888275	intergenic	intergenic	120	144	166.071	225	91	147	159	129	94.5	41	59	42.4	48	31	9	26	57
hsa-napRNA-149	chr20	41029100	41029430	870	+	330	870	488	382	-3140.07	-2380.08	132.66	27.67	20.8773	12.6684	GTACGGCCCGGCCTGACCCTGGCGGCCCCGGACCCCGGCCTGGCCGTCCCGCGACCCCCGGCGCAGGCCCCGACCCCAGCCCCGGCCCGGCAGCTTTGACAGGCCGGAGCCCCCGGTGAGGGGCCGCCTGCCGGAGTAGATCGGCTCGCTAGGCCGCGAGCGAGGGCCGCGAAGTTACAGTTCGAGGCAGGGATGGCTGCCCTCTGTGGCCACCCCCGGGTCCCCGTCCTCCCCGGGGGCGCAGGGTGAGCCAGACCCCGGCCGCGCGCGCTCGCCGCCGGAGGGGTTAAAGTGGCTGTTGTTTGATATTCTCTCCTTTTCTTTTTCCAG	0	..((((((.(((.(.(((((((((((((..(..(.(((((((((.(..(((.....(((((((..((((((.(((...((.((((((.(.((....)).).)))))).))....)))..))))))...)))))).).....)))..)))))))))).)..)..)))))))...(((((((...(.(((((......)))))).)))))))..((((((((...........))))))))..)))))).)))).((((((..(((((.((....)))).))).)))))).....))))))...............................	[[[][][]][]]	-162.9	0.302662	TOP1	intron	190.333	374.5	239	61	54	77	383	190	355	62	87.5	70.5	114	110	36	67.5	107
hsa-napRNA-150	chr3	44405591	44405775	859	+	184	859	384	475	-2435.61	-3089.64	32.3855	49.2593	17.4916	16.3613	AAGCCTGGGTGGTCAAGGCTGCAGTGAACCATGGTCACGACAGTGATACTCCAGCCTGGGCAACAGCAAGACCCTATCTCAAGGCCAGGCACAGTGGCTCACACCTGTAATCCCAGCACTTTGGGAGGCTGAGGCGGGTGGATCACCTAAGGTCAGTAGTTGAAGACCAGCCTGGCCAACATGG	0	..(((.((.(((((..((((((..(((.((.(((((((....)))).......((((((((....)).....(((......)))))))))...((((.((.(((((((..((((((....)))))).......)))))))))))))))).)))))))))))...))))).)).)))........	[[][[][]][]]	-67	-0.0140989	AluSx-Alu	repeatMask-Alu	17.3333	20	34	320	218	314	16	32	14	33	8	26	20	10	28	26	32
hsa-napRNA-151	chr14	21279523	21279869	856	+	346	856.143	519.143	337	-2603.64	-1527.52	51.2968	31.0684	42.8525	44.8335	ATCGGCCGGGCGCGGTGGCTCAAGCCTGTAATCCCAGCACTTTGGGAGGCCAAGGCGGGCAGATCACCTGAGGTCAGGAGTTCGAGACCAGCCTCAACATTGAGAAACTCCATCTCTACTAAAAATACAAAGTGAGCTGGCTGTGGTGGTGCATGCCTGTAATCCCAGCTACTCGGGAGGCTGAGGCAGGAGAATTGCTTGAACCTGGGAGGCAGAGGTTGCGGTGAGCCGAGATCGCGCCATTGCACTCCAGCCTGGGCAACAAGAGTGAAACTCTGTCTCAAAATAAATAAATAAATAAATAAAAGATTTAAAGATCATCCTCTGAATACCAACAAATTTCTTT	0	...(.((((((..((((((((..((((....((((((....)))))).....))))..).)).)))))..(((((((((((((....((((((((......((((.......))))................((((.((((((.((...((((....))))..)))))))))))).))))))).)......))))).)))).)))).((((((((.(((.(((((........)))))))).)))).)))).)))))).).(((.((((...))))))).............................(((((.((......)).)))))................	[[][[][]][]][][]	-102.9	-0.00290395	AluSp-Alu	repeatMask-Alu	384.774	255.63	314.283	12	25.7784	11.8333	95.2929	77	173.305	23.4417	2	161.715	323.75	196.542	0	0.142857	1
hsa-napRNA-152	chr18	55253740	55253979	849	-	239	849	458	391	-3453.76	-2904.89	99.4108	43.4444	14.9817	9.69406	TGGCTATGATGAATAATGCTTCTATAAATATTCATGTTTAAGTTTTTGTGCAGACACATGTTTCCCTTGAGGATGAATTGCTGGGTCATTGTTGGTGTTTGAAATTATTCATTTTGGTGACCCTGGCCAAAGTGTACAATTTGAGTTCATATTATAATATGACATTGCTAGTAATTCAAATATTAGTGTTTTTTTTTTAATTAAAGAAGCCAAAATAGTGTCTGTCAATTCTGAGTCTG	20.005	.((((..((((((((.............))))))...........(((.((((((((.(((((((.....)))((((((((((((((((...((((((((.(((((...(((((((((.......)))))))))...))))).))...))))))....)))))....))))))))))).........((((((((.......))))))))...))))))))))))))).))..))))..	[[][[][][]]]	-52.2	0.0293437	TCF4	intron	2	0	0	128.5	109	199	0	0	0	0	0	0	0	0	204	238	414
hsa-napRNA-153	chr20	25500112	25500516	848	-	404	848	488	360	-3557.09	-2475.5	32.2831	9.77376	11.1068	17.2094	TTGTGATGATGACGATTTCTGTTGGGCACCACTGTTACAGCAGTTACTGATGATCTCAGAGTGAGCCCGGACTCTCCTGGAGCCCCTGCCTGGCTGGTTGAGCTGTTCTCCCCCATGGCGCCCACTTACCCCAGGCCCTTCCCACCATGGGCCAGGTGTCAGGAGGTGCACCCTTCCCTCCGTGTTCTGCTGGGGCTGCCTGGGAGGGAAGATGTGGTCCTTGCATGGGACACAGCTCCTTACAGGCTCAGGCTTCCCAGAGGGATGCAGGCCAGCCCTGGAGATTTGGAAGGAGCTCTGCCCTGGGCACAATTTGGCAACAACTGTGCAGGGGCAGAGGTGTGCAGGGGCCCAGCATGGATGATGGAAGACAGCCTCACGAGGTGCAGTGAACTCAAC…	20.005	((((((((.(..((..(((((((((((.((.((((.(((.(.((..((...((((((((.((..(((.(.((((((..((((((...(((((...((..(((((((.....(((((((((((..((.((.((.(((((..........))))).)).)).))..)))))(((((((((((((((((((...))))).))...)))))))))....))).....))))))..)))))))))..)))))...))).)))..))))).).).)))..)).)).))))))....))..))((((((((..(((((..(((....))).))))).))))))))).))))))))))))))))).)))...))..)..))...))))))....((((.......))…	[[[][]][]][]	-162.8	-0.439271	NINL	intron	452.5	580	810.25	92	35	43.25	317.417	425.167	508.5	372	566.833	160.333	274	207.5	1.5	3.33333	4
hsa-napRNA-154	chr9	124302239	124302461	846	+	222	846	484	362	-3846.56	-2774.7	42.7059	24.4045	24.0745	20.0045	TACTCAGAGAAGCCTCCTCTGCCAAGCTCTAGGCTGGGACCCTGCACCCTGATCCTGCCCCTGGAGTGTTCCAAGTGGATGGAACAGCTTTATCTCAGGGATCAGCATGGTTGGAAGGGTACAGAGGGTGCTGTGGAGGCCCTGAGAACAGCGAGGGACTCAGAGGAATGGGCTGACTGTACTGTGGGTCAGAAAATTCTTTCTTACAGTGAGCCAACATTG	0	..(((.....(((.(((((((((.((((...)))).))(((((.((((((((((((.....((((((((((((......))))))).))))).....))))))))...)).))..))))).))))))).)))...))).(((((((..(......)..))))).))....((((.....(((((((((..(((....)))..))))))))))))).......	[[][]][][]	-81.4	-0.237903	NEK6	intron	59	84	71	143	77	177	61	28	28	52	91	69	88	55	134	148.5	158
hsa-napRNA-155	chr19	57375268	57375471	840	+	203	840.05	250	590.05	-1368.86	-3869.53	14.2663	68.7573	16.6922	26.7782	GCACCCAGGGGGTGGAAGTTGCAATGAGCTGAGATCGTGCCACTGCACTCCAGCCTGGGTGACAGAGCAAAACTCTGTCTCAAAGAGATACGCGATACTTGGCCAGGCTTGGTGGCCCACTCCGGTAATCCCAGCACCTTGGGGGGGCTGAGGTGGACGGGTCACTTGAGATCAGGAGTTTGAGACCAGACTGGCCAACATGG	0	.(((((((((((((..(((.(((.(((.......)))))).))).)))))...)))))))).(((((.....)))))((((...))))..........((((((((..(((((..(..((((((((.((((...((((((((.....))))))))...)))).)))........)))))..)..))))).)))))))).....	[][][][]	-77.9	-0.0470898	AluSz-Alu	repeatMask-Alu	67	153	67.1929	103.476	102.143	181.714	48.1429	23	80	43	100	34	13	27	74	120.143	134.714
hsa-napRNA-156	chr3	56927031	56927314	838	+	283	838	180	658	-1059.72	-4999.16	15.1095	18.3678	15.6847	11.8939	AAAGGAAGGCAGTTTAGCACAGAAGTGAGGAATAGGAGTTCTAAGCCAGATAACCTGGGTTCAAATCCCAGTGCTGTCACTTAATGCGTGACCCCTGATCATTTACTTAACTTCCCTGTGCCTCTGTTTCCTCCTCTGGTAAATGGGAACAGTAAGAGGACCCACTGCAAAAAGTTCTTGTGAGAATCAAATAAGTCAAATATGTATCATTGAGCATAGTGCCTGGCACATAGTAAGTAACAATTGCAGTTTCCTAGAGACTATAAGATAAACAAGTAATTTT	0	..((((((.(((....(((((((((((((((.((((.((((((((...((((.((((((.......))))).).)))).))))....).))).)))).)).))))))).......))))))..))))))))).((((((.(((((((..(.......)..))))((((((...(((((....))))).............(((((........)))))((((...))))..............))))))))).))))))........................	[][[][[][][]]]	-63.3	-0.0665962	MIR-MIR	repeatMask-MIR	7.5	26	8.5	27	7.5	29	5	0.5	10.3333	0	15	0.25	0	2	761	1196	1698
hsa-napRNA-101-2	chr16	29339995	29340302	835	-	307	835.476	507.476	328	-2583.62	-1531.89	79.0506	23.6652	28.1528	20.9353	AAGGCCAGGCGCAGTGGCTCACACCTATAATCCCAGCACTTTGGAAGGCCGAAGTGAGCAGATCACAAGGTCAGGAGTTCGAGACCAGCCTGGCCAACATGGTGAAACCTGTCTCTACTAAAAATACACAAATTAGCCGGGCATGGTGGTGGGCACCTGTAATCCCAGCTACTCGGGAGGCTGAGGCAGGAGAATCACCTGAACCTAGGAAGCGGAGGTTGCATTGAGCCAAGAAGGTGCCATTGCACTCCAGCCTGGGCAACAGAGCAAGACTCCATCTCAAAAATATAAAAATTAAAAACATTTT	0	..((((((((...(((((((..((((...(((....((((((((....))))))))....)))....))))...)))))....))..))))))))..((.(((((..((((((((...................((((..(((.((((.....)))))))..((((........))))))))))))))))....)))))))..((((((....((((..((((.((.(((.....)))..)).))))))))..)))))).....(((.....)))................................	[][[][]][][]	-96.4	-0.0632067	AluSg-Alu	repeatMask-Alu	23.1667	19.5	16.5	16.5	25.1667	48.9	36	6.5	17.5833	0.5	2	31.5	1.5	22.8333	838.183	1215.01	838.429
hsa-napRNA-157	chr14	21405464	21405720	828	-	256	827.5	457	370.5	-3259.44	-2625.2	95.6512	97.5	16.0716	11.4538	GTAGGAAATCTATCTGATGAGGTACTAACTCAGGACAAAGAAGGTGAAGTTTGTACAAGGCAGACATCTGTTGTCATGGGTATCTCAAGGGCCTTTCTGAACTCCTTATAACCTTGTGCCTACATCATTTGTGGCATCATCCAAAGTATACATTTCTTAGATAGTGGAAAACTCTAATTTTTCCATGTTTCTACATAATGTGAGAATGTTCGCCCTCATCTTATTGATTTATTTTTCTCTCTGTAATGGACCACAG	0	.....(((((.((..(((((((.....(((((.(((((...((((...((((((.....)))))))))).))))).)))))....(((((.....................)))))((((.(((.....)))))))............((((((...((((..((((((((.......))))))))...))))...))))))...........)))))))..)).)))))..........((((........))))	[[][][][]][]	-57.3	0.31396	CHD8	intron	123.5	134	50.5	142	99	190	62	26	83	30	55	24	8	36	21	55.1429	84
hsa-napRNA-158	chr19	10788103	10788218	828	+	115	828.406	414.406	414	-2624.11	-2598.39	15.8962	19.0257	7.8089	6.56727	GCGCCTGTAATCCCAGCTACTCGGGAGACTGAGGCAAGAGAATCGCTTGAAGCCAAGAGGCAGAGGTTGCAGTGAGCTGAGAACGTGTCACTGCATATCAGCCTGGGCAACAGAG	0	..((((....((((........)))).....))))...........(((..(((...((((.((...((((((((..((....))..))))))))..)).)))).)))..)))..	[][]	-37.5	-0.0107358	AluSx1-Alu	repeatMask-Alu	64.1111	73.25	84.45	253.35	169.694	303.189	25	35	30	41	52	69	78	48.5	34.1111	64.75	85.3333
hsa-napRNA-159	chr10	59867585	59867761	816	-	176	816.5	395.5	421	-2810.8	-2944.27	147.475	125.753	14.5993	21.303	ACCCCATCTCTACCAAAATAGTGATAATAATAATACAAAAGCTAACTGGGCATTGTATCATGCACCTGTAGTCCCAGCTACTCCGGAGGCGGAGGTGGGAAAATTACTCAAGCCCGGGAAGTCAAGGTTGCAGTGAGCCATGATAGTGCCACTGCACTTCAGCCTGGGTGACAGAG	0	..(((((((((.((..................((((((..(((.....))).))))))......((.(((((....)))))...)).)).))))))))).......(((..(((((((..(...((((.((((((.(((......).)))))))))))))..)))))))....)))	[[][]][]	-53.7	-0.0207196	AluJb-Alu	repeatMask-Alu	85	69	59	80	43	84	34	54	68	41	18	43	64	23	17	35.5	51
hsa-napRNA-160	chr17	32562514	32562678	814	-	164	814	285	529	-1774.9	-3808.6	21.5972	150.122	19.955	18.0555	GAACCTCGTCTCTACAAAAAGTTTCAAAATTAGCTGGGCCTGGTGGCACGCACCTGTAGTCCTAGCTACTCATGAGGCTGAGGTAGAAGAATCACTTGAGCCCAGGAGGTCAAGGCTGCAGTGAGCCTTGATCACACCATTGCATTCCAGCCTGGGCAACAGAG	0	........(((((((....(((((((....((((((((.((((((.....))))...)).))))))))....)))))))...)))).))).........(((((((.((((((((((......)))))))))).((....))........))))))).......	[][[][]]	-59.5	-0.00515907	AluJb-Alu	repeatMask-Alu	73	73	122	100.333	75.1	145	45	47	45	24	78	50	60	83	49	57.3333	42
hsa-napRNA-161	chr5	151800346	151800759	798	+	413	798	341	457	-1645.35	-2528.21	70.1736	104.391	4.76072	7.50582	GTAGGTTATTGAGTTTTGAACACTAAATTCATCTAGTGTCTCTCTAGCACTGTCCAGTAGCAATAGAAAATGAGCCACATATGTAATTATAAATTTTCTAGTAGTCATGGTTAAAAAAAAAAAGGTAAAAAGAAACTGGATAATTTTAATAACATTTAACTTAAGGCATTGTCATTTCAACATGTAAGAATATTGTGAGAGATATTTTACACTTTTTCATAATCTTTGAAATCCAAATGTGCCTCCCATAATTTTACACTTATGAGAGGCACATCTCAATTCAGACTAGCTATATTTATAATTCAAGTGCTCAGTAGTCACATGCATCTAGTGGCTACTGTATTGGACTGTGTACATGTAATGTTTAAAGATAATGGTCTAAGTAGTTATCTGAGAATG…	0	((((((...(((((((........))))))).((((.......))))(((.((((((((.((........(((((.((...((.((((((((((....((((((((.(((.............(((........))).(((((((((((...........)))))..))))))(((((((....((.(((...(((((((....)))))))....))).))....)))))))....(((((((((.(((((........))))).)))))))))......))))))).)))).)))))))))))).)))))))((((((((.........)))))))))))))))))).)))........((((((..(((((((..........)))))))..)))))…	[[][][[[][][][]][]][]]	-91.9	0.858426	G3BP1	intron	93.5	143	64	396	184	337	29	30	42	33	52	24	25	29	91	141	235.5
hsa-napRNA-162	chr16	46596662	46596873	790	-	211	790.219	374	416.219	-2372.39	-2860.53	36.3892	89.8008	18.4341	18.458	CGCCTATGATGCCATCTACTCTGGAGGCTGAAGCAGGAGAATTCCTTGAACCTGGGAAGCAGAGGTTGCAGTGAGCCAAGATCGCACCACTGCACTCCAGCCCAGGCAACAGAGCAAGGCTCCGTCTCCAAAAAAAAAAAAAAGTTTACTCATTTAGGCTGGGCGCAGTGGCTTATGCCTGTAATCCCAACACTTTGGGAGGCTGAGGCGG	15.36	(((((.....(((........(((((((.......((((..((.(((...((((((.....(((..(((((((.((.......))..))))))))))...)))))).....))).))..)))))))))))........................((((((((((......))))).)))))...((((((....)))))))))..))))).	[[][][]]	-71.6	-0.204399	AluSx-Alu	repeatMask-Alu	109	120	109.333	101	87.925	130.208	95.3333	97.1111	51.5	48	52	119.5	56	70.8333	15.5588	16	39.0667
hsa-napRNA-163	chr14	68881893	68882093	782	-	200	782	379	403	-2089.27	-2835.26	25.6895	81.5595	18.3242	4.58146	TGTGATGATGCGTGCCTATAATCCCAGCTACTTGGGAGCCTGAGGCAGGAGAATCGCTTGAACCCGGGAGACGGAGATTGCAGTGAGCTGAGATTACGCCATTGCACTGCAGCTTGGGCAACAGAGCAAGACTCTGTCAAAAAAAAAAAAAAAAAAAGAAGCTGCCTATGAAAGTCCCATACTAGGGTCAGTTCCTGAGC	15.36	.(((((....(.(((((....((((((....)))))).....))))).)...)))))..(((((((.....)))....(((((((.((.........)))))))))..(((((((.....((((((.....)))))).....................)))))))........(.(((......))).).))))......	[][[][][][]]	-57.7	-0.253018	AluSx-Alu	repeatMask-Alu	95.5	120.833	132	26	26	56	29	47	45	132	135	57	95.5	70	94	119	176
hsa-napRNA-164	chr17	81642867	81643177	766	+	310	766.367	230.867	535.5	-712.033	-2005.93	17.2359	7.14217	228.733	35.9604	GGGGCCGGGCACAGTGGCTCACTCCTGTAATCCCAGCACTTTGGGAGGCTGAGGAGGGAAGATTGCGTGAGCCCAGGAGTTCAAGACCAGCCTGGGCAATGTAGCGAGACCCTGTCTCTACAAAATATTATATATATATATATATATATATATATTTAGATAGAGTCTCGCTCTGTCACCAGGCTGGAGTGCAGTGGCACAACCTCGGCTCACTGCAACCTCCGCCTCCTCGGTTCAAGCAATTCACATGCCTCAGCCTGCTGAGTAGCTGGGATTACAGGCACATGCCACCACACCCAGCTAATTTTTT	0	..(((.(((....(((((.....((((((((((((((((((.((.(((((((((...(..((((((.((((((.(((((.......(((((((((.....(.((((((((.((((((.....((((((.(((((((((....))))))))))))))))))))).))))))))).....)))))))))..(((((((((.(......))).)))))))........))))).)))))).))))))..)...))))))))).)))))).)))))))))))))).....)))))....))).)))........	[[][]]	-152.7	0.0189137	AluJo-Alu	repeatMask-Alu	24.5	21	42.25	36	14	26	0	1	2	2	2	35	44.6667	33.3333	1607.39	2374.23	2766.18
hsa-napRNA-165	chr11	18578899	18579059	766	-	160	766.083	353	413.083	-2474.64	-2986.3	32.2538	45.4113	7.4434	10.2289	CTGCCTCTACTAAAAATACAAAAAATTAGCCAGGCGTGGTGGCGTGCGCCTGTAATCCCAGCAACTCAGGAGGCTGAGGCAAGAGAATCACTTAAACCCAGGAGACGGAGGTTGCAGTGAGCTGAGATCCCGCCACTGCATTCCAGCCTGGGCAACAGAG	0	(((.((((.((((............)))).((((((((......))))))))....((((((..(....)..)))).))..))))...........((((((....((((..(((((((.((.(.....).)))))))))))))..))))))...)))..	[[[][][]][]]	-49.5	-0.179269	AluSx3-Alu	repeatMask-Alu	59	50.25	49.5	99.3333	69	114.083	62.0909	109	92.5	33.75	92	44.5	63	26	33	62.75	61
hsa-napRNA-166	chr2	11201143	11201309	764	-	166	764	421	343	-2508.91	-2061.45	143.14	63.6707	5.50824	6.63543	GTAAGTATGAGACCCTTGTCTCTTTTTGTTCATAGCTGTATACTTTGCTCCTAGAACAATGCCTGGTAATCACCAAATAAAAAATTATTGATGAAGTGAATTAGACAAAAACTTTCACTTCATAGTGAAAACTGAACCATTAAAATGATATATTGCTAAAATGTAG	0	...(((..(((((....)))))...((((((.(((..(((.....)))..)))))))))....((((....)))).........((((((.(((((((((.............)))))))))))))))..)))...............((((((.....)))))).	[[][][][]][]	-31.5	0.373347	L2a-L2	repeatMask-L2	110	182	175.75	18.25	33	29.5	40.5	23	53	26	7	22	25	28	28.25	74.5833	100
hsa-napRNA-167	chr17	17178838	17179005	752	+	167	752	291	461	-1759.41	-3084.78	31.0618	127.662	15.0273	32.9099	AGCCCAGCAGGTGGAAATGGCAGTGAGCCATGATTACACTGCTGCACTCCAGCCTGGGTGACAGAATGAGACCCTGCCTCAAAAAAAAAAGAAAAAAAAAACCTGTGCTGACCTGTGGTGGAATCACACCTGTGAATAGGCACTGCATTCTAGTCTGGGCAACACAG	0	.(((((((((((((..(((((.....)))))..)))).)))((((((((......))))).)))..((((.......)))).......................((((((.(((((((((......)))).....)))))))..))))......)))))).......	[[][][][]]	-48.6	0.0867834	7SLRNA-srpRNA	repeatMask-Pol3_7SL_srpRNA_rmsk	60	70	68	41	15	27	68	65	64	50	62	96	77	69	16	39	36
hsa-napRNA-168	chr20	62353251	62353382	723	-	131	723	237	486	-1451.94	-3335.69	13.9653	20.1451	18.766	3.60518	GTGCCCCCTGTGCGGCGAGGGTGCCACATCCCCTGCTGTGGCCTCACCTGAGGGGCAGAAAATGAGCCAGGCCCCTGGGAGCATGGGAATCCAGGCGCCCCTGGCTCCCCTGACGCCCTCTCGGCCCACAG	0	.......(((((.(((((((((((((((........)))))((((....))))..(((.....(((((((((.((((((..(....)..)))))).)))..))))))..))).)))))))...))))))))	[[][][]]	-58.5	-0.453068	LAMA5	intron	152	214	148	42	30	19	56	61	48	27	117	83	70	77	56	34	81
hsa-napRNA-169	chr14	31108123	31108283	722	-	160	722.471	282.4	440.071	-1608.16	-2805.38	37.3333	73.7936	5.44352	4.96037	ACCCTGTCTCTACTGAAAATACAGAATTAGCCAGGCATGGTGGTGCATGCCGTAATCCCACCTACTTGGGAGGCCGAGGCAGGAAAATCGCCTGAACCCGGGAGGCAGAGGTTGCAGTGAGCTGAGATCGTGCCACTGCACTCCATCCTGGGCGACAAGA	0	..((((((((..(((......))).....(((.((((((......))))))....(((((......)))))))).)))))))).............(((((((....(((..(((((((.((.........))))))))))))..)))))))........	[[][[][]]][]	-59.8	-0.0255794	AluSq2-Alu	repeatMask-Alu	116.033	138.167	94.75	82.7	34.5333	58	113.667	72	110	66	73	109	112	94	26.3214	21.5	14.5
hsa-napRNA-170	chr18	12469973	12470140	720	-	167	720.178	293	427.178	-1776.62	-2811.28	42.4638	128.739	38.4888	9.0562	ACCCCGTCTCTACAACAAATGTTTTTTAAAAGTTAGCTGGGCATGGTGGCACATGTCTGTAGTCCCAGCTACTTGGAAGGTTGAGATGGGAAGATCACTTGAGCCCTGGAGGTCAAGGCTGCAGTGAGCCATGATTGCACCACTGCACTCCAGCCTGGGCAACAGAG	0	..((((((((.((...........(((..((((.(((((((.((...(((....)))....)))))))))))))..))))).))))))))............(((((((((((((.((((......)))).))))((((....)))))))))....)))).......	[][[][]]	-54.7	0.0380391	AluJr-Alu	repeatMask-Alu	31	36	25.3333	85.25	46	94.3333	35.9	39	30.1111	18	48	54	110.333	45	43.3333	48.3333	60.5
hsa-napRNA-171	chr11	101927104	101927287	718	+	183	718.143	237	481.143	-1113.22	-2796.42	16.3336	107.719	14.6742	34.7738	CAGCCTGGCCAACCTGGTGAAACCCCGTCTCTACTAAAAATACAAAAATTAGCTGGGCATTGTGGCGCATGCCTGTAATCCCAGCTATTCAGGAGGCTGAGGCAAGAGAATCTCCTGAACCTGGGAGGCAAAGGTTGTGGTGAGCCGAGATCATGCCACAGCACTCCAGCCTGGGTGACAGAG	0	((.((.(((.....((((((.((...)).)).)))).............((((((((.((((.(((....)))..))))))))))))....((((((((.((((.((...((((((......))))))....((((......))))....)).)))).)))).)))).))).)).))......	[[][][[][]]]	-60.8	-0.039878	AluSz-Alu	repeatMask-Alu	138.167	127	27.2	141.5	80	181.833	49.5	78	111	39.5	14.3333	38	27.5	38	23.3429	85.7429	49.4167
hsa-napRNA-172	chr1	6211456	6211657	716	+	201	716	288	428	-1618.44	-2594.33	39	158.971	49.6774	33.1674	GAGGTCATAGGGGGCCTGATTCCTGGACTCATCTGGAGAGGAGTTAGAAGAGATGCTGAAATGGCATGTGTGTGTCCAGGGGCCCCAAGACCAAGAGAGACTGGGCCCACACTTCCTCTGTCCAGCATAGAAGTGAACACACCACTCACTCGGTCCTGGCCCCGGCAGCATTCCGACGGACTTGCTCTTGGCCCCACATCC	0	..........((((((((((((((...(((.....)))))))))))).(.(.(((((.....))))).).).((.((.((((((....((((..(((.((.(((.....((((((...(((...)))..))))))......))).)).)))))))..))))))))))(((.(((...)))..))).....)))))......	[[][][][]]	-67.8	-0.629764	RNF207	intron	48	83	110	0	4	9	82	32	78	52	72	59	97	116	0	0	0
hsa-napRNA-173	chr18	62552711	62552875	700	+	164	699.6	261	438.6	-1496.67	-2891.68	52.6446	162.706	3.75768	5.20199	ACCCCATCTCTACAAAAAAAATTTTTTAATTAGCTGGGTGTGGTGGTGCACACCTGTAGTCCCAGCTACTCCAGAGGCTGAGGTGGGAAGATCGCTTCAGCCCAGGAGCTTGAGGCCGCAGTGAGCTATGATTGCACCTCTGAACTCCAGCCTGGGCAACAGAG	0	..((((........................((((((((...((((.....))))......))))))))((((.(.(((((((((((.....)))))))))))).))))...((((..(((((.(....).))))).))))............))))........	[[][][]]	-58.4	-0.0215778	AluJr-Alu	repeatMask-Alu	150	85	109	8	20	33	71	78	49.5	36	68	170	137	124.6	13.6	14	4
hsa-napRNA-174	chr5	138556592	138556773	698	-	181	697.5	371	326.5	-1758.36	-1826.19	126	67.1308	5.72391	5.54476	GTGAGTTCTATTTTAAAGTAACTCAAGAGGTTGAACACATTTTTACCAATGCCAGTGAAGTTTATTTTTCTGTGGGTTTTGATAGGGGTTTAATTATTTTAAAATGTTTCTAAATAGTACTTCTACTTGTAATGGTACAGGAGACCTGGAAAAGTAAGGATTTTTGTTTTCTTTTTTTAAG	0	.((((((((.......)).))))))(((((..(((((.((((((((.....((((.(........(((((((((.(((.((((((((((...(((((((..((....))..)))))))))))))).))).)))..))))))))))))))....))))))))...))))).)))))......	[][]	-33.2	0.487254	HSPA9	intron	49	67	31	141.5	47	101	23	9.5	31	38.5	35	15	18	29	40	84	132.25
hsa-napRNA-175	chr8	125047469	125047652	691	-	183	691.244	381.91	309.333	-2861.38	-2246.79	84.8818	36.6167	9.20665	17.7685	CAGCCTAGCCAACATGGTGAAACCCCATCTCTACTAAAAATACAAAAATTAGCCGGGCATGGTGGCGGGTGCCTGTAATCCCAGCTACTCAGGAGGCTGAGGCAAAAGAATCGCTTGCACCCGGGTGGTGGAGGTTGCAGTGAGCCAAGATCATGCCACTGCACTCCAGCCTGGGGGACAGAG	0	((((((.((((...))))....(((((((((..((((...........))))..))).)))).)).(((((.(((......))).)))))...))))))..((((.........)))).(((((((..(((((..(((((((.((.........)))))))))))))))))))))........	[[][][]][][]	-61.4	0.0935432	AluSx1-Alu	repeatMask-Alu	29.5	20.325	72.1429	77.6167	138.944	194.702	28.0556	38	59.3111	0	6	45	91.25	31.0588	44.0556	118.518	72.0866
hsa-napRNA-176	chr2	85499398	85499682	689	+	284	689	343	346	-1492.27	-1565.92	43.6314	19.6092	39.6479	19.2045	GGCTGGGCATGGTGGCTCATGCCTGTAATCCCAGGCGGGTGGATCACCTGAGGTCAGAAGTTCAAGACCAGCCTGGCCAACATGGTGAAACCCTGTCTCTACTAAAAATACAAAAATCAGCTGGATATGGTGGTGGTGCCTGTAATTCCAGCTACTTAGGAGGCTGAGGCAAGAGAAACACTTGAACCCGGGAGGCGGGGGTTGCAGTGAGCCGAGATCGCGCCACTCCACTCCAGCCTGGGCGACAGAGGGAGACTCTGTCTCAAAAAAATAAATAAAATTTT	0	((((((((......))))).)))......(((((((((((((((((((((.((((((...............))))))..)).)))))..((((((((((..................(((((((......(((...)))......))))))).(((((....))))).((((.......))))......))))))))))......(((.((((....)).)))))))))).)).))))))).(((((((.....)))))))......................	[][[][[][][]][]][]	-102.7	-0.127101	AluSx-Alu	repeatMask-Alu	7.05882	4	0	2	0	7.33333	8	6	14	9	0	4	0	14	658.444	843.953	557.738
hsa-napRNA-177	chr11	69067946	69068249	686	+	303	686	449	237	-3111.56	-1608.6	62.0569	30.5749	21.8763	2.78201	GGGCGATGATGGCAGTGGTCAGAGGGGTCTCCTGGTGCCGTCCTGCTGGAGCTCCACACATCCACGCTGCGGTTGCTGCCGAGGTTCAGCTGTGGGAGCCACTGGGCAGCAGCATGTGAGGGCCAAGGGTCTTACTGGCCACGACGCTCACCCTGTGTGATGCTCATGGGGCCTCCACTGCTCAGGTGCAGGTGTGGCCAGGATGGAGGCCACGGTCCTGGGCTTGGCTGTGGCCCAGCCACCCTGGCTGGTGCCTTTCATCTTGCGGACCCTGAGTGCTGTCTCTTGTGTCCTCTGAGTCCT	17.36	(((((((((.((((((((((((..(((.(.(((.(.(((.((((((((..((.(((..(.(((((((((((((....)))).....)))).))))).)....)))))..))))).).)).)))).)))).))).))))))))........(((((((.......)))))))...((((.((.(((((.(((((((((((........)))))))..)))).))))))).)))).(((((((...)))))))))))..)))))..(.(((((..(((......)))..).)))).)...)))).	[[[][][][]][]]	-136.7	-0.376914	TPCN2	intron	140	183	286	92	87	191	173	108	169	76	91	116	110.053	137	25	29	49
hsa-napRNA-178	chr20	62960272	62960407	685	+	135	685	348	337	-2212.93	-2447.78	55.8113	54.7265	11.3346	7.34986	AGGGGTGTTTCCCTCAGCCGTGCGGGTGGCACGACCCTGAGCGAGCCTCACCCAAAAGGAGTCTGTTTCCTCAGTGGCACCAAAAGCCCTGCCCTGCTGGTCCCTCGGGTGGGGAGGTGAGCTAGAGGGACAGGT	0	..(((((.(((.(((((.(((((.....)))))...))))).)))...)))))........((((((.(((((((..((((.....((((((((............)))))))).)))).))).)))))))))).	[][]	-56.6	-0.971502	SLC17A9	intron	128	191	175	0	1	0.75	22	28	27	11	44	48	35	35	0	1	1
hsa-napRNA-179	chr20	32665681	32665815	684	+	134	684.5	523.5	161	-2778.4	-621.383	81.7775	6.23729	38.1311	13.7002	AAGGCCAGGTGCGGTGGCTCATGCCTGTAATCCCAGCACTTTGGGAGGCCAAGGAGGGTGGATCACGAGGTCAGGAGTTTGAGACCAGCCTGGCCAAGATGGTGAAATCCAGTCTCTACTTAAAAAAAAATTTT	0	..((((((((..((((((((.(((((((.((((.(.(.((((((....))))))..).))))).)).))).)).)))))....))).)))))))).((((((......))).)))...................	[][]	-47	-0.101557	AluSg4-Alu	repeatMask-Alu	22	46	43	23	21	61.1667	107	84.5	148.5	1.33333	1	145.5	152	82.3333	0	14	14.5
hsa-napRNA-180	chr2	38597720	38597883	679	-	163	678.674	275.674	403	-1571.93	-2552.12	45.3412	103.553	16.0257	9.37755	AACCTCGTCTCTACTAAAAATACAAAAAATTAGCCGGGTGTGGTGGCACGCGCCTGTAATCCCAGCTACTCCGGAGGCTGAGGCAGAGAATTGCTAAACCTGGAGGGGCGACGGTTGCAGTGAGCTGAGATCGTGCCACTGCACTCCAGCCTGGGCGACAGAG	0	...((((((((((...................((.((((((((((((((((.(((((((((...(((.((((((.(.....((((......))))...))))))).)))...)))))))).).)).......)))))))))))).)).)).)))).))).)))	[]	-57	-0.274851	AluSg7-Alu	repeatMask-Alu	36	80	68.3333	57.25	9	83.0769	67	29.1667	72	29	39	118.091	87	48	17	9	23
hsa-napRNA-181	chr19	3363805	3363951	677	+	146	677	268	409	-1456.78	-2454.88	33.2035	78.6539	6.83058	8.18357	GTGGGTGGAGGCCATGGACTCTGCTCAGCACCCTGCAGGGCCCAGGACGGCCCCAACCCAGAGAGCGATCCAGCCCCAGTGTCCACAGTGCCAAGGGGGAGAGCTCTCCAGCTTTCTGTCCCCCCACTTGTCTCTTGGGGACATAA	0	.(((((((.((((.(((.((((((..........)))))).)))....)))))).)))))((((((..(((..(((((.((....)).))....))))))..))))))........(((((((.............)))))))...	[][][]	-60.9	-0.353333	MER20-hAT-Charlie	repeatMask-hAT-Charlie	39	25	68.5	91	58	112	83	39	45.6	42.5	68.5	71.2727	24	55	37	44	57.3333
hsa-napRNA-182	chr1	160323893	160324077	675	-	184	675.03	290.417	384.613	-1763.99	-2504.68	39.5424	50.8512	17.5475	13.1402	CAGCCTGGCCAAGATGGTGAAACCCCATCTCTACTAAAAATACAAAAAAATTAGCCGGGTATGGTGGTGGGTGCCTGTAATCCCAGCTACTTGGGAGGCTGAGGCAGAGAATTACTTGAACCCGGGAGGCAGAGGTTGCAGTGAGCTGAGATCGTGCCACTGCACTCCAGCCTGGGTGACAGAG	0	((.((.(((..((((((.(....)))))))...((((.............))))((((((..((((((...(((((....((((((....)))))).....)))))....))))))...))))))......(((..(((((((.((.........))))))))))))..))).)).))......	[[][][][]]	-65.3	-0.0324292	AluSg7-Alu	repeatMask-Alu	34.5769	71.9622	59.0219	158.771	248.001	225.808	4.125	3	30.25	32.5769	34.4103	19.8269	11.5769	6	9	5	13
hsa-napRNA-183	chr7	135192149	135192444	674	-	295	673.5	198	475.5	-1131.08	-3222.7	30.888	34.5146	7.4839	5.55124	GTGCCTCACTTAGAAATTGGGGATCTTGGCCAGGAGCAGTTGCTCATGCCTGTAATCCCAGCACTTTGGGAAGCTGAGGCAGATGGATTGCTTGAGGCCAGGAGTTCAAGTCCAGCCTGGGCAATGTAGTGAGCCCTTGTCTCTACAAAAAACTTAAAAATTAGCCAGGTGTGGTGGTGCTCACTTGTAGTCCCAGCTACTTGGGAGGCTGAGGCAAGAGAATTGCTTGAGCCTGGGAGGTGGAGGCTGCAGTGAGCTGATGTGGTGCCACTGTATTCCAGCCTGGGTGACAGAG	0	...(((((.........))))).((((((((..((((((((..((.(((((....((((((....)))))).....)))))))..))))))))..))))))))......(((..(((((((((((((((((.((((..(((.(((((.....((........)).....)))))....(((((((.(((((((((.((.(((...(((((.((((((.....)))))).)))))))))).))).))))))))))))).)))..)).)))))))))))...)))))))))))....	[][][[][]]	-121.5	0.0296941	AluJr-Alu	repeatMask-Alu	148	163.25	88.5	249	139.5	295.25	47	32	38	18	27	67	99	43	182	219	287
hsa-napRNA-184	chr5	14651756	14651939	671	-	183	671.337	523.923	147.414	-1265.07	-432.594	5.16995	10.4294	9.12258	16.0489	GAATATTATCCCTAATACCTGCCACCCCACTCTTAATCAGTGGTGGAAGAACGGTCTCAGAACTGTTTGTTTCAATTGGCCATTTAAGTTTAGTAGTAAAAGACTGGTTAATGATAACAATGCATCGTAAAACCTTCAGAAGGAAAGGAGAATGTTTTGTGGACCACTTTGGTTTTCTTTTTT	0	(((((((.(((.............(((((((.......))))).))...((((((......))))))((((...((((((((.((...((((....)))).)).))))))))...)))).............((((...))))...))).)))))))...((((((...))))))........	[[][][][]][]	-34.2	2.50577	intergenic	intergenic	795.053	795.486	721.308	484.876	414.327	477.353	2565.08	2584	3063.67	4093.1	3877.71	4054.95	4607.01	4531.9	185.142	356.469	358.639
hsa-napRNA-185	chr20	25281673	25281934	651	+	261	651	385	266	-2688.75	-1871.01	73.5393	21.3577	16.1007	9.16949	TAGCTATGAGGAAACCGAGCGCAGCTTCTCAAGCCCTGAAGTCCTGCGGTCTCGGCTGTCATGACTTGGACACCTGTTTCCGCACGGACCGCTCTGGAGAATGGCCAGGCTCTAATGCCTGCAAGGTTGTGGTTGGGCAAACCGCACAGCCAGCCACAGATGCCCCGGGGTGCAGGTGCTGCCTTCGTATGGCTCCCAGAGCCTGCAGCTGCCGCGGTCACTCTGTTCTCCTTAGAAAACAGAACAGAACCACTGAGCTTG	14.37	.((((..(.((..((((.(.((((((.....(((((((..(((((((((...(((.((((........)))).)))...))))).))))((((((((.....((((((((......))))).....((((((((((((.....))....))))))))))..))))))))))))))).)))......(((.(((((...))))))))))))))).))))...((((((((...........)))))))).)).)..))))..	[[[[][[][]]][]][]]	-102.5	-0.892909	PYGB	intron	91.5	143.5	211	106	36.8333	76.75	72.95	102.167	113.917	145	75.5	83.5	79	37	34.25	60.3333	53
hsa-napRNA-186	chr6	159731283	159731453	650	+	170	650	263	387	-1342.72	-2335.73	50.6988	91.0588	6.74343	9.87394	GACCTCATCTCTACTACCAAGAAAAAAAAAACAAATTAGCTGGGCGTGGTGGTTCATGCCTGTGATCCCAGCTACAAAGGAGGCTGAGGCAAGAGGATCAGTTGAGCCCAAGAGATGGAGGCTGCAGTGAGCTGTGATCGAGTCACTGCACTCCAGCCTGGGCGACAGAG	0	..((((((((((........................((((((((......(((....)))......))))))))....))))).)))))........((.(((..(((((.(.(.(((((..((((((((..((....))..))))))))))))).)))))))))).)).	[][]	-55.8	0.000877523	AluJo-Alu	repeatMask-Alu	64.3333	110.25	61	161	82	160.333	20	35	54.5	47	62	41	17	20	9	25	2
hsa-napRNA-187	chr5	179808536	179808797	645	+	261	644.736	213.736	431	-1457.76	-3216.13	28.2536	23.2345	15.755	10.6641	GCCGGGCGCGGTGGCTCATGCCTGTAATCCCAGCACTTTGTGAGGCCGAGGCAGGCGAATCACGAGGTCAGGAGATCGAGACCATCCTGGCTAACACGGTGAAACCCCGTCTCTACTAAAAAATACAAAAAATTAGCCGGGTGTGGTGGCTCATGCCTGTAATCCCAGCACTCTGAGAGGCTAAGGCAGGAGGATCATTTGAGCTCATCAGTTCAAGACCAGCCTGGGCAACATAGTGACACCTCATCTCATTAAAAATTT	0	.((((((..((((((....)))....(((((.(.(((((((((.(((......)))...)))))))))).)).)))....((((((((((((((.((((.(....)))))......................))))))))).)))))..(((.(((((....((.(((....))).)).....))))).))).....((((((((....))))))))))).))))))......((((((.........)))))).......	[[][][][][]][]	-82.4	-0.137265	AluSc8-Alu	repeatMask-Alu	51	120	80.1667	12.1429	5	27	23	58	19.5	70.5	18	130	191	137.5	512.754	638.135	527.778
hsa-napRNA-188	chr17	63625816	63626066	642	+	250	642	321	321	-2128.33	-2141.6	37.6975	20.865	10.3311	37.5529	ATCCCAGCACTTTGGGAAGCTGAGACTGGTAGATCGCTTGAGCCCAGGAGTTCGAGAGCAGCCTGGGCAACATGGTGAAACCCTGTCTCTACTAAAAACACACAAACTTAGCTGGGCGTAGTGGCATGCCCCTATAGTCCCAGTTACCCAGGAGACCGAGGTGGGAAGATCATCTGAGCCTGGGAGGTTGAGGCTGCAGTGAACCATGATCGTGTCACTGCACTCCAGCCCAGGCAACAAGAGTGAGAGA	0	.((((((....))))))((..(((((.(((...(((((((.(((((((.(((....)))..)))))))..)).))))).)))..)))))..)).......(((.....(((((((((((((.((....)).)))).).))))))))((((((......((((((.....))))))...)))))).(((((.((.((((((((..(((....))))))))))))).)))))............))).....	[][][[][][]]	-89.9	-0.105408	AluJb-Alu	repeatMask-Alu	38	72.3333	57	405	202.1	418	6	19	13	13	29	5	36	8	12	12	9
hsa-napRNA-189-1	chr16	4906404	4906525	637	-	121	636.553	316.308	320.245	-1325.32	-1446.01	24.325	36.9275	2.67535	8.39621	AGGCCGGGCGCGGTGGCTCACGCCTGTAATCCCAGAACTTTGGGAGGCCGAGGCGGGTGGATCACGAGGTCAGGAGATCGAGACCATCCTGGCTAACACGGTGAAACCCCGTCTCTACTAA	0	.(((((((((.((....)).)))))....((((((....))))))))))((((((((.(..((((..((((((((...........))))))))......))))..)))))))))......	[[][]][]	-51.4	0.0360739	AluY-Alu	repeatMask-Alu	124.761	87.3386	99.0312	0	0	0.166667	45.0195	31.8952	83.2293	36.2215	36.6455	274.732	176.668	143.204	0.515152	2	0.333333
hsa-napRNA-190	chr11	66432402	66432564	631	-	162	631.101	271.333	359.768	-1879.27	-2567.9	42.1035	103.779	20.084	30.7836	ACCCTGTCTCTACTGAAAAAAAAAAAATTAGCTGGGGATGGTGGCGGACACCTATAATCCCAGCTACTCAGGAGGCTGAGGCAGGAAAATCACTTGACCCCGGGAGGCGGAGGTTGCAGTGAGCCAAGATCATGCCACTGCATTCCAGCCTGGGCAACAAGA	0	..((((((((..((((............(((((((((..((((.....)))).....))))))))).))))......)))))))).......((((..((((((....((((..(((((((.((.........)))))))))))))..))))))...)))).	[][]	-61.6	-0.110695	AluSq-Alu	repeatMask-Alu	32	60.3333	55	65	33.25	55.325	67.5	19	87.1429	25	36.6667	45	50.3333	43.3333	4.16667	17.688	22.2625
hsa-napRNA-191	chr22	40363559	40363721	630	+	162	630.4	342.4	288	-2123.81	-1880.58	49.6232	34.7143	10.8859	8.4086	ACCCTGTCTCTACTAAAAATACAAAAATTAGCTGGGCGTGTTGGCGGGTGCCTGTAATCCGAGCTACTCGGGAGACTGAGGCAGGAAAATTGCTTGAACCCAGGAGGTGGAAGTTGCGGTGAGCCGAGATCGTGTCATTGTACTCCATCCTGGGCAACAAGA	0	..(((((.....................(((((.((......(((....)))......)).)))))(((((....)))))))))).......((((..(((((((..((((.((.(((((((..((....))..))))))))))))))))))))...)))).	[[][]][]	-56	-0.224546	AluSq2-Alu	repeatMask-Alu	19	40.5	42	270.5	157.067	171.833	30	22	14.375	10	13	31	39	37	15.5	23	10.0588
hsa-napRNA-192	chr16	66739473	66739764	628	-	291	627.5	150	477.5	-847.213	-3381.47	21.6049	116.149	6.05398	4.98015	GCTCTGCTTTCCAAATTGCTTTCTAAAATGCTAAGTTGGCCAGGCGCAGTGGCTCAATGCTTGTAACCCCAGCACTTTGGGAAGCTGAAGTGGGCCAATTGGTTGAGACCAAAAGTTTGACACCAGCCTGGGCAACATGGCGAAACCCTGTCTCTAAAAAAATTTAGCCAGTCATGGTGGTACATGCCTGTAGTCCTGGCTACTCGGAGGCAGACAAATTGATTGAGCCCAGCAGGTCGAGGCTGCAGTGAGCCATGATTGTGCCACTGCCCCGCAGCCTGGGCAACAGAG	0	(((..((((..(((.(((..........(((((.((((.((((((....(((((((..((((.....(((((....))))))))).....)))))))..(((((.((((.....)))).).)))))))))).)))).))))).....((((((((.........(((((((...((..(((....)))..))...)))))))...)))))))).))).)))...))))..)))..(((.(((((((((((.((((....)).)))))).....))))))).))).......	[[[][]][]][]	-100.3	0.0941031	AluJb-Alu	repeatMask-Alu	130	166	136	146	159	171	73	78	82	84.5	74.3333	63	56	45	40	109	82.5
hsa-napRNA-193	chr3	197950373	197950554	621	+	181	621	405	216	-2030.17	-1279.16	90.2446	13.6552	5.39533	3.1341	TTGGGCTGATGGTGTTTGGTCCCCTGACACCCGGAGAACGGCTGCCCGGGTTATCCCAGTTAAATTCCTGGGCCTGAACGGAGTGAAACGATGTTTTTGTTCGTGTGCAGTTGTCCATGAGGCAGTGCTTCCTTCATCCGTTTCCTCCCAGTCCATACCTTCCTTGGCTTGTCTGACCAGT	14.122	.(((((((..((((((.((...)).)))))).((((..(((..(((((((................))))))))))((((((.((((..((.((..(((((((((.((....)).))))).)))).)).)).))))))))))..)))))))))))........(((((......).)))).	[[][[][]]][]	-54.7	-0.411319	RPL35A	intron	81	112	121	161	90	166	55	43	41	64	66	43	68	44	99	64	81.5
hsa-napRNA-194	chr19	49458037	49458204	620	+	167	619.875	254	365.875	-1492.73	-2356.17	43.4775	173.102	20.8777	25.0124	ACCCCGTCTCTACTAAAAATACAAAAACAAAACTAGCCGCATGTGGTGGCGGGCGCCTGTAGTCCCAGCTACTCAGGAGATTGAGGCGGGAGAATAGCGTGAACCCAGGAGGCGGAGCTTGCAGTGAGCTGAGATCATGCCACTGCACTCCAGCCTGGGTGACAGAG	0	..((((((.((((.............................)))).))))))(((((((..((((.((..(((((....)))))))))))..)))).))).(((((((....((((..(((((((.((((....)).)))))))))))))..))))))).......	[][][]	-65	-0.096156	AluSx1-Alu	repeatMask-Alu	44.5	56.1667	25.25	100	73.1637	106.267	21.3611	37	35.6111	43.2222	25	36.65	32.2	29.4	10.5333	2	18
hsa-napRNA-195	chr14	45215460	45215776	620	-	316	619.967	252.967	367	-1702.25	-2688.99	67.6132	40.5817	9.58804	27.2266	GCTGAGATGGTGCCACAGCACTCCAGCCTGGGCCAGAGTGTGAGACTCCATCTCAAAAAAAAAAAAAGCCGGGTGCAGTGGCTCACACCTGTAATCCCAACACTTTGGGAGGCCAAGAAGAGTGGATCATGAGGTCAGGAGATCGAGACCATTCTGGCCAACATGGTGAAACCCTGTCTCTACTAAAAATACAAAAATTAGATGGGTGTGGTGGCATGCACCTATAATCCCAGCTACTTGGGAGGCTGAGGCAGGAGAATCACTTGAACCCCATAGGCAGAGGTTGCAGCCACTGCACTCCAGCCTGGCGACAGCA	0	..((((((((.......((((((..((....))..))))))......))))))))............((.(((((((((((((((.((((.(..((((((....))))))(((((....((((((.((....((((....))))..)))))))))))))..((.(((((..(((((((((..((.................(((((((((......)))))))))..((((((....))))))))..)))))))).)..)))))))..((.....)).).)))))).))))))))))).)).))(((....)))..	[][[][][[][]][]][]	-118.4	-0.0613233	AluSc-Alu	repeatMask-Alu	73.0333	131.833	54.3333	252.283	183.125	380.667	15	39.2	50.3333	37	37	70	60	50	56.6667	31.625	44.55
hsa-napRNA-196	chr17	47709808	47710082	617	+	274	617	304	313	-1934.12	-2107.7	52.8696	25.2419	46.2477	24.5635	GGACAATGATTATAGTATCTGACTACCTTACAGGGTTCTTAAGAAGCAGGCAGTGAGCCTAAAGTGGTCAGCACAGTGCCTGGCTCAAGCACCTGCTATTATATTGGCTGTGGTGATGGTGGCTACTGACCATAGCAGGCCACCAGCCAACACAGGAACAGGCCTGTTTATCCAGCTCCCTTCTTCAGGCCTCAGAGCCCTTGCCCTTTTCTGTCTGTCCTGAAAGACAGAAGCCTATCTCAGGGCTCAATCATTTCACTGAAATAATGAGTTC	0	.((.(((((((.((((.....))))......((((((((.....((((((...((((((...(.((.......)).)....))))))....))))))..........(((((.((.(((((((..(((.......))))))))))..)).)))))....(((((((...................))))))).)))))))).((((((((((((((........)))))))))........)))))..))))))))).................	[[][[][][]][]]	-88.2	-0.108368	MIRb-MIR	repeatMask-MIR	113	149	120	52	88	91	65	66	53	81	101	30	69	46	14	51	58
hsa-napRNA-197-1	chr22	35838259	35838648	613	-	389	613.265	302.765	310.5	-1700.85	-1960.63	8.31593	5.68433	40.6952	47.4234	AAGTGGAGGAAGAAGCGAATGCGCAGGCTGAAGCGCAAAAGAAGAAAGATGAGGCAGAGGTCCAAGTAAACCGCTAGCTTGTTGCACCGTGGAGGCCACAGGAGCAGAAACATGGAATGCCAGACGCTGGGGATGCTGGTACAAGTTGTGGGACTGCATGCTACTGTCTAGAACTTGTCTCAATGGATCTAGAACTTCATCGCCCTCTGATCGCCGATCACCTCTGAGACCCACCTTGCTCATAAACAAAATGCCCATGTTGGTCCTCTGCCCTGGACCTGTGACATTCTGGACTATTTCTGTGTTTATTTGTGGCCGAGTGTAACAACCATATAATAAATCACCTCTTCCGCTGTTTTAGCTGAAGAATTAAAAAAAAAAAAAGAAAA	0	.(((((((((.(.......(((((........)))))...............(((((.(((........))).)).)))((((((((......(((((((((.....((((((((((..(((((....(((.((..((.((..(((.(((((...(((((......((((((.((.........)).))))))....))).)).((((((((...))))).....))).)))))...)))..))..))..)).)))((((((((((........)))))...)))))))))).....)))))))))).)))))))))..))))))))................).)))))))))...................................	[[][][[[][]][]]]	-98.2	0.383759	RBFOX2	intron	581.797	580.892	545.042	822.883	509.066	839.948	2907.15	2928.39	3596.65	5014.3	4436.47	3578.19	4093.89	4257.83	456.773	681.657	702.235
hsa-napRNA-198	chr1	156009971	156010152	609	-	181	608.583	264	344.583	-1311.19	-2146.85	25.6795	34.3052	5.92305	30.2345	AAGCCCAGGAGATCAAGGCTGCGGTGAGCCGTGACCATGCCACTCCACTCCAGCCTGGGCAACAGAGCAAGACCTTGTATCGGCCGGGCGCGGTGGCTCATGCCTGTAATCCCAGCACTTTGGGAGGCCGAGGTGGGCAGATCATAAGGTCAGGAGTTCAAGACCAGCCTGACCAACATGG	0	....((((..(.(((.(((((...((((((.(((((.((((...(((((...((((((.(.((((.(.....).))))...).))))))..))))).......(((......)))((((((((....))))))))))))........))))).).)))))....)))))))).)..).)))	[[][][]]	-64.2	-0.247372	AluSg-Alu	repeatMask-Alu	21	18	19	143.958	230.2	279.083	15	4	16.05	15.3333	45	17	17	9	28.75	87.5	37.2
hsa-napRNA-199	chr15	63640525	63641421	602	-	896	602	355	247	-1829.05	-1134.82	37.1136	70.5714	73.4814	23.4816	GGAATGTGATTATAGCCTTGAACTTATCCCTTAAAAGCATGAGGTCTGAGGATAATAAGTGGGGCTATTTGGGCAGAATCAAATGAAGGTAAGTCATGCCTAAAAGAGTTGTTCAGCAACCCTAAGCCTATTCTTGCTTTATTTTCACCAGAGTAAAATAAAGAAACAAACACCAAGTTTGTATTACTGCTTTTCAGATTATTTATTCACTCCAAAGCTTCTTAAAATACCTATGCAGCAGAATATCTTCCCTTTTCTGACCCACACATATATCTATTTTTATATGGCTTGGCCATTCCAAAGTTGAGGGATAGGGATGGATGCGGGTATCAGACTGAATATCGTCTCCACTTATTAGATAAATCTTTGTGGAAAATTTAGTGGAAGAGCTATGTTGAA…	0	.	.	0	0.335641	L1MD3-L1	repeatMask-L1	143	223	148	254.75	239.143	276	120	65.5	69.3333	178	143	24	54	77	103	219	289
hsa-napRNA-200	chr20	44409249	44409399	591	+	150	591	181	410	-885.528	-2615.15	26.1237	90.2	3.78948	4.72089	AACCCAGTTTTCAATGGGGTTAAGCCTGTCTCATCCACTTCAACTTCCATTTTGTGGACTGGGAAAGATTATGAATGGGAACCTGATGCATGTGTGAACAGTTGGAGGCAAGAAAAAGATTGAGAACTACAGTCTAAGGTTCCAACATTT	0	..((((((((.(((((((((((((.............))).))).)))))..)).)))))))).........((((((((((((...((.(((((...(((((..............)))))...)).)))))...)))))))..)))))	[][]	-35.5	-0.25402	HNF4A	intron	166	100	79	0	0	0	74	33	57	64	77	91	138	125	0	2	0
hsa-napRNA-201	chr21	42854296	42854478	589	-	182	589	321	268	-2351.34	-1928.88	52.4082	19.8952	5.43601	8.66992	CCTCAATGAAGAGGTCCTGAACGGTGGTGGTATTGGTCTAGCACCTCCCTCTGAGAATGTCACTTTTGATGACTGCTGCTGCATGAGGGTGAGGGCTCCTCTCAGCCAGCGCTCTTCAACCTGACGTTGAACTCCCCTGGCGTAAAGAGCACCAGCAGCCTCTGCCTGGCCTTCTGAGATGA	13.845	((((......))))........((.((((.((......)).)))).)).(((.((((.((((.....((.(.((((((.(((.((((((.((....))))))))(((((.(...((((((.....))))))...).))))).......))).))))))).))....)))).)))).)))...	[][][[][]]	-58.7	-0.728762	WDR4	intron	78	89	48	114	72	98	75	98	71	64	58	49	29	37	2	30	45
hsa-napRNA-202	chr14	21361344	21361564	585	-	220	585.111	450.111	135	-2842.83	-730.785	31.5078	8.28127	10.8648	12.4765	CAGGCAGATTACATGAGGCCAGGAGTTCAAGACCAGCCTGGTCAACATGGCAAAACCCTGTATCTGCTAAAAATACAAAAACTAGCCGGGCATGGTGGTGTGTACCTGTAATCCCAGGTACTTGGAAGGCTGAGGTGGGAGGATGGCTTGAACCCAGGAGGCGAAGGTTGCAGTGAGCTAAGATTGGGCCACTGCACTCCAGCCTGGGTGACAGAGGCAC	0	(((.(......((((.(((((((.(((...)))...)))))))..))))(((..(((.(((.((.((((.............)))).))))).)))..)))(((((((......)))))))......).)))...........((.(((..(((((((..(.((..((.((((((.(((.......))))))))))))))..)))))))....))).)).	[[][][]][]	-71.3	-0.0983195	AluSz6-Alu	repeatMask-Alu	155.833	202.333	105	413.75	218.111	392	49	20	58	17	33	136	120	89	23.2576	22.1429	21
hsa-napRNA-197-2	chr17	31034314	31034506	582	-	192	582.401	364.67	217.731	-935.829	-838.146	6.04658	17.0941	2.29156	15.2693	ACAAGTTGTGGGACTGCATGCTACTGTCTAGAGCTTGTCTCAATGGATCTAGAACTTCATCGCCCTCTGATCGCCGATCACCTCTGAGACCCACCTTGCTCATAAACAAAATGCCCATGTTGGTCCTCTGCCCTGGACCTGTGACATTCTGGACTATTTCTGTGTTTATTTGTGGCCGAGTGTAACAACCAT	0	....(((((.(.(((....(((((......((((..((((((..((.....................(((((...)))))))..)))))).......))))((((((((((((((.((((((((((........)))))...)))))...)).).))))...)))))))..)))))..))).).)))))...	[[][]]	-42.4	0.205802	intergenic	intergenic	426.931	472.849	465.941	545.045	380.875	588.096	3293.9	3413.81	4001.71	5462.77	4849.65	4222.24	4827.08	4955.87	320.93	561.042	456.01
hsa-napRNA-203	chr15	82968037	82968203	582	-	166	582.419	363.919	218.5	-2494.44	-1397.7	29.9038	21.7684	14.3641	34.3669	ATGGCCGGCCATGGTGGCTCATGCCTGTAATCCCAGCACTTTGGGAAGCTGAGGCGGGAGGATCACTTGAGCCCAGGAGTTTGAGACCAGACTGGGCAACACAGTGAGACTCTACCTCTACAAAAAAGAAATAAAAAATTTAAAAATGATTAAAATGGTAAATTTT	0	..(((.(((((...)))))...))).....((((((....)))))).(..((((..((((..(((((((.(((((...(((((....))))))))))..)).)))))..)))).))))..).............((((((((...((.......))..))))))))	[][][][]	-47	0.116611	FLAM_C-Alu	repeatMask-Alu	4.2	3	0.558824	21.3333	12.5	13.8333	2	0.125	5	2	0.5	2	0	2	319.45	492.244	430.642
hsa-napRNA-204-1	chr12	77036851	77037148	581	-	297	581.25	202	379.25	-1248.18	-2694.77	26.9387	73.1903	12.1678	6.37102	TGCCAATGATGAATTCTTCTAGCTGTTGTATGTCTGAGAATGTCTTTATTGTGCCCTTGCTTTTGAAAAACATTTTTGCTGGGTAAAGAATTCTAGGTTGGGCCGGGCGCGGTGGCTCACGCCTGTAATCCCAGCACTTTGGGAGGCCGAGGCGGGTGGATCACGAGGTCAGGAGATTGAGACCATCCTGGCTAACACGGTGAAACCCCATCTCTACTAAAAATACAAAAAATTAGCTGATTAGCCAGGCGTGGTGGCGGGCGCCTGTAGTCCCAGCTACTCAGGAGGCTGAGGCAG	20.005	(((((((((.(((((((.(..((........))..)))))).)).))))))(((((..((.................)).)))))..........(((((((((((((((.((.((.((((((((...((((((....))))))((..((((.(((.(..((((..((((((((...........))))))))......))))..)))).))))..)).................(((....))))))))))))).))..)))))))..).))))))).(((((....)))))))).	[[][][[][][]][]]	-102.6	-0.131115	AluY-Alu	repeatMask-Alu	71	85.2	75	172.191	228.709	258.909	137.153	105	258.997	48.25	26	47	43.25	46.0667	0	3.49683	11
hsa-napRNA-205	chr5	139319033	139319333	580	+	300	580	231	349	-1015.17	-1844.92	49.7185	85.0687	4.87994	2.87009	GTAATGTTTATTTTTTTCAAGCTGTATATCAGTTTAACAAATGATTTTAATAGTTATTAACTGTGGTTATTTCAAATTATTGCTAAGGCCAGGTGTGGTGGCTCACGCCTGTAATCCCAGCACCTTGGGAGGCCAAGGTCAGAAGGATTATGTGAGGCCCAGGAGTTCCAGGCAAGCCTGGGCAACATAGCAAGACCTCGTCTCTATAAAAATAAAACAATTGGTAAAGACTAGGATGTTTTTAACTGTTAACTAATAATTATTGCACATTTGTCCTTTTGTTGTTGTTATTTATTAAAG	0	...................(((((.....)))))(((((((((((((.(((((((((.....)))))))))..)))))))((((..((.(((((((((....)))))))))...))..))))((((((....)))))).(((((((((.(((((..(((((((.(((...)))...)))))))...((((..((((...))))))))......((((((.(((((....)))))..)))))).......................)))))..)))))))))...))))))..........	[][[][][][[][][]]]	-74.9	0.696509	FLAM_C-Alu	repeatMask-Alu	107	101.5	75	345	137.143	304	37	51	66.2857	32	48.5	34	34	37.5	111.5	130	136
hsa-napRNA-206	chr1	12587928	12588034	580	-	106	580	267	313	-1986.91	-2370.87	54.3889	55.6444	13.993	32.0762	ATGGCCGTGACAGCACATGCAGGGCCAAGAGCACTGTGTAATGAGTGAGTGGAAACTGGGAGCTGTGGATCCCCGGCAGGCTCCCTCCCTCACTCACTCAACAACA	0	.(((((.((.((.....)))).))))).........(((..(((((((((((.....(((((((((.(.....).))).))))))....))))))))))))))...	[][]	-47.1	-0.34275	DHRS3	intron	53	51	48	7	5	12	34	26	67	36	51	32	35.5	30	0	1	3
hsa-napRNA-207	chr6	45008387	45008548	580	-	161	579.833	239.5	340.333	-1436.3	-2198.37	37.4637	85.0833	35.2397	16.8701	ACCCCATCTCTAGAAAAAAAAAATTAATTAGCCAGTCTCAGTGGCATGTGCCTGTGGACCCAGCTACTCAGGAGGCTGAGGTGGGAAGATTACTTGAGCCCAGGAGTTAGAGGCTGCAGTATGCTGTGACTGCACCACTTCATTCCAGCCTGGCAACAGAG	0	..((((((((...................((((..(((.((((((.((.(((...)).).)))))))).))).))))))))))))............((...(((((.((.((.((((((........)))))))).))..))))).))(((....)))..	[][][]	-46.7	0.0981111	AluJr-Alu	repeatMask-Alu	121.933	151.283	109.317	112.867	42.1576	88.2222	14.9333	18.75	26.8056	25.0714	55.8333	37.2857	50.5	36.6667	36.1667	40.7167	23.6
hsa-napRNA-208	chr3	8960179	8960285	575	-	106	575	279	296	-1798.35	-1956.33	70.5517	65.2203	9.82921	14.0352	TCGCCCAGACTGGAATGCAGTGGCAATCACGGCTCACTGCAGCCTTGAACTCCTGGGCTAAAGCAATCCTTCCGCCTCAGCCTCCTGAGTAGCTGGGACTACAGGC	0	..((((((...((..(((((((((.......)).)))))))..)).......)))))).........(((...(.((((((..(....)..)))))).)...))).	[][]	-33.9	-0.0330366	RAD18	intron	8.33333	11	5.2	113	72	130.333	9	15	18	17	20	21.3333	28	21	12	33	32
hsa-napRNA-209	chr6	26341362	26341646	570	-	284	569.979	467.979	102	-2422.23	-313.756	114.257	12.4174	43.1138	25.1214	GCCAGGCGTGGTGGCTCACGCCTGTAATCCCAACACTTTGGGAGGCCGAGGCGGGCTGATCGCGAGCTCAGGAGTTCGAGATCAGCCTGACCAATAAAAACACAAAAATTAGCCGGGCATGATGGTGCGCGCCTGTACGTTTATATGAATGCAAACTGAGCTTTATTTCCATCCTCTGCCCCTTCCCGCTTAATGGCATATCCTTCATCTTAGTCAAACCAGGCTACTCCTGAGTCAATAATGGTCTTCGTCCTAGTCAATTCAGGGCTTTATTAATTAATTTT	0	(((((((((((....)))))))))...((((((....))))))(((.((((((((((((((.((((((....)))))).))))))))))....................(((.((.((((....)))).)).))).........(((((.((.......)))))))......)))).))).......(((....))).............(((((......)))))..(((((((..((...((.......))..))..)))))))))................	[[][][[][][]][][][]]	-87.1	-0.0657622	AluSg-Alu	repeatMask-Alu	48	23.5	48	339.5	126.067	377.692	38.5	63	71.1	12	0	42.125	33	61	52.0625	49	84.5
hsa-napRNA-210	chr2	174720546	174720853	568	+	307	568.226	223.226	345	-347.081	-1025.82	3.76985	6.57815	2.18209	41.1461	AATGCAAGTTAAAATGTTTCAGTGAACAAGTTTCAGCGGTTCAACTTTATAATAATTATAAATAAACCTGTTAAATTTTTCTGGACAATGCCAGCATTTGGATTTTTTTAAAACAAGTAAATTTCTTATTGATGGCAACTAAATGGTGTTTGTAGCATTTTTATCATACAGTAGATTCCATCCATTCACTATACTTTTCTAACTGAGTTGTCCTACATGCAAGTACATGTTTTTAATGTTGTCTGTCTTCTGTGCTGTTCCTGTAAGTTTGCTATTAAAATACATTAAACTATAAAAAAAAAAAAAA	0	......((((....((((.(((.....((((((.(((((((....(((((((...)))))))..)))).)))))))))..))))))).(((((.((...(((..(((...........)))..)))...)).)))))........((((((((((((..((((((((((((.((((......((((......((((........))))......(((((......)))))....))))......)))).))))).)).....)))))..))))))..))))))....))))................	[[][][[][]]]	-44.2	2.02449	AC010894.3	intron	820.043	689.6	512.975	2156.22	1515.16	1870.39	4740.61	3585.7	5011.73	3089.48	2818.75	2796.89	3253.73	3738.1	593.296	1065.82	1322.81
hsa-napRNA-211	chr21	45482221	45482461	567	+	240	567	255	312	-1756.82	-2158.25	29.4231	53.4054	34.7285	23.0342	TGTGATGATGAGTGGACTCACGGGTTTTAAGAACATGGGCACCCTGCGAGATCTGAGATCTTACTCCAAGCTTCCACGTTGGTTACGGGGCAGTGGCCATGAGCCTCTGTCGGACTGACGCAAGGAGCCGGGGCCCCAGGCGTTTGTGGGTGGACCTGGCGGGAGTCGCCTGCGTCTGGCCCCCTGGGGAGCGGTCTCCAGCATGACCTCAGATGAGAGCTGCACTGCTTTGGACTGAGC	20.005	.((.(((..(((((((.((.((((((((.....((.((....)))).)))))))).)))).)))))...(((((..((((((((....(((((.(((.....))).))))).))))))))...))))).((((((..((((((....((((((.(((...)))..))))))))))))))))))(((((((....)))))))))).))(((((.(.(((((......))))).).))))).	[[][][][]][]	-90.7	-1.12426	COL18A1	intron	51	103	63	22	5	16	97	86	84	151	98	85	37	46	0	0	0
hsa-napRNA-212	chr9	114201774	114202091	566	+	317	566.111	404.111	162	-2774.93	-975.751	128.717	14.1067	3.35035	2.34438	CTGCAATGATGTGAAGCTTTCATCCCAGGGAGGCGCATCTATAAGGGGATCTCTCCTTGAGTGGCTTTGTGGCTCTTCTAGGCAGGTCTTAGGCCTCAATGAGCATGTTTCATCCCATGCTTTTTGATGGCTAAGGATGCGGGATTGGAGTCACAGGCCAGGCGCTGCCCCTAGAAAGCTGTGTGGCCTCAGCAAAGTCTCTTTACCCCTCTGAACATCAGTTTCCTCAACTGGCAAATGTGTATGGTAATTTCTGCCTCCTAGGAGTGATAGCAAGGAGTCCATGAACTGATATGTGAAGGCTTCAGTGCTGAGCC	17.894	..............(((((((.....((((.(((((..((.(((((((....)))))))))((((((.(((((((((((..(((..((((.((((((((.(((((((........))))))).)))).)))).))))))).)))..)))))))))))))).)))))..)))).)))))))....(((.((((((((((((........((((...(((((..(((((.....((((...((........))...))))....))))))))).)...))))((((((......)))).))))))))...)))))))))	[[][]][[][]]	-106.9	-0.175327	MIRb-MIR	repeatMask-MIR	286	454.111	193	16	11	1	201	118	273	88	97	152	154	120	19	78	9
hsa-napRNA-213	chr6	33669229	33669504	565	+	275	564.619	318	246.619	-2019.66	-1420.98	69.6986	19.9602	27.1426	12.7848	TGCTGAGGATGAGCTCTGACAGCCTCAGGTGGGGCTCCTGCCTCCTCAGAAGCGGAGTCCCTGCTGTCACTCCCCTGCCACGAAGCCTCATTCCAGGAAGGCTGAGTGAAGAGGACTGTGTGCCCCGAATAGCACTGGGTGGCTCGGCACAGGAACCAGGCTTCAAAGAAACCCAGACTGTTTTCAAACATGTATATTATTAAAATAATCTCACCAAATTAGCTAGCCATGGTGGTGCACACCTGTAGTCCCAGCTACTTGGCAGGCTGAGGCAT	16.218	(((.(((......))).).))(((((((((((((((((.((.((....)).)))))))))).)).........(((((((.(.(((.((((((.((.....))))))))...(((((((((((...((((((..((((((((((.((........)).))))........)))))).))))))............(((((....))))).((((((.............)))))).))))))....)))))..))).).))))))))))))))..	[][[][[][[][][]]]]	-90.1	-0.151933	AluSz6-Alu	repeatMask-Alu	124.143	106	131.333	29	20	26.0667	70	63	69	55	62	46	51	23	58	98.6429	159.333
hsa-napRNA-214	chrX	81682421	81682553	561	+	132	560.8	388.8	172	-945.786	-470.79	14.6039	7.87725	4.88514	29.6553	TAGTATGCAGTTGATAAGAGGAATTTGGTATAATTATGGTGGGTGATTATTTTTTATACTGTATGTGCCAAAGCTTTACTACTGTGGAAAGACAGCTGTTTTAATAAAAGATTTACATTCCACAAAAGAAAA	0	.................((((..(((((((((..(((((((...((.....))...)))))))))))))))).)))).((..(((((((......((...........)).......)))))))..))....	[][]	-21.6	2.14541	intergenic	intergenic	161.7	167	215.5	3	1	0	630.9	588.3	885.167	713.667	595.5	879.395	933	1190.47	109.5	230.905	176.556
hsa-napRNA-189-2	chrX	16540589	16540710	551	+	121	550.703	253.308	297.395	-948.398	-1305.82	15.0358	34.5405	7.933	42.085	AGGCCGGGCGCGGTGGCTCACGCCTGTAATCCCAGAACTTTGGGAGGCCGAGGCGGGTGGATCACGAGGTCAGGAGATCGAGACCATCCTGGCTAACACGGTGAAACCCCGTCTCTACTAA	0	.(((((((((.((....)).)))))....((((((....))))))))))((((((((.(..((((..((((((((...........))))))))......))))..)))))))))......	[[][]][]	-51.4	-0.000119104	AluY-Alu	repeatMask-Alu	68.2605	53.5053	64.8645	4.5	3.125	2.16667	56.7695	29.3952	76.6126	33.3049	27.0788	161.082	103.835	70.0376	0.515152	2.59216	0.666667
hsa-napRNA-215	chr9	132041434	132041604	549	-	170	549	230	319	-1520.47	-2288.15	36.0448	77.9778	16.1353	10.133	TGGGCACTGCAGGCCTTCTGACGCCGTGTGAGGCTGTGCTTGCAGTGCCCGACAGGAAGATGGGGAGCGACTGAGCTCTGTGGACGCTGCAGTCGGTAGCATGATGGTTACTGTCTGGCAGAACTGCAGTCCCCTATGTTAAATGTTCATTTGGTGCTACCCCTACATGC	0	.((((((((((((((.(((.((.....)).)))..).)))))))))))))((((..((.((((((...(((((((.(((((........(((.(((((((......))))))).)))))))).)).))))))))))).))...))))(((.(((........))).))).	[][][]	-67.8	-0.635476	MED27	intron	42	65	47	60.3333	40	53	17	31	33	25	53	21	18.5	22	53	65	72
hsa-napRNA-216	chr17	45053012	45053166	548	+	154	548.1	271.1	277	-2108.11	-2137.36	28.8112	33.1208	7.30758	15.7893	ATTAGCCGGGCGTGGTGGTGAATGCCTGTAATCCCAGCTACACGGGAGGCTGAGGCAGGAGGATTGCTTGAACCCGGGAGGTGGAGGTTGCAGTGAGCCCAAGATCCGGTCACTGCACTCCAGCCTGGGAGACTACAGCAAGACTCTGTCTCCA	0	...((((((((((........))))))....((((........))))))))(((((((.((..(((((....((((((...(((((..((((((((.((........))))))))))))))).)))))).......)))))..)))))))))..	[[][]][]	-66.5	0.0143787	AluSx1-Alu	repeatMask-Alu	64	64	76	16	22.4333	54	30.1429	82	84	30	32.5	63	49.0833	54	6	50	30
hsa-napRNA-217	chr17	5435179	5435382	548	-	203	548	254	294	-1247.47	-2026.28	23.8563	35.5168	4.00355	7.41481	CCAGCCTCTCAGGTCCTTACTTTGACCAAGGGTTCCCTGGAAAGACCAGGGTGGGCAGTGTCAGCTGGCTGTGGCCATGAGATGCCCAGTCAGCACATGGCAGTGAGCCCTGGGGTACTGGCCCTGTTGGGAGTAACCCATGCATGACTTGTTTGGCTGAGATAAACTGAGGCCAGCTTTGGCTTCCAGCAGCTGGTACATGG	0	((((((...((((((........((((...))))((((((.....)))))).(((((.(((((((((((((.(((........)))))))))))...))))).)..))))((((.((((..(((....))))))).)))).....))))))...))))).)......((..(((((((((((...)))).))))))).))...	[[][][][]][]	-85.9	0.00927022	C1QBP	intron	87	52	82.5	141	43	157	28	40	36	31.5	76	43	121	24	63	44	46.8958
hsa-napRNA-218	chr8	123778092	123778658	544	+	566	544.25	175	369.25	-1055.8	-2565.08	54.4622	90.5024	4.39846	4.43256	GTAAGTTAGTACTTTCTTTTTCATTGTTTTGGCCTCATCACACAGTTTGATTAGTTTTTTTAAGTGGTAGAAATAATGAATTGTATGTCTTTGACCAAATAAAATGTACTTAACACAGAAACAATACAAAAAAAACTCCTCAGTATTCTCTAGGTTATAGCATAAATGATTATTTAAAATTTTTAATGCATAAAACATTTATTTTTAAAAATTATTTTTGTTCTCTTAGTCTTTTTATTTGCTCATTCTACTTGTACAGTTCACTTAGTGGGTGAAAAAAGTGTTTGCATTTTCAAATGCATTTTTCACTGCTTGGGTTTCACTTGAGTTTGTGGAAGTAAATCTGGATTTAACAATTAGTGTTTTGAAACAATTTATTTTGAAACAATTTAAGAATGA…	0	.	.	0	0.618597	FAM91A1	intron	128	118	24	179.25	181	179	53.5	44	119	57.4	82	33	22	31	110	211	294
hsa-napRNA-219	chr14	52489867	52490022	540	-	155	540	275	265	-1904.81	-1827.69	56.3253	42.5893	9.03161	18.0177	ATCCCATCTCTACAAAAAATTGGCTGGGTGTGGTGGTGCATGCCTATAGTCCCAGTTACTCAGGAGGCTGAGGTGGGAGAATCACTTGAGCCCCAGAGGTTTGAGCTGCAGTGAGCCATGATTGTGCCACTGCACGTCCACCCTGGGTGACAGAG	0	.(((((((((..(.......((((((((..((..(((....)))..))..))))))))........)..)))))))))......(((...((((((.(((..((..(((((((.((((....)).)))))))))..)).)))))))).)...)))	[][]	-61	0.0468685	AluJo-Alu	repeatMask-Alu	21.2	42	51.3333	126	127.5	137.667	1	10	12.5833	14.5	17.3333	54	57.6667	4.5	7.5	5.53333	7.11111
hsa-napRNA-220	chr11	36225893	36226052	539	+	159	539	160	379	-870.264	-2476.37	19.1735	53.06	5.64024	12.5273	AAACCCCATCTCTAAAACACTAAAAGTAGCTGAGCATGGTGGCACACACCTGTAGTCCCAGCTACTTGGGAGGCTGAGGTGAGAGAATTGCTTGAACCCAGGAGGCGGAGGTTGAGTGCACCGAGATTGTGCCACTGCACTCCAGCCTGGGTGACAGAG	0	..((((..(((((..........(((((((((.(((.((((.....))))))).....))))))))).)))))(((.(((..(((.....)))..)))))).((((((((....(((((((.......))).))))...)))).)))))))).......	[[][][]]	-52.8	-0.374183	AluSz-Alu	repeatMask-Alu	20.75	10.2	16	207	186	288	17	0	19	12	11	6	7	9.33333	41.5	93.75	82
hsa-napRNA-221	chr17	40172691	40172851	538	+	160	537.85	322	215.85	-1880.53	-1256.82	23.8518	13.5743	16.1417	7.34816	CACTGCCTCTACTAAAAATACAAAAATAGCTGGGAGTGGTGGCGGGTGCCTGTAGTCCCAGCTACTTGGGAGGCTGAGGCAGGAGAATGATGGGAACCCGGGAGGTGGAGCTTGCAGTGAGCCGAGATTGCGCCACTGCATTCCAGCCTGGGCGACAGAG	0	..(((((((..((.......(((...(((((((((.((..(((....)))..)).))))))))).)))...))..)))))))..............((((((...(((((..(((((((.((((....)).)))))))))))))).))))))........	[][]	-65.3	-0.0685412	AluY-Alu	repeatMask-Alu	48	61.4667	50.2	90.1556	134.083	166.556	51	30.5	64.5	37.75	27	51	54.2	35	19.25	63.2	65
hsa-napRNA-222	chr15	75026290	75026513	538	+	223	538	230	308	-1566.29	-2169.65	31.3636	48.2087	14.4981	10.6059	TACCAATGATGTGTTCTGGGAAGAAGCTGGCTGGTAGCCCTTCTGTACCTTGTCAGATTCTAACAGGGCTCCCCACTCCCTGGGGTAAACTCAGTTCTCCAACTCTGGCCAAGCATTGCCCTGGTTGGGGCCCTGCAGTGGAGCAGACATTGAGATTACTGGCAAATCAAACTTTGGGTGATCTTGCCCTAGGGAACCAGCCTGTGCTTAACCCCTGCTGAGA	17.894	...............(.(((...((((.(((((((((((((((((........)))).......))))))......(((((((((((....(((..((((((((..(((........)))..))))))))..)))(((((.......)))))((((((((..((((......))))))))))))))))))))))))))))))...))))...))).)......	[[][[][][]]]	-81.5	0.221254	PPCDC	intron	20	54	86.5	64	88.5	180	51	46	59.75	23	35	43	28	23	51	29	41.5
hsa-napRNA-223	chr9	131703043	131703296	536	-	253	536.5	399.5	137	-2944.98	-837.565	54.6777	6.29885	7.77173	14.7914	CGGGCATGATGGCTCACACCTATAATCCCTGCACTTTGGAAGGCTGAGGTAGGAGGATCACTTGAGCTCAGGAGTTCAAGACCAGCCTGGACCACACAGTGAGACCCTGTCTACAAAAAATTTTAAAAAATAAAATTAACTGGGCGTGGTGGCACGCATGCAGTGGCATGGTGATGACTCACTGCAGCCTCTGCCTCCTGGGCTCAGGTGATCCTCCCCGCACTTCAGCCTGGGTGAACTGAGACCCTGTCTT	0	.(((((.(..((((((((((((.....((........))..(((((((((.(((((((((((((((((((((((.......((((.(((.......)))((((((...)))).))...(((((((.....)))))))..))))(((((....)))))..((((.(((.((((((....))))))..))).)))))))))))))))))))))))))))....)))))))))))))))...)))).)))))))).	[[][[[][][]][][]]]	-108.2	-0.0757031	AluJo-Alu	repeatMask-Alu	83	179	180	241	126	183	85	91	79.5	21.5	40	70	98.375	83	36	32	118.5
hsa-napRNA-224	chr2	17716905	17717087	536	-	182	536	283	253	-1925.14	-1688.59	86.7867	46.552	11.49	7.12983	GTAGGGTAGTTACTTTGAAATTTTCATGGCTATCCCATTTTGTAATAAAGTAAGGTAGATGCATTGGAGTATTATATTTTATGTATTGTTGTTAATGGAATTTTATTACATCGGTTTGTGTTCTTTAAATGTTAGGCTGTTCATTGAACTAACATTTTTCACTTTGGGTTATTTACTGTTAG	0	...(((((((((...((((...))))))))))))).....(((((((((((((.(..(((((((.((((((...)))))))))))))..).))......))))))))))).((((..(((.(((..(((((((((.............)))))))))........))).)))..))))....	[][][]	-34.4	0.201621	SMC6	intron	58	53	35	135	61	90	33	5	15	9	0	13	18	13	23	36	89
hsa-napRNA-225	chr5	107567924	107568090	535	-	166	535	199	336	-1184.77	-2206.87	11.5315	22.848	6.62775	10.1476	ACCCCATCCCTACAAAAAAAATTAAAACGAGCTGGGCATGGTGGCATGTGCCTGTAGTCCCAGCTACTTGGGAAGCTGAGGTGGGAAGATCATCTGAGCCCAGGAGGTCGAGGCTGCAGTGAGCCATGATCTAGCTAGCCATTGTACTTCAGCCTGGGTGACAGTG	0	....(((((....................(((((((.((...(((....)))....))))))))).(((((...(((.((((((.....)))))).))))))))((((.((((.(((((((.((.............))))))))))))).)))))))))......	[[][][]]	-55.7	0.0744623	AluJr-Alu	repeatMask-Alu	0	1	1	573.5	259	588.5	0	0	0	0	0	0	0	0	15	62	101
hsa-napRNA-226	chr7	140119424	140119654	534	-	230	534	368	166	-2237.24	-871.493	86.9818	30.1818	2.61618	3.50109	ATGGCTCCTGTTTAATTCTTGCCAAGTGTGGTCTTGAGCTGGAATGCCTAGTGGAGCCTAAATAAAACTTTTTTGGGTGGGTATTGCACTGTTGTCTAACACATAGAGGTGTTTTCTGAAACACACAGTTTTATTTATTGTAGTAGAACCCTCGTAAAAATGTCTTTTGTTAAAACCAGGATACAAATCCCAAAGTGTGATCCTGATCTTCTGTGAAGTCCAATACAATT	0	..((((((......(((((.((((((......)))).)).))))).......))))))..((((((((.((((((.(.((((.((((.(((((((...))).))))..((((((....))))))(((((.......))))).)))).)))).).)))))).))..)))))).....(((((((((..........))).))))))..((((...))))............	[][[][][]][][]	-53.9	0.257015	KDM7A	intron	155	137	133.5	113.5	57	48	41	80	165	83	101.833	30	33	57	5.5	38.8333	0
hsa-napRNA-227	chr16	67097348	67097530	533	+	182	532.867	260.867	272	-1068.31	-1271.06	21.8906	24.4625	18.276	9.82912	CAGCCTAACCAACGTGGAGAAACCCCATCTCTACTAAAACTACAAAATTAGCCGGGCGTGGTGGCACATGCCTGTAATCCCAGCTACTGAGGAGGTTGAGGCAAGAGAATTGCTTGAACCCGGGAGTTGGAGGTTGCAGTGAGCTAAGATTGCGCCACTGCACTCCAGCCTGGGCAACAAGA	0	..(((((......(((((((.......))))))).....(((......))).((((((((......))))))))...((((((...))).)))((((.((((((.....)))))).)))).....(((((((..(((((((.((.......))..)))))))))))))).))))).......	[[][][][][][]]	-69.2	-0.0322957	AluSp-Alu	repeatMask-Alu	38	33.25	27.8333	99	64	141.5	15	0	4.78571	8.5	29.3333	34	33	31.5	85.2333	121.927	74.7857
hsa-napRNA-228	chr2	11671965	11672267	529	+	302	529.25	254.25	275	-623.041	-920.845	6.54155	12.8774	8.03556	67.1627	CCGGGCGCGGTGGCTCACGCCTGTAATCCCAGCACTTTGGGAGGCTGAGGCGGGTGGATCATGAGGTCAGGAGTTTGAGACCAGCCTGGCCAACATGGTGAACCTCTGTCTCTACTAAAAATACAAAAATTAGCCAAGTGTGGTGGTGCGTGCCTGTAATCCCAGCCTCTCGGGAGACTGAGGCAGGAGAATTGCTTGAACCCAGGAGGCGGAGGTTGCAGTGAGCTGAGGTCGTGCCACTGCACTCCAGCCTGGGCAATAGGGCAAGACTCTGTCTCAAAAAAAAAAAAAAGGAATAATTT	0	.((((((((.(.((.(((((......((((((....))))))((((((((((((.((((((((.(((((((.(((...)))...)))))))..))))))...))))))))))...................))))..))))))).)..))))))))...((((........))))...((((((((.((..((((((...((((((....((((..(((((((.((.........)))))))))))))..)))))).....))))))..)))))))))).......................	[[][]][][]	-114.1	0.0221601	AluSg-Alu	repeatMask-Alu	13	8	4.5	3	3	10	3.5	0	1	2	2	3.57143	0	0	4169.92	4932.6	2436.44
hsa-napRNA-229	chr19	19153020	19153233	528	-	213	528	150	378	-865.094	-2639.88	15.1822	86.4	24.2488	2.27432	GTGTCTGTGTCTAAAATGGGGACAGACAGAGTGAGAAGGGGCTTGAGTCAGGTCTTCCAGGCTTAAGAGACTCAGGCCTAAGCCCCAGCCCTGCTGCTGCTCTCGTGGGACCCTGGGCATCAGGGGCATTTCCGGAGTCATCTTGGCCCTGGGACCTCCGGACCAAGGCCCCCGTCCACCCCCCAGGGACCCATCAGGGTGGGGGCAACATAT	0	.(((((((.((((...)))).)))))))..........(((((((((((((((((...))))))....)))))))))))..(((((.((((((...........(((((.(((((((...(.(((((...(((((((((.((........)))).))))))).....))))).).......))))))).))))))))))).))))).......	[][][]	-100.7	0.247475	MIR3-MIR	repeatMask-MIR	85	140	118	65	44	71	46	34.3333	55	8	72	27	17	11.2	26	71	87
hsa-napRNA-230	chr19	1636191	1636353	528	-	162	527.744	213.667	314.077	-1261.49	-2014.51	32.7375	55.0444	7.89522	7.888	ACCCCGTCTCTACTAAAAATACAAAAATTAGCTGTGCGTGGTGGCAGGCTCCTGTAGTCCCAGCTACGTGGGAGGCTGAGGCGGGAAAATCACTTGAACCCAGGAGGCGGAGGTTGCAGTGAGCCAAGATCGCACCACTGCACTCCAGCCTGGGCAACAAGA	0	..(((((((((((((....((((.........))))..))))))(((.((((((((((....)))))..))))).)))))))))).......((((..((((((....((((..(((((((.((.......))..)))))))))))..))))))...)))).	[[][]][]	-63	-0.0891672	AluSq-Alu	repeatMask-Alu	24	18.5	25	41	52.1429	91.0769	52	30.8333	54	35	24	70.6667	84	13	4	27	54
hsa-napRNA-231	chr17	7576800	7576953	527	-	153	527	131	396	-922.257	-3416.29	2.0216	30.2951	310.428	41.239	TGCTCTCAGAGTACAAAGACTGATCCTTTGCCCAGGACCTTCCCGCCAGGCAGACAACAGCCCTGGGAAGTAGGACACTGCCAGGGCTGCACTGGCAGGGAAGCCAGAGGCTCAGATGACACGCATGGGCTCCATCACAGAGCAGCTCTTCCC	0	((((((..((((.((..(..(.(((....((((.((..((((((((((((((.......(((((((..(((.....))).)))))))))).))))).)))))))).).)))...))).)..)...)).))))......)))))).........	[]	-54.5	1.9215	intergenic	intergenic	26512.5	33617	37241.7	35161.7	21662.6	42395	35240.7	28315	35366	26341.5	31135.1	18061	17355	13284	32282.7	41955.1	60723.4
hsa-napRNA-232	chr13	97317159	97317622	520	+	463	520	280	240	-1626.69	-1333.97	21.3933	16.5664	10.3817	5.05814	CTTTGTGATGGATGATGCATCAATTGGGCTTCAGTCCCGTGTGGTCCTATAAGTGTCACTCTGTTCCAGGGCCGGGGATCATATGCTTTTCGCTGCTGAACTGTCTGTGGATCACAGAGGCAACCAGGTAAAACTGGGTGGATAAAATGAACAAAATATCAATCCTGTAAAAATAGCTCAGAACTGCGTACCCTCCCAGTGGACCCCACAGAGTGTCAAAGTATGACATGCTCAGGACAGGCACGTGTTTCATATTGGGGTCATCTGAAGGAGGTGGACAGTTCTCCCACCCTACTGTTCCTAGGGAAAATTCCCTCATCTGGGGCTTTAGTCTTTTGCCATAAGCAAAGCATTGATATGTGCCTAAAGTATGCATGCAGAACTCTTAAATGATAGTTT…	16.774	.....(((((.......)))))....((((((((((.(((((.(((((.....((.((((((((....((((((((((...(((((..(((...((((...(((((.((.....)).))))).((((......))))..((((....(((........)))))))........))))...)))..)))))...))))..))).))).)))))))).)).(((((...))))).)))))..))))).)......)))))))))((((((((((((.(((((((...........)))))))..(((((....)))))((((((((..(((((......((((.(((....((((......))))......(((((((((((((((.((....)).)))))…	[][[[][][]][]][[][][[][]]]	-139.8	-0.165943	MamSINE1-tRNA-RTE	repeatMask-MamSINE1-tRNA-RTE	441.333	392.833	497	67	40	87	201.333	200	200	300	372	67.3333	174	137	70	103	115.5
hsa-napRNA-233	chr2	86196436	86196589	516	+	153	516.375	260.873	255.502	-1752.71	-1751.32	44.16	53.0912	4.94559	6.97059	ATTAGCTGGGCATGGTGGCGGGTGCCTGTAATCCCAGCTACTCGGGAGGCTGAGGCAGGAGAATTGCTTGAGCCCGGGAGGCGGAGGTTGCAGTGAGCCGAGATCACGCCATTGCACTCCAGCCTGGGCAACAAGAGCGAAACTCTGTCTCAA	0	..((((((((.((...(((....)))....))))))))))..........((((((((.((..((((((..(((((((....((((..(((((((.((.........)))))))))))))..))))))).....))))))..)))))))))).	[][]	-65.9	0.107464	AluSq2-Alu	repeatMask-Alu	66.8472	62.0467	48.7644	43.7769	55.6667	51.4762	44.3269	22.4	86.5491	43.5	44.1111	36.5	21.2	43	46.3069	30.172	48.75
hsa-napRNA-234	chr6	170565893	170566059	514	+	166	514	265	249	-1641.93	-1628.92	62.6364	44.5579	8.3248	6.86529	AAGGCCTTGTTTCATCAGAAAATTTAAAAAATTATCTGGGGTTGGTGGCACACACCTATAATCCCAGCTACTTGGGAGGCCAAGACAGAAGGATCTCTTGAGCTCAGGAATTCGAGGCTGCAGTGAGCCATGATTGCACCACTGCACTCCAGTCTGGGCAACAAAG	0	.(((((((.((((....))))..............((((((((((((.....))))...))))))))...(((((....)))))....)))).))).....(((((((.....(((..(((((((.((.......))..))))))))))...))))))).......	[[][][]][]	-49.1	-0.0470772	AluJr-Alu	repeatMask-Alu	49	35	46	90.5	111.5	85.5	26	27	33	2	33	26.5	40	36.5	7	17	11.5
hsa-napRNA-235	chr4	88068271	88068455	512	+	184	512.083	202.083	310	-1348.81	-2193.28	29.9617	97.8947	14.0102	14.6128	GAGCCTGGCCAACATAGTGAAACCCCATCTCTATTAAAAATACAAAAAATTAGCTGGGCATGGTGGTGGGCACCTGTAATCCTAGCTACTTGGGAGGCTGAGGCAAGAGAATTGCTTGAACCCGGGAGGCGGAGGTTACAGAGAGCCGAGATGGCTCCACTGCACACCAGCCTGGGCGACAGTG	0	..(((((((...............(((((((..((((............))))..))).))))(((((.(((.((((((((((.(((.((((((....(.((((((.....)))))).).)))))).))))).)))))))).(((((.....)))))...))).)))))))).)))).......	[[][[][]]]	-58.1	-0.177001	AluSx3-Alu	repeatMask-Alu	13.25	37	38	141.642	114	158.591	16	7	9	5	2	22.0667	28	19	42	47	26.5
hsa-napRNA-236	chr1	29316597	29317148	511	+	551	511	270	241	-1886.3	-1608.26	19.3515	44.4397	13.3636	21.9365	CTCAGATGATGATGCCAACAGGTGGTTTCTGTCTGCCTTGGTTCTGCTCTCCTATTTTTGGCTTCATTCTCAGACCTGCACCTGGCCGCCAGCAGTGCTGGGCTCCCATCATCTCTATTGTCTGGTGACTTAGGAAAAAGGCGCTTGCTGCTCCCAGCATCCCCCCAACAGTCCTAGATCAGACTTTCATGTTCCCATCCCTGGACCAGTCACAGGTTGGAGAGGTGGAGCTCACTGATTGCCCCTGGCTCTGGTCACATGCCCAAGGCCTGGCTCTTGGGGCAGGACCAGCCTCACCATATCACATGGCTGAGATGGGAAAAGGCTGGTTCTCCAGAGAAGCCTGAGAGCGATCACTGGGTGGCAGAGACCTCAGAAGTCCCCTCCACTCCAGGGTTC…	20.005	.	.	0	-0.0984837	PTPRU	intron	155	227	219	130	44	112	271	280	263	108	203	52	112	174	141	91.5	112
hsa-napRNA-237	chr11	110251869	110252002	510	-	133	510	256	254	-1327.53	-1444.19	93.7465	67.4688	3.11885	2.37861	AAGCCCATTGGCAAAGTAGCCAGCAGATATACCTGGGAGAATGCCCAGAGGTATGCTGCCTGTGCTGCTAGACTCTCTTGGGCAAGAACAGTAGTTGGGAAAGAGTAGCAAAGAGACCTCTTTCCCTACAATA	0	..(((((..((...((((((((((((.((((((((((......)))..)))))))))).))).)))))).....))..)))))..........((.(((((((((............))))))))).))....	[][]	-50.7	0.196379	RDX	intron	20.2	30.9333	48.5	42	16.3333	10	99.3333	89	167	54	60	28	76.5	41	6.14286	5	7
hsa-napRNA-238	chr17	17533690	17533898	510	-	208	510	354	156	-2311.32	-970.108	25.3956	13.3171	18.7563	3.9973	ATTAGCCGGGTGTCGTGGCATGCACCTGTAATCCCAGCTACTTGGGAGGCTGAGGCAGGAGAATTGCTAGAACTTGGGAGACGGAGGTTGCAGTGAGCCGAGATCGCACCACTGCACTCCAGCCTGGGCAACAGAGCAAGACTCTGTCTCAAAAAAAAAAAAAAGAGAGACACTGCCGAACTGCCTTCAGAAGTGATTGTGCCATTTT	0	......(((((((........)))))))......(((.(((((.((((((...((((((((..(((((....((((((....((((..(((((((...((....))...)))))))))))..))))))......)))))..)))((((((................))))))))))).....))))))..))))).))).........	[][[][]]	-66.1	-0.00170334	AluSx-Alu	repeatMask-Alu	268	221	227	5.5	6.33333	12	20	36	34	107	80	197	206.694	132	0	0.5	15
hsa-napRNA-239	chr22	17792801	17792981	510	-	180	510	391	119	-2848.05	-681.109	77.171	7.39548	11.0476	35.4082	CTGGACAGCTTGCATGCCTCGGGCCCCTCCTCCACGGCCATGTGGGCACATTGTGCAGAGACGCTCCGAAAGCAATGCATGGAACTGAGTGGGGGCTGGCTTAAAGGCCAAAACCCAAGCCTATTGGATTGGGTGAGGAGAGCGCTGGTCCCCTGACCCTCAGGCACACACTCCACAGTT	0	..(((((((..((...((((..((((((.(((.....(((((((.((((...))))......(((.....)))..)))))))....))).))))))(((((....)))))..((((((.((....)).))))))))))...))))).))))(((((...)))))................	[[[][]][][]][]	-64.6	1.14029	MICAL3	intron	30.5	57	47	141	100	207.5	37	11	50	12	14	35	33	46	35.5	19.5	87
hsa-napRNA-240	chr2	178445929	178446132	502	-	203	501.932	291	210.932	-1910.67	-1326.59	33.0134	12.5795	5.50536	2.70234	TGAGGCACAAAAATCGCTTGAACCCGGGAGGCGGAGATTGCAGTAAGCTAAGATTGTGCCCCTGCACTCCAGCCTGTGAAACCCTGCCTCAAAGAAAAACAAGGCCAGGCATGGTGGCTCACACCTGTAATCCCAGCACTTTGGGAGGCCAAGGTGGGCAGATCACTTGAGTCAGGAGTTCGAGACCAGCCTGGCCAACATGG	0	(((((((......((((...........((((((((..(((((...((.........))..))))))))).)))))))).....)))))))...........((((((((.((((.((((((.(.((...((((((....))))))...)).)))))))......((((((.(....))))))))))))))))))).......	[][[][]]	-73.3	-0.00437771	AluSz6-Alu	repeatMask-Alu	89.5833	95	150.591	144.16	92.452	174.833	39.25	80	112.444	66.25	105	85	90	77	102.432	142.5	115.333
hsa-napRNA-241	chr8	124846061	124846309	496	+	248	496	301	195	-1187.48	-675.753	25.8927	11.1332	38.812	21.2544	GGGCCAGGCACAGTGGCTCATGCCTGTAATCCCCCAGCACTTTGGGAGGCTGAGGTGGGTGGATCCCTTGAGGTCAGGAGTTTGAGACCAGCCTGGCCAACATGGTGAAACCCCATCTCTACTAAAAACACAAAAATCAGCCAGATGTGGTGGCACATCCCTGTGGTCCCAACTATTCGGGAGGCTGAGATGAGAGAATCTCTTGAACCCGGCAGGCGGAGGCTGCAGTGAGCTGAAAAAAAAAATTT	0	((((((.......))))))..((((.......(((((....))))))))).((((((((.(..((((.((.(((((((.(((...)))...)))))))..)).)).))..))))))))).................(((((((((((((....)))))).((((((((((..((..(((((.....(((((......))))).....))))).))..)).)))))))))).)))))............	[][][][[][]]	-88.5	0.0247366	AluSz-Alu	repeatMask-Alu	1	6	0	16	14	11	1	0	3.5	0	6	1	2	1	426.867	826.432	706.533
hsa-napRNA-242	chrX	41346622	41346858	489	+	236	489	292	197	-1127.38	-834.706	90.7185	39.4	6.31768	3.82677	GTAAGTATTTGATTACTTGATGGTTTCATTGTTTTTTGCTGTGATGTGTGCAGGAAAGAACTTGCTAGGATCTAAAATACATTTTTAACAATGAAAGTGACAAAGATTTTGCTCAAAGCACTTGTTTAAATATTACGTGGTAATATTTTAAATATTTCTACGTAGGAAAGTAAGAATAGTAGCAAGTTACTTTATGGAAGACCTTTGTTTATATACTTTTTTGGGAACTCTTTTAG	0	.((((((......))))))..(.((((((((((......((((((.(..(((((......)))))..).)))......))).....)))))))))).)(((((((.((((.(..((((.(((((((......((((((((.((((((...)))))).))))))))...............)))))))..))))..).)))).)))))))...........................	[][][]	-47.8	0.443574	DDX3X	intron	22.3333	28	30.25	105	98	198.143	10.1429	32	17	46	4	21	37	38	35	57	49
hsa-napRNA-243	chr10	112907870	112908133	489	-	263	489	147	342	-408.228	-1197.18	13.3941	9.30022	12.8062	80.837	ACCCTTGAGGCCACATAGCACAGTGGTTGTAGCATAGACTCTGGAGTCAGAATTCTGTGGGTTCAAATCCTGGCTCCGTTGCTTGGAAGCTCTGTGACTAAGTTACCTCTTAAGGAGGAAAAAAAAGCTGTGTTAGTAACAGTGATTGGCTATAGTTATGTGTGTTCCAGATATTGCACAGGACATGATATTGCATGGGACATGCTTACACTAAAAAAAATCAAATTGAACGGACGTCCTGAATCTTATCTGGCAACTGTTTT	0	..((((((((..((.((((((((.(.((.(((((...((...((((((((.(((.((......))))).))))))))))))).)).)).).))))).))).))..))))..))))............((((.......))))(((((.....((((((.((((((((((.....((((((.....))....)))))))))))))).)).)))).....)))))....((((((..(((..((......)).)))..)))))).	[][][][]	-67.5	-0.112661	MIR-MIR	repeatMask-MIR	11	9	2	121.333	90	113	0.333333	2	0	1	1	7	0	6	490	717	981
hsa-napRNA-244	chr3	190424648	190424925	489	+	277	489	299	190	-1279.82	-743.592	38.654	18.1588	16.5662	3.07161	AGCCTGGCGCGGTGGCTCTGCCTGTAATACCAGGGAGGCCGATGTGGGCGGATGACCTGAGGTCAGGAGTTCGAGACCAACCTGGCCAACATGGCGAAACCCCATCTCTACTAAAAATACCAAAAAAAAAAAGTTAGCCAGACGTTGTGGCGGGTGCAGAGTCTGAGGGAGGCGAATTGCTTCAACCTACCTGGAAGGTGGAGGTTGCAGTGCACTGCAGCCTGGGCGACAGAGTGAGACTCTGTCTCCGAAAATAAATAAATAAATAACATTCTTT	0	.(((...((((.((((.((.((((......)))).)))))).)))))))(((((.((((....))))..(((.(((((.(((((.(((((.((((..(((................................))).))))...)))).).)))))...).))))))).(((((.....)))))...((((((...))))))(((((((((....))))))))).((.((((((((...)))))))).))....................)))))...	[][[][][][][][]]	-93.34	-0.227933	AluSx1-Alu	repeatMask-Alu	82	56.6667	95	166	122.5	235	14	15	8.28571	15.5	0.5	102	102	70.0714	211.5	421.5	466.2
hsa-napRNA-245	chr17	43520267	43520750	489	+	483	489	250	239	-1633.65	-1603.4	84.3374	32.8736	8.60111	4.96563	GTAAGGGACAGACTCAACTTCCTGTGCTTTTGGGAAGATTCCCTGGTCAGCCTTTCACATCCTTCGGTCTGTACAAAATCAGGCTGAGGCCGTGGATAAGCTTTGAGTAAAATTCTAAATGTTTGTTTTTAACCTGAATTTCTCCACTGTCACTTTAAACTGTTTCTTCTTTATACAAAAAGGTGTTCTGTTCATAATTTTGCCTGAGGATGTATTACTGAATGTAGCCTTAATTAGAAACGGCATCTGCAAAATTCTCATCTACCCCAACAGTAGTTATATGCTTGGTCACATACATCCCGTTGGAGTTTATTTGGGAAAAGAATAAACAACAGCATTCTTCTGATAGAGAAAGGCATCCCAAGGCATCATTATGCTTTGGGAAAATCTGTGTTGTTA…	0	...((((((((((((((((..(((.(((...((((....)))).)))))).....(((((.((((((((((........))))))))))...(((((..(((..((((((.........(((((((((((..(((((((..(((((.((.((((((....(((...........)))..))))))................(((.(((.(((((((((((...((((.....((.((((...((....))....)))).)))))).....)))))).))))).))))))...........)).)))))...)))))))..)))))))))))...((.(((((......)))))..)).(((((((((((....)))))))))))......(((......…	[[][[][[[][]][][][][]]][]]	-128.7	0.58393	DHX8	intron	137	159	147	274	109	171	136	94	127	134	91	52.3333	48	50	83	170	244
hsa-napRNA-246	chr9	128706108	128706469	489	+	361	489	342	147	-1891.67	-638.886	27.9412	10.8889	32.0232	30.3224	CCAGCATGATGTCCAGAACTGGGCCTCAGTCCTTGTCTGACAAGAAGACTTGGCTGTGGCCCTGATATGATGACGGAGGCAGGACCTTAGCCTTGATCTAATGGGGGAGGCTTAGCTTAGCCCCTGCCCTGATCTGATGGGGGAGGCTTATCCCCAGCCCTGATCTGATGGGAGAGGCTTAGCTTAGCCCCTGCCCTCATCTAATGGGGGAGGCTTAGCTTAGCCCCTGCCCTGATCTGATGGGGGAAGCATCAACCCTGCTCTGATGGGGGAGGCATGACCACAGCCCTGATCTGATGGGGGAGAGTTAGCCCCAGCCCTGATCTGATGGGGGAGAGTTAGCCCCAGCCCTGATCTGATG	17.894	((..(((.(((((.......(((((.(((.((..((((.......))))..))))).))))).))))).)))..))((((.........))))..(((..((.((((.((((.(((((..((((......((((...(((((..(((((.((((((.((((.(((.((((((((.((((.((((.((((....(((((((...))))))).)))).)))).)))).)).)))..))).))).))))..(((.......)))((.(((.((((..(........)..)))).))).)))))))).)))))..))))).....))))....))))..)))))))))....)))).))..))).	[][][[][][]]	-153.8	-0.902198	PKN3	intron	109	204	210	171.5	96.4167	159.5	77	148.5	91	132	137	146	159	158	6	16	58
hsa-napRNA-247	chr9	83977786	83978194	486	-	408	486	85	401	-273.599	-2156.48	26.7908	115.692	2.3911	2.37375	GTGAGAAGAAATTTTAGTTTTAACAGTATTTTTTTATCCTGTTAATAAATTGCCTTTTTCTGTTAATTATTGCCTTAGGAGTGTGTGGTGAATTTTTGGTATTACTGTTTATGTAATTCTGCGATTATCAGTAGTTACATCTTAGCTTTTATTTATGAAGTAGAAGTAACTGATTTGCATATAAAGAATTTTTCTTGCATTTTGGGATTTCAAATCCTTTGAAGTATTTTGTGGCAGTATTTTGTGTTTGGTGCATTTTACTAGATGGAAGCATAACGTTCAAGTCTGTAGCAATGCCTTTGGTCTTTTCAAAACATGCCTAAGATTAGCAACAAGTCTCTTGAAACAGAATGGAGTTACTTTGGAGACTTCGCTGCTTTCTTTGAAATGTGAACTGTT…	0	.((((((((..........(((((((.((......)).)))))))...((((((..................(((..(((((((..((.((((((((...(((((.......)))))..(((((..((((((...(((.(((..(((((.......)))))))).))))))))))))))....)))))))).))..))))))))))((((((((...)))))))).......))))))...........((.(((((((((.((((.(((........)))..)))))))).)))))))....))))))))..((((..(.((((..((((.(((((((((.(.(((........))).)...)))))))).).)))).)))).)..))))........…	[[][[[][]][]][]][]	-80.4	0.0134264	HNRNPK	intron	132	151.5	151	200	182	207	81	90	96	179	227	96	83	71	67.5	171	145
hsa-napRNA-248	chr16	11083681	11083838	485	+	157	485	203	282	-1531.64	-2189.31	71.05	66.6546	19.749	8.95648	TGGGCTAAAGGAGCCCAGAATAAACAGGTGGCCCTGGCCCTAAGCCCCAGTCCTCTCCTGAACTGGGGCAAGCCCTCCACTTCCAGCCTCCTGCTGCCTGTGGCGCTCCCCTGTCCGCTGGGAGGCAGGGAGGCTGGCCCAGGGGGACCTGACATGA	0	((((((.....)))))).......(((((..((((((......((((((((.(......).)))))))).............(((((((((((((.(((((((.((......)))))).))).)))).))))))))).))))))..)))))......	[][[][]]	-79.2	-0.206693	CLEC16A	intron	27	44.6667	57	45	25	70.1667	29	9	40	17	17	19	17	15	26	32	46.5
hsa-napRNA-249	chr3	141929372	141929626	483	+	254	483	195	288	-1314.22	-2009.85	16.4211	29.111	34.1244	28.2263	TCTCAGTGATGATTACTACTCCAACCCAGTGCTTCTCAAACTGCTCCATCAAGGGCTCCTGTTTAAAATGCAGATTCTGATTGGGCAGTGTCCAGGGTGGGGCCCAAGATTCTGCTTCCTAACAGGCTTTCAGGTGCTGCTGTTGCTTCAAGGGCTACATCAGAGCACGAGGCCCTTGTGTGTATGATTGTGGTTGGTGTAATGCCTGGAATTCAGAGCCCGCGTAAGGAGGGAGGAAGAGGGATCTGAGAGAA	19.419	((((((............(((((.(((.(.((.......(((((((.((((.(((...((((.......)))).))))))).))))))))).).))))))))(((....((((.((((((.((.(((((((((((......(((((.(((...(((((((((..(((((((...)))))))...))).))))))))).)))))))))))......)))))...)).)))))).))))...)))..))))))...	[[][]]	-83.8	-0.200467	intergenic	intergenic	79.5	85	84.2	100	65.2	111.5	28	10.25	19.6	22	14	24	1.33333	12	132	142	154.077
hsa-napRNA-250	chr4	6938414	6938773	483	+	359	483	284	199	-1880.61	-1226.87	27.7826	30.2573	25.0281	10.0468	CAGGGATCGTGGTCACACGAGCGTGAGGCGCCACTTCCTCTTCTTCAGTCCTTGGCCCTCTCCAGGGGATCCCAGCCTCACTCCCAGCTGGCTGCCCACAGCAGGTGTCCCCTTGGCCTTCCCACCAGGCACCAGCCTGGCAGCTCCCCCTCCCCAGGACCAGGTCTGCAGAGAGGTGGGGCTCGCTCATTCAGGGACGCCTTCTCACTGCTTCTCTGAGGATCCACATCCCTAGATCATTTCTGCAGATGTTTAGCCACTGCCAGGAAGCCCTCTCCAGCCTCCATGAGAGGACCAGCCTTGCCTCGCGGGCCTTCTGTGTGCCTCGTGGATCCCGCATTCACCCAGGGGGCACAGGA	0	.((((((.((((((....(((((...(((.(((((((....(((.(((.(((.((.(((....(((((....((((..........))))((((((....((.((((((....(((.....)))...)))))).))..))))))..)))))....))).))))).))).)))))))))).)))))))).((((((((.((.........)).)))))))))).))))))))))......(((((((((.((......))))).))))))..((((((..........))))))....((((.((...)))))).((((((((.(((.((((((.....))))))...))).))))))))	[[[][]][]][][][][]	-139.8	-0.167487	TBC1D14	intron	174	79.2	158	38	30	10.5	97	92	108	81	99	105	120	126	1	15	0.5
hsa-napRNA-251	chr9	111561917	111562079	482	-	162	482.086	182.3	299.786	-989.154	-1787.44	43.2963	145.842	18.4929	11.8537	ACCCTGTCTCTACTAAAAATACAAAAATTAGCTGGGCATGGTAGCGGGTGCCTGTAATCCCAGCTACTCAAGAGGCTGAGGCAGGAAAATCGCTTGAGCCCAGGAGGCAGACGTTGCAGTGAGCCGATATTGTGCCATTGCACTCCAGCCTGGGCAACAAGA	0	..((((((((..((..............((((((((((.((((.....))))))....)))))))).......))..)))))))).......((((.(((((((.((.((....(((((((.((((....)).)))))))))))))..)))))))..)))).	[][]	-57.4	-0.0236485	AluSq2-Alu	repeatMask-Alu	36	64.5	34.2857	3	5	0	19	47.4	63	76	73.2	44.2	52	29	3.33333	10.5	11
hsa-napRNA-252	chr4	82939736	82939888	481	-	152	481	287	194	-1971.19	-1296.15	92.25	28.0789	11.8408	9.64102	GTAAGTATCACATAACTTCTTTCTCAGTCTTTCCCAAATAGACGATTTACTTTTTAAATAGAAAGTTAAGATTTAGGTGCAAGAGATTTATACTGAATTGAACAGCTGTAAAATTTATTTTGTGGTCATTGATATATGTCCCTTCTTTTTAG	0	........(((.(((..((((.....((((.........)))).....(((((((....))))))).)))).))).)))(((((..(((((((((.......))).)))))).....))))).((.(((......))).))...........	[[][]][][]	-17.2	0.726807	LIN54	intron	42	29	28.75	105	53	76	15	4	17	14	13.5	23	8	17	44	45	61
hsa-napRNA-253	chr11	64244962	64245203	480	-	241	480	275	205	-1667.81	-1472.75	58.7079	17.4183	9.72418	10.4979	GTGAGGGGGCTGGGGGGCGATGGGTTGCCTGAGGCACTGCCCCGGGAAAGTGAGGCTGTGGAGCCAGGCCCTCAAGCCCCAGCTCCTGCCTCAACAGAATGGGGCCAATGCCTAGCTGTGAGGTTGTTGTGGCATCTCCTGTGCCTCAGGGTGGCCCCAGTCTCTTGGAAGTGGGTATAGGCGAGCTCCAGGCCCCCACTCCTGAGGACTCACTTATCCTTCCTCCCCCATCCTCTGCTAG	0	...((((((.(((((((.((.((((((((((((((((.((((((......((((((...(((((..(((......)))...))))).))))))......))))))..(((((((((.........)))).))))).....)))))))).)))))))).((((.(((((.((((((....(((.........))))))))).)))))))))..........)).))))))))))))).....	[[[][]][]]	-112.2	0.0593393	PPP1R14B	intron	101	85	83.5	42	44	56.5	53	95	100	4	30	40	45	55.5	34	37.75	26
hsa-napRNA-254	chr1	153664476	153664797	480	-	321	480.053	285.053	195	-1355.04	-1058.14	52.4052	19	3.28018	3.58869	TCACCTGAGGTCAGGAGTTGGAGACCATCCTGGCCAACATGATGAAACCCCGTCTCTACTAAAATAAAAAATTAGTGGGGCATGATGGCGGTTACCTGTAATCCCAGCTACTCAGGAGGCTGAGGCAGGAGAATTGCTCGAACCCGGGAGGCGGAGGTTGCAGTGAGCTGAGATCACGCCACTGTACGCAATCCAGCCTGGACAACAGAGCGAGACTCCGTCTATCCTGCCCTCCTTCCAAGTTTTTAAGACTGTAGCAGTGGTAATGAGTAGCTTGTTTAATGAAAATGTTTCATCCTGGCATATCATGCTTGTCTTTTT	0	........((((((((..(((...)))))))))))..((.((((((((..((((((((((((.........))))))))).))).(((.(((((....))))))))(((((((((((((..(.(((((((......((((....))))(((((((((((((((((.((((....)).))))))))).))..((..(((((.....))).))..)))))))))).))))))))..)))))...........((((...)))).....))))))))...............)))))))).))((((...))))..........	[][[][][[[][[][]]][]]][]	-105.8	0.522929	AluSx1-Alu	repeatMask-Alu	211	205	264.25	218.059	200.1	222	28	87	87	223	346.053	59	126	76	39.1429	27	104
hsa-napRNA-255	chr20	62133741	62133945	478	+	204	478	145	333	-878.862	-2448.03	11.0828	77.4419	21.3681	11.7197	GTGGGCTGGGGGCTCACCACCCAGGTGAAGCCAGCAAGTGAGACCTTGCTCCAAAGCCAGTGTCTTGGCCCAACCCGGCCCTAAGTGAATCAGAGGCTTCATTTTTAACCAGGTCCCAGTGGATTTGTGGGCACCTTAGGGTTTGGGCGGAGCGTCCCACATGGGGTGCCTGGTGCCAACCCCACCCAGCGCCTCGGGACAGCC	0	..((((((((((((((((.....)))).))))((((((......)))))).....(((((....)))))....))))))))..............(((((.(((..((((((((((((.........)))).))))...)))).))).)))))(((((....(((((((..((((.......))))..))))))))))))....	[[][][]][][]	-84.4	-0.582633	MER5A1-hAT-Charlie	repeatMask-hAT-Charlie	93	56	50	12	8	15	37	43.5	25	38	49	31	61	87	6	43.5	46
hsa-napRNA-256	chr1	2237483	2237625	476	+	142	476	185	291	-1164.92	-1988.78	15.0214	34.92	12.7191	11.6289	GTAAGTGATGAGAATAAGAAGCGGCTGTCAGCCTGCAGACCCGCCCTCACCCTGTCCTGGTTGGGGTGCTGCCTGCTGGGAACCCCTGGTCCAGCTGTTGAGAGGAGGCTGACTGGGGGCACAGTTGTTGCAGAGTCTGATG	19.419	.......((.(((......(((((((((((((..((((...((((((.(((.......))).))))))))))..))))....(((((((((.((((..........))))))))))))).)))))))))......))).)).	[[][]]	-54.6	-0.130631	SKI	intron	84	106	161	8	6	9	57	39	53	30	32	40	33	41	1	3.5	16
hsa-napRNA-257	chr1	156521390	156521543	475	-	153	474.904	262.904	212	-1231.23	-903.246	44.2463	15.9799	4.56395	3.22457	ATTAGCCGGGCATGGTGGCACATGCCTGTAATCCCAGCTACTCAGGAGGCTGAGGCAGGAGAATCGCTTGAACCCAGGAGGCAGAGGTTGCGGTGAGCTGAGATCACGCCATTGCACTCCAGCCTGGGTGAAAAGAGCGAAACTCTGTCTCAA	0	......((((((((......))))))))........(((........)))((((((((.((..((((((..(((((((..(..(((..(((((((.((((....)).)))))))))))))..))))))).....))))))..)))))))))).	[][][]	-62.8	0.0834154	AluSp-Alu	repeatMask-Alu	98.3269	58	95.0345	18	22.5	54.5	61.8588	73	52.75	56.4583	65.7	123.636	175.577	70.3333	3	15	39
hsa-napRNA-258	chr4	49711817	49711924	475	+	107	474.65	167.734	306.917	-455.753	-1013.6	8.98766	13.3177	69.2001	5.55718	ATTATATACTGTACATAAAATATCAAAGTACCCAAAGTATGTATTATATACTGTACATAAAATATGAAAGTACCCAAACATTTATAATAAACTGTACATAAAATATC	0	..((((((((((((.............))))....))))))))........((((((.....((((((.((......)).))))))......)))))).........	[][]	-13.7	0	intergenic	intergenic	4.16667	2.16667	2.55	459.971	300.647	446.222	9.9	6.68254	21.8958	0	0	0	0	0	831.86	2962.3	2287.58
hsa-napRNA-259	chr4	151215857	151216024	472	-	167	472.155	181.155	291	-1070.56	-1910.01	21.3275	58.2	13.9596	8.1788	ACCCTGTCTCTACTAAAAATACAAAAATTAGCCGGGCATGGTGGCATGCGCCTGTAATCCCAGCTAGCTACTCAGGAGGCTTGAGGCAGGAAAATCACTTGAACCCGGGAGGCAGAGGTTGCAGTGAGCCGAGAGTACGCCACTGCACTCCAGCCTGGGCAACAGAG	0	((((((((((..((((...........))))(((((...(((((......(((((..((..((((..((....))..)))).)).)))))....)))))....)))))))))))).)))(((((((.((.........))))))))).......(((.....)))..	[[][]][][]	-52.4	-0.0966659	AluSg-Alu	repeatMask-Alu	27.1429	30.7143	63.3333	130.278	67.3333	125	37	29.25	49	4	1	27.2788	29	13	16	53.5	37
hsa-napRNA-260	chr15	75617618	75617775	470	-	157	469.5	186.5	283	-1136.68	-1916.31	20.1259	90.9643	11.2474	15.523	ACCCCATCTCTACAAAAAATACAAAAATTAGCCAGGGGTGGTGGTGTGTGCCTGTAGTCCCACCTACTGTGGAAGCTGAGGTGGGAAGATCACTTGAGCCCAGGAGGTTGAGGCTGCAGTGAGCTGAGATTGCACCATTCCAGCCTGGGCAACAGAG	0	(((((((((((......................)))))))).))).(((((((....((((((((.(.((....)).)))))))))...(((((..(((((((....))).))))..)))))((((.((.((...)).))))))..)))).)))...	[][[][][]]	-55.3	0.12138	AluJb-Alu	repeatMask-Alu	36	20	11.5	137.5	59	120	20	14	10	3.25	15	10	20	18	31	34	73
hsa-napRNA-261	chr19	18135267	18135450	467	+	183	467.367	315.083	152.283	-2129.96	-881.515	54.1247	12.1479	23.1218	5.57624	CAGCCTGGACAACATGGTGAAACCCCATCTCTACTAAAAATACAAAAATTAGCCGAGCATGGTGGCGGGCACCTGTAATCCCAGCTACTTGGGAGGCTGAGGCAAGAGAATCACTTGAACCCAGGAGGCAGAGGTTGCAGTGAGCTGAGATTGTGCCACTGCACTCCAGCCTGGGTGACAGAG	0	(((((......(((.((((...(((((((((..((((...........))))..))).)))).))....)))))))..((((((....)))))))))))...((((.......)))).(((((((..(..(((..(((((((.((.........)))))))))))))..))))))).......	[[][]][][]	-62.1	-0.311239	AluSx1-Alu	repeatMask-Alu	55.125	29.0667	19.8111	130.382	113.108	164.333	10	12.5	24	2	3	30	25	43.625	30.6667	68.2917	27.5
hsa-napRNA-262	chr12	3213983	3214201	467	+	218	467	227	240	-1612.11	-1674.88	32.8553	22.0087	15.089	12.9261	ATCTGGGATCAAAGTGGCAGAGTGGAAAAGAGCAGGGAGTTGATCCCAGAGACCTGGGTTCTAGTCCCCGGCATGCTTGCTAACTAGCCGTGTGATCCTGGGCAAACTGCTTCTGTCTCTGGGCCTCAGTTTCCACATCTGGAAAATGATAGACTTGGACCAGCTCATCTCTGAGGTCTCTCTGGGCCCTGACATTCTGTGGTTGTATATGTTTCTTT	0	.((((((((((..(((((..(((....(((.((.((((.(.((.(((((....))))).)).).))))..))...)))....))).))))).))))))))))..((((((...((((...((((((((.((((((....)))))).)))((((...(((((...(((....)))))))).))))))))).))))....))))))..............	[][[][]]	-73.9	-0.0403481	MIR3-MIR	repeatMask-MIR	18	2	10	136	115	217	13	11	15	16	0	4	31	0	60	104	208
hsa-napRNA-263	chr11	68018665	68018836	466	-	171	466	249	217	-1989.59	-1630.58	48.4167	14.2934	27.7721	16.3563	GCGCAATGATGAGGACCAGGCCAAAGGGCTCCTTCCGGATGAAGGCGGAGTCCAGCTGCGTGGCCTGGGCCGGGAGCCGGGGATGAAATTAAGTGCTCAGCACCCCGGCCCCTCAGCAGCCAGCTCCCACCCAGAGGGGCCACCCTGTGGGAGCAAATATCCCCTGAGCCC	20.005	............((..((((.....(((((((..((.......)).))))))).(((((.(((...((((((((.((.(((.((........)).))).))..)))))))).))))))))..((((((((....((((....))))))))))))........))))..)).	[[][][]]	-78.9	1.0297	intergenic	intergenic	42	46	47	49	24	57	71	61	67	29	32	22	12	23	3.25	62.3333	31.3333
hsa-napRNA-264	chr5	151042671	151042895	466	-	224	466	267	199	-1925.43	-1354.54	39.5556	18.5116	27.5994	21.3385	GTAATGTGGGGTTCCTGGCCACGCCCACAGGGCATGCCTGGTCTTCATCTCGCTGCCTCTTTAGCAGCTTTGAACCTTGGGGAGTGGCCACGCTGAGCCCCAGTATGGCCCAGAGGAGAAGTTGGGGGCAGTGTTGGAGGGCCCAGGGGCAGCCAGGCCCTGCCCACATCCTGCAAGTGCTCTACATCCTTGCCTCACACACTCCTCTCTGCCTCTGAACCCAG	0	......((((((((((((((((.(((.(((((...........((((....(((((.......)))))..)))))))))))).))))))).)..))))))))....(((..(((((((..((..((((((((((.((((.((.(((((((((.......))))).....))))...)).))))))))...))))))..)).)))))))..))).(((....)))	[][][]	-93.3	0.137648	TNIP1	intron	46	43	76	50	16	10	52	94	54	28	0	41	48	90	35	25	16
hsa-napRNA-265	chr1	21281275	21281617	462	-	342	462	192	270	-1336.95	-1989.29	35.5556	91.8	11.0188	11.0188	AGGAAGGATGAAACAAATTAGGGGCAGCAGGACACATACGTCAGTGTCCCTAGGCAAGGCAGTCCCTGCTTCAAGTCCTTGGGACCCCTCTGAGTACCAGAGACCAAGGTAAAGTGTGTGAGATAACTGATTACTCTGAAAAAGCACTTTATAAACATTTGAGTACAGTGTACATGTTAGCATCATACCAGGCTGTCTCTCTCTGCACCAGGCCCTCACAGCCTGAAGTTTTAATTCATGGTCTGAAACTTTCATTGCTCACTTTTTCAGAAGAGATTCTTGAGGGATTTGAGCGGGCGGCATCCCTCCCACTGCCTGACCCAGCTGCTTCAGTGTCTGAGC	16.218	....................((((((((.((((((........))))))...((..(((((((.......((((((((((((.....(((((.....))))).))))))((((((((..(((.(((....)))))).......)))))))).....))))))(((..((((........))))..)))((((((((.....((((...)))).....))))))))((((((((..........)))))))).....(((((.((((((((((....))).)))))))..)))))(((.((....)).))))))))))..))..))))))))...........	[[][[[][]][][][][][]]]	-98.5	-0.237128	ECE1	intron	0.333333	39.5833	7.9	59	50	41.5	36	24	23	23	47	7	28	16.3333	154	231	228
hsa-napRNA-266	chr7	128850550	128850721	456	+	171	456	204	252	-1077.07	-1369.92	11.475	30.8088	21.5417	3.69219	TCTTAATGATGAAAACAAAGGCCCAGAGAGAGGAAGTGAGCTCTACCCAGGGTCACACAGCAAGTTGGGCAGAGCCAGAACTCAGGTGCAAGCCATCTGTCCCCAGTTCAGGGCTCAGGCCACTGCCACAGGCTGTCTCTTGATGCCTGGCTTCTCGGGTGGCAGCAGAAG	0	....................(((....((((((..((((.((((....))))))))...(((.((.((.(.(((((.(((((((((((.....)))))).....)))))..))))).).)))))))..(((((.(((....)))))))).))))))....)))........	[[][][]]	-57	-0.124542	FLNC	intron	0.25	0	1	1	8	17	0	0.5	4	0	2	0	0	1	239	306	474
hsa-napRNA-267	chr17	35002104	35002667	455	+	563	455	215	240	-1383.49	-1632.8	68.9623	55.9223	16.8238	8.73901	GTAAGGATAGGGAGGGGGCTGGTATGGTGAAGAGGGCGGTGTGAGGGGCAGAGATCCAAGGGCAGGGACCCAGTCTCACATTCCAGCCCTGAGATCTCATGATTATCTGTGTCCACTGCAGTGGACACAGACTACATTCCTGGTGTGTGTCCAGCCATGGGCCAGAGACCCTTCTGCTGGGCACCCTGTATCTGCTCAGCAAACCTGAATGGAGCAGTACCCTGGGGACAGCCAGTCTGACCAGGGAATAAGCTACCTTTGAGTAAAGGGCTTAGCTGATAACTCTTCACTCCCCTCTCACCTATGCTCATAGCAGAGAAAGCCCCTGGTCCTTCCCATTACTGCCCCTGACTTCAGGGAGCATTATCAGCAATCCCTACCCTCTTAGTTCTTTTGTAT…	0	.	.	0	-0.150868	LIG3	intron	109	134	303	229	116	317	36	27	35.5	24	27	76	82	63	0	6	12
hsa-napRNA-268	chr6	4922395	4923369	455	+	974	455	219	236	-1346.65	-1484.33	28.5935	17.8372	16.0953	9.22949	GACAGATGATTAATTAATATGTGAACATTTTTATCTTCCTGAATGATATTGTTAAAAAAGTATAAATACAAGCAGTACAAGAACCAGCAGTTAAAGTGTGTCTACATTGGAGACCATTTCACTGTGAATGGGTGAGCGTGTTTCCTTGGGTGCAGCTTTAACGAGCAGCACGGCGTAATCCAGGTGGTGCCCACCAGTACGTGCTTCAGAGCTCCCTGCTGGTTGCCAGATCCTGAGCCGCCTGCTTCCCCTTTTATCATTGTTATTTATCTGTGTTAATTACCTGGACTTGAACAGTCCTTCCTCTGATTTATGGGAATTGTTACTGCTGCTGCAATCTCAGTGTTCTGATCTGAACCATTTCCTTTGAGTTACCCTGAATATCCTGTTTTGGGCCTC…	0	.	.	0	-0.124813	CDYL	intron	423.5	397	529.5	367.5	261.5	464	233.25	223	260	183	345	78.375	32	71	76	117.1	45.8333
hsa-napRNA-269	chr17	65740512	65740663	452	-	151	452	225	227	-1642.85	-1673.15	33.75	55.6793	16.308	13.5356	GGTTGATGATGAACTGACCTCTTTCAAGCTGGTGATCAAGAATGGAGACAGAGAGTAAACCTAGTACTCATTCTGTCAGAGCTTATAATAATGCTTCCTCAGATAAATCATTAAAGTAATTCTAGAGAAAATTTGAGGTATACTGAAACCC	20.005	(((((((.((.(.((((......)).)).).)).))))).......(((((((((((.......)))))..)))))).((((..........))))((((((((...((...............))....))))))))..........)).	[[][][][]]	-29	-0.296507	CEP112	intron	11.3333	54	13	102	49	59	12	15	7	17	0	5	13	6	3.5	39	60
hsa-napRNA-270	chr2	100938986	100939108	449	+	122	449	189	260	-1310.46	-1923.66	19.1392	84.1176	6.46938	9.70406	CAGGATGATGCTGGAGGACCGCGGTTCCCTCTCCTTAGCTGCCCCTGCCCAGGGAACAGCGTGGCCTTGTTCCATGGGCAGCTTCCATCTGCCTTGGGGTGATGAGCCCAGCTCTGCTGATG	15.36	(((.(.((.(((((.((...((((((..........)))))).))((((((.(((((((.......))))))).))))))((((.(((((......)))))..)))))))))))).)))...	[[][][]]	-45.5	-0.278817	NPAS2	intron	36	35	88	9.5	3	15	23	14	30	35	28	47	20	18	29	41	27
hsa-napRNA-271	chr17	81201128	81201475	448	-	347	448	202	246	-1389.41	-1761.8	31.6174	49.9688	15.3901	17.1184	CTCCTGTGATGATGACTGTTGGGGGCTGTGCCCCTGCCGCTTGCCCCTGGGGAGCTGGAGGGGCTGTGGGCGGAGCCTCCTGTGACCATGACAGTCGTTTCTTGTCAGGACAGTCGCGGGGGTACCTCCCTGCCTGGACTTTCGGAGCCTGCTCCTGGCGGAGCCGTCACCTACCCTACCGCCCAGTTAGGGCTAGGGAGACCAGGCCTGTAGACGCGGTGGGTGGCACGAGGGAAGGGGGACCAGAAGCCCGCAACCCCTTGAAGCCCCCCAGTTCTGCCCGGGGCAGACTGCTCCCGAGCTAGGGCTCACACGTTCTGGGTTCTCTGTTAGTGCCTTTGCTGAGA	19.419	.(((((....(((((((((((((((((.((((((.(((.(((((((....)).))..))).))).).))))).))))))).........))))))))))......)))))...((((((((((((.......(((((.(((..((((((((((((.((((((((......((((((.(((((.....((((.((.((....)))).)))).....)))))))))))..((((((..(.(((........))).)...))))))..........)))))))).)))))))...))))).))))))))(((((.......))))).........)))))))))).))..	[][[[][]][]]	-158.7	-0.553283	CEP131	intron	52	95	108	91	36	51	106	70	102	58	130	37.5	36	40	14	58	24
hsa-napRNA-272	chr7	135576692	135576804	444	+	112	444	193	251	-1119.49	-1511.4	22.3121	29.9205	17.2162	4.00721	GCAACATGATGAAATCCCATCTCTACAAAAAATAGAATAATTAACTGGGCATGATGGCATGCACCTGCAGTCCCAGCTACCTGGGAGGCTGAGGTGGGAGAAAGACCTGAGC	20.005	..............(((((((((.......................(((((((....))))).)).((..((((((....)))))).)).))))))))).............	[[][]]	-31.6	-0.0245011	AluJb-Alu	repeatMask-Alu	56	60	71	75	38	82	18	40	29	11	24	27	14	18	28	74	71
hsa-napRNA-273	chr18	39703950	39704130	443	-	180	443	179	264	-1130.34	-1763.06	12.7803	44.6617	19.7815	11.4886	CCAGCCTGGCCAATGTGGTGAAACCCTGTCTGTACTAAAAGTATAAAAACTAGCCAGGAATGGTGGCACCTGTAATCCTGGCTATTCTGGAGGCTGAGGCAAGAGAATCGCTTGAACCCAGAAGGTGGAGGCTTCAGTGAGCCTAGATTGCACCACTGCACTCTAGCCTGGGTGACACAG	0	((((.((((.....((((((..........((((((...)))))).....(((((((((..(((...))).....)))))))))((((((.(..(.((((.........)))).).)))))))(((..((((((....))))))..))).))))))......)))).)))).........	[[][][][]]	-55.8	-0.275774	AluSz-Alu	repeatMask-Alu	77.5	67.5	79.5	51.2833	47.7	46	85	32	47.125	12.5	4.66667	47	43	24	13	26	38
hsa-napRNA-274	chr16	58187769	58187907	441	-	138	441	192	249	-1212.05	-1637.39	58.626	67.9091	5.23014	6.21768	TAGCCACACTTGGGAAACAAAAGCACTGTGGCAAGAGTATAGCATGCAGTCAGACTGCCCAGCTTCCAGCTTTGATTCCTGCCCCTCTCTGCCATGGGCTCTGTGATCTTGGGCAGATAGCTCAACTCTGCTACATAA	0	..(((.((....(((.(((..(((.((((((((.(((....(((.(.((((((((((.........))).)))))))).)))....)))))))))))))).)))..))))))))...((((........)))).....	[][]	-39.4	0.204922	MIR-MIR	repeatMask-MIR	33	36	41	32	9	37	16	51.3333	57	49	50	28.25	34	44	7	11	27
hsa-napRNA-275	chr6	18258062	18258303	438	-	241	438	253	185	-1455.43	-1047.44	83.6693	39.4485	5.44551	4.50961	GTAAGTTTATTCTAGCTTCCTTTCATTTTGTGGTGAAAGTGCCTAAATTTGTGAAAATGATGGTTTGTAGCTTAGTATCAGCAAGGTAGTGTTTTATACTTTTGGTATAATTTTATTTAATTTGCTCTGTAAGAGCAGAGTTACATGTAAATTATGCTGTGAAAATAATTCTCATTAAATTAACTTTGTAAATGTATTAGTAAGCCATAGGTATTTAATTGTGATTTTTTTTTTTCCCCAG	0	..(((((......))))).((((((((....))))))))((((((...............(((((((....(((((((..(((((((((((..((((..((.((((((((((((((.(((((((((((...)))))))).))).))).))))))))))).))..))))....))))......)))))))....))))))))))))))))))))............................	[][][]	-43.8	0.41559	DEK	intron	50	39	44.5	177	120.333	141.25	29	9	47	29	17	10	15	22.5	26	36.5	68
hsa-napRNA-276	chr15	32628802	32629594	433	+	792	433	127	306	-608.249	-1826.9	49.8231	92.0971	4.16033	2.66246	GTAGGTATTTATTATATGCATTTATTTAAATTAAAATTTGTATAGTATTCTATAAAATACAATTACAATAATAATTACCTAACTTAGTAATCAAATTTAGTTTAATCAAATCAAATATTATTTTTAATAGTCATACTGTACTATACACACTATGTTGTGACATTGCTAATTACATAGGCTATAATGAACCCAAAATTGTAGGCAAAAATTTTTTTAGTCTCCTGTCTTTAATCTTCTTAATCATGCTTTTCTGTTTGTAATTTAGATGCTATTAAGCGTGTGAAAATAGTTCAACCTCATTTTTATCTTAGGACTAGAAGTTCATTATTGTATATTTCAATTTTTTATTCTAATTTGCTTGTGGCTGAAATTATTCAGCCAGTAAGAGTCAACATGATC…	0	.	.	0	0.428167	ARHGAP11A	intron	209	151.5	101.5	277.5	249	326	58	86.6667	108.5	58.5	114.5	43.5	14.5	69.5	217.5	436.5	421
hsa-napRNA-277	chr2	240597657	240597872	433	+	215	433	176	257	-1057.32	-1741.27	19.2269	63.0377	14.5243	20.7113	CCCTGATGATGTGACAGGCCTCCAGGCGGGGGCCCCACTGCCGGCACCTTCTGGCAAGGGTGGCCAGGCCTTGGTGAGGAGGCGAGTCCAGTGTCCAGGCCTGGCAGCCCCTCCTCAGAGAAGGGGCTGTATGTGACTCAAGAGGGCCAAGGGCATCCGAGCAGATGGCCCTGGGCTGGGCTCCCTACCCCAAGGCTGGCCCCCTCAGTCTGAGC	17.894	..((((....(((...(((((((....))))))).)))((((((......)))))).(((.((((((.((((((...(((((.(((((((((..(((((((..(((((((((.((...)).)))))))))((.((.(((..((..(((...))).)).))))).)))).))))))))))))))))).))))))))))))))))))))).......	[[][][[][]]]	-109.3	-1.12928	CAPN10	intron	53	39	104	9	15	16	48	42	46	53	39	36	59	47	7	14	0
hsa-napRNA-278	chr6	161228212	161228401	430	-	189	430	151	279	-900.119	-1888.38	13.2956	90	15.1868	30.4928	GGACTGTGATGCTTATGGTTTTAAACGGCTGTTGGATGCACAGCTACACATCTTCCTTGAATGGGGAAGGCCACATGGTGGCAAGAAGGGAGTGAGAATTTGGAGCACCAGCCTGCAAAATTACACATCCTGCCTCCCCTGCTACAGGCTGCGTCACCTTTGGCGAGCCACAGAAACTCTCTGAGTCCA	14.774	(((((.(((.(((...))).)))...((((((.(....)))))))......(((((((....)))))))(((((...))))).((..(((((((.((.((((.(((....).)).)))).)).))).))))..))...........((((.(((((....))))))))).((((.....))))))))).	[[][][][][][][]]	-58.1	-0.393378	AGPAT4	intron	0	1	0	82	72	113	0	0	0	0	0	0	0	0	81	116	125
hsa-napRNA-279	chrX	111727445	111727613	429	+	168	429	238	191	-1635.14	-1270.97	81.5069	50.6068	3.30603	12.8016	GTAAGTATTGTGTTGAAAGTCAGAGAAAATTGGTAAGTCTGATTTCATTGCTGAACATTAATGTTTTAAAAAGTGTCAACTTTGAGATATTTGAACTGTTATTTAGAAATTAGGAACAAGTTACTATATTTCATCATTTTTACTTTTTTATTATTTGAACCACTTAAG	0	.(((((...(((.(((((.(((((.............)))))))))).))).(((((....))))).((((((((.......((((((((...(((((((.((((.....))))))).))))...)))))))).......)))))))).............)))))..	[[][][]]	-26.5	0.51906	ALG13	intron	30	22.3333	12	204.694	111	151.543	6	10.5	13	3.9	20	7	18.3333	0.5	7	43.25	10
hsa-napRNA-280	chr6	53273433	53273904	428	-	471	428	231	197	-896.453	-926.553	27.0628	15.8113	7.07234	26.6774	TGAAAATGATGTGATAAGATGGCTCTTTTATCTCTAAGGAGCTAGACTCTTGACTCTATTATTAATAAAAATGTATGACCTCAGCACTGCAGTCCTGGGAAATAATTAGAAGATGGCTTCAGAGACCTCTCCACACCCCAGCAAATGTATAGAAACAACCATTTTTGAGCATATTGCCCATCAGCTGTCTTCCACAGCCTTCAGAGAGCATATTTGGGCAGTTGTGCATGTAAAGAAAAACAGCTGTCTCTGAGAGTGGGTGGGCATCTGCAGCAAAGCCTGTAGGTGCTGGGATGGCGTCGTGGCTTCAGTGTCAGATGCCCCTCTAGCAGCTACAGCTGACCCCTGGGCTCGGAGCCTCCTGGTGGCTGCCTGCCCAAGTGGAAATTGAATTCTCAT…	17.894	....(((((((.((((((((((((((((.......)))))))))...)))))..)))))))))................(((((.((....)).)))))....(((((((((((((((((.(((....))).....(((((((.((((.((((((......)))))).))))..((((((((.(((((.....))))).((((((((.((....))..(((((((..............)))))))))))))))....))))))))(((((((......))))))))))))))..((((((.((((......)))))))))).......((((...(((((((...(((((..(.((((.......)))).)..))))).(((((...(((....))).…	[][][[][[][[][[][]]][]][][[][][]]]	-153.3	-0.202532	ELOVL5	intron	272.917	313	307	58.5	71	64	139	116	171	191	296	84	71.3333	96	180	145	291.25
hsa-napRNA-281	chr1	93114783	93114987	427	+	204	427	211	216	-1270.83	-1375.78	113.615	49.5	5.71735	4.00311	GTAACCATTGATTTCTTTTAATCTTGTTACATACTGAATGACTATGTTGAAGATTAATGACTAAAAATACTTTACATTGATAATTTGAAATTATCCTTTTTATTAATTATATTAATGTAGGAAATAATGCTAAAATGCATTCTTGAAATTGTGTTGAAAGTATTAATGAAACCGAATTTGCTTTATGCTTTTTTTGATATTAAG	0	.............((..((((((((...(((((.(.....).)))))..)))))))).)).....((((((((.((...(((((((.((....((((...(((((((...))))))).))))...(((((......))))).)).)))))))..))))))))))........((((...((.....))....))))........	[][[][]][]	-28	1.03676	MTF2	intron	39.0833	41.25	39.8333	167.5	87.8333	66	19.5	17	33.3333	25.3333	11.2	27.5	19	28	18	20	31.5
hsa-napRNA-282	chr18	21575430	21575671	426	-	241	426	208	218	-1347.82	-1431.85	70.72	51.0213	22.2075	7.3292	GTAAGTAAACCTCAAGGAATACACTGATTTTCAACTATTCTATGCTTATGTAAGACAAGTTATTGATTATTCATAGGAATATACTTGGGATACTTCGTTCTGTTAGCCTTAAGTGTACTGATTAGATACTTCAAAAGGAGGAGTTAGATTTTCCTTAAATCAAGGTTATTTCTGTGTAGTATTAGCATTGACATATTTCATGGATTGTACAAAACTTTATTTTTGTTTTTTAATTTTTCAG	0	....(((..((....))..))).((((...........((((((..(((((....(((((((...((((..((((((((((..(((((((........))..........((((((.((....))))))))...((((((((......))))))))...)))))..))))))))))))))..)))).))))))))...))))))....((((((......))))))...........))))	[][[[][][]][]]	-39.6	0.613685	ESCO1	intron	48	36	40	104	33	86	25	9	5.5	1	0	9	12	25	44	53	34
hsa-napRNA-283	chr3	66382467	66382939	426	-	472	426	229	197	-1552.82	-1353.81	66.9385	34.2609	13.8596	15.7495	TGGCAGTGATGCTGGGGAACTGGGCCGGGTTCCAGTGGCTTTTGAAAGAATTGCACTGTGTTCAGAACTCCTGAGGGTTTAGTCCCACTAATTCCATTTTAACTTTGAGGAACTTAACCTTAAACAGGAATACTCTCAAATTTAACCTTAAACAGGAATACTCACAAATACAAGTAACTGACGCACCATGCAGTTTTCCCTCTCCTTGCTAACTCAGAGGCCGCCTATGCACAGGCCCTGCTGCCACGTAGTAGGTTGTTCCTGAAACAGTGCGGTACTTCTGTGAGCCCCGGCTTTCCATCACTGGTCTCCACTTCTTGTGGCGTCTGGCATCTGCTGGCTGCGCTCTTCACGCTGGGTGTAGAGTAAAGCTGAGCAGGCTCTGGGAGGGCCTGTTGC…	14.774	...((((((((((((((..(((((......)))))((((....((.(((((((((..((((((((...(((((((((((.(((.......(((((..(((((..(((((...)))))..)))))..)))))........))).))))))...))))).((((..........)))).)))).))))..)))))))))...)).....)))).((((.(((((((((.....((((.((((((((...)))))))).....))))....)).)))))....)).))))))))))).....)))))))(.(.((((.....)))).).)......(((((((((..(((((.(((.....))).)))))..)))).)))))((((.(((((((.((((.((…	[[][[][]][]][][][[][]]	-152.5	-0.389661	LRIG1	intron	321	267	370	40	22	18	49	19	94.2	22	22	47	68	51	2	0	9
hsa-napRNA-284	chr1	92304075	92304283	425	+	208	425	184	241	-1095.7	-1557.81	44.0833	51.4133	5.28493	10.9007	GTAAGTAACTCATTTTTTTTAAAATATAGGCTTTTATTATTTTCATTTAGCAAAATACTTTGTTGTAAGAATAAGAAATAAAACCTAAGGTCATGAACTAAAGGCATGGATTGGCCAATGATATGATATGTAGATGACTTAATCTTGTAACATAACGTTCATGTTTATTATTTGGATTCTTTTGTAAGCTGTACTTTCTTTTCTTTAG	0	..(((((....(((((....))))).((((.(((((((...(((...(((((((....)))))))...))).....))))))))))).(((((....(((......)))..)))))((((.((((.((((.((((......)))))))).)))).))))((.((((((...............)))))))))))))............	[[][][][][]]	-29.2	0.654783	RPAP2	intron	46.4048	52.5833	43	170.333	150.333	169.643	32	36	47	17	19	22	16	20	26	20.1667	24.25
hsa-napRNA-285	chr1	10402523	10402823	420	-	300	419.676	347.676	72	-2610.03	-455.171	43.3689	6.39803	12.1395	8.87349	AGGCCAGGCGCGGTGGCTCACGCCTGTTATCCCAGCACTTTGGGAGGCCGAGGTGGGTGGATCATAAGGTCAGGAGATCAAGACCATCCTGGCTAACATGGTGAAACCTCGTCTCTACTAAAAATACGAAAAATTAGCCGGGCGTTGTGGCAGGCGCCTTGTAGTCCCAGCTACTCGGGAGGCTGAGGCAGGAGAATGGCGTGAACCCGGGAGGTGGAGCTTGCAGTGAGCTGAGATCGCAACACTGCACTCCAGCCTGGGGGACAGAGTGAGACCCCGTCTCAAAAAAAAAAAATTTTT	0	..(((((((((.((.((..(((((((...((((((....))))))((.((((((......(((((..((((((((...........))))))))...)))))...)))))).))...((((............)))).))))))).)).))..)))))).....((((........)))))))((((((.((.(..(.((.((..(((.((.(.(((((..(((((((.((.......))..)))))))))))).))).)))..))..)).)..))).))))))................	[[[][][]][]][]	-109.4	-0.118651	AluY-Alu	repeatMask-Alu	5.125	2.66667	17	22	26.5	9.09091	19.5	18	0	2	26	11	9	9.25	493.932	676.702	359.297
hsa-napRNA-286	chr11	70916853	70917128	416	-	275	416	187	229	-1312.86	-1651.28	37.9844	49.0714	10.1915	9.90276	TGGGATGTTCAGCTGACATCGGGGCCAAGACCTGACTTGCTGTCTTCCTTCGAAGCAGCTCACTGCCCTGCTGCGTAGTGGCTTCTCTTGGTCGCTTTCCCTCTCCTCATGCTGACTTTTCATTTTCTGTGTCCTAATAAAAATTAAGCAAAGCATCCAAAAGCAATGGTTTCCTAACCTCCCTCCATACCCTCCCCACATGCACCTGGTGCTTAAGGTCGCAGGTACCGTGGAGATTGAGAAATGATACATTTGCTTATCATAGGAGGACATTT	0	(((((.((.(((((((....((((....((((.((...((((.((((....))))))))(((((((.(....).)))))))....))..)))).....))))....))).)))))).)))))......(((((((..((.....((((((((((........)).((.(((((.(((.((((..(..((((.........(((((((........)))).)))))))..).)))).))).))))).))...))))))))...))..)))))))..	[[][]][[][]]	-73.5	-0.394	SHANK2	intron	123	61	140	0	1	5	79	78	98	53	16	46	42	45	0	1	19
hsa-napRNA-287	chr1	21201183	21201383	414	-	200	414.097	218.062	196.034	-1011.98	-876.832	28.7823	23.2555	4.90851	16.7238	AGGCCAGGCGCAGTGGCTCATGCCTGTAATCCCAGTACTTTCGGAGGCCGAGACAGGCAGATCACCTGAGGTCAGGAGTTCGAGACCAGCCTGACTAACATGGAGAAACCCCGTCTCTACTAAAAATACAAAATTAGCTGGGCATGGTGGCGCATGCCTGTAATCCCAGCTATTTGGGAGGCTGAGGCAGGAGAATCTCT	0	.(((((.......)))))..(((((....((((((...((((((...))))))((((.......)))).(((((((.(((...)))...)))))))....((((((.......))))))...............((((((((.((...(((....)))....)))))))))).)))))).....)))))((((...))))	[][[][][][][]][]	-65.2	0.0430922	AluSp-Alu	repeatMask-Alu	1.33333	1.58333	2.9	0	1.5	1	3	0.0625	0	5	0.05	0.5	0	2.33333	224.568	429.498	565.167
hsa-napRNA-288	chr9	92955252	92955526	414	+	274	414.098	140.987	273.111	-294.138	-674.653	12.3717	3.89646	37.889	10.6467	GGCCAGGCACGGTGGCTCACACCTGTAATCCCAGCACTTTGGGAGGCTGAGGTGGGCGGATCACCTGAGGTCAGGAGTTCGAGACCAGCCTGACCAACATGGAGAAACCCCATCTCTACTAAAAAAATACAAAATTAGCCAGGCATGGTGGTGCATGCCTGTAATCCCAGCTACCCGGGAGGCTGAGGCAGCCTGGGCAAAGAGAGCAAAACTCCCTCTCAAAAATAAAAATAAAAATAAATAGAGCCAAGGGATGCCACTAGCTAGTTGTTTA	0	((((..(((.((((.....)))))))..((((((....))))))))))((((((((.(..((.((((.(((((((.(((...)))...)))))))..)).)).))..)))))))))................(((((((((((((((......))))))))..(((((.(((.((((((..((....))..))))))....(((((.........)))))........................)))...))))).......))))))).....	[[][]][][[][[][]]]	-92.3	-0.102793	AluSp-Alu	repeatMask-Alu	3.14286	3	1	9	12.2	3.7	8	0	12.5625	0	1	1.5	1	15.1548	1315.81	1848.18	2210.55
hsa-napRNA-289	chr7	129711852	129711987	414	+	135	414	174	240	-1013.98	-1484.73	16.9756	46.9565	10.2424	19.7026	TACCATTTTTATGCTGTGAATCCCAAAGAATTTCATCTTTGGTCTTTATGAAAAAAAAATGTCACATTAAAACTGGAACTGACTAAGGGAAGCCTTCTTTGAAAGGATAAATATGTTTGCAAGTCAGTAACATGA	0	..(((.(((((...(((((...(((((((......)))))))((.....))..........))))).))))).))).(((((((...(.((((..((((....)))).......)))).).))))))).......	[[][]][]	-24.9	0.385604	NRF1	intron	5	2	18	106	51.1429	83	3	10	3	10	14	8	7	12	21	30	63
hsa-napRNA-290	chr22	25376111	25376294	410	-	183	410.091	163.091	247	-764.437	-1328.17	24.8536	57.8906	14.2423	4.9083	CAGCCTGGCCAACATGATGAAACACTGTCTCTACTAAAAATACAAAAATCAGCTGGGCATGGTGGTGGGCATCTGTAATCCCAGCTACTCGGGAGGCTGAGGCAAGAGAATTGCTTGAACCCGGGAGGTGGAGCTTGCAGTGAGCTGAGATTGCATTACTGCACTCCAGCCTGGGCGACAGAC	0	(((((((.(((.(((.(((...(((((......................))).))..))).))).))).)).......((((........)))))))))((((((.....))))))...((((((...(((((..((((((((((.......)).))))))))))))).))))))........	[[][]][][]	-62.1	-0.200133	AluSx1-Alu	repeatMask-Alu	46	69	54	90	100	146.39	21	25	42	25	19	51	20	41	29.1667	55.1917	41
hsa-napRNA-291	chr6	138961268	138961432	410	-	164	409.641	193.5	216.141	-1203.98	-1392.88	21.6	38.9054	8.26108	7.85791	TCCCCGTCTCTACTAAAAATACAAAAAAATTAGCCAGGCGTGGTGGCGGGCGTCTGTAATCCCAGCTACTAGGGAGGCTGAGGCGGGAGAATGACGTGAACCCGGGAGGTGGAGCTTGCAGTGAGCCGAGATCGTGCCACTGCACTCCAGCCTGGGCGACAAAA	0	((((((((((.....................((((...(.((((((((((..........))).))))))).)..)))))))))))).))..........((((((...(((((..(((((((.((((....)).)))))))))))))).))))))........	[][]	-65.9	-0.197754	AluY-Alu	repeatMask-Alu	17.5	13	15	154.65	88.2	145.267	2	12	7.5	8	23	30	35	20	18.5	2	19
hsa-napRNA-292	chr7	6077575	6077713	410	+	138	410	233	177	-1469.83	-1039.69	32.1762	8.4863	13.3445	12.7283	ACTGGCCAGGAGCAGTGGCTCACGCCTGTAGTCCCAGCACTTCGGGAGGCCAAGGCAGGCAGATCACTGTAGGTCAGGAGTTCCAGACCAGCCTGGCCAATAGGGTGAAACTCCGTCTGTACTAAAAATGCAATTTTT	0	..((((((((.(((((((.((..((((((..((((........)))).......)))))).))))))))).((((.((....)).))))..))))))))(((((..((...))..)))))..................	[[][]][]	-47	-0.125707	AluSq2-Alu	repeatMask-Alu	15.5	19	21	3	2	0	9	9	21	2	29	8	17	37	104.333	206.333	280
hsa-napRNA-293	chrX	53603050	53603267	408	-	217	408	206	202	-1237.68	-1245.86	57.9375	35.4021	11.8474	17.8954	AGGCCTCCTTGTCCTTCCCTCTTCCCAGCCTAGGAACTTGATGACAAATGCTTTGTCGTCATGGTAGATGTTTAAAATGTGTTCCTGTTATTAGCCAGATACAAAAAATTGAGTTGTGGCTGGACACGGTGGCTCACGCCTGTAATCTCAGCACTTTGGGAGGCCAAGGTAGGCAAATCAAGAGGTCAGGTGTTCGAGACCAGCCTGGCCAACATGG	0	..(((((((((.((((((......((((((....((((((((((((((...))))))))))................((((((.(((....)))...))))))........))))..))))))(((.((((.....)))))))..............)))))).))))).)))).........((((((((...........)))))))).......	[[[][]][]][]	-68.3	-0.13638	AluSx3-Alu	repeatMask-Alu	35	28	36.6667	102	87.3333	164	7	2	18	3	15.6667	12.5	7	16.3333	51	61	50.25
hsa-napRNA-294	chr22	46664310	46664453	408	+	143	408	192	216	-1367.39	-1578.86	19.3761	36.4045	16.8213	8.22255	GATCAAAGATGTTGGGCGTGGCCCGGGGCTAGCCTGCAGGGCTCCCTGGACAGGGATGTGGTGCAGCCTTGTCCCCCAGGGTGCCCTTGGGAAAGGCCTCTTGGCACTCACCGTGCAGTGCGGTGGCCACGCTGCTGAGGTCC	0	.......(((.(((((((((((((((((((..((((.(((((.((((((...(((((..(((...)))..))))))))))).)))))))))...))))))..))....((((((.....)))))))))))))..)))).))).	[[][]]	-71.6	-0.884662	MIRc-MIR	repeatMask-MIR	58	57	40	56	10	41	6	32	55	18	20	39	36	19	0	2	4.2
hsa-napRNA-295	chr1	46047812	46047976	407	-	164	406.786	240.286	166.5	-1341.47	-860.19	34.5026	13.875	7.82652	30.1675	AAACCCTGTCTGTACTAAAAATACGAAAATTAGCTGGGCATGGTGGCGCGTGACTGTAGTCCCAGCTACCCTGGAGGCAGAGGTGAGAGAATTGCTTGAACCCTGGAGATGGAGGTTGCAGTGAGCCGAGATTGTGCCATTGCATTCCAGCCTAGGTGACAGAG	0	.....(((((((((.......)))).....((((((((((((((........))))).).)))))))).(((((.(.(((.(((..(((.....)))..))))))....(((((..(((((((.((((....)).)))))))))))))).)))))).)))))..	[[][][[][]]]	-49.8	-0.0358307	AluSx-Alu	repeatMask-Alu	18.3333	47	10.5333	163.5	80.7	225.619	9	21	11.3333	3	5	2.33333	4	5	5.5	5	49.2857
hsa-napRNA-296	chr3	15694813	15695187	407	-	374	407	171	236	-1055.43	-1550.2	44.0198	65.7705	14.9945	9.61379	GTAAGTATTAGTCAATTCCCTCCCACCAATTAGTATTGGTCAGTTCCCTCCTACCAGTTATGTTTATCTGTTTGCTCTCATTAGAGCTGAAAGTGTTTTTACATATTAGGCACAAAGACGGTGACAGAAATCATGTGTACAGAGGAAAGGAAGATGTTTACTTGGTGGCAATTAAGTAGCATTTCCCCCAAACTCTTATGCCTGTCTTCAAAGCTCTTAGTCTGTGGTCCTTAGTATACTTTCATAATAATCATGTTTTATAAGTTTGCTGAGTTGCCAAATAATACTCTAAGGTGGATTTGAACTGGGTGGGTGGGAGAGAATAATTGCTGTAGTATGTCTTTCTGACATTTAAAATGCCTCTTCTTTTTCAG	0	.................(((.(((((((((....)))))((((.(((..(((..(((.((....)).)))((.(((((....))))).))..((((((.........))))))..(((((((....(((..((.(((((.((((....((.(((((((.(((((((....)))))))))))))).)).....))))))))).))..)))...)))....)))).((((.(((((((.((((....((((....))))....)))).)))))))..))))............))).))).))))..)))).)))((((((((((.....((......(((((.....))))).......))...)))))))))).	[[][[][][][][]]][]	-89.9	0.769108	ANKRD28	intron	35	28.5	41	84	48	184	14	21	18.5	1.5	5	4	1	11	138	231.5	174.167
hsa-napRNA-297	chr19	30005452	30005650	404	+	198	404	210	194	-1127.64	-1091.68	78.0769	37.8136	6.06534	7.01665	GTGAGTATTTGTTTTTAGTCTTCTATATTTTTAGAAAATATTTTCAAAGAAATATGAAGCTATCTTACAGCCAAGGAACAAATTAATTGAAGTTTAAAATGCTTTCAGACATCTTAGGTTGAATAGTTGCTCTTTGGATAATTTTAGTATGCTGGAGATTTGTGTTGTTAATACGCTTTTTTTTTGTTTAAAAACCAG	0	........((((...(((.((((.((((((((.((((....))))..)))))))))))))))....))))(((((((.(((....(((.((.(((((.(((((...)).))).))))))).)))..))).)))))))....((((((...((.(((((...((((.......))))...))))).)))))))).....	[][][]	-30	0.530796	URI1	intron	25	21	40	101	40	68	15	3	13	4	31	9.36364	20	30	25	78	65
hsa-napRNA-298	chr2	70043476	70043717	404	-	241	404	187	217	-1174.93	-1403.06	19.9467	42.9479	23.6199	30.7142	AAGAAATGATGCAAAATGGTGGCGCAAAAGAGGCCACCAGTGGCAACAAGGGCAGGGCATTTCCTTTGTGGCTGGTGGTCACGGACAACTTCTGGTCTCAATTTCCCAATGAGCTATGCTAAGAAATTTACCAGAAAGCAAAATAAGCCATGCAAAAAGCGATGACAAAGCACTTGGGGTATCCATGCAAAGGTGCAGTTCCCCCTTGTCCACTAATTTTGTGGAGCCAAAAGAGCTGATC	15.36	................((((..(((((((..((((((((((.((((..((((.........)))))))).))))))))))..((((((.(((((((...((((((......(((...)))..)))))).))))))).((.......))(((((.....)).)))...........((((......((((....))))...)))).)))))).....)))))))..))))............	[[][[][][][]]]	-67	0.770666	PCBP1-AS1	intron	85	78	80	89	12	27	70	58	59	18	29	2	32	42	14	2	48
hsa-napRNA-299	chr21	26838278	26838438	402	-	160	402	197	205	-1113.76	-1213.4	38.0175	61.8868	20.375	8.20073	GTAAGTTTTAAAACACCTATTTGCAGACCTTATAATTTAAATGGGCCTTTCAACAGGTCTGGGAAAAAAATATGTCTCATAAAAGATTAATGTGTTTTTAAGCTAAATAATCTAATTAGCCAATGAATCAGAGATTTATGCCTGTTTTTGTCACCTGCAG	0	...(((((.(((((((...(((.(((((((........................))))))).)))........((((......))))....))))))).)))))..............((...(((..(((((((........))))))))))...))..	[[][]][]	-25.8	0.078	ADAMTS1	intron	1	1	0	79	44	59	0	0	3	0	0	0	0	1.8	62	52	131
hsa-napRNA-300	chr6	125998315	125998549	400	+	234	400	166	234	-903.641	-1378.56	51.8405	68.8235	4.16557	3.62773	GTAAGTAAATTTAGCAAAACAAAAAACCTACATGATGAATGCAGTCTGGCCATTGTTGATATATAGGAATACCTAATGTCTGTGAAGTGTTTATTTTGTACCACATTTTGTGCTAAGTGCTTTTCATGTTTTATTTAATGTTGACTCCAGGCTTACAAGGTAATGTTATTAGATAAGCGCCATTTTTCATTGTAAATTATTATAAGACATCAGCATTTCTTTTGTTTCTTTTAG	0	................((((((((........(((((.........((((..(((((.....((((.(.(((((...(((((.((.((...((((..(((..((((.....((.....)).....))))..)))..))))...))))))))).....))))).).))))..)))))..))))....((.((((((....))))))))))))).......)))))))).......	[[][]]	-36.8	0.334641	TRMT11	intron	44	56	25.2	147	37	136	25	23	40.3333	21	13	31	6	13	21	50	55.3333
hsa-napRNA-301	chrX	21844276	21844504	400	+	228	400	319	81	-1511.57	-261.649	24.8111	4.35484	24.9274	13.4765	CCGAGATGGGCGGATTGCTTCAGCCCAGGAGTTCGAAACCAGCCTGGGTAACATGGCGAAACCCCATCTCTACAAAAAATATAAAACTTAGCCAGGCGTGGTGGTATGGGTCTGTGGTCCCAGCTACTTGGGAGGCTGAGTTGGGAGGATCACCTGAGCTCTGGGAGGTGAAGGCTGCAGTGAGCTGTGACCGTGCCACTGCACTCCAACTTGGGTGACACAGTGGGA	0	((((((((((.(..(((((...(((((((.(((...)))...))))))).....)))))..)))))))))..............(((((((((...((.((((((.((((........))))))))))))...)))))))))....(..(((((((((.....((((........(((((((.((.........)))))))))))))..)))))))))..)....)).	[[][][]]	-86.4	-0.150961	AluJb-Alu	repeatMask-Alu	67	92	47	307.05	193	242	13	34	17	10	12	56	67	42	2	38	57
hsa-napRNA-302	chr1	150877004	150877285	397	+	281	397	164	233	-608.834	-1013.61	15.3909	15.2586	3.57318	30.5391	GTAATCCCAGCACTTTGGGAGGCCGAGGCGGCCGGATCACCTGTGGCCAGGGGTTCGAAACCAGCCTGGCCAACATGGCGAAACCCCGTCTCTACTAAAAATACAAAATTAGCCGGGCGTGGTGGCGCATGCCTGTAATCCCAGCTTCTTGGGAGGCTGAGGCAGGAGAATCGCTTGAACCTGGGAGGCAGAGGTTGCAGTGAGCCGAGATAGCGCCACTGCACGCCAGTCTGGGCAACAAGAGCGAAACTCCGTCTCAAAAAAAAAAAAAAGGATATTTT	0	....((((((....)))))).((((((((((..((.((.((((((((((((((((...))))..))))))).))).)).))..)))))))))..((((..........)))).((((((((......))))))))...((((((....)))))))))((((((.((((..((((((...((((((.(((....((.((((((.(((......).)))))))))))))..))))))......))))))..))))))))))......................	[][[][][][]][]	-109.4	0.0443015	AluSq-Alu	repeatMask-Alu	63.5	57	82.6667	148.75	171.333	313.341	30	5	70.5	97	96	269.25	285.333	221.667	493.988	696.267	527.033
hsa-napRNA-303	chr1	52414859	52415337	397	+	478	397	197	200	-1296.43	-1330.31	63.1887	47.6191	8.34202	10.0004	GTAAAGCTTGTGGGCCTTTTGCCACAGGTTGTCTTAACAAAGAAATGTAAAAGGAGTAGTTAGCCTCCTGCAGTACAGGAGTGCCTGACTGTACTGCCTAACAGAAAAGCAAATGGACATAGAATTTGAAAATTAAGGTTCACAGCTTGACTGTCACTTATAAGCTTTGCTGATAAGGTTTGCTTTAGTTTTTTCATCTAAAATTGGAGGAATAAGATCTAACATAATAGTGAAAACCCAATATGATGTTTGTGAAATTAGTCATAAAGCCCTTGAATGTATATGTATTTGAACTGGTTTCATTACTACTTTCTTTGCTCCCTCTTCCTCCACTAATTCAGAGTTGCTTCCACTAAGAGGTGTCCCCTGCATAGGCCAAAAGAATATTAAGCCAATGGC…	0	((((((((((((((((((((((......((((....))))......))))))))..((((((((((((((.....)))))).).))))))).........((((..((((...(((((....((((....))))...)))))..))))..))))..)))))))))))))).((.((((((..((((((((((.......))))))))))(.((((((((.(((((.(((.((......)).))).))))).(((((((((((((.........................)).)))))))))))..(((((((.(((((((.(((..(((((.(((((.....(..(((((......)))))..).(((((((.(((..............))).)).))…	[[][][]][[][[][][[[][]][]]]]	-123.6	0.353438	PRPF38A	intron	56	26	22	183	191	166	5	37	36	52	57	14	4	5	44	64	146
hsa-napRNA-304	chr1	26455549	26455731	396	+	182	396.2	174	222.2	-1186.21	-1578.44	15.2632	37.0333	12.5599	16.0113	CAGCCTGGCCAACATGGTAAAACCCCGTCTTTACTCAAAGTACAAAAATTAGCCGGGTGTGGTGGTGGCTGCCTGTAGTCCCAGCTACTTGGGAGGCTGAGGCAAGAGAATCACTTGAACCCGAGAGGTGGAGGTTGCGGGAGCCAAGATTGCGCCACTGCACTCCAGCCTGGGTGACAGCG	0	((.((.(((......((((((........))))))...................((((((((((((((((.((((((((((((.((.(((((((((.(((..(....)..))))))...)))))))).))).)))))))))))))........))))))))))))..))).)).))......	[[][]]	-65.4	-0.0863686	AluSx1-Alu	repeatMask-Alu	13	2	17	60	69	61.5	21	16	13.5	26	9	17.5	33	11	54.3333	106	57.2
hsa-napRNA-305	chr12	124970693	124970905	395	-	212	395	110	285	-644.285	-1967.85	11.1041	27.5806	14.6581	2.55297	CCCAGGGCCTCTTTCTCCATCTCCCTGCCCCAGCCTGACACAGGGGCCTGCTGAGTTGGTGGGTGCCACCCTGGGGCGCGGCTTCATGCAGTAGGCCTGTCTCACCCTCCCGGCGGGGAGAGGGGCCTGCGCTCCACATGTGCCATGAGCCTGGCCACATTCAAGGCCCTGAAAATCAACAGTGAACAAGACGCTGTCTTGTTCTAACAGTT	0	..((((((((.........((((((((((..((..(((.(((..(((((((((.(..(.((.((.(((...))).)).)).)..)...)))))))))))).)))..))...))))))))))(((((....)))))..((((((((......))).)))))...))))))))............(((((((((...)))))))))........	[[][][]][]	-91.9	-0.258868	DHX37	intron	36	73	115	161	74	192	32	42	13	3	2	23	51	44	36	28.2	24
hsa-napRNA-306	chr19	46928802	46928917	393	+	115	393.067	237.667	155.4	-1615.53	-954.173	25.8253	8.96538	4.53869	4.49673	ACGCCTATAATCCCAGCTACTCGGGAGGCTGAGGCAAGAGAATCTCTTGAACCCGGGAGGCAGATATTGCAGTGAGCCAGGATCATGCCACTGCACTCCAGCCTGGGCAACAGAG	0	...(((....((((........)))).....)))((((((...))))))..((((((.((.((....(((((((.((.........)))))))))))))..))))))........	[][][]	-38.9	-0.212908	AluSx1-Alu	repeatMask-Alu	83	51	50.25	138.688	90.5	165.5	17	18.3333	12	10	29.5	39.1667	38	20.5	30.25	53.0167	46.1
hsa-napRNA-307	chr16	2273905	2274340	393	+	435	393	268	125	-1636.74	-649.578	24.3636	14.9148	24.2166	8.46269	CCTGGGCCCAAGGCTCTTTTCCCCTGCCCTCCCGTGGGCTGGGAACTGCCACAGCTCAGACAAAAATCGGCCAGGGCAGGGTCCTGAGGCTTCAGTCCCAGGCTCCTTAGGGCACCCCTGGTGACCCAGCTCCAGCACTGAGTTTCCAGAGGCCTTGAGGATTTCCCTGGGATGCCAGATGGGCCCTTCCTGCTGCTCCTGGGGTCATCTAAGCTCCAGGCTTGGGTGCAGCCCTGGGCCCCTGCCACAGACGCCCTGAATGCACCTGCCCCTCCCGGTCCCCACGCAGCAGCCTCCTGAGCTGCGGATCATTTTCCTAAGAAGGCATTCTACTTGTGCCAGTCCTTACTTAAAGACCCCTGCTGGTGCTGGCAGCGTGCTACCGGGAAGGATGGTATC…	0	...(((((((.((((......(((((((((.((((((((((((.....)).))))))).........)))..))))))))).((((.(((....))).)))).((((((((((....((((.(((.(((........))).))).))))..))))))))))...((((((((.((.((.((((.....)))))))))))))))).((((((((((...)))))))))).)))).)))))))..((((..(((((.....((((((.(((((((((((((...(((((.((((((....).)))))(((......)))..((((....)))).....(((((((((...................)).))))))))))))..)))))).)))..))))..…	[[][][][][]][[][][][]]	-186.4	-0.378472	intergenic	intergenic	187	185	111.5	115.5	43	68	131	144	106	60	65.5	128	136	175.5	0	1	10
hsa-napRNA-308	chr3	123929342	123929536	392	-	194	392.5	179.5	213	-935.349	-1171.97	35.9	48.2871	5.43926	2.2756	GGGCCCAGGAGCTCGAGACCAGCCTGGGCAACACAGCAAAACCCTGTCTCTACAAAAAATACCAAAGTTAGCTGTGCGTGGTCGTGCATGCCTGTAGTCCCAGCTACTCGAGAGGCAGAAGTGGGAGGAGCCCAGGAGGTGGAAGCTGCGGTGAGCCACTATCATGCCACTGCATTCCAACGTGGGCGACAGAG	0	..(((((((.............)))))))............((((((((((...................((((((((....)))))).))..(((((....)))))...))))))).....))).(..(((((.(...(((((..(((((((.((.........)))))))))))))).).)))))..)....	[][[][]][]	-64.2	-0.0292959	AluJo-Alu	repeatMask-Alu	43	67	19	113	107.5	111	31	30.5	35	22	18	28	24	32	80.3333	85	68
hsa-napRNA-309	chr6	44426183	44426481	391	+	298	391	193	198	-1018.09	-1165.05	69.989	44.4112	8.68972	3.87308	GTAAGTGTTAGAATTTCTGGTTTAGGAAGTTTTAAGTTTCTTTTTATATGATTGCTGCGTTTTACATCATTCATAAAGACTATAAAACAAAATTTCATCTACTTTCTGGAATATAGCAAAGTAGTTCTCAAATCCAATCTTTAAAATGTTTCAGTAGTACCAGAAAGAATTTAGAAGGAAAAAAATGGAAATTGCTTTTGAAAATGTAAAACCGCTGTTTAATTCATGCTGTAACAGGTAATAACATTAATATATTATAGTGATATGTTTGGTAATTGTATTTGTTTTAAAATTTTAG	0	..(((..(((((((((((......)))))))))))....)))....(((((..((.(((((((((((..((((.((((..............((((.((((((((((((..(((((((...(((................)))...))))...)))...))))))))....)))).))))..............)))))))).)))))))).))).)).....)))))....((((((((........(((((((((...))))))))).........))))))))............	[][][]	-48.2	1.38274	CDC5L	intron	45	31	26	148.286	78	185	21	18	15	5	43	9	34.4	14	16	86.35	59
hsa-napRNA-310	chr1	1045523	1045732	391	+	209	391	227	164	-1372.91	-918.498	97.2857	31.4333	4.93195	3.65057	GTGAGTGACAGGGCCCAGGACTGGCCACCGGCTATGCCCTCCTACCTGTTCACCCCCATCACTGTGCTTCTCCTCACCTGCCCAGGCCCTGGCCTGACCCACACCTGGCTGGGGGCTGGGCAGAGCCAGGGTTGGGGACCAGGCTCTGGAGGAGGTGGGGAAGCCCGTCCAGGTGCGGACATCACGTTCCTCCCCGATTTTCCCCAAAG	0	((((((((((((....(((.((((((...))))).).)))....)))).)))).....))))....(((((((...(((((((.((((((((((((.((((..(((.....)))..))))))).))))))))).)))..))))....))))))).((((((((..((...(((.(((.......))).)))...))..))))))))...	[][][]	-96.3	0.132782	AGRN	intron	99	16	53	11	8	12	95	142	135	1	1	59	27	49	2	0	2
hsa-napRNA-311	chr1	3561231	3561499	391	-	268	391	177	214	-1140.72	-1408.37	31.0206	29.6506	3.75071	4.58743	CAGCAGTGATGGTGAGGGCGTTGCGTCCTGGGCTGATGGCAGAAGGTGATGGGGCCCTTCTGGTCCAGCGGGGTGACCCCACTTCTGGAAACAGTGTTAGTGACTTCTTCACCCTGGGGTCCTGTGTGGGAACCTTCAGGGCCTCCCATTGCCAACTTGCCGGCCCTTCCAGATGCCTGAGTCCCTCTCCAGCTTGGGTCCCCAGGGGGCTCCTGGCTGGACAGGAAGCTCTGAGTGCCCCGTAGCCCTTGCTCCTCAGCTGAGCGTG	16.774	((((..(((.(((((((((...(((((..(((((...(((((..((((((((((((((...(((((.(((.((.(((((((...(((....))).....((((.....))))..))))))))).))).)).)))...)))))..)))))))))...)))))))))).....)))))..((((.(((.(((((((.(((((((...))))).)).))))))).)))..)))).............)))))))))..)))))))......	[[[][]][]]	-121.8	-0.516785	MEGF6	intron	126	90	101	1.33333	1	1	59	143	161	28	32	75	164	102	3	1.5	2
hsa-napRNA-312	chr3	129291914	129292061	390	+	147	390.5	214.5	176	-1376.43	-1100.14	20.2905	30.945	10.855	10.4673	AACCCATCTCTACCAAAAATACAAAAAATTAGCTGGGCGTGGTCCCAGCTACTTGGGAGGCTGAGGTGGGAAGATGACTTGAGCCCAGGAGGTGGAGGTTGCAGTGAGCTGAGGTCGTGCTACTGTACTCCAGCCTGAGTGACAGAG	0	..((((((((..((.......(((.....((((((((......)))))))).)))...))..))))))))........(((.((.((((...(((((..((((((.(((.........)))))))))))))).)))).))..)))..	[][]	-50.2	-0.0519304	AluJb-Alu	repeatMask-Alu	15	49	19	101	58	108	4	7	4	6	18	13.1667	13	10	26.5	28	27
hsa-napRNA-313	chr1	39442567	39442713	389	+	146	389	229	160	-1451.19	-959.758	28.1846	13.0612	12.0712	5.64076	GTAAGTATTTTCATTTTTTCATCTCTAACCCTATTGATTTGAGACCAGATGCTGCCACCAGCAGCCTTTGAATGTTGTGTATATCTTAAGAGAACCAAGTTAGATGATATCCATAGAGATAAATTATGTTGTTCAACATGTTTTAG	0	....................(((((((((....((..(((((((.((((.(((((.....))))).)))).............))))))).)).....)))))).)))...........((((.((((((....)))))).)))).	[][]	-22.5	0.54219	MACF1	intron	44	59	28	24	6.5	25	6	6	9	2	1	5	7	4.5	89	114	181
hsa-napRNA-314	chr10	21366284	21366649	387	+	365	387	194	193	-886.646	-900.412	15.7724	25.4581	13.199	3.72106	AAAACCAGACACGATGGCTCACCCCTGTAATTCCAGCACTTTGGGAGGCCGAGGCAGGCAGATCACTTGAGGTCGGAAGTTCCAGACCAGCCTGACCAACATGGAGAAACCCCATCTCCACTAAAAATACAAAATTAGCCGGGCATGGTGGTGCATGCCTGTAATCCCAGCTACTTGGGAGGCTGAGGCAGAATTGCTTGAACCCGGGAGGTGGAGGTTGCAGTGAGCCAAGATGGCACCGTTGCACTCCAGCCTGGGCAACAAGAGTAAAACTCTGTCTCAAAAAAAAATAATAAATAATAATAATAACAACAATAATAATTAAGTATTTCAGGGTAAAATGATAGGATGTCTGGGATTTGTTT	0	....((((((((..........(((((...((((((....)))))).(((..(((((((...((....))(((((((...))).)))).))))).))....((((((.......))))))((((..........)))).((((((((......))))))))...((((((....)))))))))(((((((((.((((((...((((((...(((((..(((((((.((((...))))..)))))))))))).))))))......))))))...))))))))).................................................)))))...........).))))))).........	[[][[[][]][][][][]][]]	-112.7	-0.0284757	AluSp-Alu	repeatMask-Alu	4	8	4	3.4	11	9.55263	9	0.666667	22	0.5	0	0	0	7	693.392	1299.74	889.082
hsa-napRNA-315	chr1	202234550	202234756	386	+	206	386	261	125	-1403.99	-549.485	44.8182	14.7436	75.3207	6.40357	ATGATAGATGCTGTGGTGTAATGGTTAAGTGTCTAGACTGTGGACCCAAACTCTCTAGGTTCAAAGCCTAGCTCTGTCAGTTAGCAGTTGTGTGCACCCTCAGCATGAGGATGATAATAATCCCTATCTGTTGGAGTTGTAACAAGGGTGAGTTTGAATTAATACAAGTTCTAAGACCAGGACCTGGCACATTAGCCATTCCTATT	0	............((((.(.((((((((((((.((((..((((....(((((((.(((((((...)))))))((((..(((.(((..(((((...((.(((((...))))).))...)))))..))).)))..)))).............)))))))......)))).(((((......)))))))))))).)))))))))))))).	[[[][]][]]	-55.5	-0.114944	MIR-MIR	repeatMask-MIR	2	4	7	186	90	186	0	0	3	0	0	8	10	1.5	18	34	168
hsa-napRNA-316	chrX	19848978	19849109	382	-	131	382.071	253.071	129	-1573.34	-693.487	35.5882	11.3068	3.77306	37.632	GGCCAGGCACGGTGGCTCATGCCTGTAATCCCACCAGTTTGGGACACTGATGCCAGAGGATCATTTGAGCCCAAGAGTTCGAGACCAGCCTGAGCAACATAGTGAGACTCTCATCTCTGAACAAAAACTTT	0	.(((((((..((((((....))).....(((((......)))))...((((.(....).))))(((((((......)))))))))).))))).))..((.((((((...)))).)).))............	[[][][][]][]	-34.9	0.0651549	AluJo-Alu	repeatMask-Alu	0	3.5	1.5	6	3.25	2	5	3	6	1	0.2	0	0	0	102.571	239.111	362
hsa-napRNA-317	chr14	92066639	92066754	381	-	115	381	119	262	-672.993	-1762.84	9.76808	25.3068	11.3511	2.05843	GCGCCTATAGTCCCAGCTACTTGGGAGGCTGAGGCAAGAGAATTGGTTGAACCCAGGAGGTGGAGGTTGCAGTGAGCCAAGCTCATGCCACTGTACTCCAGCCTGGGTGACAGAG	0	..((((.(((((((((....)))))..))))))))..........(((..(((((((...(((((..(((((((.((.........)))))))))))))).))))))))))....	[][]	-44.1	-0.0362419	AluSx1-Alu	repeatMask-Alu	17	46	20	147	96	182.25	17	20.5	26	2	9	8	37	7	23	31	54.6111
hsa-napRNA-318	chr12	12129584	12129766	377	-	182	376.788	134.788	242	-834.688	-1658.76	17.0099	78.4865	28.4795	14.8395	CAGCCTGGCCAACATGTGAAACCCCGTCTCTACTAAAAATACAAAAATTAGCTGGGCGTGGTGGCGGGCACCTGTAATCCCAGCTACTCAGGAGGCTGAGGCAAGAGAATCGTTTGAACCCGGGAGGTGGAGGTTGCAGTGAGCCGAGATCGTGCCATTGTACTCCAACCTGGGCGACAGGG	0	...((((.........(.((((....(((((.................((((((((...((((.....))))......))))))))(((((....)))))...)))))...)))).).((((((...(((((..(((((((.((((....)).)))))))))))))).))))))...)))).	[[[][]][]]	-63.1	-0.076108	AluSg-Alu	repeatMask-Alu	11	31	50	48.6429	96.3512	101.667	1.11111	11	8	16	19	17	12	9	48.3357	29.5357	28
hsa-napRNA-319	chr18	46125083	46125368	374	+	285	374	184	190	-1142.25	-1178.73	43.0638	20.9322	16.5411	11.0322	ACCCCGTCTCTACTAAAAATACAAAAATTAGCTGGACCCAGTGGTGCGCAACTGTAGTCCCAGCTACTCAGGAGGCCGAGGCTGGAGAATCACTTGAACCTGGGAGGCAGAGATTTCAGTGAGCTAAGATCGTGCCACCACACTCCAGCCTGCTCAACAGAGCAAGACTCCATCTCAAAAAAAAAGGCTGGGCATGATGGCTTATGCCTGTAATCCCAGCACTTTGGGAGGCCGAGACGGGCAGATCACGAGGTCAGGAGTTTGAGACCAGCCTGACCAACATGG	0	..((((((((..................(((((((((.((((........))))..)).))))))).......((((..((((((((..((....))...(((..((((..(((((.((....)).))))).)))).)))..))))))))(((((....)))))........((((((......((((((((..((..(((....)))..))..)))))).))))))))))))))))))))..........(((((((.(((...)))...))))))).......	[[][[[][]][][]]][]	-100.8	-0.0219827	AluSx-Alu	repeatMask-Alu	53	36.5	85	70.5	75.0833	87	24	9	45	13	58.5	46.5	17	25	64	87	68.5
hsa-napRNA-320	chr11	79431653	79431830	374	-	177	374	188	186	-1285.04	-1238.14	35.4026	17.9277	16.3207	12.7706	GTGGTTAAGTTCTTTGGGCTAATGGTTAGGGACCCAGCTTCTGGAGCTAGAGGACTGGGTTCATTTCCTGGGTATGCCACGTACTGAATGTATGACTACAGGTAGATGACTATTTAAATGATGTATGACTACAGGCAGACTATTTGAATGCTCTATGCTGATTCATGCTGCTATTTT	0	(((((((...(((((((.(....).)))))))(((((((((((....)))))).))))).(((((((((((((......(((((.....)))))))).)))).))))))................))))))).(((((......(((((((.....))..)))))..))))).....	[[][][]][]	-47.8	-0.00692473	MIR-MIR	repeatMask-MIR	0	2	0	10	7	7	0	1	2	0	0	0	0	0	84	173	359.167
hsa-napRNA-321	chr8	144299244	144299422	366	+	178	366.1	142	224.1	-796.09	-1432.88	20.6325	58.9737	11.2147	24.5769	CAGCCTGGCCAATATGGTGAAACGCCGTCTCTACTACAAAAAATTAGCCATGTGTGGTGATGGGCGCCTGTGGTCCCAGCTACTTGGGAGGCTGAGGCAAGAGAACCACATGAGCCCGGGAGGCAGAGGTTGCAGTGAGCCGAGATCGCATCACTGCACTTCAGCCTGGGCAACAGAG	0	....((((((...((((((...))))))...(((((((..............))))))).(((((.(.(((((((((((((........))))).)).......)))))).).)))))..((((.(((((.(((((((..((....))..)))))))))))).)))).)))..)))..	[[][][][]]	-65.4	-0.382374	AluSx1-Alu	repeatMask-Alu	32	33.5	23.5	54	42	52.2	5	21.3333	34	2.125	29	15	9	7	29	63.6	89.5
hsa-napRNA-322	chr3	32735443	32735695	364	+	252	364.5	234.5	130	-1530.18	-776.183	89.2244	17.6639	6.73987	5.63577	ACGCCTGTAATCCCAGCACTTTGGGAGGCCAAGATGGGTAGATCACTTGAGGTTAGGAGTTCAAGACCAGCTGGCCAACATGGTGAAACCCCGTCTCTACTAAAAATACAAAAATTAGCTGGGCGTGGTGGTGGGCACCTATAATCCCCACTACTGGGAAAGCTGAGGCAAGAGAATTACTTGAACCCGGGAGGCAGAGGTTGCAGTGAGCCACGATCATGCCACTGCACTCCATCCAGCCTGGTGACAGAA	0	.((((.....((((((....)))))).(((.(((((((....(((((((.((((((..(........)..))))))..)).)))))...)))))))..................((((((...(.((((((((((...........)))))))))).)..)))))))))..........((((....))))((((.((((.(((((((.((.........)))))))))..)).))..))))))))......	[[][[][]][][]]	-78.8	-0.0452752	AluSx1-Alu	repeatMask-Alu	10	59	27	190	172.5	217.833	35	16	27	5	1	16	14	30.3333	18	19.5	5
hsa-napRNA-323	chr5	181215982	181216281	363	-	299	363.466	191.466	172	-767.44	-634.566	22.3066	14.2591	4.65349	32.011	GCCGGGCGCGGTGGCTCACGCCTGTAATTCCAGCACTTTGGGAGGCCGAGGTGGGTGGATCACCTGAGGTCAGGCGTTCGAGACCAGCCTGACCAACGTGGTGAACCCCATCTTACCAAAAATACAAAATTAGCTGGGCGCGGTGGCACACGCCTGTAATCCCAGCTACTTGGGAGGCTGGGGCACGAGAATAGCTTGAACCTCGGAGGCAGAGGTTGTAGCGAGCCGAGATGGCGCCATTGCACTCCAGCCTGGGCGACAAGAGCGAAACTCCGCTCCGTCTCAAATGTATATATATT	0	.((((((((((((((.............((((.((((((((....))))))))..))))(((((((.((((((((...........))))))))..)).))))).(((((.((..((((...........((((((((.((((((.....)))).))...)))))))).))))..)).)))))..........(((..((((((.......))))))..)))..(((.....)))))))))))......))))))(.(((..(((((......))))).))).)...............	[[][][][][]][]	-120.1	0.0604214	AluSq2-Alu	repeatMask-Alu	47	51.25	31	343.2	509.618	600.586	8.16667	8	50	4	0	82.5	95.6579	51.05	27	56.6667	38
hsa-napRNA-324	chr1	23978273	23978652	361	-	379	361	141	220	-582.086	-1080.45	34.2049	56.4103	4.54233	2.09046	GTAAGTGGTAACATCTAAAAAGTAGTTCTTTTTGTCCTCTAATAAATGTCTGTCTTCAAATTTTTGAAAATTAATTCTGACTCACACATTGCTCTCGTTATTAAAGTTAATCCAAAAATGGTAAAATATATAAATTCCCATTCATGCTTCTGAAACTCATATCGATGATTATATATGTGATTTAAATTTGAATGCACTCTGGTTGCTACTACCTTTAATGTAAGTCCTTTAAAAGTTAATATGTTCTTGTGCTTAGCAATTAAAATTTGGTATTCTTGTTTGTTAATTTGAATCACTTGATCAAAAACAAATTGTATAACAATGAGGTAAACTTCTTTAATATTGTCCCCTAATTTGCTGTCCTCTGTTGTTACCTCAG	0	....(.(((((((..(((((((.....)))))))............(((..((((((((....)))))..........)))..)))........(((.(((...((((....((..(((((...(((......))).)))))..)).......)))).))).)))((((((.....((((((((((((.((((((....(((((((((.(((....((((((....(((...)))....))))))...)))..))))))))).......)))))).........)))))))))))).))))))....(((((((....(((((((((......))))....)))))....)))))))...........))))))).)..	[[][][][][]]	-49.8	2.78059	SRSF10	intron	173.5	166	180	250	127	161.5	91	49	55	47	89	50.5	51	44	105.333	171	237
hsa-napRNA-325	chr12	56730399	56730585	361	-	186	360.886	182.22	178.667	-918.504	-1046.28	27.682	25.1138	3.5712	5.15398	CCAGCCTGGCCAACATGGTGAAACCCGGTCTCCACTAAAAATACAAGAAAATTAGCCAGGTGTGGTGGCGGGCACCTGTAATCCCAGCTACTAAGAAGGCTGAGGCAAGAGAATCACCTGAACCCATGAGGTGGAGGTTACAGTGAGCTGAGATCACGCCACTGCACTCCATCCTGGGCAACATAA	0	...((((((...(((.((((...((((.((.((((..........................)))).)))))))))))))...))(((((........)))))))))................((((.(.(((((((....(((((.((((....)).)))))))..))))))))))))........	[[][]][]	-55.7	-0.397469	AluSx-Alu	repeatMask-Alu	52.6667	84	57.5	124.111	43.1429	164.111	53.3333	35	50	19	68	68.6667	82.2	46	27	32.5	64.188
hsa-napRNA-326	chr6	28898146	28898412	356	-	266	356.5	146.5	210	-710.078	-1201.73	30.1368	31.8182	5.12908	12.5693	AGGCCGGGCGCGGTGGCTCACGCCTGTAATCCCAGCACTTTGGGAGGCTGAGGCGGGCGGATCAAGAGGTCAGGAGTTCGAGACCAGCCTGACCAACATAGTGAAACCCCGTCTCTACTAAAAATACAAAAATTAGCCGGGCGTCGTGACGGGCGCCTATAGTCCCAGCTACTCGGGAGGCTGAGGCAAGAGAATGGTGTGAACCCGAGAGGTGGAAGTTGCAGTGAGCCAAGTCGTGCTACTGCACTCCACCCTGGGTGACAGAG	0	...(((....)))((.((((.(((.....((((((....))))))((((((((((((.(..(((...(((((((.(((...)))...))))))).......)))..)))))))))...................))))(((((((......)))))))....((((........))))))))))).)).........(((..((((.((.((((((.((.(((((.(((........)))))))))))))))))))))).)))...	[][[][][][]][]	-104.6	-0.128521	AluSg-Alu	repeatMask-Alu	18.8333	3	17	121.5	185.073	163.286	15.0526	0	37	1	8	18	13	9	189.833	221.077	157
hsa-napRNA-327	chr5	140504966	140505121	356	+	155	356	183	173	-1104.4	-1066.15	59.2059	43.25	5.84138	5.24855	GTGAGTAGATTGCTTTATTTAAACTTATTTTGCACATTCTGATCTTCTTTGGAAAGGAAAATTATTCTGCATTTATTGTGAAAAGAAATATTATTTGCTCTTAAATTGATAACTTCTGTTAAAAAAAATTTTAACTTATTTTTTTCTTCTCCTAG	0	..((((((((.......(((..((......((((.....((((.((((((...)))))).))))...))))......))..)))........)))))))).........((((....))))((((((((........))))))))..........	[][][]	-17.5	0.885491	ANKHD1	intron	24	25	22	52.5	35	66	13	10	13	24	23	19	9	9	22	24	59
hsa-napRNA-328	chr3	58316591	58316914	356	+	323	356	137	219	-716.264	-1307.76	54.8	63.7091	19.4644	4.8624	GTATGACAGAGAGTGGGAAATTTCTAGTATAACAGGGCAGAGAGACCGATGGAGCAAAAATGCTCTCTTCTGAGAATGAGAATAAATTTTTTGTTGTGAACTCTGAGCAGCTTTTGGGAATTTAAACTGGGATGAATATGAACATTCATCCACCAGAAACTTGTACTCTAGAGAGGGCAAAACTTACGATTTGGTTACAGCTGTAGTTTTCCCATTGATGGTTATAGTTGCAAAGTCAGAAGTGAATATTTTAGAAACCTTAGTTGAAGTTCATTTTGTTCTCTGTCTATGACACACTATGTATTTTCTTGATCTTTCTGCAG	0	...((.(((((((.((((((...(((((....((((((((((((...((((((.......(((((((((..(((.(((((..(((((((((.(((((.........)))))....)))))))))..(((((((((((......)))))))..))))...))))).)))..)))))))))...(((.(((((.((((.(((((((((.....(((....)))))))))))).....(((....)))..........))))..))))))))))))))...)))))))))).))....)))).)...))))))...))))))))).	[[[][]][[][]]]	-82.1	0.733294	HTD2	intron	12	53	49.0333	127.5	108	134	18.6667	13	44.5	1	3	17	33	27	33.5	50.1429	47.5
hsa-napRNA-329	chr7	2255269	2255985	355	-	716	355	146	209	-817.654	-1236.14	15.9273	57	29.8845	64.0383	AGCCCTGTGATGCTGTGTGCGCTGTGGTCCAGTGACTCAGCCTCCCCTGCAGGCCCCCAGGGTGCGCCCTGCCCTTCTCTGGCCACCTGAGCCCCTGCACGGCAGGTCTTGGCCTGACCCCTGCCTCACTGCCGCGCTCCCCTCCTCACATCCACAGCATCCGTTCCTTGCCCTGGTTCCAAAAGTGCTTGGCGAGTGGGGCCGCCGTTTGCATTCCGGTTTGGGTATTATTGATTTGGTGGATGTGGTCTTTGTGTTTTTGGTTTGCTTTTTGGTTTTGAGGTGGAGTCTTGCTCTGTCACCCAAGCTGGAGTGCAGTGGTGCAATCACAGCTCACTGCAGCCTCAACCTCCCGAGTAGCTGGGACCACAGGCAGGTGCCACCACATCCGACTCATAT…	14.774	.	.	0	-0.394269	SNX8	intron	128	174	155	47	27	20.0625	155	156	111	127	89	73	130	161	29.3333	27	132
hsa-napRNA-330	chr20	34987662	34987865	353	-	203	353	170	183	-1077.75	-1163.24	38.7719	37.1304	8.78077	16.1786	CGGGGCAGCTTTGTGTCCAGGGTCTGGTTGATCCGAGACACCAGCCACCTGAACAGCCGGTCATAGGTGGCCTTGGCCAGAGCCCCCACAGCAAACACCACCTGGAGGTGCAGGGAGGCTGGGCTGGGACCTGGCAAGGAGGGGACCCTGCCCGGCTGTCCCCCATGGGTTTGGCCTGCAGGCAGCTCACCTGCTCCACACTC	0	.(((((((....(((((..(((((.....)))))..)))))..((((((((.((.....))..))))))))...(((((((.(((..........((((.......))))..((((((((((((.(((.(((........)))..))).)))))))).))))....)))))))))).((.....))....)))))))......	[[][][[][]][]]	-90.5	2.58143	intergenic	intergenic	14	8	32	64	39	58	30	27	20	18	0	11	26	12.3333	38	39	104.667
hsa-napRNA-331	chr2	39079692	39079936	352	-	244	352.025	120	232.025	-684.619	-1481.49	12.8571	29.3593	8.97474	8.15888	CACCCACCTCCTCCTAGTCTGTGGAAAAATTGTCTTCCACAAAACCAGTCCCTCATGCCAAGAAGGTTGGAGACTGCTGGTTTAAATAATAATGAAATGAACATGTATGTACCTAACATACAGGTTAAAAAATGAAGTATTTCTGGCCAGGCACAGTGGCTCATGCCTGTAATCCCAGCACTTTGGGAGGCCAAGGTGGGCAGATCACGAGGTCAGGAGTTTGAGACCAGCCTGACCAACATGG	0	..(((((((((((((((..(((((((........)))))))((((((((..(((..(((.....)))..)))...))))))))(((((...........(((.(((((((.....))))))).)))...........)))))((((.((((((..........)))))).....))))....))))))))...)))))))..........(((((((.(((...)))...))))))).......	[[][][][]][]	-80.3	0.017705	MER1B-hAT-Charlie	repeatMask-hAT-Charlie	70	76	88.6667	32.8333	59.6667	49	51	113.333	72.25	25	34	57.5	33	61	21.325	13	41.5
hsa-napRNA-332	chrX	48576604	48577025	349	+	421	349	101	248	-311.032	-1216.81	33.9569	80.9796	3.56492	9.31094	GTGGGTAGCCAAAGGGCTGGGATGTTCTCCTATTGCTTCCCTCTCCTTAAGAACTCAGCGCCTGGGTGTTCATGCATACCACACCTTGCTGTTACTAATGTGTACCTAAAATGAGTATGAAATTTAGCATTTTAAGTTAATTGTGTAGTCATATAGTTGCGACATGGTAAAGTATACTATATATGTTGTGCTGTGTGGGTTATATAACTATATTGCTTTAACATGTAATATGATTTAATATACTGCGTATAAATCGTATGCCATAAAACTGTTTACTGTGATACTCATATGCTTAACATATCCTGTTTTTGATACGTAAGGTTTATGTTATGACCCATACTGTAAAATGTGACGCATATAATTACAGTGGTATATATAATGCAGTACCAGAAAACTTTT…	0	.((((......(((((..((((.((.........)).))))..))))).......(((((...((((((...........)))))))))))((((((.((((((.(((..((((.((((....(((((.......)))))...)))).)))).))).))).)))))))))...........((((((.(((.((((((((((((....((((((((........))))))))............((((((.....))))))((((...........)))).....((((.((((.((.((((........)))).)).)))).)))).)))))))))))).))).))))))(((((((.........((((((..........)))))).........)…	[[][][][[][][][]][]]	-98.4	0.0278647	RBM3	intron	70.5	34.5	56	142.393	93	225	19	1	27	26	30	12	11	40	52	140	149
hsa-napRNA-333	chr14	65730495	65730657	348	+	162	348.282	143	205.282	-904.111	-1448.02	19.0667	78.6186	8.76171	13.3679	ACCCTGTCTCTACTAAAAATACAAAAAATTAGCTGTTTATGGTGGTGGGCGCCTGTGGTCCCAGCCACTCAGGAGGCTGAGGCAGGAGATGATGTGAACCCGGGAGGCGGAGGTTGCAGTGAGCCAAGATCGCACCACTGCACTCCAGCCTGGGCGACAGAG	0	..((((((((....................((((.....((((((((((.(((...))))))).)))).))...))))))))))))......(((...((((((....((((..(((((((.((.......))..)))))))))))..))))))..)))...	[][]	-57.9	-0.0306841	AluY-Alu	repeatMask-Alu	21	8.5	14	47	42.7	63.25	18	11.2	15.1	14.2	7	12	0	4	97.0038	83.1818	103
hsa-napRNA-334	chr2	60882524	60882676	348	+	152	348.5	174	174.5	-1111.17	-1126.85	22.8	23.8913	7.94076	14.2521	ATCAGCGGGGCGTGGTGGCGCGCGCCTGTAATCCCAGCTACTCGGGAAGCTGAGGCAGGAGAATCGCTTGAACCTGGGAGGTGGAGGTTGCAGTGAGCCGAGATCGCGCCCCTGCACTCCAGCCTGGGCGACAGAGGGAGACCCTGTCTCTA	0	....((((((((((((..((.((.((((((((((((.((.((((((((((.((..(....)..))))))...)))))))).))).)))))))).).))))..)))))))))).)).........((((.(((((.((....)))))))))))	[][]	-70.2	-0.0550782	AluSx-Alu	repeatMask-Alu	3	7	5	3.25	0.142857	3	22	1	99	60	27	65	82.5	115.55	11	29.1667	11
hsa-napRNA-335	chr15	42859136	42859301	348	-	165	348.102	122	226.102	-767.53	-1607.03	13.8351	53.0948	6.05528	7.17126	ATCCCACCTATACAAAACATACAAAAAATTATCTGGACATGGTGGTGTGCACCTGTAGTCCCAGCTACTCAGGAGGCTGAGAGGTGGGAAGATCACTTGAGCCCAGAAGGTCAAGGCTGCAGTGAGCTGTGATTATGCCACTGCACTCCAGCCTGGGCAACAGAG	0	.((((((((.......................(((((((.((((.....)))))))....))))...(((((....)))))))))))))...........(((((...(((...((.(((((((.((.........)))))))))..)).)))))))).......	[[][]][]	-56.4	0.16878	AluJb-Alu	repeatMask-Alu	24	58.1429	25	33	33	64.6922	29	26.5	29.3333	11	31.5	60	38	49	15	34	44.6111
hsa-napRNA-336	chr22	41152012	41152205	346	+	193	346	153	193	-955.537	-1256.48	62.1562	55.1429	13.4773	17.074	GTGAGAGTAGGGCAATTACTGTTTGATTTGGTTAGGACCTCAGTATAGGAACCCAAGTTTTAAAAAATATTGCAGAAAAATATTTTGATAATTAGATCTCATGGCATAGATTTTGCATGAGAAAGGGTGTTCAGATTACTGATTCCCAACTAGATATCTTTGGAATACTAAAAATTCTTACGTTTTCTTTTAG	0	((((((((.(((((.....))))).((((((((.(((..((((((...((((((.((((....((((((((.......))))))))...))))...(((((((.((.......)))))))))...)).))))....)))))).))).))))))))...(((((....))))).))))))))............	[[][[][]][]]	-42.8	0.110735	EP300	intron	17	10	24	112	49	55	8	22	14	11	5	10.5	0	6	31	35	21
hsa-napRNA-337	chr2	27129525	27129680	343	-	155	343	119	224	-727.23	-1509.39	19.04	65.1636	9.29439	7.18288	GAGGAGGAAAAAAAGGAAGACTGGGCCTCTGGGCTAAGCCCAGGCAATCTTTACCCTCCAAAAGAGATGCCCACGGCCAGCAGTGGAGCTTGGGGATAACGATGCTTTATGTGGTTCACGACTGTCTCTAGATCTTCAGTATTGCTGGCACAAAA	0	...((((......((.....))...))))(((((...)))))((((.(((((........)))))..))))....(((((((((((((.(((((((((.((..(((......)))...))..)))))))))..)))))...))))))))......	[][][][]	-48	1.63247	intergenic	intergenic	37	26	33	61	15	48	16	23	18	16	41	48	62.3333	18	24	4	9.5
hsa-napRNA-338	chr16	633113	633657	342	-	544	342	171	171	-965.638	-1098.57	26.3077	36.1268	10.0792	5.26608	GGCGGTGTGCGCGGCACGGGGCAGGCATCCTCGCAGCTCTCGCGGCTGTGGAAGTTGTTGCCGTTGCCCTCGCAGCCACCGTACACGAAGGGATGGCACTGCTGCAGCAGCGGGCTGTAGGCCCAGCGCGGCTCCCAGCCCCGGCAGGGGCCCTGCACGGCAGGCAGCACGCAGGCGTCGCCGGGGCCGCGGGCACAGGCCTGCTGGCATGCCTCGTAGGTCTCAAAGCCGCGGGCCGCCCCATCACAGCCACGGGCCGGGAAGGTCATGCAGCCGCCCCGCTGCGGGTCGTAGTGCCAGAGGACAAGGTGTGGGGAAGTGGGGCCCGTGCAGGCCTGCACATCCGGCAGGCACTCGGCCGGGGCTGGGATGCTGGGGGCTGCGTCCCTGGCCGGCTCT…	0	.	.	0	1.78726	intergenic	intergenic	155	161	165	58	33	40	85	37	49	30	129	67	190	122	15	16	37.5
hsa-napRNA-339	chr3	57960973	57961274	342	-	301	342.5	140	202.5	-625.325	-963.347	21.3857	16.2651	25.2979	26.3854	GGGCTGGGCGTGGTGGCTCACACCTGTAATCCCAGCACGTTGGGAGGCCAAGGCGGGTGGATCACTTGAGGTCAGGAGTTCGAGACCAGCCTGGCCCAACATGGTGAAACCCCGTCTCTACTAAAAATATAAAAAAAATTAGCCAGGAGTGGTGGCAGGCGCCTGTAATTCCAGCTACTCATGAGGCTGAGGCAGGGATCTCTGCTCACTGCAACCTCCACCTCCCGGGTTAAAGAGATTCTCCTGCCTCAGCCTCCCAAGTAGCTGGGATTACAGGCGCCCACCACACCTGGCTAACTTT	0	..((((((...((((.....))))......))))))...((((....))))((((((.(..(((((((.(((((((.(((...)))...)))))))))....)))))..)))))))......................(((((((((.(((((((...(((((((((((((((((((((...(((((((((((((((((((((((.....))(((((.........)))))..))))).)).))))))))))))))...)))))))))))))))))))))))))))).)))))))))....	[][][][[][]]	-160	-0.0513569	AluSx1-Alu	repeatMask-Alu	150	225	140.143	2.25	9	3	17	1	17	22	41	127	186.75	166	0	1	0.5
hsa-napRNA-340	chr3	52259266	52259716	342	-	450	342	140	202	-671.892	-1137.22	39.2	66.3714	6.29342	2.87287	GTGAGCTGACAGCCTTCAAGCATGGCTGTTTCCATGCTCATACTTCCTATGCTAAGAATTATGTTAGCTGGTTGGTGGAGACCAACAGTTACTCTTGACTTACTCATGAAGGCATGCACTTGTATTTTCTTCCTGCTCATGAACTTACCTCTCTTGGATTTCGTAGATGTTCATTTCTCACCAAGTGACCCAAGTTTGGTATTTAGATATAAAATAATTTCCTAACAATAAAGTTTTCTTGCCCCCTTGAGTATGCCTTGAATACAGAGTTGAGGGTGGGAGTGGATTGTCAACGATGGCAACCACATTTGGAAGCTTGGTGGTGTAGTACATGACAAGGAAAGGGTTTCATGGAAAGGAAGGTGATGCATGTGCTGAGTCAGTGTTTGTAGGCAGCTG…	0	.....(((((.((((((((((((((......)))))))............(((((........)))))..((((((....))))))(((((....)))))......)))))))..((((.((((((.(((((((..(((((((...((((.(((((..........((((......(.((((((((...((((((..((...(((.........)))...)).(((......))).((((((((((((..((((.......)))).)))..).))))))))((((.((((((....))))))))))))))))..)))))))))......))))..)))))...)))))))))))..))))))).)))))).))))...)))))(((((...((.(((((…	[[[][][][]][[][][][]]][][]	-129.8	0.718241	WDR82	intron	53	101	59	214	128	155	39	36	30	3	32	26	9.14286	20	104	84	49
hsa-napRNA-341	chrX	154765530	154765906	339	+	376	339	76	263	-347.579	-1563.96	24.4286	91.1733	5.42286	3.87347	GTATGTGGTTAAAATCGTGCATCAGATGAATGCCTGCTTTTACGTTATTTCCAAGTGTTAAACAATTGATTGAGAATGCTTACTGCTGGCATCCTTGACTTTGGGAAGTGCCCACTGATACAGTTTAAAGCAGGATTCCTTAAGGTATCTGAAATGAGAACCAAGTTTTTAAAAAATTGGCAGTGCACTCAACACTGTTGTAGAACACATGTCCCCACAATGTTAAATTGCTGAGTTTGTCAACAGTTCTCAGTTTTTGTACTTAGTCCATCTTGCAGACCTATGCCAGTTTGTGGGCCACATAGTGGTACTGACTCTTTTTTTACATGTGCTCACGACATGGTATTTTGTTTTGTGTTGTGTCGTTGCTTTGTAG	0	.....(((((....((((...((((((((((.((((((((...((..((((((((.(((............(((.(((((.......))))).))))))))))))))..))..((((...))))..))))))))))))........)))))).)))).)))))...............(((((((.((.((((((((((((.((.(((((((.(((((((.((..((..((((((.(((....)))..))))))..))..)).........((.(((......))).)).)))))))((((...))))................))))))).))))))))..............)))))).)))))))))......	[[][]][[[][]][]]	-87.9	0.784624	DKC1	intron	88	70.5	30	244.833	214	240	27.3333	2.5	29	1	20	9.09091	27	36.3333	26	33.25	49
hsa-napRNA-342	chr9	112402379	112402543	339	+	164	339.333	128	211.333	-819.5	-1442.6	29.4054	60.1115	3.85337	8.8998	GACCCTGTCTGTACAAACAATTTTAAAAAGTAACTGGGTATGGTGGTGTGTGCCTGTAGTCCCAGCTACTTGTGAGGCTGAGATGGGAAGATCATTTAAGCCCAGGAGTTCAAGGCTGCAGTGAGCCATGATTGCGCCACTGTACTCCAGCCTGGGTAACAGAG	0	.((((....(((....)))..............((((((((((((((((((.(((((((((......((((.((.((((.((((((.....)))))).)))))).))))....)))))))).).)).......)))))))))))).))))...)))).......	[[][]]	-54.4	0.0230624	AluJr-Alu	repeatMask-Alu	28.7	53	15	67	13	56	32	24	9	16	17.5	22	42.2667	30	12	33	35.8333
hsa-napRNA-343	chr1	33364818	33365099	339	-	281	339	187	152	-1266.1	-996.347	47.5424	17.8324	2.26193	12.4337	CAGGACTGGGGGCCATAGCTGGCTGAGTCAAACACTGTTCTTCATCTCAAGCCAGATCGTCCCTCTCAGTTCTTACAGTAATCTGGGGCCTCCTCAGCCTTTCCTGTTTCTGACCCAAAGCTGAAAGTATCTGGGGGGTCTAAGCCTATTGAGGGTTTGCAGAGTCTGGTGGAGACCCCATGTAAAGGTAAACACCAGCAGGTGACAGGCTTGAGGCCCGAGGGCCTAAGGCTAACAGTGCCTGGCTAGAATGCAGTACAGAGACCAGTGGCTCCACAGAA	0	.....(((((((((((..((((((((((((..(((((((((((.(((((((((.(.(((.(((((((((.((((.(((((..((.((((((((.(((.(((((..((((........)))).)))))...))))))))))).))..))))))))).))).)))).((((((...(((.........)))...))))))..)))))).)))))))))...))))(((...))).)))))))..)))))......)))).)))......)))))))).)))..	[[[][]][]]	-102.8	0.17937	PHC2	intron	1	7	1	22	17	33	0	2	3	0	0.333333	0	12	0	217	346.5	286.333
hsa-napRNA-344	chr3	142418609	142418814	337	-	205	337	178	159	-1134.18	-998.984	47.2812	15.9	9.62879	27.94	GTAAGTATGAAGTATGTGTTTTGATATGTTACTACTTTGACAGGATAATTGTTATACCTTTTATTTATTATTACTAATTTTGGGTGGAACAGATTTCTGTGATAGCATATAAGCATCAACTTGGATATGCATTTATCAAATCATTAGGTGGAAAAACAGGCTATTCATAATTGTCAGTCACTATCTTTCTGACTTTTTTCCCCAG	0	....(((((((((..((((((..((((((((......(.((((((...(((((.(((((...(((..........)))...))))).)))))..)))))).)))))))))))))))..))))...)))))................((.(((((((................(((((...........))))).)))))))))..	[][]	-36.3	0.286054	XRN1	intron	45.5	19.3333	39	84.6667	34.3333	49.5	18	9.25	20.4	22	11	7.33333	10.6667	6	46	60	58
hsa-napRNA-345	chr15	100631054	100631297	336	+	243	336	176	160	-1140.68	-1032.73	24.5174	13.0612	5.13191	6.22205	CTTTATGAAGAAACAAAATGTAATTTGAATTTTGCAGATTCATGGAAGAAAAGATGCAATTATTATCACTAATGTTTTCAGACTAAAGCGTAAGAAAAAATCACACTGCTTAGTCTACTTAGTGCTGGCCAGTACCAGTTTCTGTGATGTTGGAAATGGTCTCTCCTTGCTGTCCAGTATAGTAGCCACTGGTCCCATGTGGCTGCTGAGCACCTATTAATGTGACCGTTGCCACTGAGGAAC	13.845	(((((((((....((((((.........))))))....))))).)))).......(((((......((((((.((....(((((((.((((..((.....))..)).)))))))))))))))))((((.((((((((.((((((......))))))))))........)))).))))..((((((((((((....)).))))))))))..(((........)))...)))))...........	[][[][][][]]	-60.8	-0.0747964	MER3-hAT-Charlie	repeatMask-hAT-Charlie	107.833	145	120.333	31	77	34	100	64	143.667	26	83	34	37	35	17	3	35
hsa-napRNA-346	chr22	46232572	46232713	335	+	141	335	190	145	-1123.69	-796.914	29.6875	15.7083	21.7486	11.2349	GAGCCCAGGAGTTCAGGTTGCAATGAGTTATGAATGCACCACTGCACTCTAGCCTGGGCAACAGAACAAGACCTATTTCTTTAAAAAAAAATTATATATTTTGCACAAATATATATATAGAGAAAAAGAGGTCGGACATGG	0	..((((((((((.((((.((((.(.(....).).)))).).))).)))....)))))))..((......(((((.((((((((.........(((((((((.....)))))))))..))))))))...))))).....)).	[][]	-36.5	-0.175176	AluJo-Alu	repeatMask-Alu	13.1667	28	19	33	17	29	10	10	14	19	11	16	26	17	23	49	81
hsa-napRNA-347	chr17	76484990	76485165	335	+	175	335	207	128	-1392.52	-809.642	37.3287	12.6016	9.41234	10.3799	ACCGGGCACAGTGGCTCACGCCTGTAATCTCAGCATTTTGGGAGGCTGAGGTGGGCGGATCACCTAAGGCCAGGAGTTCAAGACCAGCCTGGCCAACATGGTGAAACCCCATCTCTACTAAAAATACAAAAATTAGGCTGGGCGCGGTGGCTCATGCCTGTAATCCCAGCATTTT	0	...((((.((.(((((((.(((((...((((((....))))))((..((((((((.(..(((((...(((((((.(((...)))...))))))).....)))))..)))))))))..))..............)))))))))).)).))))))((((.((......))))))...	[[][]][]	-65.6	-0.0880472	AluSx1-Alu	repeatMask-Alu	23	14	16	2	0.25	9	2	8	46.5556	5	3	16	15.3333	35	137.7	169.705	208.333
hsa-napRNA-348-1	chr12	93639885	93640235	335	-	350	334.667	221.167	113.5	-524.899	-364.853	5.77508	6.81403	437.102	9.68691	ATAATACAAAACAATAACCCTTCTGGGGTTTCTTGTGGCGGTTGAAATAGTCCCACATGTGGTCATCAGAAAATAAGCCATTCCTCATACCAATATAGGATCAGCTCCTTGACCTCTGAGGGGCAGGAGTGCTTCCTGGTGTGTGTATTAGAATCCCTTCCTGCCTTGTTTCATGGCAGTGAAATGCCTCTTGGTCCTGTCCAAGTGTATCTTTCACTGATTTCTGAATCATGTTCTAGTTGCTTGACCCTGCCACATGGGTCCAGTGTTCATCTGAGCATAACTGTACTAAATCCTTTTTCCATATCAGTATAATAAAGGAGTGATGTGCAAAAAAAAAAAAAAAAAAA	0	..........((((.((((((...))))))..)))).(((((((............(((((((..(((((((..(((..((((...((((((...(((((...((((((.(.((((...)))))))))))...)))))...)).))))..))))..)))..((((.((...)).))))(((((((((..(((((......))))).))))..)))))...))))))))))))))........((.(((((........))))).))(((((....)))))))))))).........(((((.(((((((.(..........).))))))).)))))..............	[][[[][][]][][]][]	-88.1	0.239372	intergenic	intergenic	328.933	318.783	284.483	339.029	237.9	352.283	4392.53	4572.92	5698.43	4798.63	4412.37	4967.5	5773.45	6647.12	550.35	1182.63	1110.13
hsa-napRNA-349	chr16	89224470	89224604	335	+	134	335.341	173.841	161.5	-1121.84	-986.378	47.9561	42.8072	9.13021	5.38594	TAGCCAGGCGTGGTGGCGGGCACCTATAGTCCCAGCTACTTAGGAGGCTGAGGCAAGAGAATCACTTGAACCCAGGAGGCAGACGTTGCAGTGAGCCGAGATTGCACCACTGCACTCCAGCCTGGGCAACAGCG	0	...((((((..((((.....))))......(((((((........))))).))((((.......))))......((((((((....((((((........))))))...)))).)))).))))))((....)).	[[][][][]][]	-46.5	-0.400185	AluSc8-Alu	repeatMask-Alu	15	7	19.25	53	60	74.8409	19	11.4	15.5	15.3125	12	16	23.125	8	16	20	32.375
hsa-napRNA-350	chr3	139390456	139390899	334	+	443	334.5	131.5	203	-710.771	-1167.9	23.4821	16.8498	14.0006	12.2711	GGGCCGGGCGCGGTGGCTCACGCCTGTAATCCCAGCACTTTGGGAGGCCGAAACGGGTGGATCACCTGAGGTCAGGAGTTCGAGACCAGCCTGGCCAACATGGTGAAACCCCGTCTCTATTAAAAATACAAAATTAGCCTGGCGTGGTGGCGGGCGCCTGTAATCCAAGCTGTTCCAGAGGCTGACAGGAGAATCGCTTAGAACCCAGGAGGTGGAGGTTGCAGTGAGCTGAGATCGCGCCACTGCACTCCAGCCTGGGCAACAGAGCAAGACTCTGTCTCAAAACAAAACACCTCAAAGTTTGTGCTCTTTCTACTACATAAAAATATCTCTTCATTAATGTGGCTGAATTCTAAGGGCCTGTGCCATAGGGGTTACACTACACAATAAAGTTCGAGA…	0	.(((((((((.((....)).)))))....((((((....))))))))))((.(((((.(..(((((((.(((((((.(((...)))...)))))))..)).)))))..)))))).))......(((((((......((...(((((.(((((((((..(((..((..((((..(((..((((..(((((.....(.(((((((((((((...(((((..(((((((.((((....)).)))))))))))))).))))))....(((((((((((.((..................)).))))).))))))(((..((((((..................))))))..)))))))))).))))))))).)..)))................)))).))..…	[[][]][][[][][]]	-147.2	-0.0627328	AluSx1-Alu	repeatMask-Alu	65	82.5556	57	65.5	77.5	80	13.125	19	79	38.25	8	74	62.5	43	101	232.067	377.896
hsa-napRNA-351	chr1	93661236	93661453	334	-	217	334.2	110.2	224	-630.76	-1485.78	16.1761	67.2	16.1412	34.4227	TGCCAGCATTTTGAGAGGCCAAGGCTGGCAGATCACTTGAGGTCAGGAGTTCGAGACCAGCCTGGTCAACATGGTGAAACCCATACCGTCTCTACTAAAAATACAAAAATTTGTAGGCCGGGTGCAGTGGCTTACACCTGTAATCCCAGCACTTTGGGAGGCTGAGGTGGGTGGATCACCTGAGGTTGGGAGTTCAAGACCAACCTGACCAACATGA	0	(((((((..((((......)))))))))))..........(((((((.(((.(((.(((((((.(.......(((((.((((((.(.(((((.........(((((....)))))..((((((((.(.((.((((....)))).))).)))).))))))))).)..))))))...)))))).)))))))...)))..)))...))))))).......	[][[][]]	-72.6	0.0673344	AluSz-Alu	repeatMask-Alu	29.3333	73.5	57	33	42.5	41	22	2	2	31	4.2	12	14.5	8	31.5333	73	56.5
hsa-napRNA-352	chr3	182947334	182947549	333	-	215	333	152	181	-737.482	-983.789	39.8689	70.3889	8.00458	6.85956	GTAAGTTCACATTTTCTACATTTCTCTCTGTTTTCTCAAATTCTGCTATGTTTAAAGATAAATTAACATAATGTATTGGATATAGAATGAGAAATTTGATTACCAGAATTTTGTTACATAATTGTTTTGCATTCTTGTATTTCAAATTGTCCAAACTGTTTTTGTGCAGCTCTTTTTAGTGATACAAATGTATTTTGTTTTTGTTTTTTAAATAG	0	......((((...........((((((((((..((.(((....(((((((((............))))))..)))))))).)))))..)))))((((((.(((.(((((......(((....))).....))))).)))..))))))........((((......)))).........)))).(((((.....))))).................	[[][][]][]	-28.2	0.842501	DCUN1D1	intron	18	28	35	66	23	59	15	7	19	7	0	9.2	5	16	5	73.3333	50
hsa-napRNA-353	chr6	29635441	29635549	332	-	108	332.417	61.75	270.667	-154.061	-975.031	7.95378	7.07103	14.2235	2.09709	AAGTAGGGATAAATTACTCTAAAACAAAAAAGAATCCTAGATAGTTTTCCCTTCAAGTCAAGCGTCTTGTTGTTTAAATAAACTTCTTGTTTAAAAAAAAAAAAAGTA	0	....(((((.((((((.((((................))))))))))))))).((((.(....).))))...(((((((((.....))))))))).............	[][][]	-16.6	2.04743	intergenic	intergenic	172.333	121.75	78.5	302.667	192.75	305.917	347.533	222.667	367.5	412.1	388.5	280.833	297.833	332.733	132.25	271.067	311.6
hsa-napRNA-354	chr3	9443871	9444001	330	+	130	330	174	156	-939.888	-840.062	17.4833	21.2275	7.39388	6.22949	TGGCCAATGATGAAACCCTGTCTCTACTAAAAACACAAAAATTAGCTGGGCGTGGCGGCACACGCCTGTAGTCCCAGCCACTTGAGAGGCTGAGGCAGGAGAATCACTCGAACCTGAGAGGCTGAGGCTG	20.005	.((((..((((.....(((((((.....................((((((((((......)))))))..)))..(((((........))))))))))))...))))(((........))).....)))).	[[[][]][]]	-38.1	-0.0148149	AluSc-Alu	repeatMask-Alu	23	37	37.2	59	41	73.6111	19	38	48	48	32	32	44	21	29.3333	31	70.0714
hsa-napRNA-355	chr1	247345707	247346058	329	-	351	329	219	110	-1492.32	-699.744	68.3358	14.0568	6.26337	11.6589	AAGGCCAGACGCAGTGGCTCATGTCTGTAATCCCAGTACTTTGGGAGGCTGAGGCAGGCGAATCACTTGAGGTCAGGAGTTCGAAACTAGCCTGGCCAACCTGGTGAAATCCCATCTCTACTAAAAATACAAAAATTAGCCGGGCATGGTGAGCACACCTGTAGTCCCAGCTACTCAGGAGGCTGAGGCAGGAGAATTGCTTGAGCTCGGGAAGCAGAGGTTGCAGTGAGCCGAGATGGTGCCACTACACTCCAGCCTGGGTGATGGAGCAAGACTCTGTCTCAAGAAAAAAAAAAATCATCTGAAGTAGCTGGGAATCTAGGTGTGAGCCACCATGCCTACTTAATTATT	0	..(((....(((..((.((((.(((.....((((((....))))))))))))).)).)))..(((((.(.(((((((((((...))))..)))))))...).)))))...............................)))((((((((((.(((((((((...(((((((((((((((.(((((((((((.((..((((((..(((((((.....(((..((.((((.(((.....)))..)))).)))))...)))))))....))))))..))))))))).))...........)).)))).)))))))))))...)))))))..))))))))))))...........	[[][]][]	-135.1	0.069102	AluSz-Alu	repeatMask-Alu	105	111.583	43	9	1	20	139.667	96	171	50.5	45	109.5	155	86	14	47	8
hsa-napRNA-356	chr10	103328783	103328898	328	-	115	327.58	119.58	208	-741.133	-1397.19	10.077	23.4172	9.068	6.87145	ACGCCTGTAGTCCCAGCTACTTGGGAGGCTGAGGCAAGAGAATCGCTTGAATCCGGAAGGCAGAGGTTGCAGTGAGCCACGATCGCTCCACTGCACTCCAGCCTGGGTGACAGAG	0	..((((....((((((....)))))).....))))..........((...((((...((((.(((..((((((((((.......))).))))))))))..))))))))...))..	[][]	-38.3	-0.201857	AluSc8-Alu	repeatMask-Alu	8	25	16	130.25	84	150.205	9	4	14	7	13	21	21	14	2	12	24.125
hsa-napRNA-357	chr14	23583298	23584001	328	-	703	328	117	211	-190.357	-809.312	4.45345	16.9964	7.45312	3.63342	AACTTCAGACGCGCCACCTTAAGAGCTGTAACACTCACCACGAGGGTCCGCGGCTTCATTCTTGAAGTCAGTGAGACCAAGAACCCACCAACGCCGGACACACAAACACTGCATGTTCTCACTCATAAGTGGGAGTTGAACAAGGAGAACACATGGACACAGGAAGGGTAATATCACACACTGTGGCCTGTAGGGGGGTGGGGGGCTATGGGACGGACAGCATTAGGAGAAATACCTAATGTAGGTGATGGGTTGATGGGTGCAGCAAACCACCATGGCACGTGTATACCTATGTAACAAACCTGCACCTTCTGCACATGTACCCCAGAACTTAAAGTATAATAAAAAAAAATGCTTACAATGAAAACTAAGTGAATAAGTAGGATACAAAATTGTATA…	0	.	.	0	0.149832	L1PA7-L1	repeatMask-L1	1623.77	1453.89	1380.36	14	4.33333	3	2314.1	2155.28	2946.88	5632.83	4952.33	9217.55	10131.3	11159.6	3	4	1.33333
hsa-napRNA-358	chr21	36235436	36235802	327	+	366	326.833	208.833	118	-935.348	-467.73	18.5826	16.0909	32.6085	25.6848	AGGCCCGGCTCGGTGGCTCACGCCTGTAATCCCAGCATCCAGCACTTTAGGAGGCTGAGGGCTGCTTGCTTGAGCTCAGGAGTTCGAGACCAGTCTGGCCAACACGGCAAAATCCCATGTCTAAAAAAAAAAAATACAAAAATTAACCTGGCATGGTGGCACACACCTGTAGTCCCAGCTACTTGGGAGGCTGAGGTGGGAGGATCACTTGAGCCAAGGAGGCAGAGGTTGCAGTGAGTTGACATCGTGCCACTGCACTCCAGCCTGGGGCACATAGTGAGACCCTGCCTCAAAAAAATATATATGAGGGAGTAGGTATGGATTTGTGATCGGCATCAACTCTCAAAAACCTTGCAAAAAAATTTT	0	.((((.((((.(((..(((((.((((...((..((((..((((.((((((....))))))))))..)))).))...)))).))..)))))))))).))))......((((....(((((((............................)))))))..((.....((.(((((....)))))..))...))(((((((((.(..(((((((.(((....((((.(((..(((((((.((.........))))))))))))..))))..))).)).)))))..))))))))))...............((((((.(((.(.((((...)))).).))).)))))).......))))...........	[][[][][][]]	-122.8	-0.0249663	AluJb-Alu	repeatMask-Alu	255	177.5	228.333	13	5	3	12	21	26	11	42	279	161	203	0	0	2.2
hsa-napRNA-359	chr22	41249451	41249728	327	-	277	327	183	144	-985.011	-803.26	83.5435	32.64	2.15539	5.95809	GTGAGGCCGGAAGGAACAGCAGGCCCGGGAGGGAGGTGGGTGGGGTCTGCACAGAAGCTGCCCCAGCCATGCCCGCCAACCTCCCTCACCTCGAGTCCTGAGCCGGCTCGCCCACGGGGCCCCGAGGCCTGGGTCTGCCCCAGCAGCCTTGGTCTTCACGATGAGATTCCGGCTAGACTCAGTTGTGGGCACTATCAGCAGAGTCTGGATGGTGGAGTCCAGGGGCCCCCCCAGGTGACTTTGAAGCTCACCCCGCTTTTCGCTGTGTTCCTCTCAG	0	.(((((..((((...((((((((...((((((..((((((((((((..((......)).)))))......)))))))..))))))...)))((((((.......)))))).....((((((((((((((.(((.((((....))))))).)))))).....((.(((((((.((((((((.(((((((...))).)))).)))))))...).)))))))))))))))))....(((((((....)).))))).........))))).))))))))).	[[][][[][]][]]	-128.3	0.0988408	RANGAP1	intron	39	48	35	77	34	114	59	43	88	32	1	20.5	17	19	21	32	37
hsa-napRNA-360	chr19	4687829	4687943	321	-	114	321.393	140.25	181.143	-923.067	-1239.01	14.4908	19.8513	5.02822	5.33718	GCGCCTGTAGTCCCACTACTCGGGAGGCTGAGGCAAGAGAATGGCCTGAGCCCAGGACACAGAGGTTGCAGTGAGCTGAGATCGCACCACTGTACTTTAGCCTGGGCGACAGAG	0	.((((.....((((.......))))((((.((((.........)))).))))((((.(...(((((.((((((.((.......))..))))))))))).)))))))))......	[[][][]]	-42.3	-0.243704	AluY-Alu	repeatMask-Alu	52	43	36	90	44.6429	66.6429	8	20.5	25	9	25	29.5	25.25	26	22.5	16	30.5
hsa-napRNA-361	chr1	43993476	43993632	320	+	156	319.617	108	211.617	-641.278	-1423.36	17.1818	43.6323	8.14986	20.5107	GACCCCATCTGTGCAAAAAAATTGAACAGGCGTGGTGGCACGCACCTGTAGTCCCAGCTACTCAGGAGGCTGATGTGGGAAGAGCACTTGAGCCCGGGATGTCAAGGCTGCAGTGAGCCAAGATGGTGCTACTGCACTCCAGCCTGGGCAACAGAG	0	..(((...((((.(((.....))).))))(((((....))))).((((((((....)))))..))).((((.(.(((.......))).).)))).))).((((.(((((((((((.((((...))))..)))))).....))))).))))......	[[][][][]][]	-55.1	0.113198	AluJb-Alu	repeatMask-Alu	47.6667	14.125	51	16.8333	32	42	3	9	6	4	12	15	17	19	19	42.825	58.5833
hsa-napRNA-362	chr1	66369971	66370136	320	+	165	319.5	161	158.5	-975.6	-962.948	32.2	61.6389	42.034	35.236	ACCCTGTCTCTACCAAAAACACACAAAAAATTGGTCGAGCATGGTAGTGTGTGCCTGTAGTCCCAGCTACTCGGGAAGCTGAGACAGGAAAATTGCTTGAACCCAGGAGGCGGACGTTGCAGTGAGCTGAGATTGTGCCACTGCATTCCAGCCTGGGCAACAGAG	0	..((((((((..(......((((((......((......))......))))))((((((((....)))))..)))..)..))))))))....(((.(((..((((((....(((...(((((((.((.........))))))))).)))..))))))))))))..	[[][]][]	-54.9	-0.179513	AluSx-Alu	repeatMask-Alu	1	0	1.33333	23.5	1	12.1429	1	2	0.5	0.2	1	0	0	0	72.0556	128.5	130.056
hsa-napRNA-363	chr17	38906789	38906952	320	+	163	320	103	217	-629.691	-1487.77	10.6552	37.1184	7.72583	4.40693	CATCCTGGAGTCCCAGCTAGTAGGGTCCTGGCTGAGTCGGGAGGGTCCTTAGGCCTGGACCCCTGAACCCACATGTACTTGGACCTCATGGGCACAGGTAGAGTGTGGCCTGTGTCCACAGAGGCCCAGGACAGCTTCCAGGCTGGGGGCTGTGCTGACATGT	0	....((((....))))......((((((((((...)))))))((((((........)))))).....)))((((((....((.((((.(((((((((((........)))))))))))..))))))(((.((((((((((...)))))))))).)))))))))	[][[][]][[][]]	-78.7	-0.260917	LASP1	intron	66	51	55	7	4	10	24	36	29.5	61.1111	45	41	12	21	28	33.45	71
hsa-napRNA-364	chr10	110589708	110589891	319	+	183	319	136	183	-770.833	-1130.55	40.2963	54.9	5.24436	6.80228	GTTAGTATAGACTAAAATGTGCATTAATGTTTTCAGTAATGTTCGTTACTAGCTGTTATGTGGTCTTTAAGTTACAAGTTAACCGGTCAGGCTTGTTTTCTGTATTTTGATTCTAAACTGTATACTGTTAATGCATCCTCATATGTGTTTAAAATTAAAGACAGTCTACTTTTTATTTATTAG	0	.......(((((......((((((((((((...((((......(((.((.....)).)))(((...(((((.((((.(..(((.(((...))).)))..))))).)))))..))).))))...)).)))))))))).......(((.((((....)))).))))))))...............	[[[][]][]]	-28.8	0.855804	SMC3	intron	7	11	9	72.5	60	90	7.5	0	14	12	0	7	0	2	15.3333	37	75
hsa-napRNA-365	chr22	30571579	30571705	319	+	126	318.725	214.725	104	-1397.21	-549.173	36.3009	5.43879	30.786	15.393	ACGGCCGGGCGCAGTGGCTCACGCCTGTAATCCCAGCACTTTGGGAGGCCGAGGCGGGCAGATCACGAGGTCAGGAGATTGAGACCATCCTGGCTAACACAGTGAAATCCCGTCTCTACTAAAATT	0	.((((((((((..........)))))....((((((....)))))))))))(((((((.(..((((..((((((((...........))))))))......))))..))))))))...........	[[][]][]	-47	-0.114317	AluY-Alu	repeatMask-Alu	11.75	17	26.5	0.0666667	0	0	20.1429	1	27	8	2	122.091	123.309	74.5	0	0	0
hsa-napRNA-366	chr15	63694549	63694773	319	-	224	319	193	126	-1363.05	-831.349	101.579	23.1429	4.02888	10.8995	GTAAGTAAACGGTTCCTGCAAATGTACAGTGCAGGTTACATTTTAGCCCGAGGTTATGGTACTAGTTATGTTCTATATTTTGTGTTTAACATTAGTAGATAAACTTATAGGTAAAGAATAAATAATTTAGTGTTTCATGTTATTAATATTTTAGAAAATTATTCATTTTAATAAATGCTTTGTTTACTGAAAGGAAGATTCTTAACTGTCTCTTTGTCTTTTAG	0	....(((((((((.((((((.........))))))..)).((((.(((..(((((....(((((...(((((..((((...))))..))))))))))....)))))...))).))))...((((((((((((((..........)))))).....))))))))(((((....)))))...)))))))(((((((((((..(......)..)))))..)))))).	[[][][][]][]	-36.7	0.628406	HERC1	intron	33	5	16	54.75	20.1429	40	31	2.5	8.16667	4	0	3	2	3	36	58	100
hsa-napRNA-367	chr19	47277508	47277664	319	-	156	319	193	126	-1143.07	-692.331	18.4075	10.8848	12.342	8.53887	AGGGCCAGGCACAGTGGCTCATGCCTATAATTCCAGGGCTTTGGGAAGCCAAGGTAGGAAAATCACTTAAGCCCAGGAGTTCAAGACCAGCCTGGCTAACATAGTGTGAAACCCCATTTCTATTAAACAAACAAACAAAAAATGCTTAAAAATTTT	0	..((((((((.....(((....)))...((((((.((((((.((((..((......))....)).)).)))))).))))))........))))))))...((((.(((......)))..)))).................................	[[][]][]	-39.7	0.0466414	AluSx1-Alu	repeatMask-Alu	0	3	9	19	5	6	3	1.33333	3	16.1667	9	1	15	3	163	331.533	440.5
hsa-napRNA-368	chr22	46296931	46297379	317	+	448	317	166	151	-1053.98	-946.714	63.4706	21.5714	210.236	5.74746	GTAAGGTGGGGTCAGGGTCGGGGGCGAGGCTTGCCCGGTGGGCCCGGTGCGGCGCGGTGCCCGCCGTTTTCGGGACGGGGAGGGGCCGCGCCCCGCCAGGAGCCGGGCCTGGGCTCGAGCAGGGGTCACTGAGGCCCCTCGCGCCGTGGTCGGGGATGCCGGGAGGTCTAGGGCTGCCCCCCAGGCAAACAGAGCCCCCAACACTCTGGCCCAGAAGCCGAGAATTCCGTTATCTCGTCTGATGGCGTTCGGGCTGACTCCCGGCCTGGCGGCACTCGGGCCCTGGGGTCCCCTGGGATGCGATCATTTCAGAGCGGCCCCCGCGCCGCCTCTCCCAGACCTGGCCGCGGCCTTCAGCTCTCTCTGCCTCTGTGAGCCGAGGGCTGAAGGAAGCCGGAG…	0	(((.(((((((((((((((.(((((..((((((((((((.(((((((((.((((((((.(((.((((((...)))))).).)).)))))))).)))).)).)))..))).))))....(((((((((.....))))))).)).(((((((((((..((..((((((((..(((((((.(((((((....(((((.........)))))((((.((.((((.......(((((((......))))))).((((((((.....))))))))))))..)))))))))))))....((((((((....)))))))).)))))))..)....))))))).))..)))))))))))((((((((((((...(((.....).)).)))))))))))))))))...)…	[[[][][[[][[][]]][]][]][]]	-247.7	-0.567805	G-rich-Low_complexity	repeatMask-Low_complexity	63.1667	131	100	86	61	65	133	46	191	0	25	23	70	76	17	26	65
hsa-napRNA-369	chr2	203784297	203784605	316	+	308	316.033	261.2	54.8333	-1178.19	-209.339	38.3463	8.51802	19.3754	97.164	GCCGGGCGCGGTGGCTCATGCCTGTAATCCCAGCACTTTGGGAGGCTGAGGCGGACGGATCACAAGGTCAGGAGATCGAGACCATCCTGGCTAACACGGTGAAACCCCGTCTCTACTAAAAATACAAAAAATTAGCCAGGCGTGGTGGCGGGCACCTGAAGTCCCTGCTACTCCAGAGGCTGAGGCAGGAGAATCGCCTGAACCCGGGAGGAGGAGCTTGCAGTGAGCCGAGATCGCGCCACTGCACTTCAGCCTGGGCAACAGAGCGAGACTCCATCTTAAAAAAAAAAAAAAAAAAAGTTAACTTT	0	.(((....)))((.((((.((((.(..((((((....))))))(((((((((((..(..((((..((((((((...........))))))))......))))..).)))))))....................)))).((.(((((((.((((.......))))))))))).))).)))))))).))((((..(((((((..((((((..((((....(((((((.((((....)).)))))))))))))..))))))...))).))))..)))).................................	[][[][][]][]	-116.2	-0.0103922	AluY-Alu	repeatMask-Alu	177.833	185.833	219.959	0	0	6	30.5	18.5	45	139.5	35.75	396.5	463.027	366.862	1	1	0
hsa-napRNA-370	chr1	1098100	1098265	314	-	165	314.333	90	224.333	-388.131	-1244.95	11.4286	97.2111	36.4045	5.63091	AACCCCATCTCTACTAAAAGTTTAAAAAATTAGCTGGGCGTGGTGGTGCACACCTGTAATCCCAGCTACTCGGGCGGCTGGGGCAGAGAATTGCTTAAAAACCCTAGAGGTGGAGCTGGCAGTGAGCCAAGATCGCACCACTGCACTCCAGCCTGGGTGACAGAG	0	.((((.......(((...)))...........((((((.((((((((((.(((((.((..(((((((........)))))))(((......)))..........)).)))))((.(((((.....))).)).)))))))))))).).)))))..)))).......	[[][[[][]][]]]	-55	-0.075121	AluSx3-Alu	repeatMask-Alu	26	25.6667	35	50	35.6667	50.3333	46	36	33	23	20	26	11.6667	17	2	7	2
hsa-napRNA-371	chr1	207801141	207801446	312	-	305	311.5	181	130.5	-1430.14	-1005.23	18.8773	38.8907	3.36623	8.1647	ATTGGCTGTGCAGATCTTGCCTACTTCATAAAGAATTTGAAGTAGGTTACAGCCAGCCAGACATTAAAAATGAAGCCCATTAAGAGAAGAATGAAATTCTATGAGCCAAGAAATAAAATGAGAGAAAAGATTAGGGAAGAGAAGAAATGTTGAAGATCAAGGCTGAGGGATGCTCCCTACTGAATGGGAAAACTCCTTAGTTCCACATGGGCTGTAGACACAGCCCTTCTGCCAGCAACTGTTCCTGCAAGGAACTGGTGCTCAACTAAACATACTGTCACATGGTTCCTTGAAGGGGCACAGCA	0	.(((((((.((.......((((((((((.........))))))))))....)))))))))..............((((.(((((((((........))))..((((((.(........(((.((....(.((((((.((((........((((...))))(((((((((.(..((((........))))..).)))))))))......(((((((....))))))))))).))((((...((((((...))))))...))))...)))).)...)).)))).)))))))))))..))))......	[][[][[[][][]][]]]	-88.2	0.0705894	intergenic	intergenic	61.2	61.7	62	94.5	90	183.5	49	19	87	32.3333	46	24	46	40	16	54	57
hsa-napRNA-372	chr16	56434445	56434753	312	-	308	312	164	148	-519.007	-570.751	61.8361	54.6461	2.37725	4.23154	GTAAGTTATTTTGTTTTCAAAGGTAGCCATCTAAAAATTCTGTAGAATAATTTCAAGGATACCTCTATTTGTGTTTTCTCAAAGTTCCTTGAACTTTTGGGTTTGTTGTAAAACTAAAGATGTATACCATGCTTTTAGTTTCAAATCTGTGGCTAGGAAATCTACCTTGAAAGACACAACCAAAATGTATTAATGAGAATTATCTTTTTTCTTACACTTTTTATTAAATGTAAAATTGGTAATTTAAAAATGAAATGGAAGCAGTGATTATATAATAACTTATAATAATGAATTCTGTTTTATTTTAG	0	.((((((((..((((((..(((((((((((......((((....))))...((((((((.((.....((((........)))))))))))))).....(((((((.....(((((((((..((((...)))))))))))))))))))))))))).........)))))..)))))).................((((((.........))))))((..((((((.....)))))).))))))))))((((((((((((((...((.((((((........)))))).))...))))))))))))))..	[[[][][]][][]][]	-55.6	1.17896	NUDT21	intron	37	34	26	88	79	62	50	10	29	42	38	8	11	23	13	43	31
hsa-napRNA-373	chr8	130187447	130187612	310	-	165	310	127	183	-744.724	-1144.01	14.9412	17.1308	5.93674	4.10796	ACCCCCATGTCTACAGAAGAAGTACAAGAATTAGCCAGGGGTGGTGGTGAGTGCCTGTAGTTCTAGCTACTCAGGAAGCTGAGGTGGGAAGATCAATTGAGCCTGGGAGTTCAAGGCTACAGTGAGCTGTGATTGTGGCACTGCACTCCATTCTAGGCAACAGAG	0	.......(((((........)).))).......(((.(((((((.((((((((((..(((((.(((((.(((((....))))).(((.....)))(((((((((.........))))).)))).))))).))))).)))))).))))))))))).))).......	[][[][][]]	-51.4	-0.127458	AluJo-Alu	repeatMask-Alu	57	57	112	54	56.3333	114	26	14	30	18	6	25	54	30	54	38	51
hsa-napRNA-374	chr19	55109735	55109945	307	-	210	307	154	153	-1040.46	-1031.53	40.3333	39.913	7.99232	6.58575	TGGGGCCACTGGAAAGACCCTCAGCCGTGCTGCTCGGGGTGGGACTCTGCGGCCCCAAATCACAAGGCGACTGCCTGTGACACCCTGTGACACCCGGCTCCACACAGGAGCCTCAGAGGGGCTGCAGTGCGCAGGACCTGGATCACAGGCTGCACCCCAGCTCTAAGGAGGGCGGGTCTTTTGCACCCCCTGCAGGACACGCCCACATGA	0	(((((((.(.(((...(((((.(((......))).))))).....)))).)))))))..(((((.(((....))))))))..((((.(((.....((((((.....))))))))).))))((((..((((...((.((((.....))))))))))..))))........(((((.((((..((((.....)))))))).)))))......	[][][][][]	-94.6	-0.199829	PPP1R12C	intron	23	24.5	21	34	25	35	17	38	35	18	36	36	9	14	38	12	42
hsa-napRNA-375	chr10	114874433	114874803	306	-	370	305.833	192.833	113	-962.117	-521.993	31.0481	16.2022	33.4614	41.9308	GGCCGGGCGCGATGGCTCATGCCTGTAATCCCAGAACTTTGGGAGGCAGAGGCGGGCGGATCTCCTGAGGTCAGGAGTTCGAGACCAGCCTGGCTAACATGGTGAAACCCCATTTCTACTAAAAACACAAAAAATTAGCGGGGCATGGTGGCACGCGCCTGTAATCCCAGCTGCTCAGGAGGCAGAGACAGAAGAATCGCTTGAACCCGGGAGGCGGAGGTTGCACTGAGCCAAGATTGTGCCACTGCACTCCAGCTTGGGCAACAACAGCGAAACTCCATCTCCAAAAAGAAAAACGAAAAAATACTAAAATAGGTTATACAATTTGTAGTTCATTTGTAAATGCTCATCATTAGCAAGTTAATATTTT	0	...((((((((.((.(((.((((.....((((((....))))))))))))).))..((((.((((((....))))))))))..((((((((.(((((..((((((((.....)))).)))).............))))).)))).))))....)))))))).......(((((((...((((((...(((((.((((............(((((.(((((((((.((((((...((..((((....))))))..)))))))))))..........)))).)))))....................(((......)))..((((...)))))))).)))))...))))..))...))).))))........	[[][][]][[][][]]	-110.6	-0.0658688	AluSq-Alu	repeatMask-Alu	3	0	0	3	1	3	10	0	0	0	0	0	0	0	319.5	598.833	513.625
hsa-napRNA-376	chr7	98937277	98937649	306	+	372	306	162	144	-1033.32	-942.253	57.4839	54.6207	2.89508	6.28177	GTGAGTGTGTGTGCGTGCGTGTATGCGCACGCGTGTGTGCACACACATGTGTGTGTACTCTGCATTAAGAGTTCTTCCTGTTTATTGCTATATAAACAGTGTATGCCTAAAAGGCTTTATGCATGTGGTTATTACACACTAAACTGTAATAAGAATATACCTGTTTCATAGTCATACTGAGTTTTTTAAAATATTAAACAGTAAAGATAAGTCTCCATCATTTCGTCATAAATTTCTGAAATAGTATATGATTAATATTCCATCTTCCTAAAGGAGAACGGAAACTTGCAGCTAAGGTTGAAGATGAGTTCTGTTCTATTATGAAGTGTCCTCAGTTGTCTATTTTTCTTTACAACTTTTCTTTTTTAATAG	0	...((((((((((((((((((..(((((((((((((((....)))))))))))))))((((......))))......((((((((......)))))))).....((((...))))..)))))))))).....))))))))....(((((..((((............((((.((.((((((..(((((.((((...(((((....(((..((((..........((((((.(((........))).)))))).....((((.(((((.....)))))..)))).....((((....)))).))))..)))))))).)))).)))))....)))))))).))))))))..)))))..................	[[][][][]][[][][]]	-89.2	0.359368	(GT)n-Simple_repeat	repeatMask-Simple_repeat	22	15	45	170	67	87.5	23	16	17	12	5	7.5	16	9	50.5833	27.5	66
hsa-napRNA-377-1	chr16	3689276	3689384	306	-	108	306.022	141.784	164.237	-946.346	-1100.73	54.733	53.6235	9.17112	3.10688	TAGTCCCAGCTACTCGGGAGGCTGAGGCAAGAGAATGGCGTGAACCCGGGAGGCAGAGCTTGCAGTGAGCCGAGATCGTGCCACTGTACTCCAGCCTGGGTGACAGAG	0	..(((.(((((........))))).)))............((.(((((((..(..(((..(((((((.((((....)).)))))))))))))..)))))))..))...	[][]	-37.8	0.193567	AluY-Alu	repeatMask-Alu	18.3333	10	9.07143	75.0353	70.8873	89.6119	5	1.33333	1.25	10.8333	1	6	24	11	3	0.5	0.181818
hsa-napRNA-378	chr10	61956137	61956345	304	+	208	304.167	137.167	167	-822.267	-1051.19	23.5892	19.2217	4.23317	3.34977	CTGGCCTGTTAGAAACTGGGCCGCACAGCAGAAAGTGAGTAGCCTGCCTGAACATTACTGCCTGAGCTTCACCTCCCATCAAATCAGTAGTGGCATTAGATTATCATAGGAGCACAAACCCTATTGTGAACTGTGCATGCACGTGATCTAGGTTGTGTACTCCTTGTGAGAATGTAACTAATGCCTGATGATCTGAGGTGGAACAGTT	0	.(((((((((...))).))))))....((((..((((..(((.....)))..)))).))))(((...((((((((..((((..(((.....(((((((((((.((((((((((((((..((((....((.(((((....)))).).)))))))))))..)))).))))).)))....)))))))))))))))..)))))))).)))..	[][][]	-59	-0.00368268	MER1B-hAT-Charlie	repeatMask-hAT-Charlie	81.5833	67	142	37	29	73.1667	72	51	43	0	1	14	83	38	18	36.5	29.2
hsa-napRNA-379	chr7	103523709	103523925	304	-	216	304	143	161	-897.752	-1035.23	33.5281	24.3529	5.8952	7.40084	GTGGGAGGATCACTTTAGGTCAGGAGTTCAAGACCAGCCTGGCCAACATGGTGAAACTCTGTCTCCCCTAAAATACAAAAATTAACTGGGTGTTGTAGTGCATGCCTATAATCCCAGCTACTCGGGAGGCTGAGACATCAGAATTGCTTGAACCCAGGAAGTGGAGGCTGCAGTGAGCTGAGATGGTGCCACTGCGTTCCAGCCCGGGTGACAGAG	0	.........(((((...(((((((.(((...)))...))))))).....)))))..(((((((.(((..................(((((.(((((((.......))))))))))))...(((((....)))))...((((......))))..(((.....))).((((((((((.((.........)))))))).....)))).))).)))))))	[][[][][][][]]	-70.8	0.00959967	AluSz-Alu	repeatMask-Alu	154	229.25	113.083	4.5	0	6.33333	32.8333	11	33.5333	38	24	44	27.5	24.8333	2	7.16667	9.5
hsa-napRNA-380	chrY	13345071	13345278	304	-	207	304.5	105	199.5	-684.101	-1436.09	13.2353	37.4062	14.1729	9.08933	CCGCAGGATCAACTGTTTTGGGTAGTCTGGGTTTTGTTGACTGGCCGCGGGTCCTGAGTTGTGGTCGCTGCTGGTTTCAGCTGGCTGTGATGAACCCAAGGTGTGATACCTGCAACAACAGCAGTGGGGGTAGACAAGATCACAATATGGGGACCATCCCATAAAGGCCCTAACGTGGTTGGGTTCCATTGTTTGACCCAGACAGAG	0	((((((......))))...))...(((((((((..((.(((((((((((((((((.((((((((((..(((((.(((((.(((.((((..........(((((...)))))......)))))))))))).))).)).))))))))).).))))))..((......))......)))))))))..)).)).....)))))))))....	[][[][]]	-70.9	0.0182027	UTY	intron	2	3	3.95238	6.5	2.5	6.4	1.83333	0	1	3	1.5	1.5	1	0	102.917	173.75	257.667
hsa-napRNA-381	chr2	75248443	75248788	303	-	345	302.865	191.222	111.643	-1200.49	-638.155	46.3569	10.3453	15.1468	15.4652	AGGCCAGGCACAGTGGCTCACGCCTGTAATCTCAGCACTTTGGGAGGCCAAGCTGGGTGAATCACCCGAGATCAGGAGTTTGAGACCAGCCTGGCCAACATGGTGAAACCTCGTCTCTATTAAAAATACAAAAATTAGCGAGGCATCGTGGCACGTGCCTGTAATCCCAGCTACATGGGAGGCTGAGGCAGGAGAATCACCTGAACCCTGGAGATGGAGGCTACAGTGAGCCAAGATTGTGCCATCGCACTCCAGCCTGGGTGACAGTGAGACTCTGTCTCAAAAGAAAATAAATAAAAAATAGATTATGACTCACTAAAGACTCAGATGATTGTTAGCATTTTT	0	.((((((((....(((((((..((((..((((((((...((((....)))))))(((((...))))))))))))))....)))).)))))))))))..(((((((...((((((.......................)))))))))))))((.(.(((((....(((((......))))).....))))).)....(((((((....((((((.(((((((.(((((........)))))))).)).))))))))..)))))))...((((((...)))))).....................((((((((.((......)).)))..)))))....))......	[[][]][][[][][][]]	-114.6	-0.0456044	AluSx-Alu	repeatMask-Alu	6	8	10	7.5	16	27	0	1	1	2	9	2	3	5	342	438.722	349.643
hsa-napRNA-382	chr15	41333638	41333783	303	+	145	302.719	179.719	123	-1218.4	-782.495	39.3704	10.66	5.35863	6.79362	GGCCCGGCGCTGTGGCTCACGCCTGTAATCCCAGCACTTTGGGAGGTCGAGGCAGGCGGATCACCTGAGGTCAGGAGTTCGAGACCAGCCTGGCCCTTAAAAAATTAGCCGGGCGTGGTGGCACACGCCTGTGATCCAAGCTTTT	0	((((.((((.((((.((((((((((...((((((....))))))((((.((((.(((((((..((((....)))).)))))...)).))))))))..............))))))))).).)))))))).).)..))........	[[][]]	-56.7	-0.229497	AluSx-Alu	repeatMask-Alu	3	35	6	41	33.1667	62.1	21	22	33.1667	0	7	31.4444	12	16	35.1429	63.3095	99.3409
hsa-napRNA-69-2	chr11	47426978	47427275	303	+	297	302.685	116.083	186.601	-497.606	-868.823	14.575	8.82886	35.4659	2.69244	GACTCGGGCCGGGCGCGGTGGCTCACGCCTGTAATCCCAGCACTTTGGGAGGCCGAGGCGGGCGGATCACGAGGTCAGGAGATCGAGACCATCCTGGCTAACACGGTGAAACCCCGTCTCTACTAAATATACAAAAAATTAGCCGGGCGTGGTGGTGGGCGCCCGTAGTCCCAGCTACTCCGGGCTGAGCCAGGAGAATGGCATGAACCTCGGAGGCGGAGCTTGCAGTGAGCCGTGATCGCGCCACTGCACTCCAGCCTGGGCGACAGAGCGAGACTCCGTCTCAAAAAAAATTAT	0	..((((((((((((((....((.((((((((...((((((....))))))....((((((((.(..((((..((((((((...........))))))))......))))..)))))))))..((((............)))).)))))))))).....)))))))((((....))))(((((((.(.(((((......)))).).).)).)))))..((((..(((((((.((((....)).))))))))))))).))))))).........(((((...)))))............	[[[][][]][][][]][]	-122.7	0.0591734	AluY-Alu	repeatMask-Alu	214.331	195.277	190.048	210.302	150.984	238.375	51.6111	49.0403	67.0405	26.875	51.3667	196.815	251.729	209.165	235.533	394.415	311.467
hsa-napRNA-377-2	chr15	22785976	22786097	302	-	121	302.091	156	146.091	-765.375	-743.844	8.18874	11.3565	3.39723	8.59028	AAGCCGGGCGCGGTGGCTCACGCCTGTAATCCCAGCACTTCGGGAGGCCGAGGCGGGTGGATCACAAGGTCAGGAGATCGAGACCATCCTGGCTAACACAGTGAAACCCCGTCTCTACTAA	0	..((((((((.((....)).)))))....((((........))))))).((((((((.(..((((..((((((((...........))))))))......))))..)))))))))......	[[][]][]	-45.7	0.0522696	AluY-Alu	repeatMask-Alu	17	20	18	66	22.5	57.5833	26.5	10	49.7576	15	31	60.5	52.0769	38.2727	84.45	153.718	189.662
hsa-napRNA-383	chr9	129144930	129145167	301	+	237	301	223	78	-1170.9	-367.741	20.1066	3.25714	17.411	19.0166	GCTGAGACGGGAGAATCGCTTGAACCTGGTAGGCGGAGGTTGCAGTGAATTGAGATCACACCACTGCACTCCAGCCTGGGCAACAGTGTGAGACTCCGTCTCAAAGAAAAAAATCACTGGTTGGGTGCGGTGGCTCATGCCTATAATCCCAGCACTTTGGGAGGCCAAGGCAGGTAGATCACCTGAGGTCAGGAGTTCATGACCAGCCTGGCCAACACGGTGAAACACTGTGTCTAC	0	..((((((((.((..(((((((..(((...((((((((..(((((((...((....))...))))))))))).)))))))...))).))))..))))))))))..........(((..(((((((......(((....)))......)))))).)..)))..(((((.(((.(((.((.(.((((....)))).).))...))).)))))))).((((((((...))))))))....	[][][][]	-93.5	0.0327853	AluSz-Alu	repeatMask-Alu	80	56	81	156	172	245	29	61	70.3333	43	30	56	31	32.0526	66	40.2	71
hsa-napRNA-384	chr6	129687750	129687946	301	-	196	301	161	140	-973.179	-825.136	47.8649	26.4865	6.40065	5.78604	TCTCGATGACGAGATGGCATGGTTTTGTATCTCAGATCTACCCTTATTGGTTAACTGACCGTGGGTGAGTTACAAAACATCTCTGTGCCTCAGTGGTGTTGTGAAGATTTAAGTGAGCTAAAGCACACAGGCCCACTGGAAATAACTTAAAAAAAAATGTTTGGTTACTATTGAACTTCTTATGCTATCTGAGACA	13.37	((((.......((((((((((((((((((.(((......((((....(((((....))))).))))))).))))))))...........(((((((..(((((....((((.......))))...)))))..)))))))...................(((((((....)))))))....))))))))))))))..	[[][][]]	-47.1	-0.202981	MIR-MIR	repeatMask-MIR	70.3333	128.5	68	20	18.8333	9	13	29	39	14	28	30	25	12	3	0	4
hsa-napRNA-385	chr16	29773067	29773219	300	-	152	300.167	138.5	161.667	-695.824	-814.486	25.5692	36.9524	31.9825	28.1846	ATTAGCTGGGCACGGTAGCGGGTGCCTGTAATCCCAGCTACTCGGGAGGCTGAGGCAGAAGAATCGCTTGAACCCGGGAGGCAGAGGCTGCAGTGAGCAGAGATCACACCATTGCAGTCCAGCCTGGGCCACAGAGCGAGACTCCGTCTCAA	0	..((((((((.((((((.....)))).))...))))))))..........((((((.((.(..((((((...((((((..(....((((((((((..............)))))))))))..)))))).....))))))..))).)))))).	[][]	-59.1	-0.162509	AluSc8-Alu	repeatMask-Alu	604	478.333	344.667	381.333	278	333	571.833	405.833	759.167	326	266	254.5	319	246.833	175	261.917	294.833
hsa-napRNA-386	chr3	62123416	62123576	298	-	160	298.5	88.5	210	-327.022	-1022.27	4.78836	8.88543	19.1239	2.40551	AAGTGTGTTTATTGAATGGTGATTGCCTGCTTTATTTCAGAGGACCAGTGCTTTGATTTTTATTATGCTATGTTATAACTGAACCCAAATAAATACAAGTTCAAATTTATGTAGACTGTATAAGATTATAATAAAACATGTCTGAAGTCAAAAATAAAAA	0	...((((((((((....(((....((..........((((((........))))))..........))..............)))..))))))))))........(((((...((((.....((((.............))))..))))....)))))..	[][]	-20.7	1.17663	AluJb-Alu	repeatMask-Alu	147.5	86	95	81.5	54	97	1031.87	825.5	1152.47	376.833	378.5	322.667	390.333	410.167	78	138.333	205
hsa-napRNA-387	chr17	49569639	49570015	298	-	376	297.733	128.733	169	-502.394	-704.789	28.2339	14.2681	21.9493	45.6659	GGGCCGGGCGCGGTGGCTCACGCCTGTAATCCCAGCACTCTGGGAGGCCGAGGTGGGCGGATCACCTGAGGTCAGGAGTTCGGGACCAGTCTGGCCAAGATGGCGAAACCCCATCTGTACTAAAAATACAAAAATTAGCCGGGCGTGGGAGCGCGCGCCTGTAATCCCAGCTACGCGGGAGGCTGAGGTAGGAGAATCGCTTCAACCCGGGAGGCAGAGGTTGCAGTGAGCCGAGATCGCGCCATTGCACTCCATCCTGGGTTACAGAGCGAGACGCTGTCTCAAAAAAACAAAACAAAACAAAAACTCAAACAACGATAAAACCGAATGGCAGCCGGGCGCGGTGGCTCACGCCTGTAATCCCAGTATTCTATTT	0	.((((((((..(((.((((((..(.((..((((((....)))))).)).)..))))))......((((((........))))))))).)))))))).((((((.(....)))))))........(((((....((((..((((((((((.((.((((((((....(((((((.(....).))))).))........((((((.(((((((((....(((..(((((((.((((....)).))))))))))))..)))))))))...))))))...((((((................................................))))))))))))))))..))))))))))))))....)))))......	[[][]][][[][][]]	-141.8	0.0215181	AluSx-Alu	repeatMask-Alu	122	135.333	88	35	42	46.75	46	13	94.6667	41.3958	26	162	159.833	141.4	158.31	160.383	166
hsa-napRNA-388-1	chr1	151196077	151196198	298	-	121	298.333	157	141.333	-1305.27	-1172.31	10.5128	12.2082	7.77567	7.31032	GTAGCCGGACGCGGTGGCTCACGCCTGTAATCCCAGCACTTTGGGAGGCCGAGGCGGGCGGATCACGAGGTCAGGAGATCGAGACCATCCTGGCTAACACAGTGAAACCCCGTCTTTACTA	0	...(((..(((.((((.....)))))))..((((((....))))))))).((((((((.(..((((..((((((((...........))))))))......))))..))))))))).....	[[][]][]	-44.9	-0.415471	AluYf1-Alu	repeatMask-Alu	20.1667	17.75	25.4167	30.8333	67.1325	41.9893	6.7193	7.83333	17.4	23.5	9	70.3409	78.9833	44.1056	31.2026	56.6702	70.8329
hsa-napRNA-389	chr19	4943252	4943592	297	+	340	297	156	141	-891.602	-845.222	15.6	18.4759	20.1163	8.42863	AGGGGGGGTGGTGAGGAAATCTTCCCATGTTGCTTGAGTGGGTGAGACCTGCGGCCAGCCAGGGAACAGAGTGCAGGGGGCTTCACAGCTTCTGTGAGAGGAGGTTTCGTAGCCACTGTGTTCCTGGCGCACATAATGACAATTGCGGATGTGGATGGGGAGGTTGTGATGTGCTAGGCTCGGGTCTGAGGACCTGCCTGTGGTCATTCCTCCAGCACAGAAGTGGGTGTTGTTGTTGCCCTGCCCCCCCTCCCCACATCGTAGAGATGGGGAAACTGAGTCCACGGCAGTGAGAAGGCACTCATGGAATCTGCACGTGTATTTCCCACATCCCACATTG	0	.(((((((((((.(((...(((((((((.........))))).)))))))...))))((((((.((((.((((((.((((((((((((...)))))).....)))))).).).)))).))))))))))(((.(((((((((.((((...((((.....(((((..(((((..((.((((..(((((....))))))))))).))))).)))))..))))...)))).))))))))))))....)))))))((((((..((...))..))))))....((((.((((((((((((......))))......)))).)))).))))................	[[][][]][][]	-132	-0.324686	AluSx3-Alu	repeatMask-Alu	81.5	86	73	126	82.5	181	4	1	15	43	12	11	12	21	88	144	203
hsa-napRNA-390	chr10	24240890	24241126	296	+	236	296	151	145	-1032.99	-974.391	36.24	33.3628	6.61065	4.70805	CTGCCACCTAGGCTGAAGTGCAGTGGCGCGATCTTGGCTCACTGCAACCTCTGCCTCCCGGCTAAAGCAATCCTCCCACCTCAGCCTCCTGACTACTGGTGCATGCCACTGTGCCAGGCTAATTTTTTGTATTTTTGGTAGAGATGGGGTTTCACCATGATGCCCAGGCTGGTCTCAAACTCCTGGGCTCAAGTGATCTACCCACCTTGGCCTCCCGAAATGCTGGGATTACAGGC	0	.........(((((((.(((((((((.((.......))))))))))......(((....)))................).)))))))((((....((((((((......))))))))...................(((.(((.((((...((((..(((.(((((((..(((.....))))))))))))).))))....)))).))).)))(((((......)))))...)))).	[[][]][[][][]]	-80.8	-0.368478	KIAA1217	intron	82.5	94.5	47	3.33333	5	6.5	51	47	35	12	15	68	87	67.3333	0	2	7
hsa-napRNA-391	chr1	31686504	31686679	296	-	175	296	99	197	-581.111	-1327.69	7.66452	42.9818	4.3713	11.7197	TTAAAATGATGATTTAGAAAGTTCTGCGTGTGCAAGCTCAACAGGCATTGCTGTTTGTCCTGCTCACTGCTGTCTACCCAGTGCCTCAGCCCAGTGCTCCGCCTGTAAAGGTGTCCAATGAAAGGCTGTTGGAAAAATGCCTTCGTGATTTTTGTGTGCTGAGACATGGCTGAGG	20.005	...................((((.(((....)))))))...((((((........)).))))..(((((.........)))))((((((((((((((.((((((....)))))....(((((.(((..((....))..)))))))).......).))))))......))))))))	[][][][[][]]	-46.1	-0.30896	L2a-L2	repeatMask-L2	13	53	45	0	0	0	34	33	69.1429	31	57	49	26	55	35	30	63.25
hsa-napRNA-392	chr2	3532444	3532687	295	-	243	295	165	130	-737.416	-633.734	21.4884	11.3805	3.04038	6.90306	TCAGATGATGATACCGTGTTTTTGCTGTAACTTTCCTATGCTTAGATACACAAATCCTTACCATTGTGTGACAGTTGCCTGCAGGATTCAGAGCAGTGACCTGCTGTACAGGTTTATAGCCCAGAAGCCATAGACTGTGCCACGTGGCCCGGGTGTGTAGTGGGCTGTACCATCTAGGGGTGTGAAATCACCTAAGGACACCTTCCTTAGAACCTATCCCAGTCAAGGGATGCGAGGCTGAGT	20.005	((((.......(((.(((....))).)))..((((.(((.(((((((((((((..........)))))))....(((((((.......))).)))).((((((.....))))))(((((((((.....((((..(((.(((....))).))).))))...)))))))))...)))))).))).))))....(((((((.....)))))))..((((((((......)))))...)))))))..	[[][[][][][]][][]]	-70.6	-0.0321514	Tigger3a-TcMar-Tigger	repeatMask-TcMar-Tigger	119	135	212	22	14	88.5	57	57.5	98.5	41	58	103.5	74.3333	44	15	8	47
hsa-napRNA-393	chr6	149599709	149599903	294	-	194	294.205	235	59.2054	-1653.73	-369.577	86.3265	7.05375	3.4069	7.38626	TGCTCTGATTGGCCAGGTCTGAATAAAACCCCTGGAGTTCCAAGTAAAGTTAGCCTCTTTTGAAGTAGTGGAATAGGAATGAGAGGGGCCCGGCATGGTGGCTCATGCCTGTAATCCCCGCACTTTGGGAGGTTGAGGCGGGCAGATCACTTGAGGTCAGGAGTTCGAGACCAGCCTGGCCAACATGATGAAAC	0	...((((.(((((((((.(((..(..(((.((((.(.(((.((((...(((.((((((((((((((.((((.(((((.(((((....(((......)))..))))).))))).....)))))))))))))....))))).))).....))))))).))))).)))..)...)))))))))))))).))......	[]	-65	-0.0549069	AluSz-Alu	repeatMask-Alu	26	52	42.1429	50	21	66	17	33	40	52	33	15.0833	28.0556	30.0909	45	45	53.0625
hsa-napRNA-394	chr11	134208951	134209144	294	-	193	294	169	125	-1042.57	-738.06	56.3333	32.6087	3.0907	5.32746	GTGAGCCATTAAATCTTCCAGTGCTACAATTTAAGTATAGTGTACCAATTTTTGCTCCAGCAGAAATGGAAATACCATTTTATCCCAATTGGCACACAGGTAGAATTTATTCATTTAAACATGGCTTGTAGGACTAAGAAATATTCCAAGTAAAATCATATCCATTAACTAATATTTCGTCTTTTTTTTTTAG	0	..((((((((((((((.((.((((((.....((((.((.((((.(((.(((((((....))))))))))..)))).)))))).......))))))...)).)).)))))...........)))))))..(((((...((((((((...(((................))))))))))))))))..........	[][]	-33.9	0.471594	NCAPD3	intron	19	17.3333	24	115	52	66.2917	9	4	14	18	7	23	9	11	8	55	46
hsa-napRNA-395	chr20	4015791	4016080	292	+	289	292.038	161.455	130.583	-725.584	-591.202	40.0046	23.4947	47.8439	10.1664	AGGCCGGGCGAGGTGGCTCACGCCTGTAATCCCAGCACTTTGGGAGGCTGAGGCGGGCAGATCACGAGGTCAGGAGATCGAGACCATCTTGGCTAACGCGATGAAACCCCGTCTCTACTAAAAATACAAAAAATTAAATTAGCCGGGTGTGGTGGCGGGCGCCTGTAGTCCCAGCTACTTGGGAGGCTGAGGCAGGAGAATCGCCTGAACCTGGGAGGCGGAGCTTGCAGTGAGCCGAGATCGTGCCACTGCACACCAGCCTGGGCGACAGAGCGAGACTCTGTCTCAA	0	.(.((((((..((((((((.(((((....((((((....))))))((..((((((((...(((.((.((((((((...........))))))))..)).))).....))))))))..)).......................((((((.....(((((...((((....(((((((........))))).))))))....)))))...)))))).))))))))).(((((((.((((....)).))))))))))))).)))))).)(((((((.....)))))))....	[[[][][]][]][]	-123.3	-0.000725608	AluY-Alu	repeatMask-Alu	16.7576	28.3333	60.5	6.5	20.0909	18.5625	16	38.5	100.5	7	4	129	201.624	68.6818	95.3333	87.5167	124.091
hsa-napRNA-396	chr6	112260409	112260721	291	-	312	290.869	157.869	133	-701.892	-566.943	28.8578	12.7534	19.0611	24.2897	AGCTGGGCGTGGTGGCTCACGCCTATAATCCCAGCACTTTGGGAGGCCAAGGCAGGAGGATCACCTGAGGTTAGGAGTTCGAGCCCAGCCTCTGGTCAACATGGTGAAACCCTGTTTCTACTAAAAAATACAAAATTTAGCCGGGTGTGGTGGCATGCGCCTGTAATCCCAGCTACTCGGGAAACTGAGGCAGGAGAATCTCTTGAGCCTGGGAGGTGGAGGTTGCAGTGAGCCTAGATTGCACCACTGCACTCCAGCCTGGGCAAGAGTGAGACTCTGTCTCAAAACAAATAAATAAATAAATAAATATTT	0	....((((((.((.((.(((((((....((((((....)))))).....(((((((.(..(((((.((((((.((.((....))))))))))..........)))))..))))))))...(((((..........)))))..))))))))).))..))))))....((((........))))...((((((((.((..((.(((..(((((((...(((((..(((((((.((.......))..)))))))))))).)))))))..))).))..))))))))))............................	[[][][]][][]	-110	0.0424517	AluSx-Alu	repeatMask-Alu	11.25	12	7	151.25	134.867	225.905	0.25	7.33333	13	0	0	4	0	1	75	72.4143	105.833
hsa-napRNA-397	chr12	24759348	24759636	291	+	288	291.2	112	179.2	-729.245	-1236.98	22.8148	51.8737	6.83038	9.20891	AAGCCTCTTGTAGCTTCCTCGGCTGGGCGTGGTGACTCATGCCTGTAATCCCAGCACTTTGGGAGGACAAGGTGGGAGGATCACTTGAGGTCAGGAGTTCCATACCAGTCTGGCCAACATGGCAAAACCCAGTCTCTACTAAAAATATAAAAATTAGCCCAGCAGGTTGGTGTGTTCCTGTACTTCCAGCTTCTCAGGAGGCTGAGGCAAGAGAATCTCTTAAACCCGGATGGCAGAGGTTGCAGTGAGCTGAGATCGTGCCCCTGCACTCCAGCCTGGGTGACAGAA	0	....(((((((((((((((.((((((((((((....)))))))(((..((((((....))))))..)))((((((.....))))))(((((((((((...((((((((((((((((...))))...............((((...........)))).....)))))))))))))))))).))))))))))....))))))))...)))))))....(((...((((((.(((.((....(((((.(.((.........)).)))))))))))..))))))...))).	[[][][][[][]]][]	-101.7	-0.134493	AluSz-Alu	repeatMask-Alu	88.2	180	132	1.33333	1	0	49.2	37	37	13	11	33	0	30	0	0	0
hsa-napRNA-398	chr1	224304812	224305033	290	-	221	290	147	143	-977.646	-952.377	76.0345	58.5	4.46824	10.3431	GTAAGGTGTGAGTCTTGTTGGTGGCAGTGGTCATGTTTGCAGTGAGAGAAGCATCATTCTGTCCCAAGCTATTTTGCTTGAGGGACCTTCTATGTGCAGAAATGTTTACCAGGAAATATTTCTATATTTAATGGACCTTTGTTTACTTAAAGACTATTCATTATAATTATGAGTTACTACTGAATCATTAATCTTTTCATCTCCTCATTTTTGTTTACCAG	0	...(((.(((((....((((((((((((((((((.((((((.....(((((.........(((((((((......))))..))))))))))...)))))).)))....(((..((((((....))))))..)))..(((((......)))))...((((((.......)))))).)))))))..))))))))...)))))..)))................	[[][][][]]	-53.2	0.0947244	NVL	intron	6	25	15	69	77.5	77	8	0	2	0	1	3	6	21	27	36	31
hsa-napRNA-399	chr8	94876285	94876445	290	+	160	290	150	140	-1031.85	-953.323	62.5	51.5789	3.62541	3.1866	GTATCCTTTCATCCATGTGTGTGATGTTAGAATGATCCATTTTTATAAATTAAAGGAATATTTAATATTGTATATTTTCCAAATCAAAACTGAAAATGAGTTGAGATTCTCTCATTATATTTAATACTATCAGATTTATTTTCCTTAACTGATTCATTAG	0	................(((((((((((((((.((.(((...((((.....))))))).)))))))))))))))))......(((((.....(((((((((((..(((......((((....))))...))).)))))))))))......)))))......	[][]	-19.6	0.932833	INTS8	intron	6	16	5.33333	69	41	71	16	9	6	8	0	3	0	0	33	53	109.5
hsa-napRNA-400	chr3	66317989	66318254	289	+	265	289	142	147	-809.083	-883.596	27.8929	19.3421	10.6955	25.2923	CTGCAGTGATGGCGGCTGCCCCTTTTCCTCAGGAACTCAGTTGTCTTAGGCAGTCTCAAGTCTGATGTGCTGGCTGGTGGGGATTCCAAGCCAGTGGATTTTAGCTCTTGGGGTTCTGTGGGAATGAGGTCACTTGGCTCCCTGGCTTTAGCCCCCTTCCCATGGGAGTGGACAGATGTCCTGCCTCGCTGGGGTTCCCAGAGCTGGAGTATGCAAATACTCCTATGTCTCAGTGTCTGCTCGAGACACCACCCTCCTGAGCAGC	16.774	..(((((.......)))))........(((((((.....((.(((((.((((((((((((.((((..((((((((((........)).))))))))....))))..)))))))(((((((((((.(.(((.....((((....))))...))).).)))))))))))((((((....)))).))..(((((((((((...)))).(((((((....))))))).....))))))).))))).))))))).....)))))))....	[][[][][][[][]]]	-98.5	-0.111277	SLC25A26	intron	48	71	67	29	31	38	31	38	36.2	36	69	26	25	45	2	0	23
hsa-napRNA-401	chr4	39316686	39316850	288	-	164	288	103	185	-634.83	-1246.94	18.2301	59.0425	2.95326	11.556	TCACGATGATTATAGCAGCAGAGGATTAATAATTAAAAATGAGCAACAGAAAAGCTTCAGTTACTGTCTTCAAGAATTAGGGATGTTTATTCATGTTATGAATCACTGCTTGATACTTAGAAAAATTTCCCTTTAAATAACAAGTAGCCCTAGAAAGGCTGAGC	13.905	...............((((.((((((...(((((......((((.........)))).)))))..)))))).....((((((......((((((...))))))..(((((((.((.(((((..........))))).)).)))))))))))))....))))...	[[][[][]]]	-26.3	-0.00916859	RFC1	intron	28	61.5	70	39	23	32.5	12	7	31	19	61	8	11.5	17	4	14	29
hsa-napRNA-402	chr1	77741429	77741616	288	-	187	288	139	149	-825.111	-910.565	39.7143	36.8315	6.38038	2.12042	GTAAGAAACAGGTTTTTTCTTCCTTGAAAAACTATTCACTTTTCTCTTGAATGTGTAATTTTCATAAATTACTGTAATACTCTATGAGCAGTATTTTAAAAATATGTATGATGTCATTAGTGCATTAGTGAATTGTATGTGTTTGTGTCAATATAACCAATGTTGTCTTTTTAATTTCTTTTTATAG	0	..((((((..((((((((.......))))))))...(((..(((....))).))).........((((.((((((.(((...)))..)))))).)))).(((((((((((((.((((((......)))))))))))))))))))..(.((((((.....)))))).).......)))))).......	[[][][][][]]	-30.9	0.323697	USP33	intron	10	10	16	79	34	95	6	10	6	32	66	6	10	13	36.5	51	38
hsa-napRNA-403	chr9	35970927	35971093	288	-	166	287.75	200.25	87.5	-404.217	-208.393	8.57333	6.54169	111.449	6.11654	ACGCCTTTAAAGGTTTTTAAATTGTTTCATATCTGGTCAAGTTGAGATTTTTAAGAACTTCATTTTTAATTTGTAATAAAAGTTTACAACTTGATTTTTTCAAAAAAGTCAACAAACTGCAAGCACCTGTTAATAAAGGTCTTAAATAATTGTCAAAAAAAAAAAA	0	..(((((((.(((((((((((..((((((...((.....)).)))))).)))))))))))..........((((((.......)))))).(((((((((....)))))))))......(((......)))...)))))))..........................	[[][][][]]	-26.1	2.29326	intergenic	intergenic	101.383	93.8833	85.5667	207.476	135.683	180.917	575.989	510.044	667.938	1207.35	1111.15	888.97	1110.39	1135.73	85.6333	160.367	168.933
hsa-napRNA-404	chrX	47862321	47862508	287	+	187	287.273	206.273	81	-1180.93	-363.063	34.0083	5.44538	19.058	5.31846	CAGCCTGGCCAACATAGTGAAACCCCGTCTCTACTAAAAATACAAAAAAAAATTAGCCGGGCGTGGTGGCAGGTGCCTGTAATCCCAGCTACCCGGAAGGCTGAGGCAAGAGAATCACATGAACCTGGGAGGCAGAGGTTGCAGTGAGCCGAGATCATGCCATTGCACTCCAGCCCAGGCGACAAGT	0	..(((((((...(((.((((..((..(((((.......................((((...((.((((((.((.(........))).))))))))...)))))))))..).)..)))))))......((((((((.(((....((((.......))))))).)))).)))).).)))))).......	[[][]]	-54.1	0.0819805	AluSq2-Alu	repeatMask-Alu	14.75	47.3333	5	79	74.1111	172.258	13	28	60.5	7.14286	0	0.333333	8.27692	12	48	48.3773	32
hsa-napRNA-405	chr6	42893356	42893565	287	+	209	287	229	58	-1510.24	-279.309	120.526	4.97143	16.7579	6.4567	CAGGAGGATCACTTGAACCCAGGAGTTCAAGACTAACCTGGGCAACATAGTGAGACCCCCTCCAAAAACAAAAATTGGCTGGATGTGGTGGCACACACCAGTAGTTCCAGCTACTTGGAAGGCTGAGGCTGGAGTATCACTTGAGCTCAGGAGGTTGAGGCTGCAGTGAGCCAAGATTGTTCCACTGCACTCTAGCCTGAGCAACAGAG	0	..((.((.(((((((..((((((((((...))))..))))))...)).)))))..)).))(((((..........((((((((..(((((.....))))).....)))))))).)))))..(((.(((((((((.....(((.((((.....)))).))).((((((((((.......))).)))))))))))))))).))).......	[][][[][]]	-79.3	-0.0636966	AluJb-Alu	repeatMask-Alu	50	41	26.3333	129	27	80.1667	17.25	21	7	29	16	6	18	20	0	6.5	0.333333
hsa-napRNA-406	chr10	101913397	101913560	285	-	163	285	134	151	-773.751	-905.076	23.2267	26.9643	21.1543	12.4177	ACCCCATCTCTACAAAAACATTTAAAAAAGTAGCTGGGTATGTGACGTGCACCTGTAGTCCCAGTTACTTGGGATGCTGAGATGGGAAGATCATTTGAGCCTGGGAGGTTGAGGCTGCAGCGAGCTGTGGTGGCACCACTGCATTCCAGCCTGGGCAATAGAG	0	..((((((((..((.............(((((((((((((((((.....)))..)))..)))))))))))....))..))))))))............((((...((((((.((.(((((.(.(.(((....))))).))))).)))))))))))).......	[][]	-52.9	0.0630406	AluJb-Alu	repeatMask-Alu	36.1429	35.5	19	39	16	55.5	0.2	5.25	15	8	7	4	28	38	7	11.5	45
hsa-napRNA-407	chr7	29106988	29107208	285	-	220	285	156	129	-1064.55	-860.609	26	18.92	18.8968	28.26	AGAAATGATGATGTTTGACTTCCACGGCTACCTTATAAAGGGCAATATTACTTGTGCCTTGGTCTCTTGAATCTTTCAGTCTGAGGAAAGGATGCCATGTTGGGAGGGCACTCAAACAGCCCCATGGCTGAGCCTCTGTGGAGAGGAAGTGAGGCCTCCACCCTCCAGTGGGTACCAACCTTGGAAGAGGTTCATCTAGTACCAGTCAATCCTTCTGATG	20.005	............(.((((((..................((((((.((.....))))))))(((((..(((((((((...(((((((...((.((((.((..(((.((((.((((..(((((....)))))..(((((....)))))...))))))))...)))..))...))))))..))))))))))))))))...)).))))))))).).........	[[][[][]]]	-64	-0.107252	MLT1F-ERVL-MaLR	repeatMask-ERVL-MaLR	31	35	45	51	70	156	22	23	26	7	32	1	9	1	0	0	0
hsa-napRNA-408	chr4	80190229	80190413	284	+	184	284	151	133	-1089.85	-910.99	60.4	13.6023	8.67765	10.1431	ACGCCTTTCCGCAGGTTAAGTGGTCACCTAGCGGGAAGCAAGTGATGGCACTAATTGCCGGTGGAAGGCTAAAGAACATGGGAAATGTGGCGGGCCCTTGGGAACTGCATTTCCTCCCTGCTTCGCCCAGGGCTCATTTGGAGCGTACCAAGCGCACCGCTTGGCCCCACACTGCCCCACATTC	0	..(((((.((((.(((..(((((((((...((.....))..)))))..))))....))).)))))))))....(((..((((...(((((.(((((((.(((....(((.........)))....))))))))..............(((((((...))))))))))))))....))))..)))	[][[][]]	-67.5	-0.466577	PRDM8	intron	2	1.75	1.83333	3.75	2.75	0	2.125	0	1.75	0.5	1	0	0	1	97	121	207.429
hsa-napRNA-409	chr18	12630376	12630674	284	+	298	284	182	102	-1664.89	-841.466	70	10.3875	12.2836	3.89044	ATGGCAGGCACAGTGGCTCGTGCCTGTAATCCCAGCACTTTGGAGGCTGAGGCAGGCAGATGACCTGAGGTTCCGAGTTCGAGACCAGCCTCGCCAACACGGCAAAACTCCATCTCTACTAAAAATACAAAAATTAGCTGGGCGTGGTGGCACATGCCTGTAATCTCAGCTACTCAGGAGGCTGAGGCAGGAGAATCGCTTGAACCTGGGAGGCAGAGGTTGCAGTGAGCTGAGATCATGCCACTGCACTCCAGCCTGGGCAAGAGCAAGACTCTGTCTCAAAAAATAATAATAATTT	0	....((((..(((((((((.(((((.......((((.((((.((((((((((((((((..((.((.(((((((((....)).))...)))))(((.....)))......((((.((((((((...........)))).)))).)))).))))..)))))))...))))))..))).))))))))))))).)))..)))).))..)))).(((((((((..(((((((.((((....)).)))))))))(((..((....))..))).....)))))))))..................	[[][][]][[][]]	-104.9	-0.274955	AluSx-Alu	repeatMask-Alu	20	6	6.33333	45.25	134	133.083	3.64286	12	10	2	1	25	10.125	3	90.8333	141.85	254.752
hsa-napRNA-410	chr2	159920528	159920701	284	-	173	284.5	90	194.5	-308.51	-812.354	9.33731	9.99492	11.6845	22.5296	GGCCGGGTGCGGTGGCTCACGCCTGTAATCCCAGCACTTTGGGAGGCTGAGGCGGGTGGATCAAGAGGTCAGGAGTTCGAGACCAGCCTGGCCAACATGGTGAAACCTCATCTCCACCAAAAAATACAAAAATCAGCTAGGTGTGGTGGCGTGTACTTGTAATCCCAGCTTTT	0	(((((((((((((.((.((((((((...((((((....)))))).(((((....((((((......(((((((.(((...)))...))))))).....(((((....)))))))))))..............))))))))))))))).)).))))))))........)))...	[[][[][]]]	-57.8	-0.0419635	AluSg-Alu	repeatMask-Alu	2	5	1.43333	10	4.07143	6.33333	0	0.833333	5	0	1	0	5	0	325.402	497.183	354.281
hsa-napRNA-411	chr14	90002692	90002858	283	+	166	283	66	217	-381.001	-1488.99	13.6552	64.1136	9.96184	16.9413	AACCCCATCTCTACAAAAAAAAAAAAAAAGGCGGGGGATGCTTGGTGGTGTGCGCCTGCAGTCCCAGCTACTCAGGAGGCTGAGGTGGGAAGATAACTTGAGCCTGGGAGATTGAGGCTGCAGTGAGTCATGATGGCACCACTGTACTCCAGCCTAGGCAACAGAG	0	............................((((.((((.(((..((((((((((.(((((((((.(((...(((...(((((.((((.........)))).)))))..))).))).)))))))).).)).......))))))))))))))).))))...........	[]	-56.3	-0.0488109	AluJb-Alu	repeatMask-Alu	18	24	13	29	13	46	18	8	1.07692	9.33333	20	31	35	29	20.1667	50	33
hsa-napRNA-412	chr3	132522997	132523156	283	+	159	283	150	133	-956.196	-841.69	34.1772	19.4634	9.57865	12.9335	GTAAGTAAAAACAAAGGTAATAATTTATAGCCTTTAAATAAAATCACTGGGAAGGGCAAACATTTCTTACTGTGCCCATCACCTCTAAAACTTATGCTAAAGGTTAATGAAAATGTATTTGTGACTGAAGTTTGGTATCCATCCCTTTTTTTCCCCAAG	0	...........((.(((((....(((((((((((((.((((.......((((.((((..(((........))))))).)).))........))))..)))))))).)))))....))))).))...((((...((........))....))))......	[][]	-24.4	0.575217	DNAJC13	intron	22.9	16.5667	27.0333	30.8333	22.3333	57.95	7	11	8.03333	3.16667	2	6.03333	2.2	1	61.0333	71	77
hsa-napRNA-413	chr12	89610043	89610420	283	-	377	283.2	151.2	132	-822.527	-737.451	60.48	39.6	2.52167	2.98096	GTAAGTAGATTTTTCAGTTATTTCACAATTTCTTAATACAGAAATGTGTTCTGCTTCCCAGAATAGTAATAGATACTGAATATTAGATTGAGTCATGGATATCATCTGTTTTAATAAAATCTAAATACATTTCCTTTGATACCTTAGGTAAATTGTGTTGTTAAGTGATTATCTTAAGTGTTTAAAACAGGATATTGCTCTGAATATACCCATAGTTTCTGAAGTAGGTTCTCACCCAACATCTAAGCAATTTCCATTTTTATATTTGTTTATTTATTTTTAACCTTGAGTCTATAAAACCGACGTCAGGATATTCTTCAGAATCATCTTATTAAAGAGTAATGTTTTTATAACACAAATATTTGCTTGTATTTAAG	0	.(((((((((...(((.(((...((((((((((((((((((((((((((((((.....)))).(((((.....)))))....(((((((.....((((((...))))))........))))))))))))))))...)).))..))))).))))))))....))).))).........(((((......(((((((((((((.((((..........((((((((..(((....))).......(((((((...............)))))))............((((((((.........))).))))).....))))))))......))))..)))))))))))))...)))))....)))))))))........	[[[][][]][[][][]]]	-67.1	0.981535	ATP2B1	intron	37	43	21	85.2	63	49	2	6	4	25	10	2	2	8	94	257	267
hsa-napRNA-414	chr4	188513123	188513325	282	+	202	282	128	154	-731.554	-913.376	30.4762	40.2405	2.66494	6.11619	AAGGCCGGGTGCGGTGGCTCACGCCTGTAATCCCAGTGCCTGTAGAAAACAAGGCCGGGCGCGGTGGCTCACGCCTGTAATCCCAGTGCCTATAAAAAACAAGGCCAGACGCGGTGGCTCACGCCTGTAATCCCAGCACTTTGGGAGGCCGAGATGGGCAGATCACAGGGTCAGGGGATGGAGAACATCTTGGCCAACATGG	0	..(((((.(((.(((.((.(.((((((..........((((((.....)).)))))))))).))).)))))).(((((.(((....(((((((.........((((..(((.((((.....)))))))..((((((....))))))))))...)))))))))).)))))......(((((.....)))))))))).......	[[][[][]][]]	-69.7	-0.149169	AluSx-Alu	repeatMask-Alu	4	5	4	0	3	0	0.125	9	3.5	0	0	0	9.66667	0	168.625	200.458	167.583
hsa-napRNA-415	chr6	28474386	28474551	282	-	165	282	90	192	-336.701	-855.641	16.6361	46.8	4.69714	2.4594	TAAGGTTTTCATTTTCACTAGAAAGCCAGTTCTTCATTAACCTCGACTGTACCTAAATCTTCCACTGTATTCACTATACTGCAAGTTCTAATGCAATCAATTATAGGTTATGTGAAGGCAAAATTCCCAGGCTCAAAGAAGAAAATGAGAACTTTGTGAAGTTTT	0	((((((((((((((((.......((((...(((((((((((((.((.((((.......(((.((..((((.....)))))).)))......)))).))......)))))).)))))))...........)))).......)))))))))))))))).........	[]	-32.7	-0.405635	intergenic	intergenic	11	44	11.5	60	52	78.5	33	19	33	0	4.5	20	8	18	50.8333	48.3333	172.5
hsa-napRNA-416	chr6	30585682	30585878	280	+	196	280.1	147.1	133	-766.391	-757.627	46.8045	37.587	6.67883	11.3307	GTAAGTAGGATTGTGTGTGGATGCAGGGAAGAGATAGAACCTCGAAAAGAGGCCTGAGTGGGAGGGCCTATTTAGATAAACTGAATCCTGTCAGAATTCCAGACAGTGATGCCTACCCCATCACCACCAGTCCCTGGTTGTCCCTTTGCTGGGAAGAGGAGCAACCACTGATGCCTGGTCCCCTCTTCTGCCCCAG	0	.(((.((((((((.(((..((((..(((.((........((((.....)))).(((((((((....))))))))).........((((((((.........))))).)))..)).)))))))..))))))).)))).)))........(((((.(((((((..((((........))))...)))))))..)))))	[[][][]][]	-62.9	-0.154911	ABCF1	intron	22	52	31	39	50	47	24	4.1	13.5	3	9	6	11.5	1	2	37.6667	19.25
hsa-napRNA-417	chr2	171532623	171532786	280	+	163	280.5	136.5	144	-896.755	-937.885	24.4478	19.6835	10.2213	7.93975	ACCCTGTCTCTACAAAAAAATACAAAAATTAGCCGGGCATGGTGGTGTGCACCTGTAATCCCAGCTATTTGGGAGGCTGAGGCAGGAGAATATCTTGAGCCCAGGAAGCAGAGGTTGCAGTGAGCCAAGATCATGCCACTGCACTCCAGCTTGGGCGACATAG	0	..((((((((....................((((..(((.((((.....)))))))..((((((....))))))))))))))))))............(((((((.....(((..(((((((.((.........))))))))))))...))))))).......	[[][]][]	-54.2	0.149498	AluSz6-Alu	repeatMask-Alu	3	5	5	53	47.5833	71.25	4	8	9	0	7	5	9	1	68	107.987	143
hsa-napRNA-418	chr17	16099218	16099342	277	-	124	277	117	160	-703.623	-1021.14	36.4	67.3684	2.58636	3.74763	CCCCCAGTGACCATGACAACACTGGGAAATATGACCAGGCCCATAAAGCATGACACTAGTACAAAATTTCCTCAAGTTTATATATTGGGCATCCTAAACTTGAGTGTAGGTATGGGCAACATCA	0	..(((((((..........))))))).....(((....(((((((..............((((.......((((((((((......((....))))))))))))))))..)))))))....)))	[][]	-31.4	-0.203291	NCOR1	intron	17	21	22	27	29	30	14	10	11	28	15	16	12	16	20	45	24
hsa-napRNA-419	chr1	147661165	147661341	277	-	176	277	108.5	168.5	-730.514	-1212.23	13.4101	74.8889	20.3906	13.708	AAACCCTGTCTCTCAAAAAAAAAAAATTAGCTGGGCATGATGGTATATGCCTGTAGTCCCAGCTGCTCGGGAGGCTGAGGTGAGAGGATGAGCCAAGGTAATGCCACTGCACTCCAGGAGGCAGACGTTTCAGTGAGCCAAGATCATGCCACTGTACTCCAGCCTGGGCAACAGAG	0	.....((((((((((............((((((((..((..(((....)))..))..))))))))(((((....))))).)))))).....(((.((((..((((.(((.....)))..))))((.((..(((((.((.........))))))).))))..)))).))).))))..	[[[][]][[][]]]	-53.6	0.0127886	AluSx3-Alu	repeatMask-Alu	24	52.5	19.5	65.25	47.5	81	17	11	10	3	1.5	28.1667	13	6.5	2.33333	28	1
hsa-napRNA-420	chr22	31778262	31778474	275	+	212	275.077	78	197.077	-457.395	-1389.37	12.0147	67.9576	12.2759	13.2281	CAAGGTGGGCAGATTGCTTTATCCCAGGAGTTCAAGACAAGCCTGGGCAACATGGAGAGACCCACCTGTACAAAAATTAGCCAGGCATGGTGATGGGTACCTCTGGTCCCAGCTATTCAGGAAGCTGAGGTGGAAGAATTACCGGGATCCTAGGAGTTCGAAGCTGCAGTGGGTCATGATTGCATCACTGCACTCCAGCCTGGGCAACAGAG	0	..(((((((....((.((((((((((((.(((...)))...))))))....)))))).))))))))).............((((((.(((...((((.(((...))))))).((((((((....)))).))))..(((((.((.........)))))))..((.((((((((..((....))..))))))))))))))))))).........	[][[][][][]]	-70.5	-0.256588	AluJo-Alu	repeatMask-Alu	17	2	23	57.3333	47	92	11	60.5	78	0	0	4	6.16667	20.0769	52	10	23
hsa-napRNA-421	chr12	51173583	51173705	275	+	122	275.071	130	145.071	-623.829	-760.527	9.5122	24.4174	10.7801	6.79694	TTTAGGCCGGGCGCGGTGGCTCACGCCTGTAATCCCAGCACTTTGGGAGGCCGAGGCGGGCGGATCACCTGAGGTCGGGAGTTCAAGACCAGCCTGACCAACATGGAGAAACCCCGTCTCTA	0	....(((((((((.((....)).)))))....((((((....))))))))))((((((((.(..((.((((.(((((((.(((...)))...)))))))..)).)).))..)))))))))..	[[][]][]	-50.9	-0.21617	AluSp-Alu	repeatMask-Alu	3	6	0	5.5873	0.171429	5	44.5917	8.52692	41.2262	42.8012	37.5	68.775	72.025	63.5262	0	1.5	8
hsa-napRNA-422	chr6	144522171	144523015	274	+	844	274	100	174	-551.309	-1077.88	53.5714	47.8022	2.83949	2.87592	GTAGACCTCTGGGCACTGTGTTTGAATGGCCACAGTTAATGTAGAAGTAGAGGAAGAAATTTGTTCTTGTGCCTACTTAGATGGTCTATATCTTTTACAATTTGTGCCAGGGGATTAATAATATGTATGACTAGTAAAGCTTTCCTATATTGTCAAAGAAAATATATTAAATTTTGAATTTTTAAAAAGTGGGTATGGATTGTTAAATGTGCACAGTTATAAATTATTTGCAACATCAGAGCCTTGTTTAAAATTAAACAGAGACATAGACCACCTTCCTGTCTTATAAACTAGATTGTCAGTTGATGTTAATTGTCAGCATTTATCAGGCAATCTATAATGGTTTAAAATTGGCCAGTTGAGGTATGGAATGGCATCTTGATTGTAAGTTAATTAAAC…	0	.	.	0	0.189331	UTRN	intron	190	182	173	79	54	76	124	123	163	13	24	26	19	46	31	39	40
hsa-napRNA-423	chr1	629642	629947	274	-	305	273.5	100.5	173	-113.463	-351.89	18.8243	32.8287	5.65847	3.66317	GCTATAGCCATTATGATTATTAATGATGAGTATTGATTGGTGGTATTGGTTATGGTTCATTGTCCGGAGAGTATATTGTTGAAGAGGATAGCTATTAGAAGGATTATGGATGCGGTTGCTTGCGTGAGGAAATACTTGATGGCAGCTTCTGTGGAACGAGGGTTTATTTTTTTGGTTAGAACTGGAATAAAAGCTAGCATGTTTATTTCTAGGCCTACTCAGGTAAAAAATCAGTGCGAGCTTAGCGCTGTGATGAGTGTGCCTGCAAAGATGGTAGAGTAGATGACGGGTTGGGCCAGGGGATT	0	.(((((((((.(((.((((((((((.....)))))).)))).))).)))))))))(((((.((((....((((..(((((......))))).))))....)))).)))))(((((..(((..(((.(((.....))).)))..)))..)))))((((....))))..((((((((((....(((..((.....(((.(((.(((.....(((((.((((((..........((((((.......))))))...)))))).))))).))).))).))).....))..)))....))))))))))..	[][][][][]	-83	1.30745	AL669831.3	intron	24760.3	24387.4	24517.9	18069.4	10811	20119.4	12192.1	10835	11322.9	5882.51	5519.89	5389.53	5122.67	5260.03	8595.83	16665	16188.8
hsa-napRNA-424	chr2	186676385	186676565	273	+	180	273.167	172.167	101	-543.339	-326.897	30.4603	13.2314	7.44084	2.15168	GAGGCCAGGATTTCAAGACCAGCCTGGCCAACATGGTGAAACCCCTTCTCTACGAAAAATACAGAAAAATTAGCTGGGTATAGTGGCGCAGGCCTGTAATTCCAACTACTGGGGAGGCTGAAGCATGGAGGTTGCAGTGAGCCGAGTTCATGCCCCTGCATTCCAGCTTGGCCTACATAC	0	..(((((((.............)))))))............((((........(((...(((((.........(((.((......)).)))..))))).)))........))))(((((.((((.(((((..((((((((((...))))).....)))))))))))))))))))......	[][][]	-54	-0.227541	AluSz-Alu	repeatMask-Alu	140	117	89	40.6667	48.25	34.5	53	12	26	9	19	19	13	59	18	15	12
hsa-napRNA-425	chr4	143545583	143545924	273	+	341	273	65	208	-272.81	-1205.06	18.6198	63.082	2.51899	3.60731	GTAATTGAAATTATCTGCCTTTCTGTTCATTCCTATCCAGAAATTATGGAAGGTATAAACATTAGTTATAAATATTTATCTAATTTGGACCTAGTGTGAAACAATACTGCTTTAGCCTAGTCTAGTTGTATGTATGAAATACATAAACTTGGGTCTGTTTTTCTTTAACAAGAAAAAATAAGACTTCATGACCAATCTGGTTTGTTTTTAACATAATACATGCAATGTATCAGTATATTTTCTTTCCTGGTTGAATTGAAACTTGTGAAATGTCAGTTAGTTGGTTCATCACATGCTCTTTAAAATTTACTGATTTGATGGCATAGAAAAATATCTTTTAG	0	...................(((((((((((((((.((((.......))))))).......(((((.((........)).))))).(((((.(((..((((.((....)).))))..))))))))(((((((((((.........((((..((((((.((((((((....))))))))...))))))...(((((...))))).))))........)))))))))))..(((((((.(((((......(((.((((((..((((..(((....)))...)))))))))).).))........))))).)))))))..))))).)))))))............	[[][][][[][]][]]	-62.9	0.911746	SMARCA5	intron	71.3333	38.5	40.1667	222.833	71.5833	137	40	4.33333	39.25	24	91	33	40	46	73.1667	59	110.333
hsa-napRNA-426	chr17	78866977	78867292	273	+	315	273	117	156	-650.407	-899.276	20.9791	29.4098	24.3601	32.228	AGGCCGGGCGCGGTGGCTCACGCCTGTAATCCCAGCACTTTGGAAGGCCTAGGCGGGCAGATCACCTGAAGTCAGGAGTTCAAGACCAGCCTGGCCAACATGGTGAAACCCCGTATCTACTAAAAATACAAAAATTAGCCAGGTATGGGGGCACACATCTGTAATCCCAGCTACTTGGGTGGCTGAGGCACGAGAATTGCCCAGGAGGCAGAGGTTGCTGTGAGCCAAGATCACACCACTGCATTCCAGCCTGGGCAACAGAGGGAGACTCTGTCTTGGAATGAGAATAAGAAAAGTGCTCATAATAAAACATTT	0	((((.((((......))))..))))........((((((((....((((.((((((...((.(.((((....)))).).))....)).))))))))......(((...((((((((((.((((...........))))..))))))))))...))).(((((...(((((((((....))))))).)).)).))).(((((((((..((((.(((....((((.......))))))).)))).......)))))))))(((((.....)))))(((((.........)))))))))))))...............	[][[][][][][][]]	-112.6	-0.124855	AluSx-Alu	repeatMask-Alu	6	1	0	1	8	6.33333	0	0	1	1	0	0.333333	0	13	192.091	229.235	303.929
hsa-napRNA-427	chr2	180872696	180872808	273	-	112	272.715	189.715	83	-365.613	-259.075	4.00939	6.83385	70.2642	3.58887	ATGCATGTTGGGGTTTCCTTTACCTTTTCTATAAGTTGTACCAAAACATCCACTTAAGTTCTTTGATTTGTACCATTCCTTCAAATAAAGAAATTTGGTACCCAAAAAAAAA	0	.((.(((((..(((...(((............)))....)))..))))).))......(((((((.((((...........))))))))))).(((((...)))))......	[][][]	-15	0.883778	intergenic	intergenic	66.6083	83.1845	96.8702	20.104	13.8262	15.5774	829.564	652.938	1080.58	2141.74	1816.92	1165.73	1492.56	1438.48	68.881	146.851	153.235
hsa-napRNA-428	chr14	50476308	50476628	273	-	320	273	171	102	-979.253	-557.467	19.4239	13.4717	10.28	2.86266	ATTAGCTGGGCATAGTGGCGCATGCCTGTAATCCCGGCTACTTGGGAGGCGGAGGCAAGTGAATCACTTGAACCCAGGAGATGGCAGCTGCAGTGAGCCAAAATCACTGCCACTGCACTCCAGCCTGGGCAGTGAGACTCTGTCTCAAAAACAAAAACAAATCTTTAAAATATAGTAAACATTGATTTACTTATCTAGGTTTTTTTCTCCCCAAAAAAGACATTCTAGTTTTTCTTATTCAATAAGAATTTAAGTAGAAAATTTAGGAGTCACATTTACAGTTTTGCTGATACATTCTTTTTTTTTTTTTTTAAACTTTT	0	..((((((((..((..(((....)))..))..))))))))...((((((.((((((((((((((((..((..((((((.((..((((..(((((((.......)))))))..))))..))...))))))...((((((...))))))................................)).))))))))))......)))))).)))))).......(((.((((((.((((((..((.(((....))).))..)))))).))))))))).......((((...))))...............................	[][[][]][][]	-89.4	0.460615	AluSz-Alu	repeatMask-Alu	85	114	50.5	54.5	57	112.5	113.5	82	111	182	340	81	21	75	78.5	97	100.625
hsa-napRNA-429	chr4	2010381	2010625	272	+	244	272.479	48.4792	224	-334.467	-1886.79	9.20614	17.144	20.279	24.9672	AGGCCGGTCACGGTGGCTCACGCCTGTAATCCCAGCACTTTGGGAGGCCAAGGCGGGCGGATCACCTGAGGTCGGGAGTTCGAGACCAGCCTGGCCAGCATGGAGAAACCTCGTCTCTACTAAAAATACAAAACTAGCCGGGCTTGGTGGCGCATGGCTTGCCTGTAAGCCCAGCTACTCGGGAGGCTGAGGCAGGAGAATGGCTTGAACCCGGGAGGCGGAGTCTGCGGTGAGCCGAGATTTT	0	....(((((((.(((((((.(((((....((((((....))))))(((((.(((((.(((((..((((....)))).)))))...)).))))))))....((((((.......))))))...............((((.(((((((..((((.......))))..))))))).))))((((((....((((.((......)).))))..)))))))))))))))).)).)))).))).......	[[][][][][]]	-99.2	-0.167934	AluSp-Alu	repeatMask-Alu	75.8333	29	46.5	31.2	17	65.3333	65.0833	25	58	18	12	132.167	154	82.0625	6	1	1
hsa-napRNA-430	chr15	73274105	73274382	272	+	277	272	128	144	-868.198	-961.316	22.8571	18.4186	17.3789	22.7094	TCTTAATGATGAGCTTGTGAGCCATGATGTGAAGATTTATCCCAGAATGATTCCTCACCTACTCATTGACCAAATCAGTGCTCCCTGGGTTACCAGCCTAAACATATCATATAAAAGAGGACACTGGTTCCAGGCTATTTGGGGCAGATCAATTGCAGTGATCTAAAAGTTTTTACTGGTCAGATCAGATATGATTCTTTTGGTTCCCATATAGAGAAAGAGTAGTGTGTTCTTGTGATGGATAGTTCAACTCAGGCAGGCTATTAACCTGAAAGAC	20.005	((((.((.(((.(((....)))))).))((((.((.((((......)))).)).)))).....((((((.....))))))...((((((((...(((.((....(((((((....((((.((((((.((.....((((.(((((((((..(((((...((((((...(((....)))....))))))....)))))..))))..))))).)))).....)).)))))).)))))))))))..))))).))))))))((((.......)))).)))).	[[][][][][]]	-69.4	0.0501796	NEO1	intron	19	42	40.5	156	75	82	33	27	35	8	0	10	1	6	29	4	9.33333
hsa-napRNA-431	chr22	45289397	45289563	272	+	166	272	145	127	-801.052	-681.676	27.4324	30.5741	10.7251	21.8576	ACCCCGTCTCTCCTAAAAATACAAAAACAAAAGTAGCCAGGCGTGGTGGGGGTGCCTTTAGTCCCAGCTACTCGGGAGGCTAAGGCGGGAGAATAGCGTGAACCCGGGAGGTGGAGCTTGCAGTGAGCCAAGATGACACCACTGCATTCCAGCCTGGGCGACAGAG	0	..((((((((((((.................((((((..((..(((.(((....))))))..))..)))))).)))))....))))))).............((((((...(((((..(((((((..............)))))))))))).))))))........	[][]	-52.8	-0.0915978	AluY-Alu	repeatMask-Alu	77	52	35	0	0	0	24	21	39	12	9	35	34	21	0.333333	1	0
hsa-napRNA-432	chr8	122911935	122912088	271	+	153	271	122	149	-793.42	-999.679	12.449	11.7016	3.76182	9.01846	AAGGCTCTGAGGCCTGGAGGGGACACACGCGCTTGAGCAGCTGCCCCCTGGAATCCCTGGCTAAGGCTCTGGGGGCCCAGATAAGAAAAGGAGAAAGAGACAGGCACTCAGGGTTCTAAGTTTCTGGTGGCCTGAAAGACTTTCCCCACATTT	0	..((((((((((((((..((((.((...((......))...))))))((((..((((.(((....)))..))))..))))....................))))).)))))))))...........((((...((((...)))).))))....	[[][]][]	-50.9	-0.201382	ZHX2	intron	42	44	84	48	53	79	20	19	25	34	26	23	18	26	10	9	8
hsa-napRNA-433	chrX	24207475	24207711	270	+	236	270	135	135	-646.08	-713.683	43.1092	40	4.65044	7.04688	GTAAGAAGAAGTGTTTAGACATTATACATCCTCATCCAAATGTTTCAGCCTGATTACTTTTGGGTTATTTAGATTGAGAACATTTGGAGTCTCTTCTGAAGTAACTTTTATGTAAGAATTCCGGTGTAGTAATACCAAAGTTTGTAAAAAGTAATAAGAAAATTATGTAAAAAGAAATAGGTGGAAATGCAGTTTTCAAATAAATTATTGAAGCTGTCTTCTTCCCTGATTGATAG	0	....((((((((((....))).............((((..(((((((((((((......))))))).((((((..((((.(.......))))).))))))...((((((......(((((..(((((....)))))..)))))...)))))).....................))))))..))))...(((((((.(((........)))))))))))))))))............	[[][[][][]][]]	-43.8	0.960083	ZFX	intron	6	34	17	97	34	63	3	0	15	4	14	1	7.125	28	3	13.3333	53.0909
hsa-napRNA-434	chrX	19345394	19345555	270	+	161	270.45	129.45	141	-818.489	-912.281	17.2815	24.3275	22.4989	7.3765	ACCCCGTCTCTACTAAAAATACAAAATTAGCCGGTCGTGGTGGCGGGCTCCTGTAATCCCAGCTACTCGGGAGGCTGAGGCGGGAGAATAGCCTGAACCCGGGAGGCGGAGTTTGCAGTGAGCGGAGATCGTGCCATTGCACTACGGCCTGGGCGACAAGA	0	.............................(((((((((((((.(((((((((((((.(((.(((.(((((((((((.(..(....)..))))))...)))))).))))).).)))))).))))((........)).)))))))))))))..))).......	[[][]]	-56.6	-0.158503	AluSq2-Alu	repeatMask-Alu	9	37.5	13.5	75.5	83.7	119.893	13.1429	13	30.5	4	9.33333	38	34	9	25.5	13	14
hsa-napRNA-435	chr2	10602874	10603077	270	-	203	270	133	137	-824.091	-859.657	35.4667	45.6667	7.00782	3.93329	GTAAACAGAAAACTACAGTTATTATGTTTCAGGTAACTAATGCGCAGTCTGTGGCCATTTCCTCACTACTCGCACTTTCATAAATCATACATAGGATTTGTAGGGGATCTGCCTGTTCTTTGGCATAACTGTCGTGGTGTATATGAAAATGATATTACCAAATACCATTCTTTTATTTTAAAAACTTTTTTCATTTTGAAAAG	0	(((((.((((....((((((((.......((((((.....((((.(((..((((........)))).)))))))((((.(((((((........))))))).))))...)))))).........))))))))..(((((.((((.......))))))))).......)))))))))..........(((((((...)))))))	[[[][]][]][]	-36.5	0.148354	NOL10	intron	38	44	21	76	32	39	17	22	23	1	1	16	12	18	14	27	47
hsa-napRNA-436	chr14	59201620	59201779	269	+	159	269	107	162	-606.515	-995.659	16.8947	41.3617	10.4777	5.29846	CCTGCCTCACCCCCCTTCTAAAAAAAAGTAGCTGAGCATAGTGGTACACATCTGTAGTCTCAGCTACTCTGAAGGCTGAGGCGAAATCACTTGAACCCAGGAGGCAGAGGTTGCAGTGAGCCAAGATGGTGTCACTCTACTCCAGCTTGGGCAACAGTG	0	..(((((((....(((((........(((((((((((((((((.....)).)))).).))))))))))..))))).)))))))....((((....((((((..(..(((...(.(((((((((...)))).))))))..))))..))))))....))))	[][]	-55.3	-0.279623	AluSc8-Alu	repeatMask-Alu	28	22	23	15	5	9	43	51	26.5	14	55	31	73	40	1	8	30
hsa-napRNA-437	chr2	179123829	179124363	268	-	534	268	75	193	-327.995	-1100.98	30.9783	40.6316	2.38311	3.03828	GTAAGTGTCTATTCTGATTCTTTTCTTTTCTTCAAATTATCTGAACACTTACCTACACGTAATTTTTTTCAGGTTTGCATGCCTCCTAAATTATTTTTCTGAACCAATAAAATGAATTACTGGTGGGGGTAATGAGATAAAATTCTTTGATTTTTTTTAAAAACAAGTATTTTTTAAGTCATTCTGCATGCAATTCAACCTTTTATTGTCTAACTAGAGTGTTCCAATCTAGTAGAATATTTTATTTTGACTCCTTCTCAATGTTTATGCTTTATAACTTAGATGGAAATGGAAGTCTCAATACTTTTTTGCATTCTGCTGACCTGAATGTACTTCTTTGTCTTCCTGGTGCATGCATCTGTGTGTTCTGTCTTCCAGATAATGCATATTCTAATGATT…	0	.	.	0	0.852315	SESTD1	intron	231.367	157	164.167	80.8333	29.625	80.3333	147	88	84.5	106.654	188	37	22	44.5	62	130	82
hsa-napRNA-438	chr1	40225698	40225864	267	+	166	267	117	150	-581.847	-814.357	47.4324	57.9545	9.27636	12.6726	ACCCTGTCTCTACTAAAAATACGGAAAATTAGCCGACCTGGTGGCGGGCGTGCCTGTAGTCCCAGCTACTCGTAAGGCTGAGGCAGGAGAATAGTGTGAACCTGGGAGGCAGAGCTTGCAGTGAGCCGAGATCGGGCGCCATTGCACTCCAGCCTGGGTGACAGAG	0	..((((((((....................((((...(.((((((((((.........).))).)))))).)...)))))))))))).......(((..(((((((..(..(((..(((((((.(((.......)))..)))))))))))..))))))).)))...	[][]	-56.8	-0.0666556	AluY-Alu	repeatMask-Alu	10.2	11	16	63	44	48.3333	20	15	7	25	11	20	13	7	6	13.0588	4
hsa-napRNA-439	chr5	148402145	148402347	266	+	202	266	141	125	-849.677	-758.766	62.6667	18.2927	2.86492	3.41559	GTGAGTGCACCTGGTTGAACATTTTGGCATCAACTGTTTATGAAATAATAGACCAAAGAATGATAGACGTGTTCACTCACATGCAAATCTCATCTGTCACAAACTTTTAAGTTCCATTGTGTACTTAGCATCTTGTGGTACATAAAGCTTTGGATGCTAAACTAAAGTCTTTTCTTATGCTTGCTTTGGCATTATTTTCTAG	0	(((((((((..(((.(((((((((((.((((....((((((......))))))....).))).)))).))))))).)))..))))...)))))......((((.(((((.((.((((.((((.....))))...)))).)).))))).))))(((((((((...((((.(......).))))..))))))))).........	[][][]	-42.6	0.684825	FBXO38	intron	36.5	35.8333	40.8333	71.6333	28.9583	40	33.3333	16	39.6667	15	18.3333	10.6667	1.33333	6.66667	18.3333	56.7	69
hsa-napRNA-440	chr17	27323063	27323226	266	+	163	266	90	176	-559.052	-1197.18	15.6522	53.7778	8.65287	28.6357	ACCCCATTCCTACAAAAAAATCAAAAAATTAGCTGGGCATGGTGGCCTGTGCCTGTGGTCCCAGCTACATGGGAAGGTAAGGTGGGAAGATCACTTGAGCCCGGGAGGTCCAGGTTGCAGTGAGCCATGTTTGCATCACTGCACTCAAGCCTGGGCAACAGAG	0	.(((..((((((.................((((((((.((.(.(((....)))..).))))))))))..))))))(((.((((((.....))))))..))).)))..((((((((((((((((((.......)).)))))))).....)))))))).......	[[][]][]	-58.2	-0.290333	AluJr-Alu	repeatMask-Alu	12	9	10	88	57	52	18	16	22.25	11	23	7.5	0	5	5	16	31.5
hsa-napRNA-441	chr1	202111408	202111721	265	+	313	265	159	106	-710.912	-426.093	32.339	12.567	16.8677	11.3562	GGCCAGGCACGGTGGCTCATGCCTGTAATCCCAGCACTTTGGGAGGCCGCGGTAGGCGGATCACAAGGTCAGGGCATCGAGACCATCCTGGCTAACACGGTGAAACCCCGTCTCTACTAAAAATACAAAAAATTAGCCAGGTGTAGTGGCAAGTGCCTGTAGTCTCAGCTACTCGGGAGGCTGAGACAAGAGAATTGCTTGAACGTGGGAGGCTGAGGTTGTAGTGAGCTGAGATCAGGCCACTGCCCTCCAGCCTGGGTGACAGAGCGAGACTCTGTCTCAAAAAAATAAATAATAAAATAAAATAATTATT	0	(((((((....(((((((((((((....((((((....)))))).(((......))).((((....)))).)))))).))).)))))))))))...((((.(....))))).........................(((.((.....(((((....((.(.(((((((((........))))))))).).))..)))))...)).))).(((((((((..((((((..(((....)))..))))))))).))))))..(.(((((((.....))))))).)................................	[[][][]][][][][]	-110.2	-0.267693	AluSc8-Alu	repeatMask-Alu	10	9	0	194	271	380.25	7	0	4	0	0	1	9	1.5	8	5	22
hsa-napRNA-442	chr16	69670111	69670235	265	+	124	265	134	131	-576.921	-591.576	53.6	26.2	5.45253	4.94829	GTAAGTACGCATATTTGTGGTACAGATATTTGTATGTTTTCACTTTGTTATATGGATATAGTCATAGCTACAGAGTAAAAAAAATAGTTCAAAAATTTAATAAATCACTTTTTATTTCAATCAG	0	....(((((.((((((((...)))))))).))))).((((.(((((((..(((((......)))))...))))))).)))).................((((((......))))))........	[][][]	-19.9	1.095	NFAT5	intron	10.8333	26	11	38	15.5	25	23	14	15	20	4	5	4	10	17	30.3333	39.3333
hsa-napRNA-443	chr15	34246848	34246978	265	-	130	265	92	173	-560.231	-1210.15	11.5	61.7857	5.14684	9.15313	ATTCCCTCTTAAGAATCTGCCATAACTTAGCTGGGCACAATGGCTCATGCCTGTAATTCCAGCATACTGGGAGGCCAAGAGGGGAAGATCACACGAGCCCAGGAGTTCATGACAAGCCTGGGCAACAAGG	0	.(((((((((.....(((.(((.......((((((.(((..(((....))))))...))))))....))).)))..)))))))))...........(((((((.(((...)))...))))))).......	[][]	-44.2	-0.107961	AluJb-Alu	repeatMask-Alu	15	15	31	17	10	28.3333	14	35	11	20	33	18	33	16	10	26	11
hsa-napRNA-444	chr2	71400180	71400477	264	+	297	264	108	156	-507.746	-812.012	42.1987	44.9816	2.80596	2.20938	GTAGGTCAATAGAAATTTTATTTTGTTCTTTACTTATTTTAATTACCAATGCCATACCTAAGTGAAATTAAGAGTATTACGATTCATGTCTTTATCTCTTAATCTGAAATTTTGATCTCAGAATGAAATTTAAATGTATTTTTTAAAAGCCAATGTCACTTTTGTAGTCATTTTGTACTAATTCTCTAGACTTGTTGTATTACACGTTTTCATGTAGCTACTGTTTAACCTATTGTGGAATAAAGTAGGATCTTGATAAGTATGTCTGCATTGTTTTTAATTTTATTTTGTATTAAG	0	..(((((((....(((((((........((((((((......................))))))))((((((((.((...(((....)))...)))))))))).))))))))))))))((((((((((((.(((((.(((...((((((.........)))))).))))))))..............((((.(((......))).))))..(((((((((((..((((((((((.........))))))...))))..)))).).)))))).......)))))))))))).......	[[][]][[][][]]	-45.3	0.220199	ZNF638	intron	61.25	68	47	141.333	140.5	178.167	37	8	49	26	64	21	3	27.5	30	110.333	58
hsa-napRNA-445	chr11	68188056	68188484	263	-	428	263.25	105	158.25	-613.353	-995.92	10.1316	24.9732	10.2292	8.57231	GTTCCAACTACTTTGAGAGGCTGTGGTTGGAAAGATCACTTGAGCCCAGGAGTTAGAGGTTGCAGTGAGCCGAGATCACACCACTGCACTCCAGCATGGGCAAAAAAAAATGAGACTCTTGTTTAAAGAAAAAAAAAAAGAGTTTAGAAATGGCCATTACGGGCCGGGCGTGGTGGCTCACGCCTGTAATCCCAGCACTTTGGGAGGCTGAGGTGGGTGGATCATGAGGTCAGGAGATCGAGACCATCCTGGCTAATACGGTCAAACCCCGCCTCTACTAAAAATACAAAAAATCAGCTGGGCGTGGTGGCAGGTGCCTGTAGTCCCAACTACTCGTGAGGCTGAGGCGGGAGAATGGTGTGAACCCGGGAGGCAGAGCTTGCAGTGAGCCGAGATTGC…	0	.((((((((((...........))))))))))......((...(((((((.....(((..((((((((.(((.(.((((((((.....((((.((.................((((((((.................)))))))).....(((((......)))))(((((((....))))))).....((((((....))))))((..((((((((..((((.((.((((((((...........))))))))..)).))))....))))))))..))..............((((((..(((.(((((..((.((.....)).))..))))))))..)))))).)).))))..)))))))).).))).((((...))))(((((........)))))…	[][[[][][][][][]][][]]	-158.1	-0.122012	AluYh3-Alu	repeatMask-Alu	73	35	95.75	95.5	71.7	98	86	25.0833	180.5	51	35	54	7	63.0625	35.75	38.3333	15.1667
hsa-napRNA-446	chr7	22139476	22139657	263	-	181	263	137	126	-929.24	-837.682	20.2386	11.6962	5.13481	4.52212	CATGGATGATGTATATTTTTGTAAAATTTGCGAAAGCAAAGTAATTTTAATATTCTTTTTCTTAAAGAGGATCCACAAAACGTTCTAAAGTTTCAGACCTCCCACTTCCTGGCTCTGCACGCCGAAGGCTGTTTGGGTTCTGAGATGCAGAGGCCCACTCAAGTTCGCACAAGGTCTGACG	17.894	..(((((....((((....))))...(((((....)))))............((((((.....)))))).)))))...(((........)))((((((((....((((..(((.......)))))))((((..(((((((((.....)))).)))))..).))).......))))))))..	[[][][]][][[][]]	-40.8	-0.108968	Arthur1B-hAT-Tip100	repeatMask-hAT-Tip100	121	108	87	54	46	52	32	43	10	69	17	29	43	8	2.5	4	0
hsa-napRNA-447	chr14	101831045	101831327	263	+	282	263.143	200.143	63	-1359.27	-356.205	38.0018	9.63057	3.53178	15.9659	AACCCATGTGCAAATGACAACATCGTGTGGCATGTGCAGGGCTGGCAGCTACATGGGGACATTAACAGAGCCCAGCAGAAGGGCACCTCACTCCACACCTGGGGAGAAAAGAGGTGTGCTGAGTTTTGTTTATTTTTTTATTTGCACTTGTTTTACCATAAATGAAATATGACCCTTCTTAATATGTTATCTGTGATATGTTGGCATGGATATCTTAATGTATAAAACATGCTTATATTTATATATGACATTATGTTTATTTTTGGCTACATCCAGAAAAGA	0	....((.((((((((((.....(((((((((.(((.........)))))))))))).......((((((((.((((......(((((((.((((........))))....))))))))))).)))))))).......)))))))))).)).....(((.(((((((.(((((............((((((.(((((.((((.((((((...................)))))).))))))))).)))))))))))))))))).)))................	[[][]][]	-74	-0.194358	(ATATGTG)n-Simple_repeat	repeatMask-Simple_repeat	60	15	46	166.143	98	170	23	19	10	18	37	13	3	16	13.65	34.8	18
hsa-napRNA-448	chr2	121414815	121415052	263	-	237	263	113	150	-648.654	-926.141	26.9851	35.5263	11.061	8.38058	ATCCCGGCACTTTGGAAGGCTAAGGCGGGAAGATTGCTTGAGCCCAGAAGTTTGAGACCAGCCAGGCAACATAGGGAGACCTCGTCTCTACAAAAAAAAACAAAGCCGAATGTGGTGGCACATCCCTGTAGTCCCTGCTACTTGGGAGGCTGAGGCAGGCGGATCTGCTTGAGCCTGGGGAATCAAGGCTGCAGAGAGCCATTATTGTGCCATTGCACTTCAGCCTGGGCAACAGAG	0	.(((((...((((((....)))))))))))...........((((((..(((((........))))).......((((((...))))))...............((.(((((((((((((((((((.(((((....)))))..))))((((.((((((......)))))).))))(((....))).((((......)))).....)))))))))))).))).)))))))).......	[][[][][[][][][]]]	-85.2	0.0405438	AluJo-Alu	repeatMask-Alu	42	46	72	43	33	23	28	29	28	30	13.3333	10	18	15	10	4	22
hsa-napRNA-449	chr12	123325599	123326151	262	-	552	262	133	129	-792.521	-762.966	43.5273	35.0543	2.22183	2.16711	GTAAGTAGAAGAACTCATTAAGAGATTGTTTGGGGGTTATGTTGTTTAGTCTTTGTGGGTGCTGAGGTTTTCTGCTTGTAAAATCTGGTTTTCCTAAAGGATAGTAAAACTTCTAAAAAATACATTTCTTAAAATTATAAAAGCAATGCCTGCTTAGAGAATTTAGAGAGTTCAGAAAAGTATAACAAAGTAAACATCACTATAATTGGTCATCCATAGCTGGTAGCACTGGTAACATATGGATGTGTATTGCGTTAAGGTTTTTTCTTTTCGGTGAATATTTATCTACTTAAAGCATAAGATACTATAAACTGTACAAGGGCAGGGGCTTCACTCATGCTTACTACTGTCTGTAATCCTATCTCCTGCCTAAATTTTTGACAAATAACCTGTCTCAAA…	0	.	.	0	0.545442	SBNO1	intron	45	65	17	140	106	156	32	20	28	34	62	25.3333	35	5	36	74	136
hsa-napRNA-450	chr6	24442153	24442314	262	-	161	261.5	112	149.5	-536.332	-796.615	14.5185	45.5	55.2297	19.7947	ACCCCATCTCTACAGAAAAAGAAAAAAAGGTAGGCATAGTGATGGGCACATGTAGTTCCATCTACTGAGGAGGCTGAGGTGGGAAGATCACTTGAGCCCAGGAGTTCAAGGCTGCAGTGAGCTATGATCACACCCACTGCACTCCAGCCTGGGCAACAGAG	0	..((((((((..................(((...(.((((((((((.((.....)))))))).)))).)...)))))))))))............(((((((.......((.(((((((...............)))))))))....))))))).......	[][]	-47.1	0.0277742	AluJo-Alu	repeatMask-Alu	45	61	52	18	11	24	13	24	19	14	8	5	12	20.5	0	2.5	0
hsa-napRNA-451	chr4	119259925	119260506	262	+	581	261.5	85.5	176	-478.651	-1123.41	29.4344	44.8302	3.68224	2.51449	GTAAGTATAGTTTGGAGAATATTAGTATGCTTCTTGTTTTGTAGATTTGAAAATAGGCATTCAGATATTATCATGTAAATATTGATTCTATATCTAGAATTAGCTTTAAGAATTTTTAAAAAATATTATTTTAGATTATACCATGTGTATCATTTATCTTAGCATAAATTGTTTAAAAACTCCTAAGTTTGTGAAGCATATATTGATTAAATTTTTTCAAAGTTCTGAAATTTATCATTTGATTACAGAGAAAGTTTCTTTTCAGTAAACTTGATGAATGATGAATGATACTCTTTTCTCATCTAATATATTTGTTACTGACTTCAAGAGTTTTATTTCTGCTTTTTTTTAGGTTGAATTCTTACTTTAACAGATTTACAAAATTATCAAAGAATACTT…	0	.	.	0	0.457718	USP53	intron	37	37	39	134.167	97.25	122	25.3333	10	22	24.0833	41	9	20.3333	21.75	68.5	144.75	108.833
hsa-napRNA-452	chr17	75204880	75205131	261	-	251	261	149	112	-717.121	-524.797	17.5088	21.3666	5.5915	2.10023	AAGCCTCTAATCCCAACACTTTGGCAGCCCAAGGTGGGTGGATCACTGGAGTTCAGGAGTTCAAGACCAGTCTGGCCAATATGATGAAACCTCGTCTCTACTAAAAATATAAAAAATTAGACGGGCGTGGTGGCGGACACCTGTAATTCCAGCTACTCGGAAGGCTGAGGCAAGAGAATTGTTCCAACCCGGGAGGTGGAGGTTGCATTGAGCCAAGATCGCACCACTGCACTCCAGCCTGGGAGACAGAG	0	....((((..(((((.((((((((....))))))))((((((((.((((((((((((.((((...(((((((((........(((((....)))))....((((............)))).))))).))))...)))).)))).))))))))...(((((....)))))((((.....))))((((.((.....))))))((((......))))..)))).)))).(((.....)))..)))))...))))	[[][[[][]][][][][]][]]	-80.7	-0.0427863	AluSx1-Alu	repeatMask-Alu	72	94	25	94	87	214.733	30	8	40.75	11	33.3333	65	51	78	79	80.3333	166
hsa-napRNA-453	chr17	48874278	48874516	260	-	238	259.792	70.4583	189.333	-229.739	-746.585	10.8974	4.85269	14.9972	18.4605	ACATAAAAATCCTTGCATACCTTGTTCAATTGGAGAATTTTAATGTTTTTCATTTATCATTGTAAAACCAAGGACAATTTTATAACTTTTTTGTACGTAGCTGTTACATGTAGGGTAATCTGTCTTTAAGTAAGGATAAATTACTCTAAAACAAAAAAGAATCCTACATAGTTTTCCCTTCAAGTCAAGCGTCTTGTTGTTTAAATAAACTTCTTGTTTAAAATGAAAAAAAAAAAAA	0	..((((((.((((((..(((..((......((((((((......)))))))).....))..)))....))))))...))))))..(((((((((..(((.....)))...(((((((((.(((((((....))))))).)))))))))..)))))))))............(((((.(..((((.(....).))))..)(((((((((.....)))))))))..))))).........	[][[][]][[][]]	-41.4	2.05754	L1MB1-L1	repeatMask-L1	108.667	79.7667	66.5	159.867	119.533	202.174	274.617	213.783	331.41	310.187	293.854	191.811	289.065	269.25	99.5	165.606	214.2
hsa-napRNA-454	chr1	16944953	16945273	260	+	320	259.515	137.515	122	-800.104	-677.249	23.4139	15.4601	4.99678	13.8109	CGGGCGCAGTGGCTCACGCCTGTAATCCCAGCACTTTGAGAGGCCAAGGCAGGCAGATCGCCTGAGGTCAGGAGTTCCAGACCAGCCTGACCAACGTGGAGAAATCCCGTCTCTACTAAAACTACAAAAATTAGTCAGGCGTGGTGGTGAGCACCTGTAATCCCAGCTACTCGGGAGGCTGAGGCAGGAGAATTGCTTGAACCTGGGAGGCAGAGGTTGCAGTCAGCCAGGATCGCACCACTGTACTCCAGCCTGTGTGACAGAGCAAGACTGTGTCTCAAAAAAACAAACAATGTCACGAGGTAAGTGTTACCTCATTT	0	.(((((((((.((((((((((((..((((((..(((((......)))))(((((((.((.((((....((((.((((...(((((((((((....(((((((.......))))))).................))))))).))))...)))).))))....(((((((........))))).)))))).)).)))))))...)))))).))))((((((.((((((...((......)).))).))).))))))))))....))))...))))))))).....................(((((((...)))))))....	[[[][[][]]][]][]	-112.2	-0.103675	AluSx1-Alu	repeatMask-Alu	0	0	0	0	4	0	29	19.5	35	1	0	0.5	7	0	189.893	380.221	293.434
hsa-napRNA-455	chr7	10453343	10453504	260	+	161	260	103.5	156.5	-119.122	-346.676	4.39261	8.57503	2.24933	36.4758	TTAAGCTGCTATAGTAAGTTACTGGGCATTCTCAATACTTGAATATGGAACATATGCACAGGGGAAGGAAATAACATTGCACTTTATAAACACTGTATTGTAAGTGGAAAATGCAATGTCTTAAATAAAACTATTTAAAATTGGCACCATAAAAAAAGAAA	0	....((((((.(((((...)))))))))((((.....((((.(((((...)))))...))))....))))...((((((((.(((.....((((........))))..))))))))))).(((((((....))))))).....))................	[[][][][]]	-25.2	1.1108	intergenic	intergenic	202.417	113.167	110.35	307.253	137.7	264.208	595.917	463.621	744.864	1541.63	1342.97	722.551	942.367	1006.45	167.667	279.341	303.867
hsa-napRNA-456	chr20	51469054	51469210	260	-	156	260.5	141	119.5	-992.624	-830.992	21.4565	27.5769	8.48306	6.54341	AACCCATCTCTACAAAAACAATTAGCCAGGCATGCTGGTGCATGCCTGTAGTCTCAGCTACTTGGGGGCCTGAGGTGGGCAGATTGCTTGGACCCAGGAGGTTGAGGCTGCAGTGAGCCAAGATTGCACCACTGCACTCCAGCTTGGGTGACAAAG	0	.(((((.................((((((((((((....)))))))))..(((((((((.((((((..((..((((((.....)))))))).)))))).)))))))))(((((((.((.......))..))))))).....)))))))).......	[[][][]]	-59.6	-0.213914	AluJb-Alu	repeatMask-Alu	44	25	17	0	1	0	23	34	19	5	14	43	31	55	4.5	4	1
hsa-napRNA-457	chr12	57192970	57193175	259	+	205	259	147	112	-894.546	-633.41	78.4	22.4	5.68586	6.33674	GTGAGAGAGGCGGGGGGGAGGGGCTGGCGGGGAACCCAAGCACACACCAGGGATGGTGACCATCTCCCCTACATGCTCCAGCCCAGCCCCCCAAAGCCTTTTGCCAAGAAGACGCTGATGATGACCTCAGCTCCCCGGGGGAGGAGGCGTGGGCACTGGGGCCCACAGCGCTGGCTCAGAAAGCTCCCTCCACCTCCCTCCCCAG	0	.((.(((((((.((((((..(((((((.(((...))).((((.......(((((((...))))))).......)))))))))))..))))))...)))))))..))....((.(((((........)))))))....(((((((.((.(((((....(((((.(..(((....)))..)...))))).))))))).)))))))..	[[][]][][]	-93.5	-0.094465	LRP1	intron	19	74	30	3	4	5	39.5	24	50	5	0	3	3	4	27	22	77.0769
hsa-napRNA-458	chr16	8983995	8984168	259	+	173	259	89	170	-357.79	-770.188	8.219	14.8688	14.7292	14.7282	AGGCCGGGCGCGGTGGCTCACGCCTGTAATCCCAGCACTTTGGGAGGCCGAGGTGGGCGGATCACGAGGTCAGGAGTTCGAGACCAGCCTGAGCAGCATGGTGAAACCTCGTCTCTACTTAAAACACAAAAATTAGCCGGGCATGGTGGCGGGTGCCTGTAATCCCAGCTTTT	0	((((.(((.((....))....((((((.((((...((((((((....))))))))...)))).)).))))((((..((((..(((((((((.((......(((.....................)))........))))))).))))..))))..))))....))).))))..	[[][][]]	-56.2	-0.0526928	AluSg-Alu	repeatMask-Alu	9	18	31	90.2111	59.3611	83.6333	2	7	17.375	8	0	62.3111	71	25.5333	4.4	0	7
hsa-napRNA-459	chr22	17798323	17798676	258	-	353	258	109	149	-678.138	-1000.05	38.15	42.1087	4.09281	24.1307	AAAGGCATTGCTCCAACACTATTTATCATTATAATATTTATGTTATTATTTATAGTGGTACTATAGTTAGCAGTAAATATAGTGGCATCACCGCCAAAACAAGTGTGAGAAATGAGAGTCCAGAGAGTCCACCCTGGTAAGCTAAGGGCTGCACGTGGCTGCCCAGAGAGGCAGGAAAGTGGAGCCTCAAAATATGCCTGAGAATAAGCGAGCCTCTTTCCTGTCCCTGACGCCTTGGAGCGTGATCCTCAGAGACCAAAGGGAACTGAAAACCAAAAATGATCTCTATCTACGCAGGATGTTCCAAAAGTGTGGCTGAAAGGGGAAGACGTTAACCTTGGGGCTCTACAGAG	0	.....((((.(((..(((((...(((((((((((...............)))))))))))(((((.(((....))).)))))((((......)))).....)))))))).))))(((((((.(((.(((..((((....(((((.((((.((.....)).))))..((.((((((((((.((.((((((.........)))).....))...)).)))))))))).))..(((.(((((((...((((((..(((....(((((.(..............).))))).)))..).))))))))))))..))))))))....))))..)))......))).)))))))......	[[][][]][[][][]]	-98.6	-0.147947	AluY-Alu	repeatMask-Alu	29.5	34.2308	69	67	35	64.5	36	42	50	8	0	26	37	28	32.5	105.5	73
hsa-napRNA-460	chr22	36285335	36285657	257	-	322	257	160	97	-485.624	-389.104	37.8378	11.5315	9.52722	13.1696	GTGGGTGCCAGGACTTCTCCCACTCTGGGCTCTGGCTGGAGCCACCACGGCAGAGCTGGCCTTGGACCCAGCCGGCAGAAGCACAGGCCAAGTGCCAGCTGCTCCCCAGGCGCTTAGGGGAAAATGTCCAGGCACCTGGACCTGAAAGGTCCCCCTCTGGCTTCTGTGTTGGGTGTTCAGAAGTTTCTAATCTTCCCTTTTCTGGGAGACCCAAGACTCTGGACCCCAAGGGTTTGGTGGGATCCTGCTGCCACCTTCCTCTGGCCCTGCTCATGCCCTCCAGCCAGGGCCCCAGCCCTCCCCAAGGTCACTGGCCCTTCTT	0	..(((.((((((((((........(((((((((((((((((.......((((((((.((((....(((((((..((((((((.(((((((.(((((.((...(((((.........)))))....))...))))).))).))))..(((....)))...)))))))))))))))(((((((.((((....(((.(((......))))))....)))))))))))....((((...(((((.(......).)))))...))))))))..)))).)))))))))))))))).))))).........))))).))))))))....	[[[][]][][]]	-149.3	0.254609	MYH9	intron	89	158	158	30	24.3333	13	40	104	93	47.5	114.333	79.5	14	35	59.3333	37.3333	99.3333
hsa-napRNA-461	chr3	129255827	129255994	257	+	167	257	95	162	-550.37	-1037.99	11.3095	43.7838	8.38991	11.5799	TCTCAGTGAAGACAGCCAAGAAACTCTGGGGTGATTGAAGAGAGTCGTGGGTGGATGGTGTTGACCCATGCCTTGGGGAGGGACATTGAGGGTGGGAGCATCCTGAGTTTGTCCATGGTCTCTGAGGACCAGGACAGTGGCGAGCCCCTGAGCTGTGTCTGAGGGAA	13.259	((((((...(.(((((........((.(((((..(((........(((((((.(((...))).)))))))((((....))))..(((.((((((....)))))).)))((((((.((((((....))))))))))))...)))))))).))))))).)))))))...	[[][][][]]	-63.3	-0.145399	COPG1	intron	43	62	62	18	0	2	20	43	38	1	1	19	22	19	5	13	6
hsa-napRNA-462	chr11	118900309	118900485	257	-	176	257	116	141	-597.341	-799.606	25.9474	38.8261	3.41697	7.53136	GCAGATGATGACATTTGTGGGCTTTCTCAGGGGGTACCACGTGAGTCTCCCAGGCATTTTGAGTGATCGTACTTGGGGCCTGGGATCTTCCCCTTGCCTGGGGCCCTGAGGCTGCAGGAATTGCTTGAAGACTGGTGGGCTCTGGAGATAGTGGGGGCCTGTGGGTGTGTCTGAAG	20.005	(((((((....)))))))((((...((((.(((.(.((((..((((((.((((...(((((((((((....((((.((((((((.....((((......)))))))..))))).)))).))))))))))).)))).))))))........)))).).))).))))...))))....	[][]	-69.5	-0.459689	BCL9L	intron	54	52	72	5	0	2	39	48	39	19	39.3333	10	24	1	15	15	16
hsa-napRNA-463	chr9	133798673	133799114	256	-	441	256	204	52	-1477.21	-300.483	25.5	3.92889	7.59547	21.4641	CCACCATCAGGACGCTTCTCCCCGAGGGCCACCCTCCGCAGAAGCCAGGCTACAGGCCCAGCTGCCCGCCCCGAGCCCCAGGCCGGGTGCCCTACGGCAAAGCAGCTCTCATGATGGAAAGAGAAATGGCCCAGAGGCCATGGTGACCTGGTCCCAAGAGCCTGCCCTGGGCTTCCCGGGCCAGGGGAGCCTCCAGACACCAACACACAGCCCTGCCAGAGAGCATATCACCAGGACGCTGGGTCCGGCCCAGCCTTGCAGGCCAGACTGTCAGCTCCTAGCAAGTTCACGGAGGCCTCAGTCTCCCTGCCTGAAGAGTGGGGCTAATCACCCCCATCTTTACAAATGGGCAAAAAAGTCATAAGGCTTGTCGGCAGAGCACCTGGCAGCAGCTGCCTC…	0	...((((((.((.((((((....(((((...)))))...))))))..((((...)))).((((((....((((.(((...)))))))((((....))))..)))))).)).)))))).........(((((....)))))((((((((((((((...((((((.....))))))...))))))))(((...))).............((((.(((((((.(.((......((((....))))..(((((..(((((((((((..((((((....((((............))))....)))))).))))).((((((.(((((........)))))))))))......(((......)))..)))))).)))))....)).))))))))..))))...(…	[[][][[][]]][][[][][[][[][][]]][]]	-181	-0.497349	MIRb-MIR	repeatMask-MIR	142	134	142	142	104	72	84	46	48	61	73	74	51	46.1667	88	49	104
hsa-napRNA-464	chr2	39230096	39230373	255	+	277	255	146	109	-1025.56	-710.182	31.5676	20.5492	12.9487	17.5948	AGGCCAGGCACAGTGGCTCAAGCCTGTAATCCCAGAACTTTGGAAGGCCAAGGTGGGTGGATCACCTGAGGTTGGGAGTTCAAGACCAGCCTAACCAATATGGAGAAATCCCATCTCTACTAAAAATACAAAATTAGCCAGGTGTGGTGGCACATGCCTGTAATCCCAGCTACTCAGGAGGCCCTTGAACCCAGCTGAGATTGTGCCATTGCACTCCAGCTTGGGCAACAAGAGTGAAACTCTGTCTGAAAAACACAAAACAATAACAGAATCCTTT	0	....((((((..((.(((((((((((......))).(((((((....)))))))(((((...))))).(((((((..........)))))))........((((((.......))))))((((..........))))...((((((((((((((........(((.(((((..(((((.....)))))....))))).)))))))))))))))))...)))))))).))..((((...)))))))))).............................	[[[][][][][][][]][]]	-82.7	-0.00119995	AluSp-Alu	repeatMask-Alu	33	16	28	66	45	65	0	8	3	4	30	58	33	45	27	39	49
hsa-napRNA-465	chr3	5172223	5172646	254	+	423	254	96	158	-513.597	-921.613	27.6837	34.3478	3.03033	2.22322	GTAAGTGGTTTTTTTTTGTTTGTTTGCTTTTAAATCAATGTAGGCATCAAAGAAGAAAGTTTATTTTAGTATTTCCAGAGGCTCAATTTTTATCTCAGGCAGTGAAAATCTTTCTTAGCTAATATCCTAGTGTAATTCCCAACATGGGATTTAAAAAAAATTAATCATAGAATAAGATCTTTATGTTTTTTGTTTATGGAGCTAAGAGCTAAGGGGTGTACATGTTTTACTATCATGTATTAGTCTCTAAAAACAGTCTAGTTAAAAAGTATTAAAGGGTGCTGAGCCTTTTCTTATGACATAGTTTATTTTGGTTAATAATTTCAATAATGTAAATCTTACAAAAATTAAAAATCAATAATACTAGTTGTCATCATCAAGGCATACAGAGAAGGTATG…	0	..(((((.((((((((((..(((((((............))))))).))))))))))...................(((((((((.((((((.((.((((.((........(((((((((...((((((.(((........)))))))))..............(((((((..((((.(.....).))))..))))))))))))))))...(((((.(((((((.........)))))))...)))))....)).)))))).))))))(((((....))))))))))))))....((((((((((.....((((((..((((((......(((((...))))).))))))..))))))....))))..)))))).(((..(((((((.......)))))…	[[][[[[][]][]][]][][]]	-85	0.392947	ARL8B	intron	27	39	44	84	63	110	43	45	20.0769	52.5	31	16	3	15	53	119.5	114.5
hsa-napRNA-466	chr9	133958841	133959123	253	-	282	253	145	108	-979.786	-699.272	28.0645	13.9091	3.06931	13.5272	ATGGAGGAGAGCTCAGTCAGGAACCCCATCATCTGGGGCTGTCTCTGCTGCAAGCCCTGCCTGGGCCTGGGCCCCTGGGGCTGTGGCCGGTGCAGTGGCCTGTGCTGTTTCTCGGCACCTCTCACTTCCCTGGGAGGCCCCCACCGCCTCCTCCAAAAATAACACCTGGGGCGGGGCAGGGAGCACCTCGCAGGCCTGGCCTGGGAACCTCGGGTTGTGACTGTCTCTTCCTGTGGGCAGGGCCCAGGGCTTTCTTCCTGGTGCCTGGAGCCTGGCACAAAG	0	..((((((((((.(((.(((((.(((((.....)))))...)).))))))...(((((((.(.((((..(((((...)))))..)))).).)))).)))..((((((.....))))))..........((((.((((.((((...((((((((((...........))))).))))).))).)..)))).))))((((((((.....((.((((..(.((...)).)..)))).))...))).)))))))))))))))..(((((........)))))....	[[][][][][]][]	-135.1	-0.0968425	L2c-L2	repeatMask-L2	16	84	78	59	16	6	27	12	21	42	55	79	53	44.1667	0	14	53
hsa-napRNA-467	chr12	123491260	123491486	253	-	226	253	141	112	-933.683	-709.379	37.3235	15.5556	8.88011	10.9845	AGGCAGTGAGGAGCATTCCTAAGGCCTCGGGATGGAGGCCCTGACCCAGGATGCTGCCTCCCTAAGGCCTCTGGGCAGCCTCGTGGCTTGTTAGTTGGTCTCTTGGGCCTTCCTGGGAAGCAGCTGAGGCCTCAGGGTATCGCTCTGAAGCTGTGCCCAGAGTACCTCCAGGGATCAGCAGACAACCCACAAAAGGCCCCAGCTTATCTCAGCTAACCCGAGCCAC	0	((((((.(((((((((.(((..((((((......)))))).......)))))))).)))).))...))))(((((..((((.((((.(((((.(((((((.((((((....((((((..((((((......(((((((...))))))))))))).))))).)....))))))))))))).))))).))))...))))))))).........(((......)))...	[][][]	-98.3	-0.0839701	RILPL1	intron	58	52	51	28	14.3333	10	21	17	11	21	26	21	7	17	9	1	6
hsa-napRNA-468	chr5	1805512	1805643	253	+	131	253	123	130	-682.811	-826.371	54.6667	31.1268	2.95445	3.77931	CTGCCTGTGAGGAGACTCCTCACGTGCTAAAGAATGTGCCAGCCACCCCCAGCCAGAAGTCAGGCCTCACATGGTCCTGGAGCAGGTGGCACTCTGGGGCCACATAAGTCAGATGGGGGACTGGAACAAAC	0	..((.((((((((...)))))))).)).......(((.((((...(((((((((........)))......(((((((((((.........)))))))))))...........)))))).)))).)))...	[][[][]]	-51.3	-0.215501	NDUFS6	intron	22.5	12.5769	21	47.2	17	42	22	11	28	14	3	15	33	17	2.125	28	20.3333
hsa-napRNA-469	chr17	1457831	1458170	253	+	339	253	126	127	-781.356	-779.705	18.0398	20.4196	5.20741	9.01511	GGCCGGGCGCCGTGGCTCATGCCTGTAATCCCAACACTTTGGGAGGCTGTGGCTGGCAGATCACCTGAGGTCAGAAGTTCGAGACCGGGCTGACCAATATGGTGAAGCCCGGTCTCTACTAAAAATACAAAAATTAGCCAGGTGTGTTAGCGGGCGCCTGTAATCCCAGCTACTCAGGAGGATGAGGCAGGAGAATCGCTTGAACCCAGGAGGCGGAGGTTGCAGTGAGCCGAAATCATGCCACTGCACTCCAGCCTGGGTGACAGAGGGAGATCCTGTCTCAAAAATATATATATATGTATACAAATCTGAATGTGTTGCTACCTTGTGTAAAACTTT	0	(((((((((((...(((((((((((...((((((....))))))((((.(((((..(((.....))).)))))..)))).(((((((((((.((((...))))..)))))))))))..((((...........)))).))))))))..))).))))))))........)))...((.((((.((((((((((...((.(((..(((((((....((((..(((((((.((.........)))))))))))))..)))))))....))).))..))))))))))...(((((....)))))(((((........))))).....)))).)).........	[[][][][]][[][][]]	-134.2	-0.0429429	AluSx1-Alu	repeatMask-Alu	140	125	156	15.3929	19	23	18	16	51	44	16	143	235.083	152.5	1	6	0
hsa-napRNA-470	chr19	7624663	7624818	252	-	155	252	130	122	-654.468	-602.159	6.89394	14.7241	6.35028	34.3046	TCGGAGGATGAGCTGAGGCGAGGGTCCCTGCAGGGTGGACCCATAGGCGCTGGGGGGTTTTTGGCCACCTATTGGGTGCCAAGTGCTTCACACATGTGTCTCAGTCGAGCCCTGAGGTCACTGTGTGCAAAGGGCAGTCACCCAGTTTACTGAGG	16.218	((((....(((((((.((.((((((((((....)).))))))...(((((((((.((((...)))).)))....))))))..((.(((((((((.(((((((((.......)))))).)))))))))..))).))..)).)))))))))))))..	[[][][]]	-61.3	-0.989212	XAB2	intron	24	28	46.5	27	14	29.3333	5	18	16	23	52	23.5	22	5	53.5	13	67
hsa-napRNA-471	chr15	66448804	66448996	252	+	192	252.25	195.25	57	-1302.81	-303.1	32.2566	4.32651	6.54578	49.7418	CAGCCTGGCCAACATGGTGAAACCCCCGTCTCTACTAAAAATATAAAAAATTAGCTGGGCGTGGTGGCGGATGCCTATAATCCCAGCTACTAGGGAGGCTGAGGCAAGAGAATTGCTTGAACCTGGGAGGCAGAAGTTGCAGTGAGCTGAGATTGCGCCACTGCACTCTAGCCCAGGCAACAGTGTGAGACA	0	..(((((.....)).))).........(((((((((..............((((((...(.(((((((((((.......))))..))))))).)..))))))(((((.....)))))....((((((....(((.((.((((((.((.......))..)))))))))))..))))))....)))).))))).	[][[][][]]	-63.8	-0.127463	AluSx3-Alu	repeatMask-Alu	14	50.5	11	115.667	61.5	123.333	30.25	15	13	3	22	18	38.6667	49	57	38.6667	27.5
hsa-napRNA-472	chr15	75120077	75120398	251	+	321	251	158	93	-538.491	-272.781	7.95445	8.94231	17.8842	45.8375	AAAAGGCCGGGCGCGGTGGCTCACGCCTGTAATCCTAGCACTTTAGGAGGCTGAGGCGGGTGGATCACGAGGTCAGGAGATCGAGACCATCCTGGCTAACATGGTGAAACCCCGTCTCTACTAAAAATACAGAAAAAATTATCTGGGCGTGGTGGCGGGCGCCTGTAGTCCCAGCTACTCCGGAGGCTGAGGCAGTAGAATGGCGTGAACCCGGGAGGTGGAGCTTGCAGTGAGCCGAGATGGCGCCACTGCACTCCAGCCTGGGCGACAGAGCGAGACTCCGTCTCAAAAGACAACACAAAAAAACACCAACTCTCTTTT	0	.......(((((((.((.((.((((((.....((((((....))))))((..((((((((.(..((((.(((((((((...........))))))))....).))))..)))))))))..)).......((((........)))))))))))).))..)))))))..(((.(((((........))))).)))((.(((.(((.((...((((((...(((((..(((((((.(((.....)))..)))))))))))).)))))).........(((((...)))))..................)).)))..)))))...	[[][][]][][[][]]	-122	0.0376469	AluY-Alu	repeatMask-Alu	168.559	82	125	8	19.5	26.3333	118	78.5	226.167	38.25	10.5	281.667	280.7	165.667	0	0	3.5
hsa-napRNA-473	chr1	42759625	42759796	250	-	171	250.033	138.5	111.533	-896.717	-717.265	13.8757	13.9095	5.44217	22.2713	CAGCCTGGCCAACATGGTGAAACCCCGTCTTTACTAAAATACAAAAATTAGCTGGGCACAATGTAATCCCAGCTACTAGGGAGGCTGAGGCAAGAGAATCACTTGAACCCAGGAGGTGGAGGTTGCAGTGAGCTGAGATTGTGCCACTGCAGTCCAGCCTGGGCAACAGAG	0	((((((..((....(((((((........)))))))............((((((((...........))))))))...)).))))))...((((.......))))..((((((...((((..((((((((.((.........)))))))))))))).))))))........	[[][]][][]	-57.6	-0.101986	AluSz-Alu	repeatMask-Alu	11.5	23.6667	31	37.3333	35	101.417	19	9	20.5	19	21.6667	3	15.1667	5	27	28.45	61
hsa-napRNA-474	chr4	73038791	73038983	249	-	192	249.222	134.222	115	-636.708	-521.383	27.2333	13.0412	15.1022	30.6061	GACGGGTGTGGTGGCTCATGCCTGTAATCCCAGCACTTTGGGAGGCCAAGGCAGGCGGATCACCTGAGGTCGGGAGTTCAAGACCAGCCTGACCAACATGGAGAAACCCCGTCTCTACTAAAAATACAAAATTAGCTGGGTATGGTGGCATATGCCTGTAATCCTAGCTACTCAGGAGGCTGATGCCATTTT	0	.((((((((((....))))))))))...((((((.((((((....))))))((((.......)))).(((((((.(((...)))...)))))))....((((((.......)))))).................))))))...((((((((..(((.....((((........)))))))..))))))))..	[][[][][][]][]	-68.3	0.0330856	AluSp-Alu	repeatMask-Alu	2	12.5417	1	23.3333	23.2429	16.9103	5	1	2	1.5	0	11	3.16667	9.41667	62.7222	109.199	179.067
hsa-napRNA-475-1	chr17	48888830	48888981	249	+	151	248.707	149.294	99.4129	-821.9	-504.58	58.2173	21.8224	9.15586	26.2288	TAGCCGGGCGTGGTGGCGGGCGCCTGTGGTCCCAGCTACTCGGGAGGCTGAGGCAGGAGAATGGCGTGAACCCGGGAGGCGGAGCTTGCGGTGAGCCGAGATCGCGCCACTGCACTCCAGCCTGGGCGACAGAGCGAGACTCCGTCTCAAA	0	..(((...((.(((((((((.(((...)))))).))))))))...)))((((((.((((..(.((.((..((((((....((((..(((((((.((((....)).)))))))))))))..))))))...))..)).)..))))))))))..	[][]	-70.6	0.0188724	AluYm1-Alu	repeatMask-Alu	30.5	18.7667	16.7242	1.66667	0.666667	0.333333	5	4.5	14	2	17.2576	67.8422	63.2466	41.978	0	0	1
hsa-napRNA-476	chr2	27234226	27234517	248	+	291	248	135	113	-821.987	-668.374	46.9565	15.4091	8.09148	5.38248	GTAATAAGGCTAAAGGAAAGAACTAAAGGGCCACAGCTCTTGCATGTTCTGTGCTGGCCACAGTGCCATGAAGCCCTGCACTGTCTCCTGCCTTCATCCAAGTAGGCAGGGAAGCTGGAGGGAAAGGGCTGTAGCTAGAGCTCATGGTGTTGGGGCTTATGACAGTCAGTGACCCTGAACCCTGCTCAGTCTGATCCCCCAGAGCTGAGGACGGAGAGGAAGAGTCTAGGCCTATAGATAGTGTCAGCAAGGCCAACCTGCAGAAGGCCTGACCAGTCTTCTCTGCCCCAG	0	.......((((..((.(.(((((..((((((....))))))....))))).).))))))(((((((...........))))))).((((((((.(......).))))))))...((((.((((..((((((.(((.((.(.(((.((.((((.((((......))))..))))))))).).)))))))))))..))))))))..(((.((.(((((((((...(((.((((((..........((.(((.((....))))).)))))))))))...))))))))))).)))	[][][][][]	-112.5	0.823423	L3-CR1	repeatMask-CR1	38	24	56	161	22	96	7	13	16	1	0	17	4.33333	17	32	25	10.5
hsa-napRNA-477	chr13	112726506	112726725	248	+	219	248	131	117	-870.645	-771.819	25.6598	18.3529	12.0157	6.40514	TTCCCAGATCTGCAGGTGAATGAGGTGAAGGAGCCCAAAGGGGCCGTCTGGATGGCAGCTCCTGACCTTCTCCATCTGTGCTGCTGCCATGTCCTCTCTAATGCTCCAGCCGGGGGTGCTGCAGATGCTGGGGGACAGAAAACAGAGCCAATCAAATGCCTGGCTTTGCAAACTGGAAAAAAAAGTCCATTGCTTTTGCAATTTGAAGGGCTCACAGGA	0	(((((((((((((((......(((((..((((((((....))(((((....))))).)))))).)))))(.((.((((.((((..((.((..........))))..)))))))))).))))))))).))))))).(((....((((((((..(....)..))))))))....)))........((((((((((....))))).....))))).......	[[[][]][]][][]	-76.9	-0.0747266	ATP11A	intron	50	30	37	21	14	32	36	12	32	12	48	60	96	23	1	1	7
hsa-napRNA-478	chr15	30711879	30712158	247	+	279	247	114	133	-690.205	-808.566	21.6207	27.1429	12.9929	14.0464	TACTGATCCCAGACCTGGGGAAGCCCGGCTGATGGGTTTCCCGTGTGTGCTGGCCTTCAGTGACACCAAGGGGCTGGATGGAGAGGAGGATTCAGCTAGAACAGCCTCTTTGGGCTTTCACTTGCACCTGACAGACCTGGGTCTCTGCTCTCACCTGGAGCGCCCCAGACACGCGGTGTGTCCACAGCGTTAGCACACTCCCTGGGCCCGCTGTCAGCCCTGGGGGCTTTGAGAAGGGTGTGTCTGCCTGGCATCACCACATCCAATCCAGCCACATTC	0	((((((..(((((((..((((((((((.....))))))))))..).)).))))...)))))).........(((((((((((...(..(((((((.(((((((.((((((.(((((((((...(...(((((((...((((....((((((.....)))))).(((((....(.(((((((..((...))..))))))).))))))))))))))))).).))))))))).))).))).))).)))).)))).)))..)...))).))))))))......	[][[][]]	-113.3	-0.262247	AC091057.1	intron	24.5	32	52.5	52	24.3333	76	35.5	28.5	16	25.5	37.5	8	10	27	48.5	32	57
hsa-napRNA-479	chr3	101684196	101684363	246	-	167	246.333	90	156.333	-419.076	-916.325	19.0385	55.1765	4.43056	3.65051	ACCCTGTCTCTACTAAAAATACAAAAAAAAATTAGCCGGACATGGTGGCAGGTGCCTGTAGTCCCAGCTACTTGGGAGGCTGAGGCAGGAGAATAGCTTGAACCCAGGAAGTGGGGGGTTGCAGTGAGCTGGGATTGTGCCACTGCACTCCACCCTGGGTGACAGGG	0	.(((((((.......................((((((...((.((((((.((.((.....)).)).))))))))...))))))..((((.......)))).(((((((..((((((...(((((((.((.........)))))))))))))))))))))))))))))	[[][][]]	-66.4	-0.178696	AluSx3-Alu	repeatMask-Alu	43	17	29.3333	82.75	56.1667	85.3333	12.5	10.5	29.9	19	22.3333	34	20	26.3333	4	28.6667	13
hsa-napRNA-480	chr17	15830992	15831270	246	-	278	245.5	87.9167	157.583	-315.825	-689.178	15.3932	20.3787	11.7651	179.13	AGCTGGGCGCAGTGGCTCATGCCTGTAATCTCAGCACTTTGGGAGGCCAAGGCGGGTGGATCACCTGAGGTTGGGAGTTCAAGACCAGCCTGACCAACATGGAGAAACTCCGTCTCTACTAAAAAAATACAAAATTAGCCGGGCATGGTGGCGCATGCCTGTAATCCCAGCTACTCGGGAGGCTGAGGCAGGATAACCTCCGGTGAGCCAAGATTGCACCATTGCACTCCAGCCTGGGCAACAAGAGCAAAACTCCATCTAAAAAAAAAAGAAATTTT	0	.((((((.(((((((........((((((((.....((((((....))))))((((((...))))))(((((((..........))))))).......((((((...)))))).....((((............)))).((((((((......))))))))...((((........))))((((..((.(((....)))))....)))).))))))))))))))).).)))))...........(((.....))).......................	[[][][][][][][][]][]	-91.5	-0.0464432	AluSp-Alu	repeatMask-Alu	0	0	0	0.142857	3	0	0	0	2	0	1	0	0	0	289.869	402.5	302.978
hsa-napRNA-481	chr22	33540586	33540770	245	-	184	245	119	126	-692.346	-753.303	14.0636	15.9494	7.23343	10.0419	TGGGGAGCACGTGAAGAATAATGATGCCCAGGTCTACCCCATATCAGCCAAGTCAGAACCTCTGGTATGGGCAGTGGCCTGCCGTATTTTTGAAAGCTCCCTACATAATGCTGAAGTGTGGCCAGGGTTGAGATTCACTGCCCTAAGGTTGCTATCCCAGGATCTGCTGGCTACTGCAACAAAA	0	((((((((...(.(((((((.((.....((((.((((((((((((((..............))))))))))..)))))))).))))))))).)..))))))))......(((.......))).((((((((...)))..)))))...(((((....((((......)))).....)))))....	[][][][]	-55.7	-0.388595	MER5B-hAT-Charlie	repeatMask-hAT-Charlie	48	37	27	56.5	59	70	22	13	30.2	3	13	20	46	22	1	0	5
hsa-napRNA-482	chr18	32093909	32094087	244	-	178	244	76	168	-537.199	-1360.24	4.4129	33.0614	5.77126	3.24872	GGGGCGCGGTGGCTCACGCCTTTAATCCCAGCACTTTGGGAGGCCGAGGCGGGAGGATCACGAGGTCAGGAGATCGAGACCATCCTTGCTAACACGGTGAAACCCCGTCTCTACTAAAAAAAAATACAATAAATAAATAAATAAAGATTTCCAGGCCCCACCTGCCCGAACATTCTTT	0	.(((((.((((((((.((((((...((((((....))))))....)))))).)))........((((.((((((((((......)))......((((.(....))))).....................................))))))).))))))))))))))...........	[[][[][]]]	-54.6	0.0170687	AluY-Alu	repeatMask-Alu	13	18	25.3333	145	87	154	9	22.1429	17	15.5588	0	13	37.5	26.5	1	1	8.5
hsa-napRNA-483	chr3	53835289	53835554	243	-	265	243	106	137	-616.556	-861.002	17.4725	28.1507	5.97516	12.4575	CTGCCCTGAATCCTCCTTTGGCAAATGACCCCCAGATGGGCACAGGTGGCCATGGCCCTTACCACATGTTTTGCAGTTTCCCCAAAAGACTGTCATCATCAGCCTGGCCTGTGGGCACAGTGACAGGTGTGAAGGTCAAGTGCAAGCCTGGGGCAGTGCTGACTTCAGGGTGCCAAGATTCAGGGCTGTAAAGTAACTTTCTGGGCTTTGAAGCTCATGAGTAGCTGAGCTTTGTGCTAGGCCTACCTGAGCCTTGTCCACAATG	0	..((((((((((.....((((((..(((((..((.((..((((..(((.((((((((........(((....(((((((.......)))))))...)))......)))).)))).))).))).)..)).))..)))))........(((((((((....)).))))))).)))))))))))))))).((..(((.((((..((((((....)))))).)))).)))..)).(((((..(((((.....).))))....)))))..	[[][]][][]	-91.4	-0.123603	CHDH	intron	28.5	53.5	57.3333	38.5	10	48.5	30	13	58	53	66	28	49	57	1	2	1.16667
hsa-napRNA-484	chr16	15096124	15096408	243	-	284	242.75	96.75	146	-537.633	-879.166	26.0997	14.7704	2.46409	23.3869	GGCGGGGCGTGGTGGCTCATGCCTGTAATCCCAGCACTTTGGGATGCCAAGGCGGGCGGATCACTTGAGGTCAAGAGTTTGAGACCAGCCTGGCCAACATGGTGAAACCCTGTCTCTACTAAAAATACAAAAATTAGCTGGGCATGGTGGCGCATGCCTGTAATCCTAGCTACTGGGGAGGCTGAGGCACAAGAATCGCTTGAACCTGGGAAGCAGAGGATGCAGTGAGCCAAGATCATGACACTGTACTCCAGCCTGGGTGACAGAGCGAGACTCTGTCTCAA	0	(((.((((.(((((((((.(((((((.((((...(.((((((....)))))).)...)))).))...))).)).)))))....)))))))).)))......(((..(((.((((.(..((((...........))))..))))).)))..)))..((((....((((((...))))))))))(((((((..((..((((((..(((((((.....(((..(((((((...((......)).))))))))))...)))))))....))))))..)).))))))).	[][][][]	-101.3	0.0194883	AluSz-Alu	repeatMask-Alu	106.75	125.5	84.6429	0	6	7	45	29.5	92.9167	25	63.5	307	259.016	152.5	6	11	9
hsa-napRNA-485	chr4	1233959	1234113	242	-	154	242	94	148	-605.4	-1011.32	9.31532	20.8718	8.01193	15.9104	TTGCCACTAGGGGTGGCCAAAGGATTGAGCTCCAGAACAGAGGGGAGCAGGGCCTCTCCCTGCCGTCCCCTCCTCGTCCCTGCTGGCTGGAACCCGGGGTAGCCACCTTGGACTGTGAGGGGAGCCACGTGCTGGGAACCGTGGAGCAACAAGG	0	..((((((...))))))...........((((((.....(((((((((((((.....))))))..)))))))....((((.(((((((....((((.(((..(((...)))))).)).))..)))))...)).))))....)))))).......	[][[][]]	-64	-0.361755	MLT1J-ERVL-MaLR	repeatMask-ERVL-MaLR	14	35	45	53	25	53	10	26	20	18	0	28	12	34	0	5	3
hsa-napRNA-486	chr11	72946889	72947088	242	-	199	242	93	149	-531.526	-922.079	15.6742	58.5357	5.86494	4.01371	CTCCCAGACCCAGTGATGTGAGTCTCATTTTCTTGGACCTGAATCTCACCTGGGGCCTGGGAAAGCAGGCTGGGACACAAGGAGAATAGCTCTTGGGTAGCTGGGTGAGCTATTGCATAGATGGCTGCAAAGACTAGTCCCACAAAGAGGGGCACCTGGTGCTGCCTTGTTGGCAGGCAGTCATTTTTGTCCTACATCC	0	.((((((.(((((....(((((..(((............)))..))))))))))..)))))).....((.(((((((..(((((.....))))).(((((((.....)))))))....((((((((((....(((((((((.......)))))...)))).(((((.....))))))))))))))).)))))))...))	[][[][][[][]]]	-72.6	0.158749	FCHSD2	intron	53.3333	36	65	55	9	30	55.25	32	75	34	28	17	18	28	4.33333	8	8
hsa-napRNA-487	chr16	3811522	3811708	242	-	186	242	116	126	-747.528	-862.007	25.4634	50.4	11.0241	6.13823	CAGCCTGGCCAGCATGATGAAACCGTGTCTCTACTAAAAATACAAAAAAATTAGCCGGACCTGGTGGCACGTGCCTGTAGTACCAGCTACTCAGGAGGCTGAGGCAAGAGAATCGCTTGAACCCAGGCGGTAGAGGTTGGCAGTGAGCCGAGACAGCTCCACTGCACTCCAGCCTAGGCGACAGAG	0	..(((((((...((((.......))))(((((..................((((((...(((((((((..((((.....))))..))))).)))).))))))....)))))((((((((....))))))))...((...(((((((((.......))).))))))...)).))).)))).......	[[][][][]]	-65.1	0.0215481	AluSx-Alu	repeatMask-Alu	39	4	28	55	17	47	28	21	30	8	21	15	12	2	1	4.5	0
hsa-napRNA-488-1	chr4	11373569	11373747	241	+	178	241	62	179	-189.911	-746.645	8.18198	6.44569	3.64658	4.96866	ACATTGCTTTTATTTTTTTTCTTTTTTGCTTTTATTGTACAGTCAGTTCTATAAAATTTCTCTTTTGAGTTTTATACCTTTGTAGCATTTTAGATGACATTGTGTTTGTACTTTGTTGTGTAGAGTGGAAGAATTGTGTTGAATAAACCCAAGATCGGAATGCAAATCTAAAAAAAAA	0	...((((..........((((..(((((..((((((..(((..((((((((((((((((.......)))))))))).........(((((((.((((((..(((....)))..)))))).)))))))...)))))))))..))))))..)))))..)))).)))).............	[[][]]	-30.9	0.724626	(T)n-Simple_repeat	repeatMask-Simple_repeat	96.5333	71.1667	64.4	281.517	148.669	344.333	168.833	133.5	182.667	298.417	294.333	202.167	267.167	249.167	79.625	148.619	234.233
hsa-napRNA-489	chr19	11106687	11107391	241	+	704	241	128	113	-620.56	-582.742	43.1628	26.3017	3.65716	4.96739	GTGAGCGCTGGCCATCTGGTTTTCCATCCCCCATTCTCTGTGCCTTGCTGCTTGCAAATGATTTGTGAAGCCAGAGGGCGCTTCCCTGGTCAGCTCTGCACCAGCTGTGCGTCTGTGGGCAAGTGACTTGACTTCTCAGAGCCTCACTTCCTTTTGTTTTGAGACGGAGTCTCGCTCTGACACCCAGGCTGGAGTGCTGTGGCACAATCACAGCTCACGGCAGCCTCTGCCTCTGATGTCCAGTGATTCTCCTGCCTCAGCCTCCCGAGTAGCTGAGATTAAAGGCGTATACCACCACGCCCGGCTAATTTTTTGTATTTTTATTAGAGACAGGGTTTCTCCATGTTGGCCAGGCTGGTCTTGAACTCCTGGTCTCAGGTGATCCACCCGCCTCGGCCT…	0	.	.	0	-0.0892093	MIRc-MIR	repeatMask-MIR	99.3333	153	148	131.667	60	182.5	10	5	29.25	84.6	51	69	54	60	178.833	164.2	196
hsa-napRNA-490	chr1	32946063	32946210	240	-	147	240	79	161	-456.746	-1061.25	12.1539	64.4	4.54501	4.9679	GGGCCTGGCTTGTCTCAGTGACTTAAAGGTAGAATGCTGGGCCAGGCATGATGGTTCACATTTGTAATACGTGGCCTAGCACTTTGGGAAGCCAAGGCAGGTAGATCAGTTGAGCCCAGGTGTTTGAGACCAGCCTGGGCAACATGA	0	..(((((.((((.....((..(((((((......((((((((((.(.((((((.....))))....)).).)))))))))))))))))..)))))).)))))...((((((..((((((((...........))))))))))).)))	[][]	-55.3	0.372592	AluJb-Alu	repeatMask-Alu	30	11	22	41	36	38	29	37	36	13	11	24	19	13	35	14.5	13.3333
hsa-napRNA-491	chr15	43765566	43765886	240	+	320	240	125	115	-575.872	-639.367	50	81.1765	6.42147	8.1187	GTGAGTACTTCTTTGTATCTTGTCTGGGATTTATTTGCTTGATTTTAGTTTGTTTACCTCAGTTATTAAGCCGAGCTATATTTTGGCGTAAACAGTCTATTTGGGGGGATTGTAATAGTAATAGTTTGAGTTTATATTAAAGCAGTAATGTGTGGGTGTTAGAACTCCTGTTGTCATCCTGTAAGGTATATATTGCTCAGTACTTGTTCTAAATGTTTAAAATCTCTTTCCTTCATAAATGCTATCAATTATTTTGTGGCAACTTTATGATATAGCTAAAAACTTGGCAAGCCAGTTGATAATGGATTATTTCATTTCAG	0	....((((......)))).....((((......((((((.(.(((((((((((((((............((((((......)))))))))))))........(((((((((.((((((....(((((((((.(((((....((((..(((..((((.((....)).))))....))).)))).....)))))..)))))).)))....))).....))).)))))))))...((((((((((((.(((.....))))))))..)))))))...)))))))).)..))))))))))((((.((((((....))))))))))	[][[][][]][]	-63.3	1.0572	PDIA3	intron	68.2857	32	40.3333	38.25	31	53	5	11	8	10	1	18.25	18	11.2	25	60.5	99.6667
hsa-napRNA-492	chr17	59853747	59853945	240	+	198	240.483	105.483	135	-719.062	-934.165	37.4696	27.9793	9.03865	4.74145	GCCAGGCACGGTGGCTCATGCCTGTAATCCCAGCGCTTTGGGAGGCCGAGGCAGGTGGATTACCTGAGGTTGGGAGTTTGAGACCAGCCTGACCAACATGGAGAAACCCCGTCTCTACTAAAAATACAAAATTAGCTGGGCGTGGTGGCGCATGCCTGTAATCCCAGCTACTTAGGAGGCTGAGGCGGGAGAATCTTT	0	..((((((..(((.((((((((((((((((.(.((((((((....))))))).).)))))))).(.(((((((..........))))))).)......((((((.......))))))((((..........))))..)))))))).).))).))))))...((((.((..(((((....)))))))))))........	[[][][][]][]	-72.9	-0.264266	AluSp-Alu	repeatMask-Alu	57	19.3429	66.3333	0	4	1	29	20.1534	59.5333	21	13	46	60	8.5	4	7.2	22.45
hsa-napRNA-493	chr3	113867392	113867603	239	-	211	239	60	179	-293.857	-1075	11.6129	15.2636	24.0268	15.1358	GAAGTCCGAGCCTGGCGTAGTGGCACATGCATCCCTATAATTCCAGCAATTTGGAAGGCCAAGGTGGGTGGATCACCTAAGGTCAATAGTTCAAGACTGGCCTGGCCAAAATAGTGAAACCCCATCTCTACTAAAATACAAAAATTAGCCGGGTGTGGTGGTGCATGCCTGTGATCCCAGCTACTCGTGGGGCTGAGGCAGGAGAATCTTT	0	...(((..(((((.(((.((((((.((((((((.(((((..(((.(((((((((....)))(((((((.(..((((....(((((.(((((...)))))...)))))......))))..))))))))...............)))).)).)))))))).))))))))....((....))))))))))).)))))..)))............	[[[][]][]]	-67.2	-0.00417494	AluSx-Alu	repeatMask-Alu	3.5	2	1.5	5	5	0.533333	4.33333	2	17	2	1	1	1	0	151	163.333	255.583
hsa-napRNA-494	chr1	153935378	153935561	239	-	183	238.738	86.1667	152.571	-515.191	-1006.89	22.8166	51.9823	9.7894	6.45884	CAGCCTGGCCAACATGGTGAAACCCTGTCTCTATTAAAAATACAGAAATTAGCTTGGTGTGGTGGTGGGTGCCTGTAGTCCCAGCTACTTGGGAGGCTGAGGCAAGAGAATCACTTGAACCCGGGAGGCAGAGGTTGCAGTGAGCCAAGATTGCGCCACTGCGCTCCAGCCTGGGCGACAGAG	0	..(((((((.....(((.(.((((((((((((.......................(((..((((((...(((((....((((((....)))))).....))))).....))))))...)))..)))))))).))))((((((.((((....)).)))))))).).)))))).)))).......	[[][]]	-61.1	-0.0508089	AluSx1-Alu	repeatMask-Alu	3	13	9	34.9286	50.5	110.286	5.07143	4	22	2.5	1	11.05	17	14.6818	12.3333	31.6429	13.1667
hsa-napRNA-495	chr4	98259079	98259231	238	-	152	237.5	127	110.5	-767.685	-662.469	24.8271	23.0208	11.3796	6.22021	ATTAGCTGGGCATGGTGGCACGTGTCTGTAATCCCAGCTACTTGGGAGGCTGAGGCAGGAGAATCGCTTGAACCCGGGAGGCGGAGGTTGCAGTGAGCTGAGATTGCACCACTGCACTCCAGCCTGGGCCACAGAGCAAGACCCTGTCTCAA	0	....((((((((((......)))))))....((((((....)))))))))(((((((((.(..(.((((...((((((....((((..(((((((.((.......))..)))))))))))..)))))).....)))).)..)))))))))).	[[][]][]	-61.8	-0.0227012	AluSz6-Alu	repeatMask-Alu	24.4833	23.1667	22.3333	15	13.6667	24.5	36	8.5	62.3333	28.5	30	46.6667	30.5	24.5	1.64286	12	9
hsa-napRNA-496	chr13	51374439	51374653	237	-	214	237	100	137	-503.731	-741.931	27.7778	42.6222	39.0803	13.1084	GTAATTTTGAAATGTTCTATTATGTAATTTGTTTATGGTAGGCACTGTCAGTTTTATAGTTCTTAATTTAACTGAAGTAAGCTGAAGCTATTTTCCTGGTAGAGTATCTAATAAATATGAACAGAATATAGTTACCTTCATTGGAATTGACACTGGTTGTGCCATTTAAACATTGTTTGTAAATTCAAGAAAGTTGTATTCTTTTTTGCTAAAG	0	...................(((((.....((((((.(((.(((((..(((((....(((((((.........(((((..(((((....((((((..(.(((..............))).)..)))))))))))..)))))..)))))))..)))))..)))))))))))))).....)))))...((((((((.......))))))))......	[][]	-33.6	0.511441	INTS6	intron	12.4444	53.5	37.6667	62	19.3333	50.25	1	8	17	1	11	4	0	9	14.5	37.5	40
hsa-napRNA-497	chr9	114320917	114321269	237	+	352	237.143	158.143	79	-647.484	-254.749	35.9027	10.9154	27.2614	22.9813	GGGCCAGGCGCCGTGGCTCATGCCTGTAATCCCAGTACTCTGGGAGGCCGAGGTGGGCAGATTGCTTAAGCTCAGGAGTTCGAGACCAACCTGGGCAACATGATGAGACCCCCATCTCTACAAAAGTACAAAAAGTTAGCCAGGTGTGGTGGCACGCACCTGTGGTCCTAGCTACTCGGGAGGCTGAGCTGGGAGGATCTCTTGAGCCTGGGTGGCAGAGGTTGCAGTGAGCCAAGATCCCACCACTACACTCCAGCCTGGGCGACAGAGTGAGATGCCATTTCAGAACAAAAACAAAAACAAAAAAAGAATAGAGTAAGTGAATGAAAAGTTGTGCATCCATTACACTTTT	0	.(.((((((...((((((((.((((....((((((....))))))..(((((.((((((...)))))).(((((((.(((...)))...)))))))....((..((((......))))..))...........(((((((((((((((......)))))))).)...)))))).))))).)))))))))(((..((((((.....(((.....)))...((((......)))).))))))..)))...)))....)))))).)...((((((.((((((((((((..((..............................))...)))))...)).))))).....)))))).	[[[][[][][][]]][[][]]][]	-111.5	0.00660508	AluSz-Alu	repeatMask-Alu	2	0	2.05556	0.05	0	0	0	0	0	0	0	4	3	0	283	432.643	533.833
hsa-napRNA-498	chr5	69437015	69437174	237	+	159	237.162	84.0625	153.1	-498.241	-1018.96	19.3247	51.0333	9.3715	55.5872	GCGTCTCTACTAAAAATACAAAAATTAGCCAGGCATGGTGGTGTGTGCCTGTAATTCCAGCTACTCAGGAGGCAGAGACAAGAGAATTGCTTGAACCCGGGAGTCGGAGGTTGCAGTGAGCTGAGATCGTGCCACTACACTCCAGCCTGGGCGACAGAG	0	..(((.(..((((...........))))((((((.(((.(((((((((((((((((((.(((.(((.((.(...(((.(((.....))))))...))))))))).))).))))))).).((.........))))).))))))))))))))).)))....	[[][[][]]]	-44.7	-0.00397244	AluSx-Alu	repeatMask-Alu	17	35.1	20	21.5	24	25	8	27	12.5625	18	34	18.5	16	10	0	1.33333	0.0909091
hsa-napRNA-499	chr11	65252667	65252976	237	-	309	237.428	141.978	95.45	-543.403	-354.923	21.1213	12.839	32.8817	38.3946	GGGCCAGGCACGGTGGCTCACGCCTGTAATCCTAGCACTTTGGGAGGCCGAGGCGGGCAGATCGCCTGAGGTCAGGAGTTCAAGACCAGCCTGGCCAACATGACGAAAACCCATGTCTACTAAAAATACAAAAATTAGCTGGGCATGGTGGCGGGTGCCTGTAATCACAGGTACTCAGGAGGCTGAGGCAGGAGAATCGCTTGAACCCAAGAGGTGGAGGTTACAGTGAGCCGAGATTGCACCACTGCACTCCAGCCTGGGTGACAGAGCAAGACTCTGTCTAAAAAAAAAAAAAAGAATACATTCTTT	0	.(.((((((....((((((((...(((((.(((..((((((....((((.((((((.....))))))..)))).((.(((((((.((.((((((((..(..........((((((((((((((...........)))).))))))))).)..((((((((((....)))))))))).)..)))).)))).)).......)))))))))..)))))).)))))))))))))))).((.((((....)))).))..)))))).)(((((((.....)))))))............((((((....))))))	[[[][[][]]][]][][]	-112.6	0.0514066	AluSx1-Alu	repeatMask-Alu	0	1	5	13	44	44.5	1	0	2	0	0	0	0	1	266.75	493.937	400.34
hsa-napRNA-500	chr10	68903302	68903493	236	+	191	236.5	190.5	46	-1197.15	-229.594	30.6967	4.32627	9.35885	8.75984	AGGCAGATCACCTGAGGTCAGGAGTTCAAGACCAGCCTGGCCAACATGGTTAAATCCCATCTCTGCTAAAAATATAAAAATTGGGCCGGGCATGGTGACTCACTCCTGTAATCCCAGCACTTTGGGAGGCTGAGGCGGGTGGATCGTGAGGTCAGGAGATCGAGACCATCCCGGCCAACATGGTGAAACAC	0	.......(((((((....(((((((.....((((((((((((...((((.......)))).......................)))))))).)))).....)))))))...((((((....))))))(((((....((((((.((....((((....))))..)))))))))))))..)).))))).....	[[][][]]	-67.4	0.00637189	AluSx-Alu	repeatMask-Alu	37	80	33.5	65	36.5	124	22	35	29.625	12.8333	30	16	7	41	16.5526	38.5	15
hsa-napRNA-501	chr4	10084218	10084383	236	-	165	236	128	108	-665.253	-625.885	43.3548	19.9565	2.71381	5.49502	TTCCCATGATGCCAGAGGCCAGGCCAGCCAGGTGGCTCCAGCTGCAGCCACAGCCACACGCTCTTCTGACCCGTGTGGCTTCTAGGGGTGGCCTGTCTGTACATGGGGACAGGCAACTGTCCCCTGGAGTTGTCCTTGGCAACTCCAGGGCTTATGCTGAGGAAA	15.36	..((((((.(((.(((...(((((((.((..((((((.(....).))))))(((((((((.((....))..))))))))).....)).)))))))))))))))))))(((((....)))))(((((((((((((...)))))))))))))((((...))))....	[[][]][][][]	-86	-0.195978	WDR1	intron	47	40	54	13	6	1	19	27	22	13	42	25	28	23	38	39	29
hsa-napRNA-502	chr19	4362385	4362611	235	-	226	235	129	106	-735.152	-646.973	46.5833	16.8986	7.91228	4.515	GTAATGGGGCATGGAGCCCTCTTGCGGAGGCAAATGCCAGCGGGTGGGAGTGGCCAAGGGCTGGCCCTGTCCTGGGTCTCTGAGCGCCAGACTCCTGGGTGCAGCTCTCAGCCGTGCTCCATCTGGACCGCCAAGGCAGACGGGAAGGGCTGGCCCCAGCCTTCTGCAGAAGGGGCCCTGCCCGACCGTTTTGAGCCCACAGCCTCCTCGTTTTGCTTGTGTTTAG	0	((((.(((((.....))))).))))((((((....((((((((..(((((.((((..(((((((((((.(((((.((((.((.((((((((....(((((((.(((...))).)))).))))))))..)))))))))...))))))))))))))))...(((((....))))))))))).)))..))))..)).)).....))))))...................	[][[][]]	-104.2	-0.723274	SH3GL1	intron	28	35	40	29	18.5	10.5	12	11.5	17.5	9	1	18	19	22	31.25	34	98
hsa-napRNA-503	chr5	146153227	146153733	235	-	506	235	95	140	-476.341	-772.15	28.7879	46.6667	2.76985	3.81398	GTAAGTATCTGAGTTTCATGTTTGTATTTCGTCCTCACCATCTCATTGCTTAGGTGCTGCTGAACTACGCTGTGGGACTAGGCTAAAAAGCTATGCATTTATCTTTAAACTGCTATCTCTAACTTGTTTCTTGATGTTAATATATTTTCTGTGGTTTGAATTTTAAATATGTTCACAGAATTTTGAAAAAGCTTTCTGATATTCACATTTTCATTGAAATCTGGCATATGAACCTCAATTTAAGTGATATGTGTATGTCTATGTACATTTTTGCTTTTGGTTGTGTGGTTTCATTTAGGCTATTCACTATAACTTTAGCTATTAAATTTTTGAAGGTTACAGATCCCTTTTGAGATATTTGGCAAAGTTAGAAAATTGCTCTCTATGGAGAGGAGAACA…	0	.	.	0	0.474427	LARS	intron	42	92	27	152.5	98	118	11	5.2	9	33	40	23	12.6667	21	38	96.25	81.25
hsa-napRNA-504	chr1	6597531	6597917	234	-	386	234	137	97	-612.206	-484.437	19.5714	15.7625	4.0141	2.57354	CATCAATGATGGCACGGGGCAGCCCCTCCCTGCTGTACTCCGCTGCTTGTTCACATAATCCTGCTGCTCCCTCCCAGCCTAGAGCCTGCCTGAAGCTCTGGGTCCAGGAGGGAAGGGGAAGAACTGAATGACAGTCCCCACTGTGCCCTTTCGTGCTGGGGCTTTGAATGGGGAGCTTGGGGGATGTGAGCTCCCTGCTCCTTGGCCCCCTGCCTCGCACTGCCAGAGCTGCCCTGGCCTTGGCATCTGCCCCACCATCCCCCCAGACAGGAGGCTCCTTACCAGGCTTTTGGAGTGAGCACCAAGAAGAACAGGGGTGGCGTTGCTTGTCACGCAAGTAGCTGGGCACCACCACATGCCCAGAACCAATGGTCTTGCTCTGAGAA	17.36	((((...))))...((((((((((............((.(((((.(((((((......((.((.(((((.((((.(((((.((((((.((((....((((((....(((.((..((((.(((.(((.....)))((((((....(((((........)))))......))))))((..(((((....((((.....)))).....))))).)).......((((((.(((.....))).))))))))).)))).)).))).))))))))))))))))......)))))...)))).))))).)).)).)))))))))))).))(((((((...))))))).(((((((........))))))).......)))..)))))))....	[][[[][][][]][][]]	-154.3	-0.439127	KLHL21	intron	84	62	37.25	23	16	5	65	59	30	172	235	8	15	57	110	107	160.333
hsa-napRNA-505	chr5	115271956	115272171	233	-	215	232.667	159	73.6667	-1037.44	-407.852	20.6829	7.01103	4.88658	25.6975	GTGGGTGGATCACCTGAGGTCAGGAGTTCAAGACCAGCCTGGCCAACATGATGAAACCCTATACTAAAAATACAAAAAAATTAGCCAGACATGGTGGCTGGTGCCTATAATCCCAGCTTTTTGGGAGGCTGAGGCGGGAGAATCACTTGAACCTGGGAGGCAGAGGTTGCAGTGAGCTGAGATCGTGCCACTGCACTCCAGCCTGGGCAACAAAA	0	..((((..((((.....(((((((.(((...)))...)))))))....))))...))))....................((((((((.......))))))))........((((((....)))))).(((.((((.((((..........((((.........))))(((((((.((.........))))))))))))).)))).))).......	[][][][[][]]	-70.1	-0.143448	AluSq-Alu	repeatMask-Alu	7.25	25	0.166667	131.5	155.125	209.5	5	3	3	5	2	8	0.5	6	47.6667	50.4242	38.5
hsa-napRNA-506	chr6	17858662	17858823	233	-	161	233	94	139	-619.511	-987.223	22.3051	85.5385	11.0143	8.26624	CCCCACCCTCACCCCACTCCCTTCCTGGGGGCTGGTTAACCAGTGTGGAAGATCAAACAGGATTGCTCCAATCAGCTGCTTGTGCCAAGAATGTATTGCTTTTAGAATGCCTTCAAATGGCACTTAGGTCTGGCTGAGGACCACAAGCAATCCTAATAAGC	0	((.(((.......((((((((.....))))).))).......))).))..........(((((((((((..((((((((((((((((.(((.(((((........))))).)))...))))))..))))..)))))))))......)))))))).......	[][]	-53	0.111783	KIF13A	intron	14	40	24	36.2857	8.33333	22	21	11	1.16667	3	0	15.5	17	18	18	23	22
hsa-napRNA-507	chr11	106186793	106186922	232	+	129	232	153	79	-729.604	-305.259	26.7143	7.55147	84.5429	3.98966	GACTGCTCTGTGCAGTAGCTCAGTAGATTAGATCTTGGCTTTTCACACTGGCTGGCTGGGTTCAATTCCCTGGTTAGGAAGTAAGCTCCTTCTGGTTTAATATCTGTATAACGTTGTGTGGTCTCTTTT	0	((((((.((((((((........(((((((((....(((((.....(((..(((((((((........)))))))))..))))))))...)))))))))....))))))).....).))))))......	[]	-33.8	-0.165657	MER57-int-ERV1	repeatMask-ERV1	7	14	13	46	44	70	16	10	2	0	1.5	9	3	6.5	21.5	31	53
hsa-napRNA-508	chr1	160421278	160421480	232	+	202	232	152	80	-1049.33	-491.308	25.7231	8.17518	22.9016	21.3916	GGGCAATGATGACATGAGTTGGGGGTGTGTGCTTGTTTTCCGTTGCTGCCCTAACAGATTACCATAAACTTAGCAGCTGTGAAACAGCACACATTTATTATCTCCCAGTTCCATGGGTCAGGTGCAGGCTGGCTGGAGGCTGTGCTCAGGCCTCACAGGCTGAAATCAAGAGGACTCTCATCTGAGCCTATGCTTTCTCTTT	0	..(((.((((..(((((((((((((((((((((.(((((.((((((((......................))))))).).)))))))))))))........))))))))).)))).))))..))).....(.(((((((((.......)))))).))).).((((.((..(((.(((......)))))).)).)))).....	[][][]	-65.5	-0.283182	VANGL2	intron	0.5	3	15	121	83	194.333	14.5	0	2	0	0	0	5	9	0	0	1
hsa-napRNA-509	chr12	121763846	121764142	231	+	296	231	95	136	-620.797	-963.321	22.0536	62.7692	5.79444	12.6895	CCCCCACCGCCTAATGTGCCACCTTCCCACTTGTTTGCCTTGTGGTTTCGTATGGCAGGTCCCTGCCCTACACTGAACGTAGAGCCTGGAGGTAAGGAGAGCCCCCCTCCTGCCTGGCCTCCTGAGGGCAACAGGAAGTTTCACGAATGCAACCTTGTAGCTGCACACAGCCATTTAGAAAACATCAGTGTGTAGGCCAGGCATGGTGGCTCACGCCTGTAATCCCAGCATTTTGGGAGGCAGAGGTGGGCAGATCACTGGAGCCCAGGAGTTCAAGACCAGCCTGGGCAACAAAA	0	..((((((......((.((((((...........(((((((..(((((.(((.(((((....))))).)))..........)))))..)))))))((((.......))))((((((((.(((((.......)))))...........((((....)))).((((((((...................)))))))))))))))).)))))).))...((((..((((((....)))))).)))).))))))........((..(((((((.(((...)))...)))))))..))...	[[[][][[][][]]][]][]	-105.9	0.0921553	AluJb-Alu	repeatMask-Alu	4	37	17.5	82	39	69	8	14	56	44	35	19	33	1.5	1.65	28.375	22
hsa-napRNA-510	chr3	16457250	16457479	231	+	229	231	148	83	-948.815	-504.802	21.4715	11.2959	10.6649	8.82954	AAGAAGCAGTTTAACTCAGTGGTTAAGAGCCCAGGCTCTGGATTTAGACTTCCTGGGTTCAAATCCTGGCTTGGCCTCTTGCCAAGTGACCTTGCATGAGTTCTTAATCTTCCTCCAAGTATAAAAAGGAAGAATAACAATATTTAACTGGTAGGATCTTCATAGGAATCCTATGAAGGGTTACATTTCTAGAACATAGTAGTACTCAATAAATGCCGGTTATCATTAT	0	...................((((.(((((.(((((((..((((((.(((((...))))).)))))).))))))).))))))))).((((((..((((((((.((...(((((((............))))))).................((((..((((((((((...)))))))))).))))....(((.....))).)).))))).....))).))))))......	[][[][][]]	-65	-0.139982	MIR-MIR	repeatMask-MIR	2	1	1	42	17	38.5	0.333333	1	0	0	0	0	0	2	110.5	199	258.5
hsa-napRNA-511	chr2	48423276	48423409	230	-	133	230	156	74	-759.756	-272.476	43.3333	6.79592	39.844	92.6806	GACTAGGCTCAGTGGCTCATGCCTGTAATCCAGCACTTTGGAAGGCTGAGGCAGGAGAATCGCTTGAAGCCAGGAGTTCAAGGCCAATCTGGACAACATAGGGAGACCCCATCTCTACAAAAGATAACCTTTT	0	....((((((..((.((((.((((....(((((....))))))))))))).)).))).....((((((........)))))).(((...)))......((((((.......))))))..........)))...	[[][][][]]	-34.3	0.0308083	AluJr-Alu	repeatMask-Alu	0.5	0	1	0	1	0	0	0.5	1	1	0	0	0	0	49.5	113	120
hsa-napRNA-512	chr17	44901858	44902012	230	+	154	230	123	107	-861.158	-735.142	86.1	38.9091	23.7699	27.1927	GCAGAATGAGTCAGAAAGTTGGGCTAGGAAGGTCGGCTTCCCTTAGTCCTTTGACTTTCATTCTCAGATCAGAATTGGGATGCTCTGCCTCTGGGTTGTATGGTGTCTAGTGTAATGATCCTGTGGCAGTGTTGAGAGAGAGACCCCAACATTC	0	...((.((((...((((((((((((((((((.....)))))..))))))...)))))))...))))..))....(((((.(.((((..(((.(.(((((((((.(((.........))).)))).))))).).)))..))))).))))).....	[][]	-45.1	-0.071759	CCDC103	intron	2	17.5	1	50	23.3333	30	0	2	2	0	0	0	0	0	23	43	51
hsa-napRNA-513	chr5	37302908	37303259	229	-	351	229	101	128	-589.506	-796.183	47.2766	47.3043	2.01609	4.1616	GTATGGCATAATATTCTTATTGTGAAGAATGATTCAAAACTGAGCTATATGTACTTACATTCAGTTTTCTTTAATTTTAGAAGAATCTAAGTTTTAATATACTGACCTAAATTTTTTAAATAGGATGTTACTTTTTAGTCATAAATGTATTTCTTTATGTGTTGTCTAAAATTGTGGATCTCTCTTATGAGAAATCTAAAATAGATTTTTTTTTAAATCTAATGATTTTTTTTCAAGTTTCAGATGGCTTTTTATGTGTGTTTGGTATGAAACAGTACATACTAATTGACGTATTTGTATCATCAATCCTTAAGAAATTGTGTAACTAAAAATAAGCGTTTTCCCTTCTAG	0	.....(((((((.((((((..(.((...(((((.((((...(((((((.((.(((.....(((((.....((((.((((((....))))))..))))...)))))((((...........))))........((((((.((...(((((......)))))..)).))))))...(((((.((((....)))).)))))...(((((((......))))))).(((.......))))))..)).)))))))..(((((....((((((((........))))))))...))))))))).)))))...))).)))))))))))))............................	[[[][][][][][]][]]	-63	0.972347	NUP155	intron	19.5	32.5	10	89.5	57	105	16	1	13	3	23.25	14	7	28	17	75	48
hsa-napRNA-514	chr2	237548243	237548864	229	+	621	229	52	177	-268.946	-1165.79	8.57348	25.5135	13.0587	8.35356	AAGCCCAGCCTGACAGCTTCTGCAGTGCCTCTGGCAGCCGCCCACAAACCCAGCCAGGCAAAATCCCAGGGTGCCAGACACCAGGAGAAATTTCCAGGGGAATTTGGCCATTTGGCTGTCTCTTCACTTCCCTGAAAAGCCAAACAGAGAATGGATTTCTTATCACACTGTAGCAAGGCAATCAACTGGAAAAGAGACAGGAGGAGAAGTGTGAGGACCAACAGTCACAGGGACCCAGGAATCGTGTTAGCCACAAGTGATCTTCCAGTATCCCTGTAAAGAGAGCTACAGGCCCATTTTACAGAGGAGGAGACCGAGGTTCAGAGAGGGTAAGAAGTGAATTAGCCGGGCGCAGTGGCTCACACCTGTAATCCCAGCACTTTGGGAGGCCGAGGTGGG…	0	.	.	0	-0.168783	AluY-Alu	repeatMask-Alu	1	1	0	0	0	0	0	0	1	1	0	0	0	0	366.5	432.125	374.562
hsa-napRNA-515	chr19	2132599	2132941	227	-	342	227	180	47	-1124.97	-228.203	91.9149	11.5692	2.93107	2.32701	GCCTGTGCCTCAGACCTCTCTGTCCCCAGCCCTGCCCATCCAGGAGGAGCCAAGAAACTTGGTTGATTCCCACCCACAGAGCGTTTCAGCCTGTGCCTCAGACCTCACTGTTCCCAGCCGCGCCCATCCCGGCTCCTCTCTTGGTGACAGAGTCTCCCATGGGCTGTAAATTCTTCCTCCTTGTCCGAGTTCAGCTTCAGACCCCTCAGCAGCAGGGGTGCTAAGGCACAGCTGCACCCCAAGAGGATATGCCGAGTCCTGGGGCATCCTGGGAGAATTTCGCTCCTGCTGCTCCTGGTGACCCAGGCGTCGGATGTGCCACCCAGGGCATCCTGGCCACGG	0	((((((((((.((((((((((((...((((((((........(((((((((..((..(.((((((.........(((((.((......)))))))...(((......)))....)))))).)....))..)))))))))...((.(((...))).)))).))))))................(((.(((......))).)))......)))).)))))).)).))))))))..)).........((((((.((((..((((((.((((..(((((......((....))..))))))))).))))))..)))))))).))..(((((....)))))......	[[[[][]][]][]][][]	-119.1	0.169145	AP3D1	intron	100	79	81.3333	102	77	95	84.5	46	93.8333	13	11	66	17	39	58	54	44
hsa-napRNA-516	chr3	191340172	191340517	227	+	345	227	146	81	-721.694	-388.215	38.4211	11.7818	7.9648	4.05923	GAGGCTCTGATTTGGAAGGTGACTTGTCAAAGTTCATTCACTTGACAAGCTGCTGACAGAGCCAAGACTAAAATTCTGACAGGTATCTGTAATTAAGAGGGCTCTTTATACTATAATTTGCTTGCGCCTTATATACTATCATAAAGTCCTTATATTTCTGTAAATTGGGCAAGTAAATCTATATTTATTACATTTCAGATGCTAAAGTGTCATGGAGATTTAGCAGAAAGCTTTTACTACAGCAACTCAAAATACAGAATTAGGAAACTACATTTAGTTTTAGCTATGCCAAAAAGTTTTAATCTGCATGTTAATATGTTGGTTAGATTTTGGCTGGCTACACTT	0	..(((((((........((((.((((((((.((......)))))))))).))))..))))))).((((((((((((((...(((..(((((.....(((((((........((((((((((((((.((...((((..(..((((.....))))..)..))))....)))))))))))).))))................(((((((.(.((...)).))))))))...)))))))..)))))..))).......))))))(((....)))..))))))))((((((.(((((((...(((((((.(((((....))))).)))))))))))))))))))).....	[][[[][]][]][]	-81.7	0.186858	CCDC50	intron	61.2222	30	66.3333	43	29	81	24	10	44	26	0	0	10	27	24	55.5	118
hsa-napRNA-517	chr2	39123539	39123660	226	-	121	226.25	104.25	122	-562.864	-719.246	9.91427	21.8508	10.2338	10.2739	CTCGGCCGGGCGCGGTGGCTCACGCCTGTAGTCCCAGCACTTTGGGAGGCGGAGGTGGGTGGATTGCTTGAGGTCAGGAGTTCGAGACCAGCCTGGCCAACCTAGCGAAACCCCACCTCTA	0	..(.((((....)))).)....((((.....((((((....))))))))))((((((((.(..(((((.(.(((((((.(((...)))...)))))))...).)))))..)))))))))..	[][][]	-54.3	-0.155221	AluSz-Alu	repeatMask-Alu	15	7	11	8.5	19.6667	12.25	28	15	41.0909	26	20	31	44	39.0909	7	8.25	10.25
hsa-napRNA-518	chr2	28406627	28406976	226	+	349	226	85	141	-376.935	-749.706	17.9808	42.913	10.1583	4.45554	TTTCCTTCCTTTTTTGAGAGGGAGGGAGAGAACAAGGAGCATTGTATCCCACATCAGTTGGGAATTCACACATCTCCCAGCAGCTTTAAGGAAGCCTGGGCAGTGGCAGCCTAGAACTTTGGCTGTTCAGGTTGCCAGCCCTCAGGGCTTTGCTCTGAAGCTTACTCCGGCCGTCCCCAGCCTCCCCCAGCCTCCCTGCTAGGGAGGAGCCTGCCTCCGGAGCCGGCCTGGTGCCTCATAGGCCTCCTCTTGGGAGGTTCCCTCTGTGCCCTGTGGCGGCGACTCTGAGGAGGTGGGGAGGGGAGGGTGTGTGTGGCTTGTGGGTGGGTACATGGTGCTGCTGACACAC	0	(((((((((((((...))))))))))))).....((.(((((((((.(((((.((((((((((...........)))))))((((((((((((((((((((..(((((((((.((((.......)))))))))))))))))...))))))).)).)))))))......(((((.((.((.(((((((...(((((((...)))))))..(((((((((((((((.(((.((.((..((.(((((((((...))))))...))).)).))))...))).).).))))..)))))))))..))))))).)).).))))))..))))))))))))..))))).)).......	[][[][][[][]]]	-167.2	0.151432	FOSL2	intron	40	22	32	0	0	17	24.3333	8	57	31	37	16	14	38	53	63	171
hsa-napRNA-519	chr9	81616134	81616645	224	-	511	224	74	150	-364.337	-877.323	32.4561	50	2.50185	6.04501	GTAACCATTCTTTTCATCAAAGTTTGTCTTCAGAATGATTTGAATAATGTTATGAAAAAAAACTAACAGTGAATGAAGGAAGTAGAGCCCCTCGGTGGGGGGACCTCTTGCAACTTCTTACATTAAGAAGTTAATGGTTGCTCATGTATGGAGCAATAATGGTCTAACTGACATAAAGTTTTATTTCCTTTAAAAAAAGATATTTCTCTAGACATTTTGAATGCCTAAGTTGGATGTTTGGCTCCCCTTTCCTTCCAGTGCCCTCTAGGCAAAGTTCTTAAGCATGAGGCACAAAGAGGGATATGACTGCGGGGTTTTTTTTTTATGGCATGTTTGCAGGTATGTTTGCCGACACCATATTGCTCATTTATAACATGGTGTTGGTCACCTTGTACAACC…	0	.	.	0	0.495587	TLE1	intron	80	84	72	81	40	154	34	46	75	0	3	18	9	25	0	33	34
hsa-napRNA-520	chr11	33105693	33105882	224	-	189	224	122	102	-583.053	-495.059	56.7042	36.5373	2.49053	2.30285	GTAAGTATTTGTATAGTTTTTTTTTACATCTACAGTTGATTTAGCTAAAATATAATTTTTAGTTCTTTGAGAAATCTCCATACTATTTTCCATAGAGTTGTTCTTTGGGTAGATATCCAGTAGTGAGATTGCTGGGTTGAATGAGATTTGGTTATAATATAATTGATGGCATTTCTTATCCAATCTCAG	0	....(((..((((...........))))..))).........((((((((......))))))))........((((((..((((((((((((.(((.....))).)))).))))....))))..)))))).((((((((.((((((....(((((..........)))))...)))))).))))).)))	[][][][]	-36	0.86254	CSTF3	intron	43.3333	49.8333	69.6667	37	30.5833	52	29.75	47.3333	58.3333	5	1	24	12	30	27.8429	11.5	20.269
hsa-napRNA-521	chr1	222693843	222694209	223	-	366	223	56	167	-312.272	-1107.33	20.4522	74.8621	4.46531	4.00105	GTAAGGAGTTTTTCTCTTCTGTAATACAAGGAAAATAAATTATTCTGCATTATTGTGATAAAACATTAGACATTTATGTCAAAAGCAGTATTGTCTCAGAAGTGTTTTATAACAACATCTATTAAATTCATACTTTTTTAGTTCATATTTCGTAAATTGTAAAATAAAAGATATGACTTCAATTTTTTCTGTTATTTTTGGCCTGAGTGTTCCAAAAATAAACAAAAACCAGTTTGGGACTTTTCATTTTCTACCTTGAAAGCAAGAAATAGAATCCTTTTGAATATTTGGTTCTTGCCACTTAAAAGACAGGGTGCAGTGAAATCCTTGTAGTGAAAAGATGTAATATGCTTATTTTAAATTTAG	0	(((((.(..((.(((.(((.....((((((((............((((((..((((.(((((((((((((((.(..(((.....)))..).)))))....)))))))))).))))............((((((((((......((............))......))))).)))))...........((((((.(((.((((((((((((((.((((.(((((........)))))(((...(((..(((((..((....))..)))))..)))))))))))))))))))).....))))...))).)))))))))))).....))))))))..))).)))...))..).)))))...........	[[][][[][]]]	-65.2	0.851398	AIDA	intron	38	26.75	17.25	68	52.1667	66	13	4	7	38	36	12	6	7.5	57	61	108
hsa-napRNA-522	chr9	33890612	33890795	222	+	183	221.833	87.0667	134.767	-512.473	-871.115	12.6642	31.7098	9.41598	11.6285	CAGCCTGGCCAACATGGTGGAACTCCGTCTCCACTAAAAATACAAAAATTAGCCAGGCGCAGTGGCAGGTGCCTGTAATCCCAGCTACTCAGGAGGCTGAGGCAAGAGAATTGCTTGAACCCAGGAGGCAGAGGTTGCAGTGAGCTGAGATCATGCCACTGTACTCCAGCCTGGGCGACAGAG	0	..(((((((.....(((((((........)))))))...............)))))))((((((((((((.(((((((((.(.((..(((..(.((.(.((((((.....)))))).).)))..))))).).)))))))).).))).......)))))))))........(((.....)))..	[][][]	-62.4	-0.032518	AluSx1-Alu	repeatMask-Alu	10.7333	13.1	7	64.1667	30.0909	28.5	12	11	23.2	7	11	10	19	8	25	30.4	16.3333
hsa-napRNA-523-1	chr5	78439405	78439601	222	+	196	222	120	102	-700.137	-600.542	20.6063	13.6445	2.98984	2.10899	CCTAGTGATGACAAAATCTCTCAGCATTTGCTTGTCTGTAAAGTATTTTATTTCTCCTTCACTTATGAAGCTTAGTTTGGCTGGATATGAAATTCTGGGTTGAAAATTGTTTTCTTTAAGAATATTGAATATTGGCCCCTACTCTCTTCTGGCTTGTAGGGTTTTTGCCGAGAGATCTGCTGTTAGTCTGATGGGC	19.419	((((..(((((((..(((((((.((((((((......)))))..............(((((....)))))((((....(((((((...((......(((((((.....((.((((...)))).))......)))))))....))...)))))))..)))).....))).)))))))....))))).))...)))).	[[][][]]	-41.4	0.0210348	SCAMP1	intron	53	51.5	42.0909	144.633	103.315	171.835	12	46	41	43	49.5	20	18	15.5	59	117.813	101.121
hsa-napRNA-524	chr1	633929	634106	220	-	177	220.5	83.5	137	-81.621	-249.104	5.36234	7.38722	2.35566	2.49635	AAGGGGTGTAGGTGTGCCTTGTGGTAAGAAGTGGGCTAGGGCATTTTTAATCTTAGAGCGAAAGCCTATAATCACTGCGCCCGCTCATAAGGGGATGGCCATGGCTAGGTTTATAGATAGTTGGGTGGTTGGTGTAAATGAGTGAGGCAGGAGTCCGAGGAGGTTAGTTGTGGCAAT	0	...((((((((.((((((....))))....(((((((...((.(((........)))))...)))))))...)))))))))).(((....)))....(((((((((((.(((...(((..(((..(.(((.((....)).))).)..)))..)))....))).)))))))))))...	[[][]][][]	-48.3	1.67468	AL669831.3	intron	6718.29	6175.46	6492.94	5994.1	5706.83	6857.02	3858.24	3744.33	4848.72	2490.54	2540.23	1438.87	1249.83	1614	2197.37	4528.64	3790.92
hsa-napRNA-525	chr19	5653420	5654060	220	+	640	220	54	166	-280.817	-1047.31	19.7863	69.8947	12.8582	5.91445	GTACCCCTCCTTCCTGGCTAAATTAAAGGGGCAGGGTGTTTTTTGTTGTTGTTGTTTTGTTTTTGAGATGGAGTCGCGCTCTGTCGCCCAGACTGGAGTGCAGTGGTGTGATCTCGGCTCACCTCAACTCCACCTCCTGGGTTCAAGCAATTCTCCTGCCTCAGCCTCCTGAGTATCTGGGACTAAGGTGTGCACCACCACACCCGGCTAATTTTTGTATTTTCAGTAGAGATGGGGTTTCACCATATTGGCCAGGCTGGTCTTGAACTCCTGACCTTGTGATCCGCCTGCCTCGGCCTCCCAAAGTGCTCGGATTACAGGCGTGAGCCACCATGCCTGGCCGGGGCAGGGTGTTTTAAACAGAATCTCACTCTGTTGCCCAGGCTGGTGTGCAGTGGC…	0	.	.	0	-0.161176	SAFB	intron	70.5	57.8333	33	108	102	202	25	26.0667	50.25	35	29	17	3	45.5	54	120.5	83
hsa-napRNA-526	chr1	629278	629461	220	-	183	219.667	78.8333	140.833	-72.9774	-260.091	5.31493	4.77496	47.4107	9.16992	AAAGTAACTCTTTTATCAGACATATTTCTTAGGTTTGAGGGGGAATGCTGGAGATTGTAATGGGTATGGAGACATATCATATAAGTAATGCTAGGGTGAGTGGTAGGAAGTTTTTTCATAGGAGGTGTATGAGTTGGTCGTAGCGGAATCGGGGGTATGCTGTTCGAATTCATAAGAACAGGG	0	.......((((..((((..(((.((((((...((((......))))...)))))))))....)))).)))).((((((..........(((((((.(((.(.(((.(...(((......)))...).))).).))).)).)))))........))))))((((((..........))))))..	[][][]	-35.5	1.63387	AL669831.3	intron	4184.96	4040.96	3837.08	3352.77	3373.83	3867.06	1922.36	1746.43	3023.94	942.625	953.56	1481.49	1278.33	1492.08	1175.07	2345.64	2764.39
hsa-napRNA-527	chr10	62250619	62250931	220	-	312	219.667	181.667	38	-1202.91	-196.596	58.9022	6.71014	4.00933	9.22185	AGGCCAGGCACAGTGGCTCATGACTATAATCCCAGCCCTTTGGGAGGCCGAGGTGGGTGGATCACTTGAATCCAGGAGTTCGAGACCAGCTTGGGCAACATCGTATAACACTGTCTCTACCAAATAACATAAACATTAGCTGGGCATGGTGGCATGTGCCTGTAGTCCCAGCTACTCAGGAAGCTGAGGTGGCAGGATTGCTTCAACCCAGGAGGCGGAGGTTGCAGTGAGCCGAGATCATGCCACTGCACTTCAGCCTGGGCAACAGAGTGAGACCCTTCCTCAAAAATAAATAAAAATAATAAAACTTAT	0	.((((...((.((.((((...((......))..)))))).))...))))((((.(((.(..((((((...((((((.(((((((.....)))))))..............(((((.(...................((((((((.((...(((....)))....))))))))))(((((....)))))).)))))...((((((.......))))))(((((.((((((.((.........)))))))))))))..)))))).....))))))..)))).))))............................	[][[][[][]][][]]	-101.7	0.0231789	AluJb-Alu	repeatMask-Alu	12	43	5	12.0556	7	13	1	5.5	8	0	4	16.1429	8	20	178	403.843	424.667
hsa-napRNA-528	chr21	38814392	38814780	220	+	388	220	68	152	-313.105	-838.894	22.2178	58.1176	4.63763	4.73456	GTAAGTACTGCTTTCCTGAGCCTGCACTGGGTGAGAAGAACCAACTTCAGTGCAGTTGTTTGATCTTGACTTGTTTATTAAGCTTTTGCTTGGGGTATTCTGCAAAGAGTAGCATGGATGTCGTTAACCTGAGCCAGTTTCTGTTTCACCCCAATCAACCCAAGACTTGATCCAGAACTCATTAAATATGTAGTAGAAGGACGCATTACTGGTGTCTTGAAATGTGCCTGGGTCGTGTCAGAATGGTGACGTGTCATCATGGTATCTTGCTCATTCGTGGGTTCTGGTGTATGTCGGTACTTGGTGCATAAATTAGGGATGACAGTGGTCTCACTACCTTTCCACTGTTTTTACCTCATGTGTTCCATTTTTTCTTCTCTCCTGGTAG	0	....(((..((((....)))).)))((((((.((((((((.(((..((((.((....))))))..)))........((((((((((((.((((((((((((((........))).))))).........((((.(((...))).)))))))))).)))...))).))))))(((((((((((.....(((.(((((.(((((((.......))))))).....(((((((((.(((((((......))))))).).))).))))).))))))))..))))))))))).((((....)))).(((.(((((....(((...((((((((.............))))))))....)))..))))).)))....)))))))).))))))..	[][[][[][]][[][]][][]]	-108.1	-0.122573	ETS2	intron	68	176	121	24	23	9	3	68	35	3	0	41.5	77	36	18	20	94
hsa-napRNA-529	chr19	41869969	41870235	219	+	266	218.583	177	41.5833	-881.301	-172.003	48.4643	6.16233	4.25864	6.02937	TGGTGTCTCACCCCTGTAATCCCAGCACTTTGGGATGCCGAGGCAGGCGAATTATCTGAGGTCAGGAGTTCAAGACCATTCTGACCAACATGGAGAAACCCTGTCTCTACTAAAAATACAAAATTAGCCGGGTGTGGTGGCACATTCCTGTAATCTCAGCTACTGGGGAGGCTGAGGCACAAAAATCACTTGAACCCGGGAGGTGGAGGCTGCGGTGAGCCAAGATCATGCCATTGCACCCCAGCCTGGGCAACAAGAGTGAAACT	0	..((((((((((((.((((((((((....)))))))...((((((((.(.....(((..((((((((...........)))))))).....)))....)))))))))..((((..........))))..(((((((....)))))))(((......))).))).))))....)))))))).....((((((...((((((...(((.((.(((((((.((.........)))))))))))))).))))))......))))))....	[[][][][][]][]	-92.2	-0.11271	AluSp-Alu	repeatMask-Alu	20	38	37	150.333	76.25	132.125	48	17	64	15	31	66.3333	30	28	22	29	49.3125
hsa-napRNA-530	chr6	151024460	151024648	218	+	188	218.071	99	119.071	-576.721	-686.414	21.3889	13.2135	13.7614	5.63298	TGAGCTTGGGAGGCAGAGGTTGCAGTGAGCCAAGATCACCCCACTGCATTCCAGCCTAAGCAACAGAGCCAAGCTCAAAAAAAAAAGGCCAGGCACGATGGCTCCCTCCTATAATCTCAACCCTTTGGGAGACTGAGGCGGGCAGATCACTTGAAGTCAGGAGTTGGAGACCAGCCTGGCCAACATGG	0	(((((((((...((..(((((((((((..............))))))).....))))..)).......))))))))).........((((((((....((((((((((((....((((((....))))))((((.(((.((.....)).)))..)))))))))..)))).))))))))))).......	[][[][]]	-70	-0.105871	AluSz6-Alu	repeatMask-Alu	28	45	21	69	45.1667	77.25	31	17	17	14.0714	31	25.25	75	37	19	3	29
hsa-napRNA-531	chr7	74221134	74221626	218	+	492	218	46	172	-177.624	-882.746	8.94942	26.8369	6.92562	20.8923	ACCAGGTGCGGTGGCTCATGCCTGTAATCCCAGGACTTTGGGAGGCCAAGGCAGGCAGATCACCTGAGGCCAGGAGTTCAAGACCAGCCTCGCCAACATGGTGAAACCTCATCTCTACTAAAAATAAAAAATTAGCCAGGCATGGTGGTGCGTGCCTGTAATCCCAGCTACTCGGGAGGCTGATGCAGGAGAATCGCTTGAACCTGGGAGGCTGAGGTTGCAGTGAGCCGAGATCATGCCACTGTACTCCAGCCTGGGTGACAGAGACTCTGTCTCAAAAAAAAAAAAAAAAAAAAAAAAAAAAAGTGGCTCCAGCCCCTGGTGGCTCAGGGGTCCCAGGAAGTGGGGGTGGGGGAATCAGAGAGGAGATCCTGGCAGACCCCCATGGCCCCCAAGAGG…	0	(((((((.(((.(((....))).((..((((((....)))))).))...((((((((((((...((((((((((.((((...((((((.((((((...))))))..((((.......((((..........)))).((.((((....)))).))((((..(((((((((((.((((.((((......((((..((((((..((((...((((((.(((.((((((.((.........))))))))))).))))))))))((((((...)))))).............................))))))))))))))))))))))))..)))))..))))...((((((((((((..((((.((.....))))))....)))))...))))))).))))…	[[][][[[][[][][[][]][]]][]]]	-185.1	-0.301926	AluSx-Alu	repeatMask-Alu	48	65.1333	30	1	5	5	15	12	13.4	83.1111	104.067	199.618	210.133	160.667	3	3.33333	1.66667
hsa-napRNA-532	chr16	18841794	18842207	217	-	413	217	118	99	-598.195	-486.486	38.2253	26.4504	7.50896	2.84998	GTAGGATTTAAGACTTCCTCCATTTTTCAGAAGAGTATTAGTCTTACTAATGCTTTGTGTGAGTGTGGGTGTGTATAGTAGGAGATTATTTCAGGCGAATTTCTGTATGTCATTATTAGCCTGCAGTGCCCTATATCTTATGTGCTTTTGAACGGCAGTGATTGGATGCCGTGCAGAAAGATTTTCCACCCCCACTTTGTGTATGAACTTGTACAAGCAGGACAAGTGAGGTACAGCTAATAATGCTAATATCTACTGCCAATATCTTGTCCCAAAATAGAATTCTTTAATGCTCTCAGTGTGCCTCATGGACTGTCAGTTTTTGACTGCCACTGCTAGTTGAAAAAGAGGAGTGGTATGCTCCCAACCCTGTTTAATCACCTATCCTAGCTATTTTAA…	0	.((((((........(((((..(((((((..(((((((((((...)))))))))))....(((((.(((((.((((((((((.(..((((.(((((.(((...((.....))..))).))))).))))))))))......)))))(((((.((((((.........)))))).)))))........))))).)))))..(((((......)))))....(((((((..(((((.(((.......)))..)))))...........)))))))...................(((..(((((.((.(((.(((((...))))).)))..)))))))..)))))))))))))))(((((..((..........))...)))))..))))))..........…	[[[][[][]][][][]][]]	-97.1	0.980955	SMG1	intron	45	71	39.8333	50	68	101	24	45	35.5	91	45	60	13.6667	20	8	52	83.0667
hsa-napRNA-533	chr18	12810038	12810226	216	-	188	216.25	124	92.25	-766.639	-508.925	16.8136	9.55578	11.0248	10.6458	ATGCCTGGCTAATTTTGTATTTTTAGTAGAGACAGGGTTTCTCCATGACACCGAGTCTCATCTTTCACCCAGGCTAGAGTACAGTGGCACAATCTCAGCTCACTACAACCTCGGCCTCCCGGGTTCAAGCAATTCTTCTACCTCAGCCTCCCAAGTAACTGGGATTACAGGCATGTGCCACCACACCC	0	..((((((((((..........))))..(((((..(((.((.....)).)))..))))).........)))))).........((((((((...........((..((((.(((....)))))))..))................((((((((......))))).....))).)))))))).......	[[][]][[][]]	-52.6	0.0164368	PTPN2	intron	37	21	65.9583	71.25	32	83.4583	7.5	7	16	13	3	9	29	16	10.3333	12.8333	17
hsa-napRNA-534	chr2	109427824	109427992	215	+	168	215	93	122	-388.374	-535.794	15.5	26.8814	52.9734	9.93982	AGACCATGATGTCAGCCCTCAGGGAAGAGGCGAAGGCAGCAGTGCTCCCGGAGCTGGCCATCCTGAGGCCATACCTGCAGCTCCCCAGGTGCTCGCGCACGCTCCTCTGAGCATCTGCACTCATCCTCGCCCTGCCTGCAGCTCCTGGTCGCCTCTGAGCTCCTGAGC	17.894	.(((......)))....(((((((.((((((((.((((....))))...((((((((((.......))))........))))))(((((.(((.(((((.((.....((((........)))).....))..)))..))))).)))))))))))))...).)))))).	[][[][][]]	-62.6	-0.249669	SH3RF3	intron	3	0	6	146	72	81	0	0	1	0	0	3	0	0	1	2	1
hsa-napRNA-535	chr17	82788060	82788223	215	+	163	215.167	85.1667	130	-474.616	-843.45	12.4837	81.25	12.4368	19.274	ACCCTGTCTCTACTAAAAATACAAAAAATTAGTTGGGCATGGTGGTGCGCGCCTGTAATCCCAGCTACTTGGGAGGCTGAGGCAGGAAAATCGCTTGAACCCGGGAGGTGGAGGTTGCAGTGAGCCGACATGGCGCCACTGCATTCCAGCCTGGGCAACAGAG	0	..((((((((..((............((.((((((((((.((((.....))))))....)))))))).))...))...))))))))....((..(((..((((((...(((((..(((((((.(((.....)))..)))))))))))).)))))))))..)).	[][]	-59.4	-0.283562	AluSz-Alu	repeatMask-Alu	8	16	10	70	45.9167	116.733	0	3	3	3	3	4	0	4.5	0	1	0
hsa-napRNA-536	chr14	85559740	85560351	215	+	611	214.867	81	133.867	-364.8	-685.566	29.6342	35.2	2.4108	2.43906	CTCCAATGATGTTCTGGGACTCACTGCTCTTACTCAGGTCTGTGCTGCCCATTACCTCCGTGAGGTTAGATCACAGGTTACAAGTTAGATCTCTGATATCCGGATCTCCTGATGGCATTAGCAGCGTTTAGTCAGTGACTTTCCTGGGCCTGCCTGGATCACTCTCACTTCATGTGGATGATCTCTCTCAGGAAGCCATAGATTTTGAGCAAAAATGCAGACTTCCCAGAGGCTTTGCCGGGTCCTCCATCTCACTCCCCTCAAGAATTTCAACAAATCTGTTAATGCTATTTTGTCATTTCTGTACTTCAAAGTGTTTCTGCCAGGCATACCTTGTCTGTCCCAGCTCTGACTCTTTGGGGCTGAGTAGGTTTACTTGTTTATTTTTTGGTTCTTACA…	17.894	.	.	0	-0.182768	AluSg-Alu	repeatMask-Alu	60.25	48.5	42.5	6	4	5	257	364.667	495	59	48	42.5	66.3667	64.25	4	36.3333	41
hsa-napRNA-537	chrX	9702524	9702768	214	+	244	214	76	138	-479.282	-950.601	13.7834	42.4615	19.3933	15.5147	GAGCCCAGGAGTTCGAGGCTGCAGCGAGCTATGATTGTGCCACTGCACTCCAGCCTGGGCAACAGCAAGACTTCATCTCCAAGAAAAAAAAAAAAAAAAAACTCACATAAGATGAGTTTCTATATTGGTCGATTGGTAAGGACATGGTGGCCAGAGCCTGGCAGAAGCTAACCCTCTCTTTCCCCTAGAAGCAATGCTTCATTATTGGCTAATTCAGTGTTTACAGCTACCTTGGAGAACATAA	0	..(((((((.....(((..(((((.(.((.........))).))))))))...)))))))...............((((((((...............((((((((....).)))))))((..((((((((((.((.(((((...(((.(((((...)))))........)))...))))).))...(((((...)))))...))))))))))..)).............))))))))......	[][[][[][]]]	-65.2	0.0676818	Tigger17a-TcMar-Tigger	repeatMask-TcMar-Tigger	48	28	26	84	26	58	3	15.1111	18	9	3	6	4	12	4	13	0
hsa-napRNA-538	chr17	6611332	6611595	214	-	263	214	95	119	-548.569	-736.924	15.8333	26.0312	8.93663	4.38125	TTCCTGCCGGGTGTGGTGTCTCAGGCCTATAATCCCAGCAATTTGGGAAGCGAGAGGATTGCTTGAGGCCAGGAGTTTAAGACCAGCCTGGGCAACATAGTGAGACCCCATCTCTACTAAAAACAAAATTAGCCAGATGTGGTAACTCATGCTTGTAGTCCCAGCTATTTGGGAGCCTGAGGCAGGAAGATCACTTGATCCCAGGAGTTTGAAGCTGCAGTGAGCTGTGATCGATCCACTGTACTCCAGCCTGGGCAACAGAG	0	....((((.((..(((((((((((((......((((((....))))))(((((.....)))))...(.(((((.(((...)))...))))).).(((..((((((((.(((((...((((........))))..))))).)))..)))))...)))..((((((....))))))))))))))))(((.((((((....((.(.(.((((...)))).).).))...))))))..)))........)))..)).))))......	[[[][][][][]][]]	-89.7	-0.0659676	AluJr-Alu	repeatMask-Alu	59.5	36	37	61	65	70	9	8	56	10	47	35	19	7	11	22	7
hsa-napRNA-539	chr7	98899499	98899678	213	+	179	213	98	115	-594.904	-720.711	40.2051	40.708	2.98427	2.1548	GTATGTGTATTGCTCATTAGTCTCTTGGGTTTTGGGCTTCTTATAAGAAAATTGGCATCTGGGGCCAAAAGATGTGTATAATACACACATGCTAAATAATGTGATGATTCTTCGGTATGCCAGATTTTGTCGCCATAGCAGAGTGTCAATGTATGAAAATCTGGTATGTTTGCTTTTAG	0	...((((....(((((..(.((....)).)..)))))....)))).((((.(((((((((((((........(((((...)))))(((((........)))))......)))))).))))))).)))).....((((.((((...(((.....)))...)))).))))...........	[][[][]][]	-41.1	0.29012	TRRAP	intron	5	24	19	70	35	44.5	12	14	16	19	20	2.5	1	17	12.5833	14.5	55
hsa-napRNA-540	chr12	52435875	52435996	213	-	121	213	85	128	-306.32	-503.781	8.83663	9.90055	7.31622	8.26106	AGGCCAGGCGCGGTGGCTTAAGCCCGTAATCTCAGTACTTTGGGAGGCCAAAGAGGATGGATGACTTGAGCTCAAGAGTTCAAGACTAGCCTGAGCAAAATGTCGACACCCAGTTTTTACA	0	..(((((((..((((((....)))....(((.((...((((((....))))))....)))))..((((((((....))))))))))).))))).)).........................	[[][][]]	-33.2	-0.377365	AluJb-Alu	repeatMask-Alu	1	1	1	0	0	0	0	0	1	2	1	10	4	6	79	169.143	223
hsa-napRNA-541	chr1	155307822	155308367	213	-	545	212.533	52.6667	159.867	-288.185	-1001.5	10.0972	9.93719	3.74666	9.38529	GGGCCGGGCACGGTGGCTCACGCCTGTAATCCCAGCACTTTGGGAGGCCGAGGCGGGTGGATCATGAGGTCAGGAGTTCGAGACCAGCCTGACCAATGTGGTGAAACCCCGTCTCTACTAAAAATACAAAAAAAAAAAATTAGTCGGGCGTGGTGGCGCGCGCCTGTAATCCCAGCCACTCAGGAGGGCTGAGGCGGGAGAATCGCTTGAACTCGTAAGGCAGAGGTTGCAGTGAGCTGAGATCCAGCGAACCACTGCACTCTAGCTGGGGAGACAGAGCAAGACTCCGTCTCAAAAAAAAAAAAAAAAAAAGATGAGTCTCACACTTGTAATTCCAGCACTTTGGGCGGATCACCTGCGGTCAGGAATCTGAGACCAGCCTGGTCAACATGGCAAAAC…	0	.	.	0	-0.0562325	AluSx3-Alu	repeatMask-Alu	168.5	144.111	242	244.5	296.167	329.867	30.3333	12	28.6667	100.1	138	153.433	136	174.667	360.833	337.783	757.783
hsa-napRNA-542	chr9	19352182	19352489	212	+	307	212	93	119	-521.296	-715.068	36.3448	33.5211	9.15829	4.98719	GTAAAAGTTCTATATTCAGTTCATGATAAAGTAGCTGTAAGCATATTTTTATTTCAGAATGGCATTTAACAGGATTCTAAGATACCCTTGTGGACAGTATAATAAAATAAGTCATTTTGTTGAATTTGCTTGATGTCTTATGTAAGTAAGACATTGAACTGGTAGTTTACCTGTGAAATAAAAGAACTGTTATTAATAATTCCAAATTTGATCAGTAGAATAAAAAAAATCCCATTATCTCAAGAGAATTCCTGTTAAGATTAATTTTTATTAAACGTTCTCAGTGTCTGCATTTTTCTGTTTTTAG	0	((((((((........((((((........).))))).......))))))))...............(((((((.....((((((...((.((((.((.((((((((..((((.((.....((((((.(((((((((((((....))))))))((..((.((((...)))).))..)).......((((..(((((...........))))))))).......................))))).)))))).....))))))...)))))))).)))))).))))))))......))))))).....	[][[][][]]	-50.8	0.490575	L3b-CR1	repeatMask-CR1	70.6667	104	33.25	52.5833	80.5	62	36.5	70	67.5	70	51	76.8333	103	73.8333	41	50.5	45
hsa-napRNA-543	chr20	43609120	43609227	212	+	107	212.182	113	99.1818	-737.404	-616.049	37.6667	34.7136	7.62934	9.18028	AGGCCCAGCTACTCTGGAGGCTGAGGCAAGAGGATTGCTTGAACCCAGAAGGTTGAGGCTGCAGTGAGCCGTGATCATGCCACTGTACTCCAGCCTGGGTGACAGAG	0	...........(((((...(((.((((..(((....((((.((((.....)))).))))(((((((.((.........))))))))))))..)))).)))..)))))	[[][]]	-38.4	0.0540508	AluJr-Alu	repeatMask-Alu	9.33333	3.05882	14.5	29	20	28.5909	15	23	5.33333	2	12	21	10	16	2	2	10.0909
hsa-napRNA-544-1	chr15	41077932	41078038	212	-	106	211.806	102	109.806	-638.555	-702.01	14.2326	45.9919	8.05618	7.03953	AATCTCAGCTGCTTGGGAGGCTGAGGCAGAGAATTGCTTGAACCCGGGAGGTGGAGGTTGCAGTGAGCTGAGATCGTGCCACTACACTCCAGCCTGGGTGACAGAG	0	...(((((((........)))))))(((......)))(((.(((((((...(((((..((.((((.((.........)))))).))))))).)))))))..)))..	[][][]	-38.8	-0.127893	AluSg7-Alu	repeatMask-Alu	5	12	12.0556	28	36.5	62	4	12	6	2	12	13.6667	18.3333	6	6	6.45	6
hsa-napRNA-545-1	chr19	50137064	50137327	212	-	263	211.783	92.5	119.283	-394.164	-515.596	36.3991	15.8642	14.0731	23.1378	GGCCGGGCGCGGTGGCTCACTCCTGGAATCCCAGCACTTTGGGAGCCCGAGGTGGGCGGATCACGAGGTCAGGAGATCGAGACTGTTCTGGCTAAACCAGTGAAACCCCCTCTCTACTAAAAAAATAACAAAAGCGAAGTGGATCTCCCATAAACGAGGTACTGCAGGAAGAAAGCAGAAAATGAGACCCGAGTACACACATGCACGCGGGCGTGCGCACACACACACCAGAAGAAATGAACCAAGAGGAAAGGAAATATTTT	0	(((((((.(((((..(((.(((((((.((((...((((((((....))))))))...)))).......)))))))...)))))))))))))))............((.((((((((((...................)))))(((((........))))).((((.........)))).........((((.((.((....)).)).)))).(((.(....).)))..................)))))...)).........	[][[][][][][]]	-67.1	0	AluYa5-Alu	repeatMask-Alu	12.1603	48.3	9.89048	105.447	99.611	149.81	10.2907	5.17794	6.62143	8.0881	0.166667	68.0108	54.9701	36.793	17.2849	70.6142	100.096
hsa-napRNA-546	chr8	29277334	29277535	212	-	201	212	122	90	-526.746	-375.814	16.9575	16.7797	30.1988	39.1984	GCTAGCCAGGTGGTGGCTCATGCCTGTAATCCCAGCACTCTGAGAGGCTGAGGTGGGTGGATCCCTTGAGCCCAGGAGTTCAAGGCCAGCCTGAACAACATAGCAAGACCACCCACCCCCCATACCATCTCTTAAAAAAAAAGTTTGCCAAATCGTTAGACAAGAAAATGTATGTTAAATAATGATTTGATGAATAATTTT	0	.......((((((((((....)))........((((.(((...))))))).(((((((((.((((((((((......))))))))...((.((.....))..))..)))))))))))......)))))))......((((..(((((.((((((((((((((..........))))...)))))))))).)))))..))))	[[][][[][]]][]	-56.7	-0.0503925	FLAM_C-Alu	repeatMask-Alu	11	6	4	50	20.1667	61	1	5	16	0	0	13	7	4	73.25	70	136.5
hsa-napRNA-547	chr9	136418109	136418554	211	+	445	211	111	100	-678.547	-616.835	45.5385	15.5844	6.99571	7.3225	GTGAGTCCTGGTGCTGGGTCTGATGGCGTTCCTGATGCAGTGTGGCCGGCTCAGCCAGCCCTGCCCTCTGTCCCTGGCATCCGACAGCGCTCCTGATGGGGCGTGGGCGGCTCAGCCAGCTCTGCCCTCTGTCCCTGGCATCCAGCAATGCTCCTGATGCAGTGTGGGCGACTCAGCCAGCTCTGCCCTCTGTCCCTGGCGTCTGACGGCGCTCGTGACACAGCGTGGGTGGCTCAGCTAGCTCTGCCCTTTGTCCCTGGCATCCGACGGCGCTCCTGACGCGGCATGGGTGGCTCAGCCAGCTCTGCCCTCCGTCCCTGGCGTCCAGCGGCGCTCCTGACGTGGCTTGGGCGACTCAGCCAGCTCTGCCCTCCGTCCCTGGCGTCTGACGGTGCTCCT…	0	..((((.(((((((((((.(.((.((..........((((...(((.(((...))).))))))))))).).))).)))))....))).))))(((..((((((.((((((.((((..(((..(((....((((...))))....)))..))).)))).((((.((.(((......))).)).)))).((.((((.(.((((((....)))))).).)))).))...((.(((((.(((((.((.((((...((((...((((.(((.(((((((...((((.((((.((.(((((.((...((((.(((...((((...((((((....))))))...)))).)))..))))..)).))))).)).))))...))))...)))).))).)))))))...…	[][[][][][]]	-189.3	0.147189	PMPCA	intron	19	65	67	77	43	71	45	45	56	14	1	41.5	23	19.3333	31	2	31
hsa-napRNA-548	chr3	36411662	36411874	211	+	212	211	114	97	-718.062	-631.644	57	37.3077	75.1392	12.3179	AGACAATGATGAGAGGTCCCCAGGTTGTAGGTCCCCTAATGGAGATTAGACCAAGGGTTGTAGGCTGTGAAGGCAGCACATATGTCCTGTCATGAGACAATATGAGTGGGTCACGAGCATGGCTTTTGAGGTCTTAGGAAACCTAAATTCCTGACTCCACCACTTCCTATCAGCATGTAACTGGGGGCAGTCACTTGGCCTTTCTGAGTCTC	20.005	((((......(((((((((((((((((((((..((((..(((........)))))))......(((((....))))).(((((((((......).))).)))))(((((.(((.((((...)))).)))((..(((((((.......)))))))..)).))))).)))).))))......)))))))).(((....))))))))...)))).	[[[][][][[][]]][]]	-65.9	-0.0937769	MIRb-MIR	repeatMask-MIR	0	2	1	1	7.16667	27	0	0	0	0	0	0	0	0	50.1429	78	123.833
hsa-napRNA-549	chr19	34174005	34174237	211	+	232	210.656	112	98.6561	-552.873	-517.492	36	28.3432	2.5725	2.75081	AGGCAATGATTTCGGCTCACTGCAACGTCCGCCTCCCGGGTTCAAGTGATTCTCCTGCCTCAGCCTCCCAAGTAGCTGGGATTATAGGCGCCTGCCACCACCCCTAGCTAATTTGGTATTTTTAGTAGAGACGGGGTTTCACCATGTTGGCCAGGCTGGTCTCGAACTCCTGACCTCAGGTGATCCACCCGCCTCGGCCACCCAAAGTGCTGGGATTACAGGCATGAGCCAC	0	.............((((((.(((....((((.....)))).....((((..(.((((.(((.((...(((((((((((((......(((....)))......))))))).))))))........)).))).)))))..)))).....(((((((((.(((...((.(.((((....)))).).)).))).)))).)))))((((......)))).......)))))))))..	[[][][][]]	-80.7	-0.048615	LSM14A	intron	19	31.8867	49.5	87.5985	73.25	139.283	13.3889	19.7255	25	43.1111	37	4	8.05882	5.33333	27.1667	46.4	3
hsa-napRNA-550	chr4	6272968	6273102	210	+	134	210	126	84	-870.883	-536.508	12.3529	9.4382	10.3613	10.0212	GCCATATGATGGACATTGTGTGTGAGCCCCGAGGGCATCTCCAGTGACTCCCCTGGACTGGCATCCTGGAGGCAGAGGCACTGATCAGAGAGAGTGAACATCATCTTGGCTTCCCACAGGGGCTGTTTCTGAGG	17.36	((((.((((((..((((.(.(.(((((((...)))).(((((((.((..((........))..)))))))))(((.....))).))).).).))))..))))))..))))..(((....)))............	[[][][]][]	-44.4	-0.37615	WFS1	intron	36	70	19	17.5	3	7.5	7	13	15	12	20	14	16	19	4	13	8
hsa-napRNA-551	chr8	130791516	130791699	210	-	183	210	112	98	-527.084	-446.276	36	22.4	47.5884	36.9053	GTGGAGTGAGCTGTAGAAGCAGGTGTGCACTACTATAATCTCCTGCCAAAGGTTCACTCCAGACATGAGGTTAAAGCTGTGCCCTGTGCAGCCTTGGAGGTGAGCCAGCCGCATCACCAAGTCTCAGGTACTTTCTTCTTGTAATAGGAAAATACCTATGCCACAGCCCCTGGGCATACAACA	0	.(((((((((((......(((((.(..............).)))))....)))))))))))....(((((.....(((((((...)))))))(((((.((((.(.....).)))).))))))))))((((.((((((........)))))).))))((((((.(((...))))))))).....	[][[][]][][]	-61.4	-0.0370931	ADCY8	intron	0	0	0	0	0	1	0	0	0	0	0	2	0	0.333333	50	83	139
hsa-napRNA-552	chr1	186362380	186362836	209	-	456	209	85	124	-442.265	-691.318	33.0216	44.1644	3.82754	2.36432	GTAAGTTAGTAAAATTGTGTTTTTCTTCATGTTGAGTATAACTTACATTTGTATGTCAGTTTATTAAATATGTATTCAGTAGTGTGTACCTGATTAGTTGTAAGATGAGTGGTTAAATGTGAATAATGCATTACATTTGGCGTAAAAAATCAACCAATTGCGTTTACATAAAGAATTTAAGATTCTTTGTCAAATCTGGTTAGTATCTACTGTCTTACGATATATCTTTCCTAAAATATGTGTTTGTTTAAGAAGTGGTGGTAAGTTTTTGTGAGCTAAATCTAAACATTGTTCTGTGAGCAGTTACTCTTAGTTTTCTTAAATATGCATATTTTAATTGCTTTTTCAGGTGGGGAGGGGGAGTTACTTAGCTTTTCCTTAGCAGCATAAACCTCATGT…	0	.......(((((...............((((((.((((.((((.((((....)))).)))))))).))))))......(((.....)))..(((..((((((((((.(((((.(((((((((........)))))))))((((((............))))))....((((((((((...))))))))))................)))))))))))))))..))).....((((((((((((..(((((((((((((.(((((((((....((((..............))))...))))..))))).)))..)))))))))))))))))))))).))))).....((((((((((((((((.......(((.......)))............((((…	[[][][[][][]][]][[][]]	-95.6	0.425193	TPR	intron	48	37	31	181	109	186	26	25	17.6667	70	112	3	23	19	46	41	94
hsa-napRNA-553	chr2	159171543	159171676	209	+	133	209	101	108	-662.9	-721.16	28.1266	28.8	3.74226	4.87661	AGCCCAGTAAATGAAGGCTGCAGTGAGCTGGGATTGTGCCACTGCCCTCATGCCTGTAATCCCAGCACTTTGGTAGGCCAAGATGGGCAGATCACCTAAGGTCAGGAGATTGAGACCAGCCTGACCAACATGG	0	..((((((..((..........))..))))))...(((...((((((((..(((((.....((((....)))))))))...)).))))))..)))....(((((((...(((....)))))))))).......	[][][]	-41.4	-0.0621119	AluSx1-Alu	repeatMask-Alu	9	12.5	20	12	9	34	1	10	22.2	1	2	2	1	3	21	59.5	97.7
hsa-napRNA-554	chr9	132288351	132288549	208	-	198	208	98	110	-583.884	-674.518	46.1176	34.2222	3.33265	3.45195	GTAAGTACTGAATGTGGTATATACTAGTGTTTTCTCTGTTTTGTTTGGTGGAAAATGACTTGGGCACTAAAGGTAATTTGAAGCCTCCAGAATTAGTCTGGCTTTGGGAACTAATTTTCCTTCTCATTGTGTTGTATATGTGTGTGAGTTTGTTAGAATTAGAATAGCATATAATTTTTTATTTGTTATTTTTATTAG	0	(((.(((((......))))).)))....((((((((((.......))).)))))))((((((.((((...((((........))))(((((.....)))))(..((((((..........))))))..)..........)))).))))))......(((.(((((((((.((((....)))).))))))))).)))..	[][][[][][]][]	-38.3	0.0499465	SETX	intron	25	26	13	38	33	44.1	10	5	18	14	24	13	14.5	20	1	30	66
hsa-napRNA-555	chr6	142063248	142063407	208	+	159	208.5	145	63.5	-451.853	-198.171	10.3618	7.37419	2.97736	3.13142	TTAAAAACCCTTTGAACAAAGTGTGTGCATAACCAGTCATGAGATAAAACAACACAATGCATGTTGCCTTTTTAATGTAAATACCCTTAGGTATCATTAATAGTTTCAAAATATTGTGGTTTAGTAAAGTTGATACCTGGTTATAAATATTATGCCTTT	0	................((.(((((....(((((((((((....((.((((..(((((((..((..((....((((((...(((((....)))))))))))..))..))...))))))))))).)).....)))...))))))))..))))).)).....	[]	-25.5	0.723654	intergenic	intergenic	325.833	239	197.333	341.833	295.5	351.833	295.833	253.833	376.5	389.417	505.167	280.333	372.667	450.333	71.1667	181.167	203
hsa-napRNA-556	chr9	96384574	96384872	208	+	298	207.986	132.486	75.5	-1076.06	-546.663	43.6095	6.86364	220.348	13.1551	GGCCAGGCGCGGTGGCTCACACATGTAATCCCAGCACTTTGGGAGACCGAGGCGGGCAGATCACGAGGTCAGGAGATCGAGACCATCCTGGCTAACACGGTGAAACCCCGTCTCTACTAAAGATACAAAAAAAATTAGCCGGGCGTGGTGGCGGGCGCCTGTAGTCCCAGCTACTCAGGAGGCTGAGGCAGGAGAATGGCGTGAACCCGGGAGGCAGAGCTTGCAGTGAGGCGAGATCGCGCCACTGCACTCCAGCCTGGGCGACAGAGCAAGCCTCCGTCTCAAAAATATATATATT	0	.((((.((.((((..........((((.((((((....))))))....((((((((....((((..((((((((...........))))))))......))))...)))))))).........))))..........)))).)).))))..((((((((.((..(((..((..(((((....))))))).)))..))))))....))))((((((.(((..(((((((..(((....)))..))))))))))..(((((.....))).))..))))))....................	[[][]][][[][]]	-111.3	-0.0658451	AluY-Alu	repeatMask-Alu	104.361	112.383	75.7679	2	1	2.27778	24.25	15	40.8472	5.05556	1.25	45.5	83.1111	92.2429	0	0.5	2
hsa-napRNA-557	chrX	9655064	9655291	206	+	227	206	71	135	-416.351	-886.732	13.4324	47.25	25.4369	5.4864	CCTCGATGATGATGACCCTGGTGGACTTGCTGTTTGTTATCTCCACGTGTTTATTACACACAGCCGTTTTCCTAAGCGACATACGGTGCAGGTGGATTCGTTTCCTAGGGCTGCTATAATGACGTACCGCAAACTGGGGTGGCTTAAAAAGAAATATGTTGTCTCCTAGTTCCTGAGGACAGAAGTCCAAGATGAAGGTGTAGGCGGGTCGGTTCCTTCTGAGGGGA	20.005	((((((.((...((((((..(((((...((.....))....)))))((((.....))))(((((...((((.(((((.((...((((....((((...((((...(((.....)))....))))..))))..))))..)).)))))....))))...)))))..((((...(((..((((....)))).......)))..)))).))))))..))..)).))))...	[[][][][]]	-62.3	-0.480009	TBL1X	intron	14	62	36	21	32	54	22	26	18	24	20	11	2	7	4	2	14
hsa-napRNA-558	chr1	233178798	233179005	206	-	207	206	107	99	-679.615	-622.647	18.0337	10.7027	6.25867	17.0784	TGTGCCCTGACTGAGATGGGCAGACAGCAATTCACTGCCCATTGTGATTTGACTCTCATTATTAAACTAGCTGGTCACTCACTAGAGGAGGGAAGGAGAAATACAGGACCAGCCAGAAACTAATAACAATTAAAAATGAACATCTAGCAAACATTTTAGTTTTGCTCTTTTGATTTTGGAGTAAAATGCACAGTGGCAGGAACAGAG	0	..(((((..........)))))........(((.(((((.((((((((((.((((.((..((((((((.(((((((.(((....))).......(........)..))))))).)).............................(((((((......).))))))..))))))..)))))).)))).)))))))))))))).....	[][[][]][]]	-51.9	-0.250729	PCNX2	intron	1	0	0	92	100	119	0	0	0	0.25	0	0	0	0	28	40	36
hsa-napRNA-559	chr2	135866277	135866562	206	-	285	206	72	134	-399.7	-826.508	15.0261	35.3962	2.92883	3.60038	GTCAGTAATCTGTGGCTCAAATTTAACAAATTCTCAGTTACCTAAACTGCACAGTATCTAGCTTCCCACATCTTCATTGTCTTCTTTTTGGCTACCAATCAGAAGCTGAGGAACGAAGTGTGATGAGAATAAAAACAAATTGGTTTTGCCACAAATGGTGCTATTCTGAAAGTATTCAAGGCTTAAGTGAAGTCTTTGGATTTATAGCTTTCATTTATTTGAGCAATTTTGATGTTCAGCACCTTTAATATTTAAGTTGTGAAACAACCTATCATTCTGTTTCAG	0	..........((((((((((.........((((((((((.....))))).....((((..(((((.....((((((..(.(((((..((((...))))..))))))))))))..)))))..))))))))).........))))....))))))...(((((.....((((((((((((((((((.....))).)))))))).....)))))))......((((((.......)))))))))))................(((((((...........))))))).	[[][]][[][]][]	-62.5	0.421501	MCM6	intron	30.8333	29	16	124.5	128	126.167	3.33333	5.16667	3.125	1	2	8	12	4	43.6667	66	37
hsa-napRNA-560	chr8	41657222	41657492	206	+	270	206	72	134	-276.362	-657.758	14.9189	13.4	41.3167	76.2222	AGGAGATGGCAGAGTCGAGTGGGTAAGAGCATGAACTCTGGAGCCAGACCACCCGGGTTCAAGTCCCATGCTGCCTGACCTCGGTCAAGTGCCTTACCTGCTCTGTGAGTCAGTTTTCTCTGCTGTAAAATGAGGGCAGTAATAGGGCCTACCCATTAGAGAGGTGTGATGTTTAAAAAAGCTAAGACACATAGGTGCTTAGCATTGTATGAATGCAAACAATTACTTGGCTCTCTAGAAATGTTACCGTCTCTGTCCATCTGTGCTTTT	0	.(.(((((((((((.((.(((((((..((((((.(((.((((.((.(.....).)).)))))))..))))))((.((((....)))).))((((((.(((((((......((((.......)))).......)))))))...)))))).)))))))(((((((..(((((((........((((((.(((....))))))))).(((((....))))))).)))))....)))))))..........)).))))).)))))).)......	[[[][][]][[][]]]	-88.4	-0.183429	MIR-MIR	repeatMask-MIR	1	7	19	126	80.1667	94	30	22	9	1	0	13	0	6	2	39.1667	15
hsa-napRNA-561	chr9	95026806	95027169	205	+	363	205	86	119	-415.028	-629.251	23.7241	37.6429	2.51129	2.42953	CACCAGTGATGAACAAGGGTCCCAGTTTCTCCACATCTTTGCCATGAGCTATAAGGAATATAACCTTAACTGTTGACTTGTTTTATATTCTTAGGTACAGAAGAAAGCTAGGAACTATTTTAAGGTATTTACAGTTTTTCAAGCATTGTTAACACATGTTAATTAAAACTGTAGGGTGGGAGTGGTGGCTCACGCTTGTAATCCCAGTACTTTGGGAGCTGAGGCGGGTGGATCGCTTGAACCTAGGAGTTCGAGACCAGCCTGGGCAACATGGCGAAACCCCATCTCTATAAAAAAATACAAAAGTTAGCTGGATACGGTGGCATGCACCTGTGGTTCCAGCTACTTGGGAGGCTGAGGTGG	19.419	.(((..((.....))..)))(((((((((((......(((((((((.....(((((.......))))).......((((.....((((((((((.(.........).))))))).)))....))))..((((((((((...(((((.((....)))))))....))))))))))((((.((((....)))).)))).....((((((....))))))(((.((((.(((......(((((((......)))))))))).)))).)))..))))))))).........................((((.((((((((((((((.....)))).)))..)))))))))))))))))))).))...	[][[[][][][][][]][]]	-109.4	0.000743567	AluJo-Alu	repeatMask-Alu	162	139	57.5714	41.0667	28	42	87	56.375	46	40	57	33	16	69	31	67	18
hsa-napRNA-562	chr11	110450282	110450430	205	+	148	205	81	124	-446.991	-738.171	17.8677	44.2857	8.84654	5.21442	GGTCCCATCTGGAGGTGATGGGAGACAGTAACAGATCATCAGGCATTAGATTCTCATAAGGAGGGTGCACCCTAGATCCCCCACATGCACAGTTCACAGTAGGGTTCTCATCCTATGAGAATCTAATGCAGCTGCTGATCTGACAGAG	0	..(((((((.......)))))))........(((((((.(((((((((((((((((((.((((((...((((((.........................)))))).))).)))))))))))))))))))..))).)))))))......	[][]	-60.7	0.125849	FDX1	intron	22.2	58.9333	47	19	1.33333	20	31.3333	14	29	4	9	10	4.5	2	0.142857	0	8
hsa-napRNA-563	chr5	96946021	96946317	205	+	296	205.091	102.091	103	-637.48	-653.575	24.413	24.4407	4.40177	7.31523	CCTCAATGATGAAATAAGGGAGGCTGCCATGACACTTGAGTCTTGGTGAGAGGAGCTAGTGTGTCCACATTTATCAAGATCACCTGCAGGAGTTTGGGCTGGCCCCCTCTTATTAGTAGTTTCTCTGTTTTTTAAACTGGAGGCTCAGCGCCTTAGTATCTAGATTGGGTAGCTACATTATGAAGATAACTCAAACTGAACAATAGAGTATTGGGTATTAGTGGGAATAAGAAATGCATTGCTCTTTAAAGCAGCAGCCTCACTTCCATCTGCATCAGTACAGGATACTGAGAGGC	20.005	((((..((((((....((((.(((((((..(((.((((((((((((((((.(((((....)).)))...))))))))))....)).)))).)))..))).)))))))).))))))((((((.(((.((((.....((((.((((.....))))))))....)))).))).))))))............(((((((((.........))).))))))....((((((...((...(((..((((......)))))))..))...)))))).....((((((.....)))))))))).	[[][][][][]]	-82.8	0.122078	LNPEP	intron	27	56	41	9	12.5	45	71	20	45.5	2	38	18	7	31	26.0909	18	83.1667
hsa-napRNA-564	chr10	35575006	35575348	204	+	342	204	81	123	-278.742	-550.789	13.0179	20.5	7.00202	12.7093	TGGTAATGATGACTCTGCAGGGGCAGGACCCCCCAGGACCAGGCCTTGGTGCAATGCAGCAGGCATGTGGTCTGGCAGGTCCCATGGCTGTGATCAATTCTGAGTCACTTCATCTTTAAAACAGAGAAATGTGTGACTTCCAGAGCCTTTCCGTCCCTAATATCCCGTTATGGTTATGCTGGGTTTTGCAGGAGCAACCTCGAGACTAATAAGAGGTTTAGTCACCCCTGCAATCTTTGAAAAACAACAAATACAGGATGTGGAAAAACCGAGAGTGAGGCACCCAGAGCCCAGAATGCTGGGTAGCTCCTTCCCTAGCTTGTGCAGCATCCTGTGCTGAGC	20.005	............(((.(((.(((..(((((..((((.((((.((((.(.(((...))).)))))...))))))))..)))))((((((((((((...(((((((((((....(((((.....))))).....))))))..))))).....................))))))))))))((((((((((..((.((..((((.............(((((..((((.((((......(((.....)))......))))..))))..)))))..))).)..)).)))))))))))).((((((.(.((((........))))..).))))))))).))).))).	[[][][][]]	-109.7	-0.275371	X6A_LINE-CR1	repeatMask-CR1	32.5	23	33.9	52	16	48	27	27	67	19	100	10	14	1	58	66.25	55
hsa-napRNA-565	chr14	73675734	73676054	204	+	320	204	98	106	-577.638	-627.479	23.9484	12.72	14.9544	13.9785	AGGCTGGGCGCAGTGGCTCACGCCTGTAATCCCAGCACTTTGGGAGGCCGAGGCAGTGGATCACGAGGTCAGGAGTTCGAGACCAGCCTGACCAACATGGTGAAACCCCGTCTCTACTAAAAATACAAAAATTAGCCAGGCCTGGTGGCGCGTGCCTGTAATCCCAGCTACTTGGGAGGCTGAGACAGGAGAATCGCTTGAATCCAGGAGGCAGAGGATGCAGGAGCCGAGATTGCGCCATTGCACTCCAGCCTGGGCAACAGAGTGAGACTTTGTCTCGATAAATAAATAAATAAGTAAATAATAAAATAAAATATTTT	0	((((((((.((((((((.((((((.....((((((....))))))((((..(((((((((((((.((((((((.(((...)))...)))))))....).)))).........))))))................))).)))).)))).((.((.((((((.((((.(((.((((((((((.((..(....)..))))))...)))))).))).).))))))))).))))....)).)))))))).).)))))))(((..(((((((...)))))))))).........................................	[[[][]][]][]	-102.7	-0.0289994	AluSg-Alu	repeatMask-Alu	1	1	0	9	7	6	1.5	0	6	3	0	12	13	1.5	256.15	334.433	316.367
hsa-napRNA-566	chr3	195915332	195915487	204	+	155	204	105	99	-436.745	-416.169	16.2195	8.70833	26.4643	15.1757	AGTGCGGCGCAGTGGCTCACAGTTGGAATCCCAGCACTTGGGAGGCAGAAGCAGCAGGATCAGTTGAGTGTAGGAGTTCAAGGCTGCAATGAGCTATGATCTGCACTCCAGCCTGGGTGACAGAGGGACACCCTGTCTCTAAAAAAATTAATTTT	0	..(((.((....((.(((.(((((((....)))))...)).))).))...)).)))......((((((((((((...(((.((((......)))).))))))))))).)))).((((.(((((.((....)))))))))))..............	[][][]	-51.4	0.0826256	AluJo-Alu	repeatMask-Alu	2.33333	0	4	3	3	1	1.5	0	2	3	0	0	1	0	135	212.5	210
hsa-napRNA-567	chr15	75061632	75062138	203	-	506	203	150	53	-939.432	-271.268	50	8.05063	6.2434	12.0889	GGTCAGGCGCAGTGGCTCACGCCTGTAATCCCAGCACTTTGGGAGGCCAATGCAGGTGGATCACCGGAGGTCAGGAGTTCGAGACCAGCCTGGCCAACATGGTGAAACCCCGTCTCTACTAAAACTATAAAAAATTAGCTGGGCATGGTGATGCGCACCTGTAGTCCCAGCTACTCAGGAGGCTGAGGCAGGAGAATCACTTGAACCCGTGAGGTGGAGGCTGCAGTAAGCCAAGACTGCACCCCCAGCCTGGGCAACAGAGCAAGACTCCGTCTCAAAAAAAAAGAAAGTTAAATAACTTATTTGAACCTCAGCGTCCTCATTTGTCAAATTCTTGCTCTCAGGAGAAATGGCCAGGGGACAACAATATCCACCTTAGGGTTGCTGTGAGAATTAAAT…	0	.	.	0	0.0199072	AluSx3-Alu	repeatMask-Alu	3	1	9.5	3	12	11	1	1	3.5	0	0	2.11111	0	2	270	274	452.5
hsa-napRNA-568	chr11	47910005	47910313	203	+	308	202.667	150.5	52.1667	-644.837	-191.805	20.8411	9.82732	34.5467	23.3835	GGCCGGGCGTGATGGCTCATGCCTATAATCCCAGCACTTTGGGAGGCCGAGGCAGGCGGATCATGAGGTCATGAGATCGAGACCATCCTGGTCAACATGGTGAAACCCAGTCTCTACTAAAAATACAAGAAATTAGCCGGGCGTGGTGGTGGGTGCCTGTAGTCCCAGCTACTCAGGAGGCTGAGGCAGGAGAATGGCATGAACCCAAGAGGCGGAGCTTGCAGTGAGCTGAGATTGTGCCACTGCACTCCAGCCTGGGCGACAGTGTGAGACTCTGTGTCAAAAAAAAAAAAAAGAAAAGTTTCTTT	0	((((((((((((....))))))))....((((((....))))))))))((.(((((..(((((.((((((.((....)).)))).)).)))))..).(((......)))(((((((((..............((((((...(.((((((((((.((.....)))))).)))).)).).))))))(.((......)).).....((((...(((((((..(((((((.((.........))))))))))))).)))))))....)))).))))).)))).))...........((((((....))))))	[[][]][[][][[][][]]][]	-106.4	-0.106754	AluY-Alu	repeatMask-Alu	1	2	2	0	1	1	0	0	3	0	0	0.5	2	0	344.083	420.722	329.333
hsa-napRNA-569	chr16	88046936	88047051	202	+	115	201.5	99.5	102	-657.435	-670.614	14.3608	17.9444	6.72085	5.61558	GCGCCTGTACTCCCAGCTACTCGGGAGGCTGAGGCAAGAGAATGGTGTGGACCCGGGAGGTGGAGCTTGCAGTGAGCCAAGATTGCGCCATTGCATTCCAGCCTGGGCGACATAG	0	..((((...(((((........)))))....)))).........((((.(.((((((...(((((..(((((((.((((....)).)))))))))))))).))))))).))))..	[][]	-48.5	-0.0343813	AluY-Alu	repeatMask-Alu	13	20	29	22	49	44	3.5	22.5	8	21	6	46	39	13	1	10	9.5
hsa-napRNA-570	chr3	48420956	48421227	202	-	271	202	85	117	-464.522	-670.34	20.974	34.2	5.36684	5.99378	GTGGGTGAGAGAATGGGCCAGCCTGGTGGGGGCCAGCCCCTGCTTCAGGGGATGCGGTGGGGTTAAAGTGTGAATCCAGGCAAAGAGCCATGAATGGATGCCTTTCTCTGGGTCCTCCCACTCCCCAACCACCTGAAGCCTCCATTCTGTGCCCTTGGACTGTATTCCCTCATCCCGGGTCCTCTTCCCCATTCAAGGGCTCAGGATATCGGCTCTGGGTCTGAGTGCACCTCCTTGCTGCTTAACCCTGGCCCTCTCTCCCCCTCTGCAG	0	..(((.((((((..(((((((.(((((....)))))((((((...))))))....(((((((....((((.(((((((((.((((.((.((......)))))))).)))))))..)).)))))))).)))(((((.((((...((((((.(((((((((.((..............(((.......)))))))))))))).))))))...)))).))))).((((((((......))).)))))...))))))))))))))))........	[[][][][][]]	-113.1	0.0652884	PLXNB1	intron	97	41.3333	36.3333	1	0	2.33333	62	36	73	8	25	48.5	19	43	1	1	0
hsa-napRNA-571	chr12	57534560	57534876	201	-	316	201	107	94	-552.132	-596.156	16.4615	35.25	18.6415	3.82196	CCAACATGATGAAACCCCATCTGTACTAAAAAAATACAAAAACTTAGCCAGGTGTGGTGGCGCATACCTGTAATCCCAGCTACTCGGGAGGCTAAGGCAGGAGAATTGCTTGAACTCGGAGGCGGAGGTTGCAGTGAGCCCAGATCATGCCACTGCACTCCAACCTGGGTGACAGAGCGAGACTCCATCTCAAAAAATGAAAGAAAGAAAGATTCCTTAAGCTCCTGGATAAAGGGGCTAAGGTTTCCAGAGTTTACAAATATGCATCCATCTGTATGCAGTGCTACATACAGGTGGGCAGTCTGTCATGCTGAAA	20.005	.((.((((((((...((((((((((.................((((((((((((((......)))))))....((((........)))))))))))(((((((..((((((..((((((.(..((((..(((((((.((.........)))))))))))))..)))))))....))))))..))))...(((.....)))..........((..(((((.((((((......)))))))))))..))...............(((((.(....).))))).)))....))))))))))...)).)))))).))...	[[[][]][[][][][]]]	-109.6	-0.016095	AluSx-Alu	repeatMask-Alu	16	31	54	94	21	51.5	27.8333	22	47.5	33	0	10	6	9	65	71	39.0714
hsa-napRNA-572	chr2	121075096	121075389	201	-	293	201	162	39	-627.211	-101.702	13.8229	6.39723	4.65701	39.3729	ATTTTTAAAGCGTATGATTAATACACTTGCCTATTGCTGCGTGGACTGTGCTGGGGGGGTCAGGGGGCAGATAAATGAAAGAGGATAGCTGCACGCGGCGTTGACTGGCTGATTAATCACTGCCTGTTTTCTATAACTCATGGCAGATGGCAGGAGCTGGCTGCAGGCCCTCGTTGGGAATGAGGTGCTGCAGGCAGGATGAACAGGGGTCGGGGGAGACCCTGGAAGGCCCCAGTTGTGTCGTGTTTTTTTTCCTCGGCCCTACAGACCTCCGTGTCCACCCCACCCCCTGC	0	.......(((.((((.....)))).)))............((((((......(.(((((((..(((((.((.....(((((((((((.(.((((.((((........)))).....((.(((((.((((.((((.....)))).))))))))))).(((.((((((..(((((((...)))))))..)))))).)))....(((.((((((((((....))))....)))))).))))))).)))))))))))).)).)))))...))))))).)))))))............	[][[][][][]]	-106.5	2.03476	intergenic	intergenic	2	0	7	162	71	171	9	1	26	1	0	4	3	3	332	475	699.062
hsa-napRNA-573	chr3	11588895	11589019	201	-	124	201	103	98	-613.648	-584.001	8.30645	7.5969	7.07656	18.0091	CCAGAGACTCGTTGTTATTGGTATTCTCCAGGGCTCTGGCATTCTGCCTGCACAGACCCTTATAACCAAGTCACACATGAACCCGTGGCTGGACTTGCCACAATAGGTTGAGTCCCACATCTTT	0	((((.(((.....))).))))........((((.(((((((.......))).))))))))........((((((..........))))))(((((((((......)).))))))).........	[][][][]	-34.2	-0.225993	VGLL4	intron	25	30	23	40.5833	26.5	91	22	11.3333	25	8.2	12	24	26	7	32.25	18.5	19
hsa-napRNA-574	chr21	32354997	32355448	201	-	451	201	87	114	-505.095	-707.665	35.6923	54	4.61593	5.85701	GTAAGCACATATTTCCCACATAAAGGAACATGCTCAGAGATAATTATATTAACTTCTTAGCGTCATCGAGGCATTTTTGATGCACCAGCACCAAAAGGCTTCTCGTCCTGGCTTACTTCCTAATTCTTGCTGAGACTTCAGAATCTACATAGTTTTAGAATCTGTAAAATACGTATATATTACAGCATGCTGTTTCATTTCCTTTTGGGAATTTGTTTTTGCATAGGGGAATAGGTAAACCAAAAGTGGTATTAAAAGCAGTGCTATAGTAAAAGGAGATTTTTTTTTAACTCCACAATAAAAAGTTTAGGCCCAATTTCATAGTAAAACTATTCTAATTAAGGATTGAACATATTATCACTTGCCTTGATTTTGACCAGTGACATTTTTTGGCTTCTT…	0	..(((((.....((((........)))).(((((.((((.((((...)))).).))).)))))....(((((.((((((.(((....))).)))))))))))..(((((((.(((((....((((...(((.((((((((((.((((........)))).)))).............(((((.((((((((........(((((((((..((((((((((......))))))))))...))))))).)).......)))).)))).)))))...((((............))))........)))))).)))..))))....))))).........((((((((..(((........)))....))))))))....)))).)))......(((.....(…	[[][][][[[][][]][]][]][]	-90.9	0.0417226	URB1	intron	54	30	15	124	60	81.0625	19	35	42	15	0	4	4	17	16	32	40
hsa-napRNA-575	chr20	31609403	31609555	200	-	152	200	80	120	-485.537	-762.076	22.8571	24	3.25531	5.26899	ATTAGCTGGGCATGGTGGCACGTGCCTGTAATCCCAGCTACTCGGGAGGCTGAGGCAGGAGGATCACTTGAACCTGGGAGGTGGAGGTTGCAGTGAGCCAAGATGGTGCCACCGCACCCCAGCCTGGGCAATAGAGGGAGACTCTGTCTCAA	0	....((((((..(((((((((.(((((....((((........)))).....)))))...((.(((((..(((((.........)))))..))))).))......)))))))))...)))))).((((..((((((.....)))))))))).	[[][]][]	-64.2	-0.139437	AluSz-Alu	repeatMask-Alu	42.5	30	36	0	1	2	19	33	26	32.0833	18	24	29	17	0	3.11111	2.25
[truncated: 16,025 more rows]

## Sheet: mouse_napRNA
Supplementary Data 2. NapRNAs identified by NAP-seq (mouse). Each row represents a single napRNA which expressed in at least 2 samples. The following is the meaning of each list header: (1)name: name of napRNA, which were sorted by their expression value; (2-4)chrom,start,end: genome location of napRNA (mm10); (5)score: the numbers of reads containing NAP-seq specific 5’ or 3' adapters (same as "…
[truncated: 13,486 more rows]
