# Supplementary material for: NAP-seq reveals multiple classes of structured noncoding RNAs with regulatory functions
Source: Nat Commun. 2024 Mar 18;15:2425. doi: 10.1038/s41467-024-46596-y (PMC10948791; doi:10.1038/s41467-024-46596-y)
Supplement: Supplementary file 6 — Supplementary Data 3 [file 41467_2024_46596_MOESM6_ESM.xlsx]

## Sheet: human_different_cell_lines
Supplementary Data 3: NapRNAs which were differentially expressed. Each row represents a single napRNA which expressed in at least 2 samples. The following is the meaning of each list header: (1-3)chrom,start,end: genome location of napRNA (hg38); (4)score: the numbers of reads containing NAP-seq specific 5’ or 3' adapters (same as "readNum" column); (5)strand: strand direction of napRNA; (6)cont…
chrom	start	end	score	strand	contigLen	readNum	startReadNum	endReadNum	startPvalue	endPvalue	startFold	endFold	up20ntFold	down20ntFold	clusterSeq	cdScore	structure	shape	mfe	conservation	geneName	geneType	olBaseNum	queryCov	sampCov	upDist	downDist	HepG2_ncapSeq_rep1	HepG2_ncapSeq_rep2	HepG2_ncapSeq_rep3	HEK293T_ncapSeq_rep1	HEK293T_ncapSeq_rep2	HEK293T_ncapSeq_rep3	ADR_NAP-seq-rep1	ADR_NAP-seq-rep2	ADR_NAP-seq-rep3	CoCl2_NAP-seq-rep2	CoCl2_NAP-seq-rep3	PIC_NAP-seq-rep1	PIC_NAP-seq-rep2	PIC_NAP-seq-rep3	U87_ncapSeq_rep1	U87_ncapSeq_rep2	U87_ncapSeq_rep3	HEK293T_VS_U87	HepG2_VS_U87	HepG2_VS_HEK293T	summary
chr10	100044340	100044677	18	-	337	18	7	11	-34.9726	-52.0465	3.33333	2.44444	867.134	867.134	TCAGCTGGGTGCGGTGACTCATACCTGTAATCTCAGCACTTTGGAAGGCTGAGGCTGGCAGATCACTTGAGCCCAGGGGTTTGAGACCAGCCTGGGCAACATGGCGAAATCATATCTCTACAAAACAGTTCAAAAATTAGCCGGGCATGGTGTCATGCACATGTAGTGCCAGCTACTTGGGAGGCTGAGGTGGGAGGATCACTTGAACCCAGGAGATGGAGCCTGCAGTGAACCGTGATTGCACCACTGCACTCCAGCCTGGATGACAGAGTAAGACCTTATCTCAAAATAAAAATAAAATGAAATAAAATATCTTCCGGGGCCCAGTGTTTTCTTT	0	...(((((((((((((.....)))).)))..((((((.(((...)))))))))(((((((....((.((.(((((((((((...))))..)))))))....((((..................................)))).(((((....))))).)).))..)))))))..(((((((((.(((((((((.(..(.((((....(((((...(((((..(((((((....(((....))))))))))))))).)))))......)))).)..))))))))))..........................))))))))).)))))).........	[[][][[][][]][]]	-108.87	-0.0239868	rmsk624541|AluJb|AluJb-SINE|AluJb-Alu|Alu|exon-1	repeatMask-Alu	307	0.91	1	-3	-27	8	5.5	1	2	4	7	2	3	2	0	0	0	11	1.33333	7	20.7	24	Down	Down	NS	DEG
chr10	100157189	100160469	28	-	3280	28	14	14	-46.6019	-51.3393	5.46	7	5.70067	2.95394	ATAATTTTCTTATACTTTTAGTGTTAGGTTTTTTTGTATCATGGTTATACTATCCCCAAGATGAGTTGAAGAGCATGGCTTCCTTTTCTGTGTTCTATTGTATATCACATCATTATGTATCAGATCTGTATAATTTCATCTTTGTAGGTCTGGTGGAACTCGTAAAAGCCATCTTAGTCTTGTGAGGTTTCTGCTTTTTTTCATTTGCTTTTTGTGGTAACAGTTAATCTATTGATTTAATTCCTGTATTGAGTATAGGTATATTCAGATACATGTTTTCTTTTTAAGCCAGTTTTGGTAATTATATTTTCATAGAAAATTGTTCATTTCATCTGATATTTCAAATTTTGGGGCATAAATTTGTTCGTAGAATTCTCTCATGATTTTTAAAACCTCTAC…	0	.	.	0	0.387397	ENST00000421367.7|ERLIN1-203|ENSG00000107566.14|ERLIN1|protein_coding|intron-8	intron	3280	1	0.42	3534	955	593	671.5	554	977	1528	855	188	100.091	196	317	272	126	110	138.333	464	1025.5	1044	NS	NS	Down	DEG
chr10	100179488	100179594	2580	-	106	2580.07	983.2	1596.87	-7354.73	-13436.8	34.1427	155.507	7.91065	17.3894	ATCCCAGCTACTTGGGAGGCTGGGGCACAAGAACCGCCTGAACCCAGGAGGCAGAGGTTGCAGTGAGCCAAGATTGCACCACTGCATTCCAGCCTGGGTGACAAAG	0	.((((((....))))))(((.((..(....)..)))))((.(((((((..((((.(((.(((((........)))))))).)))).......)))))))..))...	[][][]	-41.7	-0.0341299	rmsk624889|AluSz6|AluSz6-SINE|AluSz6-Alu|Alu|exon-1	repeatMask-Alu	106	1	0.36	162	30	202.2	167.833	215.458	392.253	226.056	394	81.5526	105	63	41.5	90	182.077	178.5	126.333	43	85.0833	145.167	Up	NS	NS	DEG
chr10	100454136	100454337	26	-	201	26	10	16	-44.5551	-75.6044	7.85714	5.76577	220.881	2.1655	CTAAAAATACAAAAATTAGCTGGACGTGGTGGCATGTGCCTGTAGTCCCAGCTATTCAGGAGGCTGAGGCAGGAGAATCACTTGAACCTGGGAGACGGAGGTTGCAGTGAGCCGAGATCGCACCACTGCACTCCAGCCTGGGCAACAGATCAAGACTCAGTCTCAAAAAATATATATATGTATCTCTTACTCTCAATTTTT	0	......(((((.....(((((((((.....(((....)))....)).))))))).....(((((((((....((...((..(((..((((((....((((..(((((((...((....))...)))))))))))..)))))))))..))))....)))))))))..............)))))..................	[[][]]	-57.6	-0.152927	rmsk625503|AluSg|AluSg-SINE|AluSg-Alu|Alu|exon-1	repeatMask-Alu	170	0.85	0.6	114	-31	9.5	2.63333	8	13	5	1	3	8	21	0	0	9	5	0.5	0	0.0666667	0.5	Up	Up	NS	DEG
chr10	100506818	100507080	21	+	262	21.0769	7.07692	14	-34.6079	-70.6958	3.53846	3.5	3.05606	4.29237	GCCAGGCACAGTGGCTCATGCTTGTAATCCCAACACTGTGCAAGGCCGAGCGGGGAGGATCACTTGAGCCCAGGAGATCGAGGTCACAGTGAGCCTTGATCACGCTACTGCACTCCAGCCTGGGTGACAGAGCAAGAACTGGTCTAAAAAAATAAAGGTACCCAAGGAGATACAAAGGCACCATGGCCCTTTGGTTAGAAAGAAGAGATTGTGGAGGCTGGATAGAGGCCTCCACAGGATAGACAGGAGTCAAGTTGTTTTT	0	(((..((((((((....................))))))))..)))........((((((.((((((..((....(((((((((........)))))))))..(((.((((((((......))))).))))))........(((((......((((((...(((.((.............)).))).))))))...............(((((((((((.......)))))))))))..))))).))..)))))).))))))	[][[][][[][]]]	-85.1	-0.180128	rmsk625578|FRAM|FRAM-SINE|FRAM-Alu|Alu|exon-1	repeatMask-Alu	156	0.6	1	0	-106	1	0	0	2	9	1	0	1	2	0	0	0	0	0.5	43	27.0769	30	Down	Down	Down	DEG
chr10	100968114	100968651	16	-	537	16	9	7	-46.1147	-39.1431	3.77419	2.5	10.728	2.32746	TCAACTCCCCAACTCCTTTAACTCAACTAGGATGGTCCTTCTGTGCAAACTTGGTTCCTGCCTCCTTTAATAGGTCACAGCCTATTAAAGTGAACTTAGCCCCTATAGTCCAAACAAAACCTGCATTCAGGCCCTGACCCAGCCTGGTCCTTCCTCCTCCATCCATGACAGTATTCATGTGGGCTCAAGAGATGGACCAAAATGATAAAGGCCACAGGAACATATGTGATTGACTCTTGCATGTGCCTAGGAGTCAGAACAGGATTCAAGTGGCACATTTAACTAAAGGAAACTTGGGAAAGGCTTCATCCTTCTTTCTGGATTCCCCAAAGCTCACAGTTTGGCACTGAATCATATACAATCTCGTAGTTTGGATGGCTGTGTGTGACTGCAGACTGC…	0	.	.	0	0.199175	intergenic	intergenic	0	0	0	0	0	66	83	66	2	8	23	93	114	98	25	3	104	80	113	0	35	4	NS	Up	Up	DEG
chr10	101019823	101020016	23	-	193	23	13	10	-74.8895	-53.8927	26	5.71429	2.19303	682.763	TTTGAGGCTGTGGTGAGCTGTGGAGCTGTGATTGTGCCACTGCACTCCAGCCTGGGTGACACAGTGAGAGCCTGTCTCAAAAAAAAAAAAAAGCCTGGCGCGGTGGCTTATGCCTATAATCCCAAAACTTTGGGAGGCTGAGGTGGGTGGATCACCTGAGGTCAGGTGCTCGAGACCAGCCTGGCCAACATGA	0	((((((((...(((..((((((..(((((....((((....))))....))...)))..))))))....))).))))))))...........(((......)))(((....))).....((((((....))))))((((.((((.(((.((.((((((....)))))).))...))).)))))))).......	[][][][][]	-69.3	-0.0342751	rmsk626573|AluJr|AluJr-SINE|AluJr-Alu|Alu|exon-1	repeatMask-Alu	92	0.48	0.54	78	-101	0	0	0	5	0	2	0	0	0	0	0	0.333333	0	1	0	4	19	NS	Down	Down	DEG
chr10	101106083	101106472	87	+	389	86.6	30.6	56	-117.071	-244.607	7.87188	6.51163	22.4923	13.551	GGGCCAGGCACGGTGGCTCACGCCTGTAATCCCAGCACTTTGGGAGGCTGAGGTGGGCAGATCACCTGAGGCTGGGAGTTCGAGACCAGCCTAGCCAATATGGTGAAAGTCCATCTCTACTAAAAATACAAAAAAATTAGATGGGTGTGGTGGCACACGCCTGTAGTCCCAGCTACTCAAGAGGCTGAGGCAGGAGAATCACTTGAACCCAGGAAGTGGAGGTTGCAGTGAGCCGAGATCATGCCACTGCACTCCAGCCTGCACAACAAGAGCGAAACTCCATCTCAAAAATAAAACAAAATAAATATAAAATAAAATAAAATAAAATAAAATAAAATAAAATAAAATAAAATGTCAGCTGGGGGACAGGGACTGTGTCCTCCTCATTT	0	.((((((((...(((.(((((((((((..((((((....))))))((..(((((((((...(((((...(((((((.(((...)))...))))))).....)))))..)))))))))..))...................)))))))))).).)))..)))))..(((.(((((........))))).))).((((..((.((((....((((...(((((..(((((((.((.........)))))))))))))).)))).....))))...))..))))............................................................................)))((((((((.......))))))))......	[[[][]][][]][]	-119.2	-0.00384964	rmsk626727|AluSq|AluSq-SINE|AluSq-Alu|Alu|exon-1	repeatMask-Alu	286	0.74	1	-1	-102	0	0	0	1	9	3	1	0	0	1	0	0	0	0	70.0667	85.4167	183.259	Down	Down	Down	DEG
chr10	101539709	101542750	19	+	3041	19	10	9	-43.0345	-35.984	20	3.6	5.61364	2.19104	CATATGGTAAGTGTATGTTTAAAATTTTTAGAAACTGCCAAACTGTTTTTCAAAGTGGTTTACCCTTTTACATTATAGTATATAGCAGTGTATGAGAGTTCCAGTTACTCCACATTCTTGCCAGTACTGAGCACAGTCTGTAATTTAGTCATTCTCATTGTGGTTTAATTCGTGTATCTCTAATGATTAATAATGTCAAGCATCTATTCTTTGCCATCTGTATATCTCCTTTGGTGAAGTGTGTTCAAATCTTTTCCCATTTTTTAATTGAGTGGTTATTGAGTTTTGAGATTCTTTTATATATTATAAGTTACAAATGCATTATCAGATGTAATTCACAAGTATTTTCTCCACGTTCATAAAATTTGTTTCTTTGTTTTCTTAAAAGTGTCTTTCAAA…	0	.	.	0	0.0891933	ENST00000393441.8|BTRC-203|ENSG00000166167.18|BTRC|protein_coding|intron-12	intron	3041	1	0.25	1338	7948	49.3429	20	23	74	135	187	29	24.3929	34	82	37	19.25	11	25	16	71	59.6667	Up	NS	Down	DEG
chr10	101548420	101548658	17	+	238	17	8	9	-41.406	-46.5065	2.66667	3.6	2.22375	2.19779	CAGCAACATAGAAGAATCTTATAATGTTGACTAAAAGAAGCCAGGCATGAGCTGGGCTCAGTGGCTCATGTCTGTAATCCCAGCACTTTGGGAGGCTGAGGCCGGCAGATTGCCTGAGCTCAGCAGTTGGAGACCAGCCTGGGCAACACGGTGGAATCCTGTCTTTACTAAAATACAAAAAATTAGCCAAGCATGGCGGGGGGCATCTGTAGTCCCAGCTACTTGGGAGGCTGAGGCA	0	.(((((((((((....)))....)))))).)).........(((((((((((((.......)))))))))))))...((((((....)))))).(((..((((((((((((.((((.((((((..(((((...)))))))))))....))).).))).)))))....((((...........))))(((((..((((..(((((.......))))).)))))))))..))))..))).	[][][][[][][]]	-81.3	-0.222313	rmsk627709|AluSx1|AluSx1-SINE|AluSx1-Alu|Alu|exon-1	repeatMask-Alu	188	0.79	0.64	-50	106	0.142857	2	6	20	13	17	1	0.25	0	1.25	0	0.25	0	0	1	10	0.666667	Up	NS	Down	DEG
chr10	101702839	101703048	21	+	209	21	11	10	-62.5291	-59.1334	3.66667	10	3.07536	492.057	ATATAAATTATATATGTGTATGCATTTAAATATATGGTATGTAAATGTATAGCTATGTCTACAAAAGTTAAGGACCATATGTCTATAATGAACAGTAGAGTAAGTAAGGAGGTGGGCAGGTGGGCAGGATAGAAATATACAATGTAATTTTTCTGGGGGGAAAAAAAACAGATCTCCAGGGGTTTTGCCAGTTAGTAATGCTGTTATTA	0	.......((((((((.(((((........)))))..)))))))).((((((....(((((..............((((.(((((((..(..((..........))..)...))))))).))))...)))))....))))))..((((..((((((((((.............))))))))))..))))((((.......))))......	[][][][]	-39	0.228922	rmsk627962|(TA)n|(TA)n-Simple_repeat|(TA)n-Simple_repeat|Simple_repeat|exon-1	repeatMask-Simple_repeat	51	0.24	0.98	1	-158	0.342857	2	0	0	0	1.5	1	0.25	1	1	0	0	0	1	1	3	14.6667	Down	Down	NS	DEG
chr10	101772622	101772830	141	-	208	141	71	70	-334.946	-332.414	16.3846	23.1405	25.7378	19.7565	TTCCCTGCTGACTTGGGGCCAAACCGGGGGCTTGGCCACTGGTCCCAGCACTGAGCCTGTGTGAAGCGGGGAACATTACAAGCTGAGCAGTGATGACTGACTTGCTGACCTCGATGCCCCAAACCCCTGCCATGGGTTTCAGGGACAGAGGAGGTGCCATATGTCAATGCAGGCTAAGTCCAAGAACTGCTTTCTCAGGGAGGGGAGA	0	(((((((((......((((((.....((((((.(....).)))))).....)).))))......)))))))))...........(((((((...((((..(((((..(((((..(((((.((((((.......))))))..))).))...))))).............)))))...)))).....)))))))((((........))))	[][][]	-72.4	0.138614	ENST00000618991.4|FGF8-207|ENSG00000107831.12|FGF8|protein_coding|intron-3	intron	208	1	0.07	1901	1053	4.34286	10.5	0	90.2	44	61.5	1	0.25	0	1	0	0	0	6	13	0	1.33333	Up	NS	Down	DEG
chr10	102064833	102064963	37	-	130	37	19	18	-104.698	-97.4764	3.8	9	5.27295	20.4327	ATGGCTGGGCGCGGTGGCTCACGCCTATAATCTTAGCACTTTGGGAGGCTGAGGTGGGAGGATTGCTTGAGGCCAGGCGTTCGAGACCAGCCTGAGCAACATAGGCAGACCTTGTCTCTATAAAAATTTT	0	..((((((((......))))).)))....((((((((.(((...)))))))))))(.((((.(((((((..(((((((...........))))).))....))))))).)))).)...............	[][][]	-43.9	-0.161768	rmsk628806|AluJr4|AluJr4-SINE|AluJr4-Alu|Alu|exon-1	repeatMask-Alu	128	0.98	0.96	-2	5	0.142857	8.5	0	4	3	3.5	0	1.75	0	7	0	3	1	1	10	8.5	9	NS	Down	NS	DEG
chr10	102161662	102161832	96	+	170	96	56	40	-172.314	-134.603	35	7.36842	2.63395	2.56935	GTAAGTTGTCTCACTTTCTTCTCAGGAGCCAGCTCTTTAAAAGTAGAAAAATCTAGGATCATCTTGACAGCTCTGCCTGGCGTGACCTGGTACATGTGCCCATGTGTATCACTCAGGAGAACTGTTACATGACCACTCTGTCTTTAATTTCCTACTTCATTCTTCTGTAG	0	...(((((.(((.((........))))).)))))......((((((..((((..((((((((..((((((.(((.(((((.((((.....((((((....))))))..)))))))))))).)))))).))))........))))..)))).)))))).............	[][]	-40	0.195091	ENST00000405356.5|NOLC1-202|ENSG00000166197.16|NOLC1|protein_coding|intron-11	intron	170	1	1	0	0	8.64286	5.5	6	32	37	16	4	4	1	1	4	19	16	7	6	19.5	20.25	NS	Down	Down	DEG
chr10	102169695	102169857	48	+	162	47.9714	23.9714	24	-93.1793	-94.6167	2.09113	3.75355	5.37568	2.16164	GCCGGGCGCAGTGGCTCACGCCTGTAATCCCAGCACTTTGGGAGGCGGAGGCGGGCGGATCACGAGGTCAGCCGATCGAGACCAACCTGGTTAACACAGTGAAACCCCGTCTCTACTAAAAATACAAAAAATTAGCGGGGCGCCGTGGCGGGCGCCTATATA	0	.((((((......)))..((((.....((((((....))))))))))((((((((.(..((((...((.(((((.............))))).))...))))..)))))))))..((((............)))))))((((((......))))))......	[[][][][]][]	-59.8	0.0583791	rmsk629036|AluYk3|AluYk3-SINE|AluYk3-Alu|Alu|exon-1	repeatMask-Alu	162	1	0.55	0	135	10.6429	13.5	5	29	49.3333	67.5	19.2	5	25	3	15	33	37	9	59.5333	93.7714	89.375	NS	Down	Down	DEG
chr10	102225283	102225890	16	-	607	16	8	8	-44.2041	-42.562	2.66667	16	8.20923	2.10493	AGTCCCTTCCACCTCCTAGCTTCGAGTCTGCGGTTGTGAGTGGGTGGAAGGAGATGAATTTTAAGGAGTTTTATTGTTGAGGTTGTTGATGTTGATGTTTGGGTTGTTGAGGCTGTTGTGGTTTCTTTATAGTTTCCTGAATTCCTGAACTGCTCCAGACTGACAGTAATAACCATGGAGAGAGGAAATGGGGTCACCCTCTGGGCTTCTGGAATTATTGTCTTCAGGTTTCCTGGAGGCCTCTTAGGGTTTAGGGAGGGGGAGAGCCAGTGTATCTCCCCAAGGCCTGTTGTTTTCTCTCCCTAACCAAATCTACTTCTTTCTCGCCTGTGTAACCAGCCCCAAAGAAATAAATGTTCTAAAACTTTTAAAAGTTTTACTTGGCTGTCCCTTATTTCT…	0	.	.	0	0.135032	intergenic	intergenic	0	0	0	0	0	0.642857	18.5	0	1	0	1	4	1	1	0	1	1	1	0	5	11.5	4.25	Down	NS	NS	DEG
chr10	102253260	102256236	15	+	2976	15	8	7	-31.4889	-26.7859	4.44444	2.33333	2.39646	2.59243	GAAAAATAACATCACCAAAACTGAGGCTGCATGTATGTATGCCCTTCCCTGTTAGTTCCCCCACACTCCCTGCCGCTTGCCACTATTCTCAATTTTTTTGTGTGAGCTTCTCTGGGGTATAGTCCTAGAAGTGGAATTGCTGAAATATAGGATATGAAGTGCTTTAGCTTTGTAAGATAATGCCAAATTGTTATTCAAATTCATATTAATTTAGATACATACCAGCCACTTGGTCTGCATTTTTTACCAACTTAAAAACAATTTTTTTTTTGAGACAGGGTCTTACTCTGTTGTCCAGGCTGGAGTACAGTGGTGTGATCGTGGCTCACTGCAGCCTTGACCTCCTAGGCTCAAGTGATCCTCCCACTTCAGCCTCTCAAGTAGCTGGGACTACAGGCA…	0	.	.	0	0.20964	rmsk629258|FLAM_A|FLAM_A-SINE|FLAM_A-Alu|Alu|exon-1	repeatMask-Alu	132	0.04	1	-992	-1852	114.81	43.5	43	101	119	176	168	69	146	70	131	48	20	19	57.1429	69.75	43.9833	NS	NS	Down	DEG
chr10	102379651	102379852	52	+	201	52	23	29	-118.103	-157.201	8.11765	18.4546	5.57979	2.90149	GTGGGACTTCCTACTGGTCTTAAGATAAAGTTCAAATCCTAAGAAAAGGAAAGCCAGGCAGCCTGAAGAGCCCCTAATGTGAGTCTTCAGCCTGCATCATACCTTCCCTTCAGCTCTATGCCCATCCAGTTCCTGGCTTCCTTGGGGCAAGGCTGCCTAGCTGAACCTCATAGGGAGACATTGCACATTTACCCCCACCAG	0	(((((....((....))(((((.(((.........))).))))).((((.(((....((((.(((((((..(.(....).)..))))))).)))).......))).))))..((.....))....((((...))))(((((((((((...((((....))))...))))).))))))................)))))...	[[][][][][][]]	-57.1	0.462283	ENST00000369983.3|GBF1-201|ENSG00000107862.4|GBF1|protein_coding|intron-35	intron	201	1	1	0	0	1	1	4	7	19	10	9	8	8	8	10	7	0	9	2	0.5	20	NS	NS	Down	DEG
chr10	102763581	102764494	16	+	913	16	9	7	-41.826	-32.6782	3.46154	3.5	3.00861	2.12112	AAAGTCTCCCCCTGGGCATTCTTCACTGGAGTCCCATGGGAAGACCTCTGTCCCTTCAGCCAGAAACCCTTAGTCCAATCCAAGGTCACTTTACATTTTCAGACCTCCAGTATATTCATCTGGGAAGCAGGGATAGCAATATCCTGTTACCAGCTGTATTCCAGCTGATAGAAGGAGCAGCTAAAATGGATGGGTAAGTTGTTTATCAACCTTGAATTCTGATTTTGTTGAATTTTCTTTCTGTTTTTTTGAGACAGAGTCTCGCTCTGTCATCCAGGCTGGAGTGCAGTGGCGCGATCTCGACTCACTGCAACCTCTGCCTCCCAGATTCCAGCAATTCTCATGCCTCAGCCTCCCAAGTAGCTGGGACTATAGGTGTGCGCCACCACGCCCGGCTAA…	0	.	.	0	-0.0270091	rmsk630389|MIRc|MIRc-SINE|MIRc-MIR|MIR|exon-1	repeatMask-MIR	134	0.15	1	-82	-697	18	0	1	11.75	12	37.5	11	19	17	18	29.3333	6	1	15	10	12	19	NS	Down	Down	DEG
chr10	102854683	102854876	53	+	193	53	38	15	-203.851	-73.464	9.62667	4.8913	2.11827	2.94056	GGGCGGATCACCTGAGGTCGGGAGTTCGAAACTAGCCTGACAATCATGGAGAAACCCCCGTCTCTACTAAAAAATAATAATTAAAAAAATATATAGCCGAGCGTGGTGGCACATGCCTGTAATCCCAGTTACTTGGGAGGCTGAGGCAGGAGAATTGCTTGAACCTGGGAGGCGAATTATATATATAAGTATT	0	(((.(..((.(((((.((((((((((...))))..))))))..))).)).))..))))(((((((..........................(((((....(((((......)))))))))).((((((....))))))((.(.((((((.....)))))).).))..)))))))...................	[][[][][]]	-51.4	-0.0242252	rmsk630587|AluSp|AluSp-SINE|AluSp-Alu|Alu|exon-1	repeatMask-Alu	176	0.91	0.89	22	-17	2	3	2	31.5	45	62.5	11	11	17	10	1.33333	6	0	20	16	15	55	NS	Down	Down	DEG
chr10	102856219	102856432	15	+	213	15	7	8	-26.8221	-34.7954	5	4	3.02976	3.11777	TGTGCTTAGTGAGGGTCCATTGTGTTTTTTTCTAAACATCATGTGTCTGTGGGCTGGGCGCAGTGGCTCATGCCTGTAATCCTAACACTTTGGGAGGCCGAGGCAGGATTGCTTAAGCCCAGGGGTTCGAGACCAGCCTGGGCCACATAGTGATATCTTGTCTCTGTAAAAAAAGGAAAAAAAAAAAGAATGAAAACAATTTTTTAAATGTGT	0	((((((((((.(.((.((((.((((((......)))))).))).).)).)..))))))))))..(((....))).....((((((....)))))).((.((((((((((.(((...(((((((((((...))))..))))))).....)))...)))))))))).)).................(((((((.......)))))))........	[][][][][]	-64.5	-0.133429	rmsk630595|FLAM_C|FLAM_C-SINE|FLAM_C-Alu|Alu|exon-1	repeatMask-Alu	132	0.62	1	-51	-30	1	0	0	1.57143	6	4.5	11	5	13	2	1.33333	15	0	0	4	8	15	NS	Down	Down	DEG
chr10	103123159	103124065	17	-	906	17	10	7	-37.9131	-25.5104	5.71429	2.21053	2.85447	2.66857	AATTATACATGTAGAATTATTAAATTTCCAGAAGTCTTAACCCCAAGGAAGACTAGAGCAACATAATGGTAGAAAGTGGGGGGATGAGTTGTTAATATTTATTTAAGCCCTTCACAAATATAGAGTGACTCTTGGTTTAGGATTATGAAACTATAGTATTTCTAACTTGGCTTACTGGCTCATTTGGGAAATCATAATGACTTTTTTTTTCCCCCCCCAATTTCGAAGGCTTGAGTTTTTTGGCTCTCTTGTGACTCCTGGTGCTTGGAAATCCGGAAGGAGGTACATTCCAGTTTTTTTCCAGCTCCAGCACTTTAGATTCTGAGCCGTTTCAGTAAATCCAGCAATAAGCTCCTTATTTCTGTTATTTCAGAATCAGTGGATACCATGGCTAGTGTC…	0	.	.	0	0.0441909	rmsk631219|AluJo|AluJo-SINE|AluJo-Alu|Alu|exon-1	repeatMask-Alu	135	0.15	1	-551	-220	18.1765	23.25	43	7	6	45.5	7	3	4	19	28.3333	13	11	6	23	73	80	Down	NS	NS	DEG
chr10	103179310	103180871	27	-	1561	27	11	16	-36.643	-59.2553	4.74737	4.72483	3.43226	3.69557	TATTCCTTTATATTGCATAGTAGTATTACATTGTACAGATGTACCATAATTTTTTTTATCCATTTACTTGTGGATAACATTTGGGTTGTTTGTAGTTTCTGGCCATTACAAAGCTGCTAAGAACATTTGTGTATAAGTTTTTTTTTTTCTTTTGAGACAGGATCTCTGTCGCCCAGGCTGGAGTGCAGTGGCACGAGACAATCTTGGCTCACTGTAGCCTCAACCTCTTGGGCTCGTGTGATCCTCCCAAGTAGCTGGGACTACAGGCATGTGCTACCATGCCCAACTAATTTTTCAATTTTCGTAAAGACTGCATTTTGCCATGTTGCCCAGGCTGCTCTTGAACTCCTGGGTTCAAGCAATCCACCCATCTTGGCCTCCCAAAGTGTTGGGATTAGA…	0	.	.	0	0.148693	rmsk631354|L2a|L2a-LINE|L2a-L2|L2|exon-1	repeatMask-L2	75	0.05	1	-1423	-63	338	295	255	128	72	181.5	221	140	248	136	180.333	72	139	138	102	506.333	404.091	Down	NS	Up	DEG
chr10	103307127	103308907	17	-	1780	17	10	7	-18.9062	-18.6656	4	5.25	2.93469	6.41964	ATTTTTTTATTTTTATTTATTTATTTATTTTTTGAGATGGAGTCTCTCTCTCTCTGTCACTCAGGTTAGAGTGCAGTAGTGTGATAGGCTCACTGCAACCTCTGCCTCCCAGGCTCAAGTGATTCTCCCACCTCAGCCTCCCAGCTTGGTGGGACTGCAGGTGCACACCACCAAACCTGGCTAATTTTTGTATTTTTTTGTAGAGATGGGGTTTTACCATGTTGCCCCGGCTGGTCTCAAACCCCTGGGCTCAGGCAATCTTTCTGCCTCAGCTTTCCAAAGTGCTGGGATTACAGGCGTGATCCACCATGCCTGGCTCTCATTAAATCTTAAAGCTCAAAATTAGCCAGGCATGGTGGTGCACTACTGTAATCCCAGCTACTTGGGAGGCTGAGGTAG…	0	.	.	0	0.0548409	rmsk631720|AluJb|AluJb-SINE|AluJb-Alu|Alu|exon-1	repeatMask-Alu	299	0.17	1	-1140	-341	46	28.0556	17	47	15	47	7	0	7	13	25	17	1	44	7	0.357143	2	Up	Up	NS	DEG
chr10	103328783	103328898	328	-	115	327.58	119.58	208	-741.133	-1397.19	10.077	23.4172	9.068	6.87145	ACGCCTGTAGTCCCAGCTACTTGGGAGGCTGAGGCAAGAGAATCGCTTGAATCCGGAAGGCAGAGGTTGCAGTGAGCCACGATCGCTCCACTGCACTCCAGCCTGGGTGACAGAG	0	..((((....((((((....)))))).....))))..........((...((((...((((.(((..((((((((((.......))).))))))))))..))))))))...))..	[][]	-38.3	-0.201857	rmsk631792|AluSc8|AluSc8-SINE|AluSc8-Alu|Alu|exon-1	repeatMask-Alu	115	1	0.39	145	38	8	25	16	130.25	84	150.205	9	4	14	7	13	21	21	14	2	12	24.125	Up	NS	Down	DEG
chr10	103360680	103360927	37	-	247	37	29	8	-124.063	-31.4102	7.90909	4.66667	3.0341	12.6348	GCCTGGCGCAGTGGCTCATGCCTGTAATCGCAGCACTTTGGGAGGCCTAGGCGCAGGGATCACCTGAGGTCAGCAGTTCGAGACCAGCGTGACCAACATGGAGAAACCCCGTCTCTACTGAAAATACAAAATTAGCCGGGCATAGTGGCACATGCCTGTAATCCCAGCTACTCAGGAGGCTGAGGCAAGAGAATTGCTTGAACCCGGGAGGCGGAGGTTATGGTGAGCTGAGATCGTGCCATTGCAC	0	.......((((((((.(.((((((...((.(((....))).))....))))))((((.....)))).((((..((((((...((((.((((.....))))....((((((((((((................((((.(((..((..(((....)))..))..))).))))(((((....)))))((((.....)))).........)))))))).)))).)))))))))).))))).))))))))..	[[][][[][[][][]]]]	-84.2	0.0149606	rmsk631904|AluSp|AluSp-SINE|AluSp-Alu|Alu|exon-1	repeatMask-Alu	247	1	0.8	0	63	0	1	0.5	1	1	3	5	0.0714286	8	1	0.333333	0	1	0	41	74	68	Down	Down	NS	DEG
chr10	103370346	103370725	21	+	379	21	11	10	-59.292	-59.2902	11	5	21.0923	24.6077	ACTGAGTCTCGCTCTGTCGGCCAGGCTGGAGTGCAGTGGTGTGATCTTGGCTCACTGCAACCTCCGCCTCCCAGGTTCAAGCGATTCTCCTGCCTCAGCCTCCCGAGTAGGTGGGACCACAGGCACGTGCCACCATGCCTGGCTAATTTTTTTTGTATTTTTATTAGAGACGGGGTTTCACCGTGGTAGCCAGGATGGTCTCGATCTCCTGACCTTGTGATCCACCCGCCTTGGTCTCCCAAAGTGCTGGGATTACAGGCGTGAGCCACCGTGCCCGGCCACTTGAGGCACTTATAATATCTATATGTAAAATGTTTGGTATGGATAAGTTTATGCCTCTGTGTATGTACCTGAAACCTGAGCCCCTCCTTTCTCCCAG	0	...(((..(((((.((..((((((((.((((((((((((.((.......))))))))))..))))))))....)))))))))))..))).((((((((....(((.((((((((.......(((....)))(((((.((((((((........................((((.......))))..))))))))))))).........((.((((((((((((...(((.((((....)))).)))...)))))))))).)).))))))).))).)))....)))))))).......(((((((((............))))))))).((.(((((......))))).))..((((...(((...))).))))......	[][[][][]][][][]	-126.1	0.0540798	ENST00000369839.4|TAF5-201|ENSG00000148835.11|TAF5|protein_coding|intron-1	intron	379	1	0.08	1798	2632	0	3	4.92857	42	16.5	40.6583	0	0	4	1	0.333333	0	2.3125	0	0.162338	0	1	Up	NS	Down	DEG
chr10	103618201	103618306	80	-	105	80	35	45	-193.706	-259.135	11.6667	14.3182	2.51165	2.50039	GAAGCCTGATCAAGGACCCAAGCGGGTGGCACCCAGGCCTCCTGCCAGGAGAGAGGCTGAAAGAAACCAGGGGAGGCACCATGGTGCCCCACTCTCCCCACACCT	0	....(((.....)))......(((((.(((......))).)))))..((((((...(((........))).((.(((((....))))))).))))))........	[][][[][]]	-38.4	-0.198092	ENST00000369774.8|SH3PXD2A-203|ENSG00000107957.16|SH3PXD2A|protein_coding|intron-10	intron	105	1	0.02	4163	887	7	4	7	13	9	35	1	0	11	3	9.33333	7	12	1	0	1	5	Up	NS	NS	DEG
chr10	103636423	103637615	22	-	1192	22	10	12	-37.5283	-47.3995	3.44828	4.58824	2.01393	3.58292	AAATCATGAATAGAGGTGCTTTGAGAAGCAGGTCAGGGTGCTGGCTGAGGGTTCTGGAAGTGGGCTGCTGCTGTTCACCCACCCCGAGCCTATATGAGGAGGAGTTTGAGGCAGGGCCTGTCTTCCTCTTTTCCTAGCTCCACCATGCACCCTTCCCCACCTGGATACCAAAACCCTTACATAGGCCTGGGCATGGAATGAGTGCAGCCCACATTCTGAGCTCTGAATTACCTGGTGTTAAGCCAGATGTGAAGGACCAAGAGTAACTCACGGGGAAGGAAAACATGAAGCCTGGAAGTCATCTAAAGCCTCCTGGGTTTTTCCAAACTCCAAGCTCTGAGTCTCATCCTGCCTTGAAATCCTCTGGGTTTGTGCCCAGAGCCTGAAGCCCAGCCTTCT…	0	.	.	0	-0.11529	rmsk632514|L2b|L2b-LINE|L2b-L2|L2|exon-1	repeatMask-L2	87	0.07	1	-484	-621	87	87	49	139	78	58	197	104	259	30	12	48	86	65	2	40	43	Up	Up	NS	DEG
chr10	103797963	103799478	16	-	1515	16	9	7	-47.1057	-35.4564	3	4	3.23303	2.56413	CTAGCTTGGCAATGGCCATGAGCTTGGCCAGGCTTGTCCACGTGGGTCATTGCTGACCTGTAGATGCAGTTTGGGAAGGGGTTGGAATCGTTCTTTGGAAATTAACTTATGAGCCAAGCATAGCATCTTTACGAACCCATTTTACCTGCCATGATGAGTTTTAGTGGCGTTCATTTTGAAAAGCCTTGCTTATTTATCAGGTCGCTGATTTTGGTATGGCGGATCCTATAGAGGAAGAACAAAGGGAGTTGCTAACTCCATCTCTGGTCATTGGTGCACCTCAGAACTCATGTCCCTGAGAGATTGTGTAAGAGAGCAGCTTAGAGTTTAGGCACTGGGGGCACATTCCCTGGGACCGGTTACTGGCTGTCACCACGTAACTCCGGACAGGCTCCTTCA…	0	.	.	0	0.090351	rmsk632872|MIR|MIR-SINE|MIR-MIR|MIR|exon-1	repeatMask-MIR	187	0.12	1	-305	-1023	23	68	15	0	0	2	34	15	16	18	36	0	0	29.5	9	28	6	Down	NS	Up	DEG
chr10	103906950	103907124	63	+	174	62.9083	12	50.9083	-82.0662	-372.729	24	15.2725	2.68593	2.58495	AAACAGGCATCGGATTGTGAAATGTAAGCCAGGTGCGGTGGCACATGCCTGCTACTTGGGGGGCTGAGGCAGGATTGCTTGAGTCCAAGAGTTTGGGGCTGCAGTGTGCTATGATTGTGCCTGTGATAGCCACTGCACTCCAGCCTGGGCAACACAGTGAGACCCTGCCTCTTA	0	....(((((((..((((((...(((...((((((..(((((((......)))))))....(((((.(((((....))))).))))).......(((((.(((((((.(((((.((.......)).)))))))))))))))))))))))))).))))))..))...)))))....	[[][][]]	-71.4	-0.0467228	rmsk633116|FAM|FAM-SINE|FAM-Alu|Alu|exon-1	repeatMask-Alu	147	0.84	0.96	-27	6	1.5	2.15	0.533333	1	3.33333	3.56667	0	9.33333	20.7	4.5	1.16667	1.16667	0.5	1	14.1167	19.25	28.925	Down	Down	NS	DEG
chr10	103972689	103974084	21	+	1395	21	12	9	-42.0838	-33.2493	5.12	3	5.42842	3.23131	CCTTGCTCTGCATCTTTGCTAACATTTAATATTGTCAGAATTTTAAAGTTTTGACAGGCTGATAATGTGTTACATTTCTCATTGTGCATTTAATTCACCTTTCACAGATTACTAAAAGTAATTCTTTTAATATGTTTTTGGTAATTTGAATTTCTTCTTTTGTGTTCAAGTCTCTTATCCATTTTTCTCTTGAAGTCTTTGTTTGTATGTTGATTGTGTGTGTGTACAATATATGTGTTTTGAATTTTAACCATTTGCTGGTGATAGTTATTGCTAATATAGTCTCATTCTGAGACCTGTCTTTTCATTCTCACTGTAGTGTCTTTTTATGAATTCTTTAACATGGTCCAATTTGTTAGTTTTTTCCTTTACAGTTGATGCTTTTTGTGTTATGTTTAA…	0	.	.	0	0.15491	ENST00000369755.4|SLK-202|ENSG00000065613.14|SLK|protein_coding|intron-1	intron	1395	1	0.06	4794	16590	131	211	154	329	339	314	203	130	207	124	181	43	38	57.5	168	290.154	373	NS	Down	Down	DEG
chr10	103995819	103996309	50	+	490	50	12	38	-36.9056	-176.476	3.6338	6.53125	2.64931	22.8463	ATATTGGCCATTGTTCTAGGACTTTTCAAAGGACAGAGCTAGAACCCTCATGAGTTCATATATATTTCCTATTCAAATTCAGGATAAAGGTTTTTAAAATCTAACCTCTGTAATAAATGTGCATCTCCTTTCTTCTATGTTGAGAGTTCTGGTTCTCAAGGACATTGATAGGTTTAGGATACCTCATAATTCATTTTAACCCTCATTTCTATATTTAATGCTCACCACCACTCCTTATGTTGATGTGTCTTTGGTGATGTTGGTTATCTGAAGCTCAGCTTTTGGTAGATTCCTCTGAAAGGGCTCTCTGAATTCTTACATAGTGATAACAGTTGTACCCTTATAGTTGAAGGTTAGTTTTGCTGGATAACAAATCCTTGGCACAAATTTCTTTCCTTC…	0	....((((.((((((...((((((((((((((((((((...((((.(....).))))..(((((((((.(((((.......))))).(((((..........))))).....((((..(((((.((....((..((((((.((((((((..((((....))))......((((.......)))).....((((...(((((..((................((((((.(((((........)).)))....))))))))..)))))..))))....(((((((..((((....)))).)))))))....)))))))))))))).))....)).)))))..)))).((((((((..(((((((((((((.....))))..)))).))))).....)))))…	[[[[][[][][[][][][]][]]][]][]]	-106	0.173701	ENST00000369755.4|SLK-202|ENSG00000065613.14|SLK|protein_coding|intron-4	intron	490	1	0.08	2686	2589	269	152	183	616	629	538	166	129	163	246	291	77	57	104.5	407	707	470	NS	Down	Down	DEG
chr10	107730553	107730766	16	+	213	16	8	8	-42.9278	-42.9278	16	16	348.732	348.732	TTTGGTTGAAATTTATTTTCTTTAAGAATGTTGAAATGTCTTCTGGCTTTTCTTTAAGAATGCTGAAATGTCCTCTGGCTTTACCTTAAGAATGCTGAGATGTCTTCTGGCCAAAATGTCTTCTGGATCGTATAGTTTCTGCTGAAAGTTTCACCAGTAGCCTGGTGGGGTTCCTTTTGTAGGTGCCCTGACTGTTCTCTCTAGATGCCTTTA	0	(((((((((((.....))))(((((.....)))))(((((((..(((..(((((.(((...(((((.......)).))).....)))))))).)))))))))).....)))))))....(.((((((..(.((((((.((......))...((((((....))))))((((.(((.....))).)))).)))))).)..)))))).)......	[[][][]][[][][]]	-45.1	-0.00989532	intergenic	intergenic	0	0	0	0	0	0	0.5	0	0	0	0.6	0.333333	0	2	0	0	0	0	0	0	1	17.5	Down	Down	NS	DEG
chr10	108014071	108014256	20	-	185	20	10	10	-52.4175	-52.4175	20	20	42.3964	508.757	AGGCTCTTAGAACACAGGAAGAGTGGGAGCAGGTGAATAGGGACACGATCAGTCCTGCTAACACTGATCACATTTGGATAAATGTAACCATTTTTTGTCATTAATGATAACTTTCAATTATGCCAGAACCTGTATATATAAGGAATGGGCTAGAGACAGTTGAGGAAAAGGAGAAAGAAAATGTT	0	...(((((.........((..((((..(((((((((...(.....)..)))..))))))..))))..)).((((..((((((...........))))))...)))).(((((.((..(((.(((....(((.........)))....)))))).)).)))))......)))))............	[[][][]]	-36.9	0.0437671	ENST00000596000.5|LINC01435-206|ENSG00000229981.7|LINC01435|lincRNA|intron-2	intron	185	1	0	26104	12733	0	0.5	0	0	0	0.6	0.333333	0	2	0	0	0	0	0	0	1	20.5	Down	Down	NS	DEG
chr10	108292916	108294699	15	-	1783	15	8	7	-41.7885	-35.7522	4.57143	3.5	12.8323	4.0101	ACTCATATTTCATAAGAACTAAGCTAGAGAACAATGTTATTAGAAAATAATAATGTTTTATAAAGCCCTTATTTGAGCAAAACCAGTAAATTTAGGTAGTATTATGTCTAGTTATGAAAGGAGTATGGATGAGATTAAAAACTTGAGGCTAATATTTTTAGTTGTTGAGTCATAAAATATGAAATTAATCTGTATAAAAAATAGACCAAATTCTCATCTCAGAATTATTTTTTCCTACAGCTGTGACTTGTGTTAGCAAATAGTACAAGAAATAAATACCTACATACAGAAGAGTTCATGTGCCACAAATCCTATGTTTACTTAAGGATACCATTAGCAGAATTAAAGGCGTCTCTATATATGGAAAAAAATGGTATTTTCTGTATTTATAAACAACAA…	0	.	.	0	0.0501734	rmsk640805|L1ME3A|L1ME3A-LINE|L1ME3A-L1|L1|exon-1	repeatMask-L1	859	0.48	1	-314	-610	3	1	0	3	2	1.2	0	1	1	0	0	1.11111	0	0	22.25	89.3333	77.3333	Down	Down	NS	DEG
chr10	108347025	108348036	14	-	1011	14	7	7	-32.2049	-29.9589	5.25	2.47059	4.20146	2.38719	TATTAGCTCTCTTTTCTTTTTAATGTATTTATTGTGATAAAATACACGTAACATAAAACTAGCCATTTTAACCATATTTAATTGGATAATTCAATGGCTTTAAGTACATTAATGGTGTTGTACAACCATTGTTACTATTCATCTCCAAAGCTTTTCATCATCTCAAGCAGAAACTCTTTACCCATTAAGCAATAACTCACCATTTCCCCCTTCCTCTGGAAGACCCTCTTGCCTCTAGTAACCTCTATTTTACCTTCTTTCTCTTTGAATTTGAATGCTTTAGGTACTTAATATAAGTGGAACCACATGATATGTTCATCTGTGTCTGACTTATTTCACTTAGCATACTGTTTTCAAGGTTCAATCATGTTGTAGAATTTATCAAAATTTTATTCCTTT…	0	.	.	0	-0.248877	intergenic	intergenic	0	0	0	0	0	2	1	0	3	2.07143	0.7	0.5	0	0	0	0.25	0	0	0	33.25	100.667	105.333	Down	Down	NS	DEG
chr10	108412985	108414413	16	-	1428	16	7	9	-31.3589	-44.5731	3.0625	6	2.39107	2.40257	AACAATATTAAACAATTATCAGCAATACTTTGTTTTATTATATTTCTATTTCAGAGGATTTTTTTTTCCCTTTTTGAACATGTTTGGAACCGGAATGAAGAAGATACATTCCTGATAATGAAAATCTGATACTCTGAGATTGTCAAACCAGAAGGGCAAAGGGAATTTATGCTTAGGATGACGTGGTTGAGCTGTTGTATTAAACTCGGAACCACTTTCATCCAGACTTCTATTTATGTAAACTATGAAAGCTCTCGTGCTTTAAGTGACAGTTTGTCAGGTTTTCTGTTACTGGTTGCTGAAAACATTCTAATGGATAGAGATTTAAATTTCTTTGTTCTTGGTATGTGTTATGTTACCTTATTTTCTTTCTCCAATACCTGCTTTTTAGATTAAAAA…	0	.	.	0	-0.144114	rmsk641010|MLT1L|MLT1L-LTR|MLT1L-ERVL-MaLR|ERVL-MaLR|exon-1	repeatMask-ERVL-MaLR	220	0.15	1	-99	-1109	2.33333	0.2	2	3	2	1.03333	2.28571	0	0	0	0.75	0	3	0	33.25	137	106.333	Down	Down	NS	DEG
chr10	108418391	108418805	20	-	414	20	7	13	-32.6562	-65.3489	3.5	4.33333	2.21724	3.62235	TTTGGTGGACACTGAGTCTTACCATGTTGCCCAGGCTGGTCTCAAACTCCTGGGCTCAAGCGATCTGCCCATCTTGCCTCCCAAAGTGATAGCATCACAGGAGTGAGCCACTGTGCCTGGCCTATTTAGTCATGTATTTTTTACATCAATATGAACTCATAGATTTTCATGTTATTTAATGGTTTGTAATCTGTTTATATTATTATTTACTCTTAAACTCAAATTATCCAAATTGACCAGTGGAAGCCTCTTTTAAGCTAACGTTGATGGCTTTTTGATACTTTACTATTATTCTGTGAATACTTCTTGCTGATTGATACAATAAAATATTCCAGTTATATATAATACTTTTTATTGTCCCAGTGTTAAATCCTTTTCTCCAAGGAGCTCTGGTTCATT…	0	..((((((((.....))).)))))(((((.(((((((((.(((..((((((((((...........)))))..............(((((...))))).)))))))))))....))))))...........(((((.....))))).(((((((((..........((((........))))..........)))))))))......................((((..((((.((((((.(((((((((...............)).))))))((((((((....(((((.((.((((.......)))).)).)))))((((((((......................))))))))....)))))))).(((((......))))).).)))))).)))…	[][[[][]][][][[][[][]][]]]	-82.5	-0.0124639	intergenic	intergenic	0	0	0	0	0	1.33333	0.2	2	3	3	1.03333	1.28571	0	0	0	0.75	0	3	0	17.25	81	26.3333	Down	Down	NS	DEG
chr10	108421582	108421990	14	-	408	14	7	7	-33.4139	-30.7107	2.8	2	2.20654	3.82296	AAGACCTTGAAAATTCTAATGCTGGTTTTCCTGCCTATTCATAGCATGTAATAGTACTGATATTAATGGAAAATTTCGATATAATGTGTACAAATAGCTGAGCATAAAAGTGTTTTGAAAGTATAGAGTCCTTGATATTCAAAAGAGAGAGACAGAGAGATTCTCCATCGTATCTCCAAAATTATACCTAAAAAGTTAGTTCCAATGGCAAAGCAAGGCTTATAAAGAAGCTGGCCTTTGTGATTCACTGTTATTTGGGGTAGGGGAAATGAGGAAAGGAAAATAGATTGAAATAATCTTATAAAGGAGATTAGGTAACAAGAAATGTAGAAAGGGGAAAAAAGTGTCAACTTTAACAGCCTTTTATTGCAATCTTGGTGTCAGATGAGGCTGTGATCT…	0	...(((.......((((..(.((.((((((((((.....(.((((.(((....((((..((((((((.(((...))).)).))))))))))..))))))).)(((....)))(((((((.((..((....))..)).)))))))((((..((..((((...))))..))...))))..........((((((....((((...(((.((((((...(((((......)))))...)))))).))).))))...))))))))).))))))).)).)..))))............(((((((......))))))))))..(((((..(((((((((((....(((((....))))).....)))))).))))).)))))...((((((((((......)))…	[[[][][][][]][]][][]	-93.6	-0.0258587	intergenic	intergenic	0	0	0	0	0	3.33333	0.2	2	3	2	1.03333	1.28571	0	0	0	0.75	0	3	0	2.25	44.5	40.3333	Down	Down	NS	DEG
chr10	108427933	108428080	14	-	147	14	7	7	-32.9546	-35.2263	14	7	13.3129	2.92592	ATTGAATTGTACTATAATGAGCCCTCTACGATTATTCATATGAGGGGGAGGGAGGGAGGGAAGGAGGAGTGGGAAAGGGAGAGGAAGAAAATGTTGTGTTCAATCTTTATTCCCGTGATAATATATATGTGTGTGTAGAGATATATA	0	.....................((((((....((((....))))...)))))).....(((((.(((((....(((.(.((.(.........).)).).)))..))))).))))).........(((((((.(......).)))))))	[][][]	-27.3	-0.0622863	intergenic	intergenic	0	0	0	0	0	1.33333	0.2	2	3	2	1.03333	1.28571	0	0	0	0.75	0	3	0	2.25	19	26.3333	Down	Down	NS	DEG
chr10	108444833	108445050	17	-	217	17	10	7	-52.572	-34.3294	2.5	2.625	4.78712	3.27283	CTCATAATGTCCTTAAAAGAGTTGAGTAAAATAGGTTTAATCCTGAGTACTGGTTCTTTTACTAGAAGTTTATAAGGAATGCAAGAGCAATGGTATGGTTGTCTCTTAGTTACAACTTGATTTGGAAGAAGAGCAGCATCCCCAATCTTAAATTTCTGACTTGGCTACAAATAATCTTTAACTGTTTTAATTTTTATGTTTATTTATTTTTTATTTT	0	..(((((.....((((((.(((((((.....((((......))))....(((((......))))).((((....((((((..((((.....((....((((.(((((.....(((......)))....)))))))))..))....))))..)))))).....))))..........))))))).))))))...)))))...................	[[][][]]	-38	0.0480553	intergenic	intergenic	0	0	0	0	0	2.33333	0.2	1	4	2	1.03333	1.14286	0	1	0	0.25	0	3	0	3.5	22	29.3333	Down	Down	NS	DEG
chr10	108520052	108520173	18	-	121	18	7	11	-36.7185	-59.4455	3.5	2.44444	2.2025	2.12908	CTTAACCTACATTCCTACCTCATCTTTTTTCCTTATCCATTTGGGATCCTGCCTTCTGCTTTGTCTTCTCCTGGGTGGTTGTTATTTTTCCAGCATGTTTCTTTTCCCAGTCAACCATTAC	0	....................................(((...(((((...((.....))...)))))....)))(((((((..............................)))))))...	[][]	-11.5	-0.159744	intergenic	intergenic	0	0	0	0	0	1.83333	2	1	3	1.33333	0.5	2.5	1	1	0	0.25	3	2.25	0	18	35	22	Down	Down	NS	DEG
chr10	108527574	108527750	17	-	176	17	9	8	-40.7166	-38.8693	18	16	3.33063	9.64734	AATACATGTAAAGTAAACATTGATTTGGCCCCGAAAGGCAAGATATCTCAAAATAGGTTTCCAGGTGATAGGTGGATTCAAACATTTTATTATGGGCAATTGGTTGAAAAAGGTTAGCTTTGCCTAAAGAGTTGAAGTCAGCAGAAAGAAATGCTTGAGTTAAGATAAAGAGGGTT	0	.......(((((((.....((((.((.(((((....))...((.((((......)))).)).........))).)).))))..)))))))..(((((((..((((((......)))))))))))))........((.((((((........))).))).))...............	[[][]][][]	-29.1	0.0588795	intergenic	intergenic	0	0	0	0	0	1.83333	2	1	3	1.33333	0.5	5.5	1	1	0	0.25	3	2.25	0	5	20	38	Down	Down	NS	DEG
chr10	108530046	108530751	16	-	705	16	9	7	-40.7166	-33.2447	2.56034	3.73333	4.21685	2.58046	TTATGGTTTGGATTTTCATTTCTCTAATGACCAAAGATGATAAGCTGTTTTTCATATGTTTGTTGGCCACATAAATGTTTTCTTTTGAGAAGTGTCTGTTCATATCATTTGCCTGCTTTGTGATGAAGTTGTTTGTTTCTTTCTCATAAATTTGTTTAAGTTCCTTGTAGATTCTGGATTTTAGCCCTTTGTCAGATGGATAGATTGCAAAAATTTTCTCCCATTCTGTAGGTTGCCTGTTCGCTCTGTTGATAGTTTCTTTTGGTGAGCAAGCTCATAATTTTAATTGGATCCCATTTATCAATTTTGGCTTTTGTTGCAATTGCTTTTGGTGTTTTATTCATGAGGTCTTTGCCCATGCCTATGTCCCAAATGGTATTGCCTAGGTTTTCTTCTAGG…	0	.	.	0	0.00445188	intergenic	intergenic	0	0	0	0	0	1.83333	2	1	3	2.33333	1.5625	5.5	1	1	0	0.25	3	2.25	0.05	53	153.567	247.452	Down	Down	NS	DEG
chr10	110018819	110019610	19	+	791	19	10	9	-36.3183	-32.0293	4	6.61224	2.2488	2.99896	ATATGGCAGGAGTGAAGGGAGGGGATGGAGTGGCAGTGGTGGTCACATGTAGACTTTTAACAGTGCTCCCTCTTAACTCCATATGAAAATTCCTGCTTTTATAGGAATATCCTTATACATCTGTTTTGAAGGCAGTAATGCTTAGGAAAGTTAGTATTAATAGAAAGACTTTAGGAATCCTCATCATTCCCAGCGCTGGACAAGGAAAGCCTCATTTTGGGGAAGAGATGTACGATTTTAAAAATCTGTATTTGTCCATCATTTACTTTGTTTGCCTAATGCTAGAGCATATTCTGTCAATGTCTGTTATATAACTTTTAAATCTAATATGTGGATGATGGATGGATGGAGTTGATACGAGATATGACCATTTCACTTAAAATTTTTGTAAAATAACAT…	0	.	.	0	0.0870159	rmsk643648|(GGAGT)n|(GGAGT)n-Simple_repeat|(GGAGT)n-Simple_repeat|Simple_repeat|exon-1	repeatMask-Simple_repeat	31	0.04	1	-8	-752	6	16.1667	6	20.0769	34	69.0625	32.75	15	24	3	16.3333	22	14	7	16.5833	0.0666667	6.07143	Up	NS	NS	DEG
chr10	110041580	110042334	31	+	754	31	7	24	-23.9836	-118.426	2.85385	6.58824	2.21411	12.8624	GTGATATAGGATGTTCACACTCACATTTCCACAGACGTGCTTAGAATTATGGGCAATTTCCACTGCTCTGGTTCTCTGTCATACAAGAAATGCAAGATTGTGAGAACTAAGCTGTTATAACAGTAACCTTGGGCCTCCTCTGTTATATGTTTAAAAAGCAACTAGTTCAGAAATTTTCGTACTGAATCAACAAGAAGTTACTTGCAATAGATACCTGACAGCTGATAGGCATGTAGCAACAAAATCATTACTTAAAACTCCCAGGCTAGTTATATTACTTTTAAAATTCTTTTGGGATCACAGACCCCCTGTAAGAACTAATGAAGGCCATGGATTCTCCCCCCAAAAAATATGTGGATAATTTTTTTATATTTGAGAGAATTCAAATAAAATATTCTA…	0	.	.	0	0.255542	ENST00000495661.5|ADD3-218|ENSG00000148700.14|ADD3|protein_coding|intron-1	intron	754	1	0.01	33281	33283	168	130	258	490	361	361	249.25	91	162	145	129.333	122	102	115	169	331	147	NS	NS	Down	DEG
chr10	110063886	110065522	21	+	1636	21	7	14	-23.9423	-57.4034	2.8913	7.59216	2.49099	65.6555	ATCCTGACATAATTTAGTTTTGAACATACCATATTCTAAATTCAAAGTTTAGTTTTGAATACCATAGAGTAGTGTTGCCTGTTTCAGGATTTTATATACATGGAATCATTCAATATCTACTCTTTTGTCTCCAGCTTCTTTTGCCCAGCATTTTTTTTCCTGTGGGATTTGTCTGTGTTGTTAAATGTAACAGTAATTCATTCTCTTTATTGTATGTACTGTATTCCATTTTATGAACATAAAATAATTCATTTAGATAATGGTCATTCAGATTGTTTCCAGTTTGCATCTATTAAAAATAATTCTGCCATGAACATCCTTGTTGTATGGTTTTTGTTGTTCATATCCATGCAGCTCTTTTGAGTGTATTTCTGGGAGAGGAGTGGCTGGCTTACAGGG…	0	.	.	0	0.148601	rmsk643736|AluJb|AluJb-SINE|AluJb-Alu|Alu|exon-1	repeatMask-Alu	201	0.12	1	-973	-462	42	61	56	73	185.059	85	56.25	36	57	29	40.3333	69	50	42	33	48.1667	79.0667	NS	NS	Down	DEG
chr10	110205996	110206279	28	-	283	28.4	12	16.4	-52.807	-72.445	5.33333	5.21818	15.4692	9.64547	GGCCGGACGCAGTGGCTCACGCCTGTAATCCCAGCACTTTGGGAGGCCAAAGCGGGCAGATCACCTGAGGTTGGGAGTTCGCGACCAGCCTGACCAACATAGAGAAACGCTGTCTCTACCAAAAATACAAAATTAGCCGGGCGTGGTGGCGCATGCCTGTAATCCCAGCTACTCCGGAGGCTGAGGCAGGAGAATGGCGTGAACCCGGGAGGCGGAGCTTGTAGTGAGCCGAGATAGCGCCACTGCACTCCAGCCTGGGCGACAGAGCCAGACTCCGTCTCAA	0	....(((((.((((((((.(((((....(((((((.(((.((((.(((......)))...)).)).))))))))))(((((((.(((.((((.......((((((.......))))))...................((((((((......))))))))....(((((((........))))).))))))....)))))))))).....((((((((..(((((((.(((......).))))))))))))).)))))))))...)))))..))).)))))...	[[][[][][]][]]	-112.1	-0.16906	rmsk644010|AluSx|AluSx-SINE|AluSx-Alu|Alu|exon-1	repeatMask-Alu	283	1	0.94	0	17	2.28571	0	0	11	17.3429	39.9857	0.5	5	4	0	20.2	1	0	2	0.333333	0	1	Up	NS	Down	DEG
chr10	110533668	110533868	17	+	200	17	9	8	-46.5632	-43.4874	5.85	8	5.29866	3.70392	ACCACAATGATAGAAAGTAATAAAAGAAGCTGAGCATGGTGGCTCACGCTTGTAATCCCAGCACTTTGGGAGGGCAAGATAGGTGGATCACATGAGGTCAGGAGTTCAAGACCAGCCTGGCCAGCATGGTGAAACCCCGTCTCTGCTAAAAATACAAAAAGTAGCCGGGCATGGTGGCGCGCTTCTGTAGTCCCAGCTAC	0	........................(.(((((((((......))))).)))).)..((((((....)))))).((((((((.((.(..(((((((.(((((((.(((...)))...)))))))..))).))))..))).)))).)))).............(((((.((((((((.((....)).)))).).))).)))))	[][][][]	-60.6	-0.107714	rmsk644703|AluSx|AluSx-SINE|AluSx-Alu|Alu|exon-1	repeatMask-Alu	172	0.86	0.56	-28	135	0	0	0	0.5	3	0.166667	0.5	0	5	0	1	0	0.153846	0	26.3333	0	2	NS	Down	NS	DEG
chr10	110589708	110589891	319	+	183	319	136	183	-770.833	-1130.55	40.2963	54.9	5.24436	6.80228	GTTAGTATAGACTAAAATGTGCATTAATGTTTTCAGTAATGTTCGTTACTAGCTGTTATGTGGTCTTTAAGTTACAAGTTAACCGGTCAGGCTTGTTTTCTGTATTTTGATTCTAAACTGTATACTGTTAATGCATCCTCATATGTGTTTAAAATTAAAGACAGTCTACTTTTTATTTATTAG	0	.......(((((......((((((((((((...((((......(((.((.....)).)))(((...(((((.((((.(..(((.(((...))).)))..))))).)))))..))).))))...)).)))))))))).......(((.((((....)))).))))))))...............	[[[][]][]]	-28.8	0.855804	ENST00000361804.4|SMC3-201|ENSG00000108055.9|SMC3|protein_coding|intron-14	intron	183	1	1	0	0	7	11	9	72.5	60	90	7.5	0	14	12	0	7	0	2	15.3333	37	75	NS	NS	Down	DEG
chr10	110633909	110634126	33	-	217	33	7	26	-24.7127	-133.64	2.22727	5.77778	2.13886	25.8626	GGCCCGGCACGGTGGCTCATGCCTGTAATCCCAGCACTTTGGGAGGCCGAGGCGGGCAGATCACGAGGTCAGGAGTTCGAGACCAGCCTGGCCAACATGGTGAAACCCCGTCTTTACTAAAAATACAAAAATTAGCCAGGCATGGTGGGTGCCTGTAATCACAGCTACTAAGGAGGCTGAGGTAGGAGAATCACTTGAACCCAGGAGGCTAAATTTT	0	((((.(((((....((.((((((((...((((((....))))))....((((((((....((((.((((((((.(((...)))...)))))))....).))))...))))))))..((((...........)))).))))))))))..)))))........(((((........))))).(((..(((.....)))..))).....)))).......	[[[][][]][][]]	-72	0.00584372	rmsk644926|AluSg|AluSg-SINE|AluSg-Alu|Alu|exon-1	repeatMask-Alu	209	0.96	1	0	-8	0	0	0	10.5	18	32	6.61765	0.5	5	0	0	10	0	0	2.60119	0	22.0769	NS	Down	Down	DEG
chr10	110932845	110933323	29	+	478	29	15	14	-50.8115	-47.9639	5.83333	5.72727	2.04317	2.26128	ACACTTAGTATAAATGTTGACCAAATGAAAATATACTTTTTATATTTATAAAAATTTAAATGTAATTGGAGAAAATTGGTTTTCTGAACTGCTAATATTCAAAACTTGTTTTACAACTTTAGAGTGAGTCATATCATTCCATGTACTTCTGAATGCCACTTGTAAAAACAGTTTATATTGTAATTCTGGCTGGAAGTAGTAGATATATTAAGTTCTTTATGGGTAATCATAGACTAAATGATCTCTGATTATTATATAGATCTTTTATGCATTCAGATTTTCTTTGTAGGTAAAGTTTTAATTGGCTTTATTAGTTTAAAAATTAACATCACTATCAGTGTTACATATATTTTGTTTCAAAATGAGAGTAGCTTTTTTTCTAATTATGAAAGGAGTGAT…	0	............(((((((................((..(((((((((........)))))))))..))......((((((((.((((((((((((....(((((((..(((((((.....((((((......))))))........(((((((((...........(((((....)))))...((((.(((....)))))))......(((.(((.(((((.((((((.((((.....).))).))))))))))).))).)))....)))))))))......)))))))..))))))).))))))......))))))))))))))..((((((((..(((....((((((((((.....(((((((((.(((((((((........))))))))).))…	[[][[][[][][]]][][]]	-88.7	0.225673	rmsk645463|L2c|L2c-LINE|L2c-L2|L2|exon-1	repeatMask-L2	29	0.06	0.1	252	-449	19.5	12	12	41.5	57	64	16.5	20.3333	79	23	43	9	6	10	21.3333	35	41	NS	Down	Down	DEG
chr10	110982705	110984780	26	+	2075	26	15	11	-54.5899	-39.99	6.31579	4.53968	2.86614	2.37367	TGTTTTTTTCTTGTAAATTTTCTAATATTTTGTTGAGAATTTTTGTGTCTTAAGTTCCTGACATAGAAATCTCATGAGAGACATTGATTTATAGTTTTCTTTTTTGTACTGTCTTTGATTTTAATATCAAGGTAATACCTCATAAAATGAGTTTGAAATTGTTTCCTCTATTTTTTGGAAGACATTGCATAAAATCGGTGTTAATTCATTTCTAAGCATTTGGTAAAAGTCTGCAGTGAAGCCATCTGGACCTAGAATTTCTTTTTTGAAAAACTTCTTAGTTACAAATATTTATTTAATGGCAGTAGTACTATTCAGGTTTTCTGTTTCATCTTGATTGAGTTTTGGTAGTTTGTGGCTTTGAAATAATTAGGTTATATCTTATAAGTTTTTGAATTT…	0	.	.	0	0.0704533	ENST00000369452.8|SHOC2-202|ENSG00000108061.11|SHOC2|protein_coding|intron-2	intron	2075	1	0.1	17644	847	213.5	160	94	387	304	325	387	194.333	235	385	631	24	23	94	136	293	170	NS	NS	Down	DEG
chr10	111129002	111129139	55	+	137	55	43	12	-194.874	-35.3424	17.2	3	35.0587	4.38234	GGGTCCAATAGGAGGACCCTATAGGATTGCGGGACAGAAAAGAATGTGTCATGAGAGAATCAACCAGATCAGGGTTTGAATCTTGGCTCTGCCACTTCCCAGCTGCATGACTTGGGAAAGTCACTTAATTTCCATTT	0	((((((.......))))))....(((.(((((((((.(......).)))).(((.....)))..(((((((((((....))))))).))))...........)))))((((((....)))))).......)))....	[][[[][][]][]]	-35.1	0.0893156	rmsk645789|MIRb|MIRb-SINE|MIRb-MIR|MIR|exon-1	repeatMask-MIR	81	0.59	0.4	-56	122	2	0.625	1	3	7	0	1.5	2	1	0	1	0	1	2	21	53	31	Down	Down	NS	DEG
chr10	111459860	111460132	17	+	272	17	9	8	-50.5836	-44.9632	18	16	374.412	31.201	TGACCGGCTGTTTTGTCTGAATTTGATGTAGTCCTTGGAAAAGTAATATATTAGGGATTACATTTGGCTATAGGTCCAGGCTGGACTCCCAAATCCAGATGTAACAGGAATTAAACTAATGTTGACAATACCCTCCCTCAATCTGACTCACGTCTATTTCTTATTTGATTCAAATTTTTGTTTGGAGGAGGAGAAAAGCATGAAGTATTGCTGTGTTCAAATCCCAACATATGCCCATTTTATGTATAAAGACATCTGCGAACTCCATTTGT	0	.....(((((((.((((((.(((((((((((((((((..............)))))))))))).........((((((...))))))..))))).)))))).)))))((((((((.....(((((............)))))..(((....))).........))))))))........(((((.(((.(.......(((((((((...((((((((........)))))).))..))))))))).......).))).))))).))......	[[[][]][[][]][]]	-57.5	-0.0345257	intergenic	intergenic	0	0	0	0	0	2	2.625	1	1.5	1	0	6.5	2	1.5	2	1	0.5	1	3	1.25	1	16.6	Down	NS	NS	DEG
chr10	11152315	11152624	19	+	309	19	7	12	-29.1695	-66.469	2.97872	7.38462	2.28665	3.90182	AATGAGGAATATAAGAGCAGTGACAACGCATTGTTCATCATTGTGTTCTGAACACAGTGCATGACACCAAGTAGGTTCTCAGGAAACAGTTGTTAAATAAAAAAAAAAAATCTGGTGGGAAAGATTAAATAATGGGACTATAGCAAGGTGTCAGATAGCATCAGCTATACAAGTCTGTGTTGTCTTTCTAGAGAGACTGTGACTTACAAAATTATCCTTTTAACTTCCCACCCTTTCAACTTGTCACCTTTTAACCTTTTCACTCAGAATCCTAAAGGATGTTCTTGAACAAAACATAAAAATCTGCTT	0	..(.((((((((..((((((((......))))))))..(((((((((...))))))))).......((...((((((((.((((((..((((...............(((...((((((((.(.(((((....((((.((((((..(((((......))))).)))))).(((((......((((((....))))))...))))).........)))))))))))))))))).)))...............))))..)))).)).)))).))))..)))))))))).).....................	[[][][[][]]]	-68	-0.0654828	rmsk462391|L2b|L2b-LINE|L2b-L2|L2|exon-1	repeatMask-L2	101	0.33	0.92	9	-208	0.5	0	0	75	98	48	11	12	13	0	1	0	0	0	0	0	0	Up	NS	Down	DEG
chr10	112011515	112011711	17	-	196	17	8	9	-42.6257	-54.6505	16	18	5.44218	3.14728	AAAAGACTCAAATCTCGCAGTTAATTGTACTCCAGTTATCCATCTTTTGTGACAATTCCCATTCTGACTGGGAGACTGTTATTTGGTGGGGGGTGGGAGGGGGTCAGTGTCAGGGGAGGGTGAATGGAGCTACATCTGGTACAGTTGGTTCTTTCCTGTTCTCTAGCAGAAGTCTGAGACTATTCTCAACTTCTTT	0	....(((((...((((((...((((((.....))))))((((((....((((((.((((((.......))))))..))))))..))))))..))))))..)))))..(((.((((((.((.(((.(((((((...(((...))).)))))))))))).)))))).)))(((((.(((((....))))))))))...	[[][]][][]	-62.7	-0.0392938	intergenic	intergenic	0	0	0	0	0	13.1667	26.2	19.6667	2.5	3.59848	1.93377	31	3.33333	13.6103	0.583333	5.66667	3.33333	4	1.16667	1.125	3.75	10.7333	NS	Up	Up	DEG
chr10	112046836	112047176	20	-	340	20	12	8	-65.4771	-40.4609	6	16	396.353	396.353	ATTGTTTCTTAATGCAGACTATTAATTGGTGCTCTGATGTGCAGCAGATCCAGGTCCTGCTCCTTAACCTGGTCTTCTAGGCCTTCTGTGATATTGCTTACTCTACTTTTCTAATTTTATTTTATGTATATTTATTTTTTAATTTTTTGAGACAGAGTCTTGCTCTGCACTCAGGCTGGAGTGCAGTGACGTGATTATGGCTCCCTGCAGCCTCCATCTCCCAGGTTCAATTGATCCTCCTACCTCAGCCTCCTGAGTAGCTGGGACTACAGGTGCACACCATCATGCCCAGCTAATTTTTTATTATTTTTTATAGAGACGGGGTCTTGCTATGTTGCCC	0	.............(((((((.....(((.(((........))).))).....))).)))).......(((((....)))))......(((((((.((..(((((...((((((..................................((((.((((((...))))))..))))((.((((((((((.((.((.......)))).)))))..)))))...)).(((.((....)).))).....(((((....)))))((((((((......(((....)))......))))))))..................)))))).)))))...)).)))))))..	[][][[][][][][]]	-85	-0.0346443	intergenic	intergenic	0	0	0	0	0	14.8333	40	16.6667	2.5	3.09848	2.93377	20	3.16667	13.6103	0.583333	5.66667	6.33333	4	2.05556	1.125	3.5	10.7333	NS	Up	Up	DEG
chr10	112110693	112113532	15	-	2839	15	7	8	-28.6734	-38.5308	3.18182	11.6571	30.2779	3.67005	TCATAACTTGTGACCTAGTAGTGATTTGACCCTCTCTAACTCTCAGGCGTATCTCATTTGAACGACATTTATTGCACCGGAGGTGTTTGGCTTATGTGTGAGTATAGATCAGTGAATTACTAAAAGCTGTTTGAGCTGACAAATAATTGGAATTAAGAAAAAAAAATCAGTCTCTCTTTGGGTCACAATATCCTCAATTTCTTAGTACCACCATTATCTGTGTTTTTGCCCTGTTTCCTTAATCTTAGATATCTGGTGTTGTAGAGTCACAGAATGCAAGCTCAGCAGAGAACTATGAGTTTATCCCCAAATGGAAGTTTCTGGAAAGAGTCACAGTCTACTTTGGTCTTTTATGTTCAAAGTTAGAGGTACTTGGGCCCAACTGACTACTTTTGGTCC…	0	.	.	0	0.0981446	rmsk647567|L2b|L2b-LINE|L2b-L2|L2|exon-1	repeatMask-L2	319	0.11	1	-1777	-743	88.6667	167.233	185.333	4.28571	1.48377	3.44924	166.833	139.083	131.933	8	5.66667	37.8269	11	20.1111	1	5.56667	4.83333	NS	Up	Up	DEG
chr10	112146088	112146340	18	-	252	18	11	7	-31.1647	-18.6489	4.86726	3.33333	2.26885	2.0466	TGAGAAGGCATGGCTCTGGATTAATTAGTGTGTATATCAAAGTAGGCTCCTGGCTGAGTCCTTTGCCATCTCTAAGAATTGACTAGTGCCAGGAGGGGCAGTCTCTCCCCAGCCAGACAGTCTTTTTAAGATGTCAAAGAATCATGGGTTAGAAAGTTTAGCTCTGAGGAAGCTTATGCGTCGTTCAGAGGGAAATTAAGCGTCACCTAGTATTCTGCCTCCAAGTTTTACAGAAGAGAAGATTACCAGTGC	0	.....(((((((((.((((.((((((...........(((((..(((((......))))))))))...........)))))))))).))))((((((.....)))))).......((((.((((...))))))))...((((..(((((..((..(((((((((((((((.((....)).)).))))))).....)))))).)))))))..)))))))))................................	[[][][][]]	-64.4	-0.18313	intergenic	intergenic	0	0	0	0	0	50.6667	64.2333	61.3333	4.28571	0.483766	3.44924	59.8333	45.0833	54.9333	5	3.66667	7.82692	31	8.11111	8	5.56667	8.83333	Down	Up	Up	DEG
chr10	112184126	112189603	27	-	5477	27	11	16	-31.1647	-53.5946	3.91525	5.07937	6.30051	3.21915	AATTGGCTTAGATACCTTGATTCATTCTTTTCTCAGAGCTAGGCAAGAGATCACCCTGAATATAATCAGAGAGTAGAAATACGTCTTGAACAGGTAGGTCTCAGTGAGTGCCCCAGATCAGCTGGAAGTAGGGAAGTGAATTCTGGAAGCCACAAGTCAATGAACTTGATGCTGATTTTTGAAACTTTTTGAAACAATGATTAAACAGGAGTAGTGTAAATATTCTAGACTATAAGCTTGAAGGGAGGAAGTGTGGTGCTGTCTTGTTCAATGCTGTCTCTACAATAGGTTGGGTGGCGTGAAGTAGATATTCTATAAATATATACTGAATAAATAAATAAACAAAAGCAGCCCAAAGAAAAGTAGGTCATAATGAGAAGAGCATGAATCCAGTAAGAA…	0	.	.	0	0.101993	rmsk647677|L3|L3-LINE|L3-CR1|CR1|exon-1	repeatMask-CR1	352	0.06	1	-281	-4844	1112.67	950.233	1149.83	15.2857	7.48377	16.4492	1618.33	1090.08	1998.93	18	25.6667	321.827	221	325.111	4	42.5667	47.8333	NS	Up	Up	DEG
chr10	112206912	112209180	20	-	2268	20	10	10	-27.5349	-29.4857	4.81481	5.3125	4.09887	2.91491	CTCAAGGAACTCACAGCCCAATGGAAGAGACTGGTAATTCAACAGGCAATTTAGTGCAGCATTACAGAGTGGAAAATGTGACCGGACCATAGAGCAGTGCAGTGTATTCACAGTGCAATGTGTTTCTTCTCAACTGTCCCCATCCCCAATCCCTGTCCTTGCCCTGAACACCATCTCCATTCCAGCTGGGTCTCAAATCTGATCCTTCTCCAGCCAACGCCAGTGGTTGTTTAGCATTCATGGCACCCACATTCCAGACAGCAGATAGCTGTTGGCTTATGATGTTTTTTCCAGTCTAGGGTGAATGTATTCAATTTGAGGAACTTCCCTTCGTTTTGAGAGTCTATCCTTCCTGCTTGTTGGGATTTTAAAGCATTACTTCTTTTATCAAATGATGGG…	0	.	.	0	0.191404	rmsk647716|Charlie18a|Charlie18a-DNA|Charlie18a-hAT-Charlie|hAT-Charlie|exon-1	repeatMask-hAT-Charlie	173	0.08	1	-301	-1794	273	277.233	380.333	2	0.392857	3.1	387.833	243.583	540.8	1	7.16667	187.077	78	136.056	1	3.63333	19.8333	NS	Up	Up	DEG
chr10	112843488	112844274	18	+	786	18	11	7	-58.4949	-31.6139	5.5	2.8	7.4132	2.41904	TGCAACACACTTGCACTCCTGCTCTAAACTGATGATTGGAAAGTTCTCTAAAGTGACTGCTAACAGCGTTTATTTCTTTTGTCCCTGAGTCAAACATATACGTTGTAACCATCTATGTGTGGAGTTAACACCCATAAACCTGGTGCTCAAGAGGGACCTCAGAATTAGAGCAGCTAATGAAAAACAGGGCAGGAACATTGAGGAAGCCGTGGGGGTCTCCAGCCTCCTGGAACTCTGCTCTTCACAGTCCACACAGTCACGTTCCTCAAGGTCATCATGTGGTCAGCTCTTTCATAACCACCCCCAATCCCCTGTCCTTATCTCATTTCACTTCTAAGCTTCCAGGCCCAGCTCCTCCAGGCCTACCACGTGATCTTAGAGAAGCCTTCCCCCACCCCA…	0	.	.	0	0.0339426	rmsk648840|Charlie15a|Charlie15a-DNA|Charlie15a-hAT-Charlie|hAT-Charlie|exon-1	repeatMask-hAT-Charlie	83	0.11	1	-563	-140	5	13	1	17.3333	4	18	0	1	0	1	25	8	3	13	0	0	7	Up	NS	NS	DEG
chr10	112907870	112908133	489	-	263	489	147	342	-408.228	-1197.18	13.3941	9.30022	12.8062	80.837	ACCCTTGAGGCCACATAGCACAGTGGTTGTAGCATAGACTCTGGAGTCAGAATTCTGTGGGTTCAAATCCTGGCTCCGTTGCTTGGAAGCTCTGTGACTAAGTTACCTCTTAAGGAGGAAAAAAAAGCTGTGTTAGTAACAGTGATTGGCTATAGTTATGTGTGTTCCAGATATTGCACAGGACATGATATTGCATGGGACATGCTTACACTAAAAAAAATCAAATTGAACGGACGTCCTGAATCTTATCTGGCAACTGTTTT	0	..((((((((..((.((((((((.(.((.(((((...((...((((((((.(((.((......))))).))))))))))))).)).)).).))))).))).))..))))..))))............((((.......))))(((((.....((((((.((((((((((.....((((((.....))....)))))))))))))).)).)))).....)))))....((((((..(((..((......)).)))..)))))).	[][][][]	-67.5	-0.112661	rmsk649029|MIR|MIR-SINE|MIR-MIR|MIR|exon-1	repeatMask-MIR	94	0.36	1	-14	-155	11	9	2	121.333	90	113	0.333333	2	0	1	1	7	0	6	490	717	981	Down	Down	Down	DEG
chr10	11294630	11294949	14	+	319	14	7	7	-38.3433	-37.9378	4.2	2.33333	2.09536	2.69259	GGCCAGGCGCAGTGGCTCACGCCTGTAATCCCAACACTTTGGGAGGCCGAGGCGGGTGGATCACGAGGTCAGGAGTTCAAGACCAGCCTGGGCAAGATGGTGAAACCCAGTCTCGACTAAAACTACAGAAATTAGCCAGGCGCAGTGGCAGGTGCCAGTAATCCCAGCTACTCGGGAGGCTGAGGCAGGAGAATCACTTGAATCCAGGCGGCAGAGGCTGCAGTGACCAAGATCACACCACTGCACTCCAGCCTGGGCAACAGAGTGAGGCTCTTTCTCAACAACAACAACAACAAATCTGTCAAACGTCTTTTCATTT	0	......((((..(((((.....(((((.((((((....))))))((.((((((((((..(((((..(.(((((.(((...)))...))))).)..).))))...)))).)))))).)).....))))).....))))).))))..(((((((((((.....((((........)))))))(((((.(((((..((((((...(((((((....(((..(((((((.............))))))))))..))))))).....))))))..))))))))))................))))))))...............	[[][]][[][]]	-110	-0.0648322	rmsk462552|AluSg4|AluSg4-SINE|AluSg4-Alu|Alu|exon-1	repeatMask-Alu	297	0.93	1	0	-22	0.5	1	0	1	8	6	0	0	0	0	0	0	1	0	5	3	41	NS	Down	Down	DEG
chr10	11297804	11297971	46	+	167	46	32	14	-147.597	-49.4235	14.2222	4.30769	38.6166	16.7146	ACCCTGTCTATACTAAAAATACAAAAATTAGCCGGGTATGGTGGTGCACACCTGTGGTTCCCAGCTACTCGGGAGGCTGAGGCAGGAAAATGACTTGAACCCAGGAGGCAGAGGTTGCAGTGAGCCGAGATCACGTCACTGCACTCCAGCCCAGGTGACAAGAGCAA	0	..(((((((...((((...........))))(((((((.(.(((..(((....)))....))).)))))))).......))))))).......((((.(((...(.(((.(((..((((((((..((......)))))))))))))..)))).)))..)))).....	[[][]][]	-49.5	-0.281828	rmsk462555|AluSx|AluSx-SINE|AluSx-Alu|Alu|exon-1	repeatMask-Alu	167	1	0.53	116	34	1.5	1	0	28	11	28	0	0	0	0	0	0	1	0	0.166667	7	7	Up	Down	Down	DEG
chr10	112994756	112994919	95	+	163	95	47	48	-240.972	-250.103	15.3818	9.6	2.66048	2.32901	TGAGCCCAGGAGTTTGAGACCAGCCTGGGCAACATAGTGAGACCCTGTTAAAAAAAAAGAAGGCCAGGCACAGTGGCTCATGCCTGTAATCCCAGCACTTTGGGAGACTGAGGCGAGCAGATCACCTAAGGTCAGGAGTTCCAGACCAGCCTGGCCAACATGG	0	...(((((((.(((...)))...)))))))............((.((((............((((((((...(((((((.(((((....((((((....)))))).....))))).).)).))))....((((.((....)).)))).)))))))))))).))	[][[][]]	-58.7	-0.211296	rmsk649227|FLAM_C|FLAM_C-SINE|FLAM_C-Alu|Alu|exon-1	repeatMask-Alu	61	0.37	0.69	28	-102	15	6	37.6667	15.3333	26	19	21	27	26	10	3	22	36	9	0	0	0	Up	Up	NS	DEG
chr10	113095112	113096039	15	+	927	15	7	8	-25.6567	-29.9052	3.31579	2.8	2.01044	2.0566	AAAAACAAAAAACAAAAAACCAAAAAACAAAGTTCCACTATAAATAGTGCAACTGCATCTCATGTGGCAGAGGGTGGAAGTTGCAAATAGTGAAGAGAGAGTGATTCTGGGACATTCCATAATGCCCCCTTGATGTATGTGACCCATCATTGCTTCGCATGTATAGCCCCGGATTGTTCTGTGTGAGTGGGCCGGCAAATTCAACTCCTCCTCACCCCCTCTCTACCCCAGTTCATGCTCACTGGGTAGGATGGGAGGTGGGACTGCCAGATTATTTTTATTTTTTCCTTTCCCACATTGTCTATCTGCCAATATTTTTTTGTTGAAGTCTTTTAGGCTAAATGAGCGGACAAATTTTCTCTGCTGATCAACCGCCGTGGTAGCATCAGTGGGCACTGC…	0	.	.	0	-0.263155	rmsk649395|AluSz6|AluSz6-SINE|AluSz6-Alu|Alu|exon-1	repeatMask-Alu	19	0.02	0.06	276	-908	36	20	48	13.3333	48	17	15	34	5	29	3	9	19	15	5	11	0	Up	Up	NS	DEG
chr10	113871382	113871943	15	+	561	15	8	7	-29.6432	-25.3086	3.74468	2.59259	2.09586	3.00591	ACTGTTATAGCTCCATATAGAAATTTTTCAGTCTTATGCCTCTAATTGATTTCACTTGTCTAATTATGTTGGCTAATCCCCCACGCCCCACCTCAATTTATTGTTAAACAATAGTAGAGATGGTAGGCATTTTTTTCCTTATTCTTTATCGTATTGGAAGTACTTCTGTTTTTATACTACTGGAAATACTTCTATTTTATACTGTACTTCTGTTTTTATACCAGTTTCTGGTTTTATACTTAGTTTATTTAATCAACTAACAAAGTATGAAAGATTAGTGTAAGTAATTATATGTCAATAAACCTAATGATTAAAAAGAATCTATCTGTGCTACTTCTGGGTTTGGAGGAGGATGGTGGCTACCTGATCTTGAATCTCCCCACTGTCCCTCCCCTCTGT…	0	.	.	0	0.144488	ENST00000369301.3|NHLRC2-201|ENSG00000196865.4|NHLRC2|protein_coding|intron-2	intron	561	1	0.03	12702	4577	28	17	29	42	54	48	2	3	11	3	5	15	12	1.5	10	12	18	Up	NS	NS	DEG
chr10	114448232	114448920	24	-	688	24	8	16	-28.6086	-68.8117	3.73333	5.33333	2.097	4.56599	GAAGTGGACCAGACAGGGTGTGGTGGCCCATGCCTGTAATCCCAGCACTTTGGGAGGCCATGGTGGGCGAATCACCTGAGGTCAGGAGTTCGAGACCAACCTGGCCAGGAGAAACCCTGTCTCTACTAAAAATGCAAAAATCAGCTGGGCATGGTGGTGCATGCCTTTAATCCCACCTACTTGGGAGGCTGAGGCAGGAGAATCCCTTGAACCTGGGAGACAGAGGTTGCAGTGAGCCAAGATTGTACCACTGCACTCCAGCCTGGGCGACAGAGTGAGACTCTGTCTCAAATAATAATAATAATAATAATAATAAAAGAATGATCTGGACCAACATATTTGTGGCTTCTTGCCCAAAGATGCAAAGCCCGCCAACCCTCTAATGATTAACAACTACAG…	0	.	.	0	0.0658168	rmsk651881|AluSx|AluSx-SINE|AluSx-Alu|Alu|exon-1	repeatMask-Alu	275	0.4	1	-15	-398	66	138	113	63	58	63	56	24	85	84	122	34	38	68.5	11	30	17	Up	Up	NS	DEG
chr10	114483295	114483470	59	-	175	59	47	12	-253.217	-51.2322	20.4872	3.53374	5.06733	3.06467	ACCCCATATGTACCCTTCCAAAAATACAAAAATTAGTGAGGGATGGTGGTGCGTGCCTGTATTCTTAGCCACTCAGGAGGCTTAGATGGGAAGATCACCTGAGCCTGGGGAGGTTGAGGCTGCAGTGAGCCAAGATCATGCCACTGCACTCCAGCCTGGGCAACAGAGTGAGACC	0	.((((((((((((((((((.....(((........)))..))).)).))))))))((((..............)))).(((((((.(((.....))).))))))))))))((((((.((.(((((((.((.........))))))))))).))))))..................	[[][][]][]	-57.9	-0.194444	rmsk651935|AluJb|AluJb-SINE|AluJb-Alu|Alu|exon-1	repeatMask-Alu	175	1	0.58	106	23	22	5	5	27	27	30	13	5	1	13	0	0	5	4.75	5	0	0	Up	NS	NS	DEG
chr10	114874433	114874803	306	-	370	305.833	192.833	113	-962.117	-521.993	31.0481	16.2022	33.4614	41.9308	GGCCGGGCGCGATGGCTCATGCCTGTAATCCCAGAACTTTGGGAGGCAGAGGCGGGCGGATCTCCTGAGGTCAGGAGTTCGAGACCAGCCTGGCTAACATGGTGAAACCCCATTTCTACTAAAAACACAAAAAATTAGCGGGGCATGGTGGCACGCGCCTGTAATCCCAGCTGCTCAGGAGGCAGAGACAGAAGAATCGCTTGAACCCGGGAGGCGGAGGTTGCACTGAGCCAAGATTGTGCCACTGCACTCCAGCTTGGGCAACAACAGCGAAACTCCATCTCCAAAAAGAAAAACGAAAAAATACTAAAATAGGTTATACAATTTGTAGTTCATTTGTAAATGCTCATCATTAGCAAGTTAATATTTT	0	...((((((((.((.(((.((((.....((((((....))))))))))))).))..((((.((((((....))))))))))..((((((((.(((((..((((((((.....)))).)))).............))))).)))).))))....)))))))).......(((((((...((((((...(((((.((((............(((((.(((((((((.((((((...((..((((....))))))..)))))))))))..........)))).)))))....................(((......)))..((((...)))))))).)))))...))))..))...))).))))........	[[][][]][[][][]]	-110.6	-0.0658688	rmsk652696|AluSq|AluSq-SINE|AluSq-Alu|Alu|exon-1	repeatMask-Alu	304	0.82	1	0	-66	3	0	0	3	1	3	10	0	0	0	0	0	0	0	319.5	598.833	513.625	Down	Down	NS	DEG
chr10	115226245	115226388	16	+	143	16	8	8	-39.7585	-39.7585	16	16	320	320	AAACAAAGATCTGTTTCAGATCAATGTTAGATCTAAATGTGGAAGTACAATAATATTCTAGAAGATAACAGAGGCAAATATCTTCATATTTATGAGTAAAGAAAGATTTCTTAAATGGAATTTGAGTAGTTTTATTAGTAAAA	0	..(((..((((((...))))))..)))((((......((((....)))).......))))(((((((...........)))))))...(((((.(((((((..(((((((......)))))))......))))))).))))).	[][][][]	-23	0.178115	rmsk653392|L1MEg|L1MEg-LINE|L1MEg-L1|L1|exon-1	repeatMask-L1	143	1	0.16	739	25	4	0	0.0625	23.5	1.125	3.07143	0	1	0	2	0	0	4.5	1.5	2	0.5	3	NS	NS	Down	DEG
chr10	115345111	115345804	16	+	693	16	8	8	-44.6783	-43.2255	16	2.66667	13.5671	2.98178	CCCAGCAGGTCCTGTGCCCTCCAGTTCACTGTTTCTGGGCCCAGTTCAGCACTAGGACTTGCCTAAGAGTTGTAGTCCTTATGGCCCAGACTGCCTTTCAACTTCATTTAAAGACTCAGAGCATTTTAGCCCTTGGTGGTGAGGTCAGTGGGAACTGAAGTTCAGACTGCTAGGATTGGCGATTTTCCTTTGTCTAGTGCTGGTTTGTATGTGCCTTCTGTAGGCGGGTGTCCCCTGAGTTTTGTTCAGTTCTCCTTTCTACTATAGCAGGACAGCAGTGAGTTCAGTCCCTCACGATTATTGTTTTCTCCCTCCTTTAGTGCCTAGAGATACTTTCCTCCCCGTATACTGCCACTGCAGGGAGGTGGGAGAGGGCTGATGTTGGCAATTGGAGAATTT…	0	.	.	0	0.0543253	ENST00000355044.8|ATRNL1-201|ENSG00000107518.18|ATRNL1|protein_coding|intron-19	intron	693	1	0.01	10692	48854	4	0	0.0625	40	8.125	17	0	1	1	2	0	0	4.5	1.5	2	0.5	2	Up	NS	Down	DEG
chr10	11550601	11552714	17	-	2113	17	7	10	-19.8	-35.4458	3.65909	5.45455	2.99737	2.40884	ACCTAAAGCTAAGAATATGTTTAGTGGATATGTTTCCCATTGGTGTGTATGAATTTTCTGCATAATGTGAATTGTGTTACACCAATATAAAAGAGTTTCCTTGATCTTATTCCCACCCTAAAGGATGTTATAGAACTTCACGAAACCCGTGGTTGCAGTTAGTTATACTCTTACACATTCCACAGCCACCCCTATCCGTAGGCAGGATTTCAAGGACTAATCTTAAAACCACTTATCAATTGTTATGCATGTGGCAAAACTATGACCACATTGAAAACAGGAATTCAGCTTAAAGCAGCTTTATTTCCTGATTTTTAAAAGGATTATGATTAACATTGTAGGACTTAGGGTAGTATCTGTTCACATTTTTGAGGCATGCACTGAAGGATGACTCACTAT…	0	.	.	0	0.28938	rmsk462968|MIRb|MIRb-SINE|MIRb-MIR|MIR|exon-1	repeatMask-MIR	172	0.08	1	-1016	-925	209	128	195	75	106	44	229	116	208	146	135	84	42	48	28	101	15	NS	Up	NS	DEG
chr10	116419049	116419821	20	+	772	20	10	10	-52.0044	-55.117	3.33333	20	3.99601	2.49751	TTTTAAATGCAAAGCAATGAATAACTAAAAACTAAATACATTGCTGTTGAAATTCCAGAGCTGAACATATATCTCTAGATAATGATGATTGTACAAACAGAGCCTATACATGTTAAATAGCATCAATGTTAGTCTACTCTGTTTTTGCACATGAAACTAGGCCAATCAAATTATTGTTCCAAGCTGAATAATTTGTGGTTTAGGTTTCATGGCCTGACAGTGATGTCTAATGATAGATTACAATGGCAAGGAGTAACATATTGTGAAAGAAAACTTCAATAATGAAATACTTCTATTTTTTCAATATTGTTTTTACTTTAAAATGTCAAATATCTCTCTGTCATATGTTTGTGTTATGTTACATGCTTTTGTCATTATTCAAAAAACATACAGTATTTT…	0	.	.	0	0.000377266	rmsk655283|Charlie8|Charlie8-DNA|Charlie8-hAT-Charlie|hAT-Charlie|exon-1	repeatMask-hAT-Charlie	404	0.52	0.64	232	-368	0	0	0	0	0	0	0	0	0	0	0	0	0	1.33333	0	52	22	Down	Down	NS	DEG
chr10	116893596	116896402	81	-	2806	81	30	51	-102.476	-217.732	8.89952	7.55556	6.7864	2.61338	CTAGTCCCACATTTACACATTCTGGGATGTTGAGTAATGAGTAGCTAGGAAATTAATGTTTCTGAAACATAAGTCAAGCAATAAATAAGAAAACCCAGTATACATCAGTGTGGGTGAAATTGCCTTCCATTTTAATCCTATGTGAGATACCTGAAACATGTTAACTCTATTATCAACAGAATGCATAAATCTGATGTTCTTGGTTGATATAGGTATAATAAAGGAAAAAAGCATTTTCGGGGGAAATGCCAAGAAACTTCCATTCTGTGTGTGTGTTTTAATACTTCTATTACTCTTTATCAGTATATATTCACAATAAAATAATATCCATCTAAGAGGAAATGTGCTGAAATCATAGTAGGCAGGATGTATATGTTAGCTATAGATGGAGGCTATCGG…	0	.	.	0	0.320937	rmsk656195|UCON80_AMi|UCON80_AMi-Unknown|UCON80_AMi-Unknown|Unknown|exon-1	repeatMask-Unknown	86	0.03	1	-2347	-373	2055	2160	2033	1211	1184	1325	896	594	1023	1194	1491	419	472	607	1476.5	2675	3138.2	Down	NS	NS	DEG
chr10	116939544	116939994	15	-	450	15	7	8	-28.7798	-35.821	2.70968	5.6	2.50642	2.15704	AAATGTGTATGTTTAAAGACTTCCTAAGTGATTATTTCAATTTGATGAGTGGAGCTATTCCAGCTGACACAGCCTACCTCTGTGTGCCAAGAAGAAAGGATAGTCATTGTGGTAGGTGAGAGGAGAAGCAAAGAAGTGGAACAAAGACTTCCAAATTAAAGAGACCACTTAAGAAAAATTACATCAATGTTTATACTACTTATAATGTACCTCATTTGGGAAGGAAAGGCTGTTAGCTGCTACTTGTTACCACCTGTCAAAGCCTCTGTGGCAACAGTATTGACATTTAATCCTTGGAAGTTCTGAAGTTTTTACAAACTTGGTGGTGAGGTTGAGTTGATTTGTTTTGCCTCAATAAGAAATGTTGATATATGGTGGCTGGTAAGATGGCCGAATACG…	0	...((((....((((..(((((((.(((.(((((..(((((((((((.(((((((.....((((((..(((((((.(((((.(.(((((.((.((........)).)).))))).)..)))))..........((((((.........................)))))).........(((((....((.......)).....)))))((((......).)))..)))))))))))))......))).)))).)))))))(((.....))).......))))....))))))))))))))).)))).....))))..(((((.(.(((((((((((((.(((((...(((((((((.....)))))).....)))(((((......)))))....)))…	[[[][][][]][]][[][]][]	-105.9	0.350319	rmsk656245|L1PA7|L1PA7-LINE|L1PA7-L1|L1|exon-1	repeatMask-L1	77	0.17	0.01	-373	6374	12	7	24	23	3	20	0	2	0	17	3	6	5	11	0.5	3	4	Up	NS	NS	DEG
chr10	117873216	117873332	36	-	116	36.5	19.1667	17.3333	-47.1227	-46.2395	6.7619	6.32995	5.30103	10.3943	TAAAATTGGACTGCATTTCTTAGAGTGTTTTACTATAGATCAGTCTCATGGGCCATCTCTTCCTCAGATGTAAATGATATCTGGTTAAGTGTTATATGGAATAAAGTGGACATTTT	0	.......((((((.((((..(((.........))).)))))))))).(((..((((...((((((((((((.....)))))))).............))))....)))).)))...	[][]	-20.2	0.0811362	intergenic	intergenic	0	0	0	0	0	8.66667	12.5	11.8333	23.5	13.1667	29.3333	46.1667	36	55	60.5	40.6667	68.8333	72.5	113.5	32.8333	38.25	41.5	Down	Down	Down	DEG
chr10	11820653	11820945	15	-	292	15	7	8	-31.8353	-42.1252	4.66667	6.4	4.23581	516.769	GCTCATGCCTGTAATCCCATCACTTTGGGAAGCCAAGGTAAGCGGATCACCCGAGGTCAGGAGTTCGAGACTAGCCTGGCCAACATGGCGAAATCCCATCTCTACCAAAAATACAAAAATTAGCTGGGCGTGGTGGCACATGCCTGTAATACCAGCTACTCAGGAGGCTGAGCTAGGAGAGTTGCTTGAACCCAGGAGGTGGAGGTTGCAGTGAGCCGAGATTGCGCCACTGCACTCCAGACTAGGTGACAGGGTCTGTCTCAAAAATAACTAAATAAAGATAGTTATTTAT	0	(((((...((((((((((((((((((((....)))))))...(((.....))).(((((((((((...))))..)))))))...((((.(....)))))((((.((..............(((((((.......(((....))).......)))))))(((((....)))))...))))))...((((....)))).))))).))))))))))))).(((((.(.(((.(((((((........)))).))))))).)))))..(((((((((........)))))))))..	[[][][][][[][]][]][][]	-100.1	-0.0903766	rmsk463605|AluSx|AluSx-SINE|AluSx-Alu|Alu|exon-1	repeatMask-Alu	279	0.96	0.95	14	-13	3	1	4	12	7	7.25	0	0	0	0.142857	0.833333	1	4	1	0	0.416667	0	Up	Up	Down	DEG
chr10	118751593	118751769	14	-	176	14	7	7	-27.6132	-27.7738	3.81818	2.8	2.98613	2.18248	ATAAATTCAGTTTAAATGACGTCAAAATTACATTTGGTTTGACAAACTCAATAGCCTAAGTCTAAAATTTATATGGTGTGTGGGATAAAGTTTGTGAATAACAGAATCAATCTTAAAGATTTGTTTGGGGATGGGAGGCTTGCCTTATTAGAAGTTAAGATGTCAAGGCTGTAGTT	0	...((((((((((...(((((((..((((...((((..((.(((((((...((.((((...(((.........)))....)))).)).))))))).))...)))).(((.(((((((......))))))).)))((((....))))......))))..))))))))))))).))))	[[][][]]	-32	0.34618	rmsk659649|L1M5|L1M5-LINE|L1M5-L1|L1|exon-1	repeatMask-L1	176	1	0.08	1303	595	3	1	7.33333	10	14	9	11	6	1	9	0	0	0	0	0	3	1	Up	NS	NS	DEG
chr10	119030948	119031917	16	-	969	16	8	8	-3.92702	-10.6458	5	4.14815	2.06527	5.59873	GCTTATGGGTAAACTGGTGGGGTTCCGGAAACCGACATGGGTCTTCCAGTAGGAGTGGGAACACATGAAGGACCCCCAACAATTCCTTTAATTAGTGCTTATTCTAGTTTGAGCACTGCCTGTATTAAAGTCAGACGCAGCCCACGGTGGAACCTTCTTGAATACGAGTTAATACACGAATAGCTCAGAGCTAGAGATCCATCTTCTATTTGTTTGACAGGCAACAGCTGGAATGGGCTTTCCTCCACTAGGAACCCTGAAATTGAGTAATCTAGGGTGAATTAATACTGCTGTCTTCCCTTCCTCCCTTTGATCTTAATATCATAAACGTTTTTAAAGAACTGGAAGAGGGTGAGTGTGTAGAGAAAATGCCAAGTAGGAAAGTTACAGGTGAGATTA…	0	.	.	0	0.657224	intergenic	intergenic	0	0	0	0	0	74	74	88.3333	92	120	107	397	257	412	88	114	35	68	70	15	42	93	Up	NS	NS	DEG
chr10	119127942	119128153	20	+	211	20	11	9	-53.9369	-44.3673	2.44444	18	16.7962	8.3981	TGTCCTTGCTTGGTAAAGTAAAACTCTAGGAATGATAAATTGGTCCTGTATTAGTGTGTTCTTGCACTGCTATAAAGAAATAACTGAAGGCCGGGTGGGATGGCTCATGCCTGTAATCCCAGCACTTTGGGAGGCTAAGGTGGGTGGATCACCTGAGGTCATGAGTTCAAGACCAGCCTGACCAATATGGTGAAACCCTGTCTTTACTAAA	0	..(((((((((....))))).......)))).......(((((((.((((.(((((((....))))))).)))).............((((..(((.....(((((((((((((.((((...((((((((....))))))))...)))).))...))).))))))))....))).))))))))))).(((((((........)))))))..	[][[][]][]	-60.8	0.115185	rmsk660562|AluSx|AluSx-SINE|AluSx-Alu|Alu|exon-1	repeatMask-Alu	123	0.58	0.41	-88	174	0	0	2.33333	2	3	11	0	1	0	0	0	0	0	0	9.25	1	0	NS	NS	Down	DEG
chr10	119205626	119205747	66	-	121	66.25	25.25	41	-122.233	-226.445	3.38462	8.64909	26.0202	3.05941	TTGGGCCGGGCGCGGTGGCTTACGCCTGTAATCCCAGCACTTTGGGAGGCCGAGGCGGGAGGATCACGAGGTCAGGAGATCGAGACCATCCTGGCTAACAGTGAAACCCTGTCTCTACTAA	0	...((((..(((.((((.....)))))))..((((((....))))))))))((((((((.(..((((..((((((((...........))))))))....))))..)))))))))......	[[][]][]	-48.9	-0.000303105	rmsk660753|AluY|AluY-SINE|AluY-Alu|Alu|exon-1	repeatMask-Alu	118	0.98	0.38	-3	191	34	12	7.33333	0	4	0.666667	8	2	18	8.0625	12	34.5	12.125	7	2.5	4	2	NS	NS	Up	DEG
chr10	119388644	119389008	43	+	364	43	16	27	-85.4561	-158.616	3.42857	7.36364	5.16962	6.48895	GTTCACCTCAAAATATAGTGGCTTGAAACAACAGTCAACCTTTATTAGGTGATGGTTTTGTGGGTCAGGAATTTGGGCATGGCTTTGCGATGTGCTGTTGGCTCAAGGTCTCTCATGAGGTGAGATATTAAGAAGTTGGCTGGGCTGCAGTCATCTGAAGGCTTGACCGTAGCTGGAGGATCTGCATCCACAGTTATTCACATGCCTGGCAGGTTGGTGCTGGCTGTTGGCAGGAGGGAGCCTCTCCATGGGATTGCTTGAGTGTCCTCACAACATGGCTGGCTTTCTCCAGAGCAAGCAATCCAAGAGAACATGGTAGGAGCTGCAGTGCCCTCTATGACCTAGCCTTAGAGCATCTACACCA	0	..((((((...((((.(((((((.(......))))))..)).))))))))))..((((((((((((((((....((((((((((((((.((((.((.((((((((...((((....)))))))).............(((((.....)))))(((((.((((.((...(((((((..((((....)))).)))))))...)).))))..)))))...((((.(((.(.....((((((((((...(((((...(((..((((....))))))))))))..))))))))))).))).))))..)))).)).)))).))).)))))...))))))))).)))))))....))))))..........	[][[][][][]]	-122.1	0.061674	ENST00000392870.2|GRK5-202|ENSG00000198873.11|GRK5|protein_coding|intron-3	intron	364	1	0.02	7717	7686	8.5	28	8	5.25	4	0	11	22	9	0	0	34.5	21	10	0.25	1	0	NS	Up	Up	DEG
chr10	119652448	119656059	21	+	3611	21	9	12	-32.3682	-49.6174	2.72368	3.27273	2.39092	3.60908	ATGTGTGTGTGTGTATTTTAAATTAAAATTGTATTATTGTTTGAAAGTGCTTTCAATATGAACGTATCCTAGTATGATTTGTAAAATAAAAAACAGGGTGTGCTTCTCCCCAGCAGTTTCTAGAGATCTAGACTAGAGATCTGAGACTGTCTTACAGTTGGCCATTGCCTTACCACATTGCCTCACACTGGAGAGAAAGAGAATGATACGTGTATATTTATAATGGCATTCGCTTCCTGCCTTGTTATGGTATTAAAATACTTAGGATTTGTTACCAGTACACAAATAACTGACTAATGATACTCTTGTGAATACAGCAGAAGTATGTCTCATTTACATACATGCAAGGATATATACTTCTTAATCCCCAAGAGCATGAAATTTGAAAATGTAAATTTG…	0	.	.	0	0.0328766	rmsk661748|MER5A|MER5A-DNA|MER5A-hAT-Charlie|hAT-Charlie|exon-1	repeatMask-hAT-Charlie	90	0.02	1	-2515	-1006	75.75	58	92	84	93	109	108	94	61	681	675	22.5	23	81.5	141	141	123	NS	Down	NS	DEG
chr10	119681977	119682111	26	-	134	26	12	14	-48.8151	-54.4869	2.76923	5.2973	13.3572	23.1787	ACCCGGGCACGATGGCTCATGACTGTAATCCCAGCACTTTGGGAAGCCAAAGCAGGTGGATCACTTGAGGTCAGGAGTTCAAGACCAGCCTGGCCAACATGGTGAAACCCCTTCTCTACTAAAAATAGATTTTT	0	....((((((.(((.....((.(((......)))))((((((....))))))((((((...)))))).(((((((.(((...)))...)))))))..))).)))...)))........................	[[][][][]]	-35.1	-0.0401378	rmsk661791|AluSz|AluSz-SINE|AluSz-Alu|Alu|exon-1	repeatMask-Alu	132	0.99	0.42	-2	180	0.75	1	1	0	0	3	0	0	1	2	0	5.5	3	1.5	5	20	18.5526	Down	Down	NS	DEG
chr10	12009099	12010483	21	-	1384	21	12	9	-44.899	-31.5319	6.62069	2.96053	2.38158	2.08013	CGGTGTCTAATAACTTAATTCCATTTAGAGAAGTCATTTTTTATATCTATGTCTTGTCATATTTTCTTTGTATCTGACATGTTCAATCTTGTAGCTTGTTGAACATATGAAATACAGTTACAATAACTGTTTTAAAGTCCTTGTCTACAAATCTTGTCATCTGTGTGATTTCCGAGTTGGTTTCAATTGATTGCAGTTGCTTGACCTCCTTTGCATGTCTGGTCATTTTTCTACTTCTTTGGCTGCCCGCTTATGTTTTATTGGATGTGTCCTGGATATTTTTGTATTCTTATAAATATCATTAAGCGTCATCCTGGGTTGCAGTTAAGTTACTTGGAAATAGTTTCATCTTTGAAAGGATGCTTTGTTAGGAGGTACCAGAGCAGCCTTTAATCTAAA…	0	.	.	0	0.153622	rmsk464022|L1PA8|L1PA8-LINE|L1PA8-L1|L1|exon-1	repeatMask-L1	10	0.01	0.02	-1374	412	48	34	67	170	158	154	58	65	47.5	86.1429	59.3333	29.5	23	53	12.3333	104.5	108	Up	NS	Down	DEG
chr10	120464199	120464402	23	+	203	23	8	15	-42.545	-79.7718	16	30	33.3005	532.808	CCGTCATATTCATGAATGTAAGAATATGTTAAAAACATATTGTATTGAAGTATAAGTTTGAACCATATTAAGCATATTTTGTTGAAGTATTGTGAGTATTAAATGGGACAGTATCCAGCTCATTGTAGGTGCTCAGCAAATGGTGATGTTATTATTATTATCCTTTTGTTGAAATGAATCCATAATATACACTAAAGAGAAAC	0	((((.((((((((((.....(.((((((((...)))))))).)...(((((((..((((((......))))))))))))).........))))))))))...))))....(((((..((.....)).)))))((((((((.(((((((.......))))).)).))))))))...............................	[[][]][][]	-34.4	-0.147472	rmsk663364|MIR|MIR-SINE|MIR-MIR|MIR|exon-1	repeatMask-MIR	53	0.26	1	-103	-47	0.583333	0	0	1	0	0	0	0	0	0	0	1	0	1	1	19.3333	1	Down	Down	NS	DEG
chr10	120472712	120473003	15	+	291	15	8	7	-39.7613	-33.0333	4	3.5	3.88612	8.66905	ACATATACATATATATTAGACAGTTTGATAATGTCCTACAGATCTTGGATGCTCTATTCTATTTTTAAAGTATTTTCCCTCTCTGTGGCTCAGTTTAAGATAATTTCTATTGACTTGTCTTCAAATTCACTAATTCTTTATGCTACTGATTCTATTGTGTCTATTCTGCTGGTATGTTCATGCAATAAATGTTTTATTTCAGATATTCATGAGTTCAGATCTGGAATTTTCATTTGGTTTTTAGAGATTTAGTTTCTCTGTTGAAGTTTTCCGTCTATTATCCATTGTGTT	0	....(((((...(((.(((((..........((..(((((((....(((((((.((.........)).)))))))......)))))))..))(((((((((((..((....)).))))))).))))..(((((.((((((....(((((.......(((...(((((...(((.((((((((.((((..((........))..))))))))))..)).))).)))))...))))))))...)))))).)))))(((......))).......))))).)))....))))).	[[][][][]]	-49.1	-0.00323334	ENST00000398250.5|PLPP4-202|ENSG00000203805.10|PLPP4|protein_coding|intron-1	intron	291	1	0.01	15351	30814	0.583333	0	0	11	4	0	0	0	0	0	0	1	0	1	1	3.33333	32	NS	Down	Down	DEG
chr10	121585656	121592375	15	-	6719	15	7	8	-29.5823	-35.0813	2.33333	4.36364	1508.07	5.38596	AGCTACAGCTACAGGCCGATTATGGAACTGCCTCTTGGTGATTTGTGCTGGGACACCAGGATGAGTGTAATTTGCAGTGGTGATGCATTTTTACAGGGCTTTCATGTAAGAGGGAAAAAGTTCCTGGTTTCTGAAAGTCATGCCTGTACGTCTTTAATTTTGCTAATAATTAAAATGGATGTTTCCGTGATTGCTGGTTTTCCCTTGAGTGCGTGGCTCGGCAAAAACTGAGGAAGCTGAGCTGGGATTTCCTACGGTGTGGGCTTTAGGAGCAACCCAGGTTAGGGAAAAACTGTCATTTTTCATTTTGGCTTTTCAGGGCAGCGTTATTGTGAGTTTATTTCAACATAAAGTGTAAAATGGTCCCAGAGGATTTGTTTTACTGTATTTAATTCTTGA…	0	.	.	0	0.135817	rmsk665316|Tigger19b|Tigger19b-DNA|Tigger19b-TcMar-Tigger|TcMar-Tigger|exon-1	repeatMask-TcMar-Tigger	528	0.08	1	-2025	-4166	42	11	34.4678	233	185	212.05	336.167	144	389.4	4	49	14	6	1	0	1.14286	2	Up	Up	Down	DEG
chr10	121863641	121863807	1730	-	166	1729.66	659	1070.66	-4994.83	-8747.82	42.3093	165.615	18.3879	18.4792	AACCCCCATTTCTAAAAGAAAAATAAAAAAATTATCTGGGCGTAGTGGCGTGTGCCTGTAGTCCCAGCTGTGAGAGAGACTGAGGTGGGAAGATCATTTCAGCCTTGAAGTTTGAGGCTGCAGTGAGCTATGATTGCACCACTGCAGTTCAGCCTGGGCAACAGAG	0	..(((...(((((...)))))..............(((((..((..(((....)))..))..)))))........(((.(((((((((.....))))))))).)))..((.(((((.((((((((.((.......))..))))))))))))).)))))........	[[][][][]]	-50.5	-0.0142429	rmsk665848|AluJo|AluJo-SINE|AluJo-Alu|Alu|exon-1	repeatMask-Alu	166	1	0.56	94	37	150	183	154	180	97.2727	237.417	146	154.053	161	82	136	100	110	71	28	93	110	Up	NS	NS	DEG
chr10	121925963	121926741	20	-	778	20	10	10	-39.7151	-39.1438	4.87805	3.10345	2.02277	2.68494	TGACAGTGGTAATATGGCCTTAGAGTATTGTGGATTTCTACCTTCTCTTTTTCAGAATTTTTGTATTTTGGCTATAATATTTATCAAATCAATAAGTTACATTAAACGTGCCTAAAATTAATATTTTAATAGGTCATTACTTATTTTTTTCCAATAATTGTGATAAGAGAAAATTGGCTAACATAAATGTCTTGTATTTCACGTTTTGTCGAAGAAACCTGCCTGCAACCTTTCCATCAAGAGAAAATAATCATCAATTTCTAGTATCTCGATTTTAATTTTAATACTCTTTATTATGGGGCATCTACTTACTTGGTAGGTGAGTTTTATTTTTTTATTTACAGATGATGAAATTGAGGCTTATTGGGTAACTCCTTAGTGTGAGTGAGTGCCTGCCAG…	0	.	.	0	-0.000711616	ENST00000543447.5|ATE1-209|ENSG00000107669.17|ATE1|protein_coding|intron-1	intron	778	1	0.22	1102	1634	11	32	23	19	59	102	48	22	45	133	78	33	31	19	14	52	37	NS	NS	Down	DEG
chr10	12210418	12210942	19	+	524	19	9	10	-31.8187	-37.9206	4.35484	3.84615	2.12735	2.28313	CAGTCACCATCTCATATATTATTTTCCCTGTGGGCTGTCGTTTTTATTTTGAAAAATAACTTGAAGCATCATTTAGCAGGCAAACATGATTTGCCCTTTTTCCCTTTGATTGCAAAGGAAATATTTCGAGTGCGTATTTGATGCCTTGACTTCTGTTAAGCTCTGACTCTCTGCAAGAAGGAATTACGCCTAACATTAAACTCTGAGATTCCTAAATCTCTGGAACATAAAGTGAAAATCTGTATTTCCTTATTCAAGTATATTTATTTAGTTAGTTAGTTGTTTTGTGTATTTATTTTTGAGACAGATTCTTGCTCTGTCGCCCAGGCAGGAGTGCAGTGGTGTGATCTTGGCTCACTGCAACCTCCGCCTCCCAGGTTCAAGCTATTCTCCTGCCTC…	0	.	.	0	-0.0985535	rmsk464546|(AGTT)n|(AGTT)n-Simple_repeat|(AGTT)n-Simple_repeat|Simple_repeat|exon-1	repeatMask-Simple_repeat	28	0.05	1	-256	-240	31	18	0	19	92	46.25	9	44	25	28.4762	23.3333	9	9	10	14	20.5	16	NS	NS	Down	DEG
chr10	122449641	122449840	16	-	199	16	7	9	-37.1231	-45.4316	14	9	218.291	436.583	CTATACATCTCTTTTAAAAGATCCTGCAAGTCCTTTTAGTGTCTGGACACAGGTTATTCCCTCCCTTTCTTTTTTCCCAATTTCACCTGCCCCAGTCCTCCTGGTCAGTGCTTCTGTTTCCTGCACAAGGAAACAGCCTTGCAAACATGGTGAACCCTGAAAGCATGCTGGAAATGAAAGAAGCCAGGTACAAAAGACA	0	.........((((((.......((((...((((...........)))).))))..........(((..((((((((...(((((..(((..((((.....)))).)))(((..(((((((((.....)))))))))....)))..((((.(..........).))))...)))))))))))))..)))...))))))..	[[][[][][]]]	-45.5	-0.254669	rmsk667112|L1MB8|L1MB8-LINE|L1MB8-L1|L1|exon-1	repeatMask-L1	60	0.3	0.33	-139	122	1	0	0	0	0	0	0	0	0	0	0	3	0	0	0	1	20	Down	Down	NS	DEG
chr10	122504670	122504918	102	+	248	102	38	64	-165.698	-323.299	5.06667	9.14286	33.7561	41.2575	TGTGGCCTAGTGCACATCCCAGCCCTGCCTCCTGCCCCGCCTGCACGCCATGAGTGCTGAAGTCATGCCTGGCAGGGGCTGCTGGCCCAGGCCCAGAGTAAACACACTGCGCTGAGCTCGCTGGTGTGCTGCTGGATGCTGATGAGCTTGAGGAGTGTGGGAAGTGAGCATGGGGCTGAGTAGAGATGCGGCAGGCCTGCACCTCCCCGCAGCTGCCCTGCATGCTCCAGCCTCAGGCAGCCACACAG	0	((((((......(((.((((((((..(((..(.((((((((.....((.((((.(.....).))))))..))).))))).)..)))...)))............((((.(..((((((((.((((((.(....).)))))).)))))))).).))))))))).))).((.((((((((....((((((((((((..((((........)))))))))..)))).))))))))))).)).))))))...	[[[][]][]]	-104.1	0.20452	ENST00000648167.1|HTRA1-203|ENSG00000166033.13|HTRA1|protein_coding|intron-3	intron	248	1	0.01	15044	1772	1	0	1	0	0	0	0	0	0	0	0	3	0	0	59	49	107	Down	Down	NS	DEG
chr10	122846711	122847016	18	-	305	18	8	10	-44.6459	-56.1554	8	10	409.63	8.905	TGGGTCCTTCCCCATCTGACCTTCACCTGCTCCTCTCCATCCTCCCCTCCCAGCTCACTCCTCCCACTCATGACCAGCCAGGCTGTTCTTTATTCCCTACTATTGTAGGTGTGCCCACCTGGTCTCTGCCTCGGGGCCTGTGCACTTGCCCTCTCTTTTGCCTAAGATGCAGCCCCCAAGCTCAGATCACCCATGAATGCCTCCCTCTTGTCTTTCTGCCTTTGTTCAGATTTCATCTCTCAAGATGCCCTCCTTCTCACTGTCATATTTCCTCCCCACCCCAAGGCAACCACCATCTATGCAGT	0	.(((((...........)))))....((((....................(((((..((..((........))..))...)))))..........(((((....)))))..........((((((..((...(((((...((((((((..(........)..)))).)))))))))...))..))))))....((..(((((............((((........))))...(((((....)))))....................................)))))..))........)))).	[][[][][][[][]]]	-53.7	-0.0120464	rmsk667706|L2a|L2a-LINE|L2a-L2|L2|exon-1	repeatMask-L2	305	1	0.61	42	149	5	0	0	0	0	0	1	0.142857	0	1.5	0	0	0.333333	0	0	4.33333	17	Down	NS	NS	DEG
chr10	122888875	122889756	19	+	881	19	9	10	-40.7909	-47.0474	2.475	4.7619	3.74391	6.1808	TTAATATACTCGTAGGTAATAACTATTCTACAGAGAATAGATTGTTTTGAAAGAAGTGCCTGTGCCTGTAACTGGAGGTGTTGCACACTTGCCAGGCATTTTGTGAGTTACAAGCATAGCTAATGGTTGAAGTTGAAAGTGATCCATACGAATGGAGAGCAGCTGTGGGAACCATAATATGTATATTTTTTTTCCTGATGGTACCAAATGAGCCATCATAACAGATTTTCTTTGTAAATCACATTTGACCTAGGCTAATTTTGAAGTCATCAAAAAATGTATTAACATTCTAATTATTTATAGCATATAGGCCCTTATACCCTGGTCTCATAATTCCAAGTTTGTGACAGTCCTGATTTGATTGAGGAATGGCTGAGTATTTAGTATGTTCCCCATTCT…	0	.	.	0	-0.152161	rmsk667756|L1MD2|L1MD2-LINE|L1MD2-L1|L1|exon-1	repeatMask-L1	79	0.09	0.13	-802	509	19.3333	41.5	16	76	20	34.5	35	35	56	1.5	3	8	20.3333	19	35	51	43	NS	Down	NS	DEG
chr10	123003294	123003576	20	-	282	20	11	9	-38.8888	-29.8197	5.04167	4.06355	2.9107	2.38329	ATGTATACTTACCTATAAAACTTAAGATAGCACTGCAAGTTGGATTATGATTCCATTTTACAAAATAGGAAACTAAGGCTGAGAGAGGTCCCTGTTCATAGTCTTAAAGTTGTCCCTCCATATCTGGTAGGTACTGGTTCCAGGACCCCTGTAGATAGCAAAATTTGCGGGTGCTCCAGTCCTTTATATAAAATGGCTTAGTATTTGCATATAACTCACAATCTCATCCTCTTGCATACTTTAAGCTCTAGATTATTTATAATACCTAATACAATGTAAATG	0	.(((((.......((((((...(((..(((...((.(((.((((.......)))).))).)).....((((((((((((((.(((((....)).))).)))))))..)))).)))..(((....))).(((.(((((....((.((((..((((((......)))))))))).))))))))))...........(((((((....((((.......................))))....))))))))))..))))))))).......))))).........	[[][][][][]]	-57	0.12666	ENST00000368886.9|IKZF5-201|ENSG00000095574.11|IKZF5|protein_coding|intron-2	intron	282	1	0.03	3449	4623	21	25	5	19	0	13.2222	5	6	1	1.5	21	0	0	3	0	2	1	NS	Up	NS	DEG
chr10	123023836	123024403	15	+	567	15	7	8	-27.9791	-36.1598	2.8	8	2.76548	3.27951	CAAAATTTCCCATTGTCATCTGTGAAAGAAAATTCTAAGGAGGGCTTAGTACTGGACCTCAGAACCTCTGCCTAGGGTGTCCCCTTTGGAGAGGTTGAAGTCTGGAGTTCGATCCCCTGAGGTGTCCCCCTTTGGGGTCCAGTCTTAGAGTGTCAGACATCTCTGACCTTAGGTGGGCACCAATCCCACTTTGCATGTTTTCCCTCCAGAGGCAATGGCCTACTATGAGCTTTCCTTTGGTTCCTGGATGTAATCCCCAACTTTTAGCATCCTCATAATTTGATAAGGCCACGCTTTCCCATGCTTCCCATTCCACTAAAGTGATAGCCATGAATGGTAATGATAGGAGCTGGAGGCTGAGTGGGTTTCTTTTGTCCTTAGCCAGTCAAATAGAGGAAG…	0	.	.	0	0.107924	ENST00000358776.6|ACADSB-201|ENSG00000196177.12|ACADSB|protein_coding|intron-1	intron	567	1	0.02	14765	9952	24	11	4	10	11	10	3	8	12	22.5	10	17	9	8	1	0	0	Up	Up	NS	DEG
chr10	123185869	123186639	17	+	770	17	10	7	-40.2749	-28.6415	4.24242	3.81818	3.04	3.04	AATGTCACAAGATAGATGATCTGGTGGGAAACAATTAGAAAATAAAAATAAAAGAAACAATTAGAAAGTAAAAACTTCTTTTATTGGTAAGCAATTAGTATTGCTTACATTGAGAAAATAAACATTTGTTGTGTTTGCAAATCTTAGTCCAGATGGACCTTCTTTCAGAATTTGTTCTACTCTCACTACCAGTATGATCATCAGTCGGGAGAAAGTATCACTGGTCTTGGCAGCTGGTGGCAGGATGACTTTGCCCTGATCATTTCAAGTTTTGGTATGAAATGGAGATTGTGCCATCCTTATCTACCTCATTGGCGAGAACATGTGTTAAAGCTCTTTGAAATACATTGGGATGCTATAGTATGGTGAGTGCTATTACTAATGCTCCTTGTTTATACT…	0	.	.	0	0.0824551	rmsk668278|MIRb|MIRb-SINE|MIRb-MIR|MIR|exon-1	repeatMask-MIR	114	0.15	1	-405	-251	26	54	21	43	13	38	51	48	54	12.5	22	2	22	0	0	47	0	Up	Up	NS	DEG
chr10	12404332	12404818	16	+	486	16	8	8	-35.4271	-38.013	3.13043	16	3.46973	14.3416	CTGCGCCCGGCCTTATTTGAGCTTTTCTAAAAGCAAGAAATTGAGGAAGAAACTCCTAACTGGGCAAATCCAGACCTTTTCTTAGTATCTTCAGAGAATATACAGTTGTGTCTAATTCTTTTTGGAAATATGGTATGCCTTATAAATAGGTACACCTTAATTAGTTGCAAAGATTTAAACAAGTGTAGGAAAGCTAGGAGAGAAAGCTGTTTGTTACTGTTCATTATGTATTGTACAGGGTGATGCTGAGATTGAGTTATTCTTGGTATGAATAACTTCCTTTGAAAGTTAGAATGATAGAGTTTTAGAACGTAAGGGACCTTAGATTTTAATCCGTAATGACCAAGAAAACTGTGTTTTTAAAAATTTTTTTTTTTTTTGAGATGGAGTCTCACTCTG…	0	...((((((.((((((((..(((((....)))))..)))..))))).............((((......))))...((((((((((.(((..........((((.((((...(((.(((((..........(((.(((((.......))))).)))............))))).))).)))).)))))))..))))))))))..(((.....))).((((.((........)).))))((.((.((((((((((.((((((((((((.....(((..(((((((....(((((((......)))))))....)))))))..))).................)))))))).(((.((((((.(((((........))))).)))))).)))(((((((((…	[[][][][][][[][][]][]][]	-121.3	-0.00940218	ENST00000619168.4|CAMK1D-204|ENSG00000183049.12|CAMK1D|protein_coding|intron-1	intron	486	1	0	54422	148406	0	0	0	0	0	5	0	1	0	0	0	0	0	0	0	22.3333	29	Down	Down	NS	DEG
chr10	124640643	124642354	19	-	1711	19	9	10	-39.1806	-46.628	2.57143	5.29412	4.70183	2.26985	GGTGTGAGAGTGAGACCCGTCACTGTGGACGTGTTCACACGCATGGCGCTCTGGCTGTCCTCTCCTTCCCTGGAGCCCGTGCCTTTGTTAAGATCTCTAGGACCTGCTGGCATGGCAGCTTGCCCGTAAAGCCTCTCAGCAGGGAGGGCTACTGTTCTTGAGGGTGAGAGACAGAAGTGGCCGCCCTGTGGTCTGAGCCTGCCCGGCACAGCCACTGACTGCACTTGTGGTGACTGTCAGTTAGGGCTCCGATGGCTTATTCTTCCTCGAGGAACACTCACGTTCTCAGGGTGGGCATGTATGCACACGTGTATGCACGCACGCCATTTGTTCAGTTGTGTACCTGCTTTAGGCTTCCGGCTCTCCAGCTGGGTGACCTTAGCAGGTTCCTCAGCCTCT…	0	.	.	0	-0.165528	rmsk670989|MIR|MIR-SINE|MIR-MIR|MIR|exon-1	repeatMask-MIR	202	0.12	1	-340	-1169	46	108	64	171	66.1429	64	50	53	43	34	51	51	52	57	17	27	74	Up	NS	NS	DEG
chr10	124764933	124765098	107	-	165	107.333	50	57.3333	-221.706	-280.442	8	17.566	3.79202	5.38467	AAACCCTGTGTCTGCTAAAAATACAAAAAATTAGCTGGGATTGGTGGCGCGTGCCTGTAGTCCCAGCTACTTAGGAGACTGAGGTGAGAGGATCGCATAAGCCCAGGAGGCAGAGGTTGCAGTGAGTCGAGATTGTGCCACTGCACTCCAGCCTGGGTGACAGAG	0	.....((.((((...................((((((((((((..(((....)))..))))))))))))(((((....)))))((((.....))))....(((((((..(..(((..(((((((.((((....)).)))))))))))))..))))))))))).))	[[][][][]]	-64.1	0.00985401	rmsk671156|AluSx3|AluSx3-SINE|AluSx3-Alu|Alu|exon-1	repeatMask-Alu	165	1	0.77	19	31	5	9	14.3333	20	22.1429	57.1667	4	5	8	1	9	3	13	18	12	5	18	NS	NS	Down	DEG
chr10	124782671	124783099	15	-	428	15	7	8	-17.6699	-23.8136	3.40278	3.99041	3.23281	2.91729	TATCTTTTAAATTATAGCCATCCTAGTGGACATGATGTTCAGCCCCTTTTTGTTTAGTTTTTACATGTTATATTGTTTTCCATCCTTTTAACTTACCTTATTATTATATTTGAAGTGAATTTCTTGTAGCCAGCATATAGTTGGTAGTTATTTTTATCTATTCTAACAATCTCTAACCTTTAACTGGTGTATTTAGAACATTTATGTTCAATGTGATTATTGATACGTTTGGATTTAGGTCTACATTTTATTGTTTTCCCTTTTTTACCTCTGTTTTTTTTTTTTTGAGACAGAGTTTCACTCATGTTGCCCAGGCTGGAGTGCAATGGAGGGATCTTGGCTCACTGCAACCTCCACCTCCTGGGTTCAAGTGATTCTCCTGCCTCAGCCTCCCTGAGT…	0	...................(((((((((((((...))))))...((....((((((((..((((((...((((((((((...........((((....(((....)))....))))((((..((....((((((.....))))))))..))))......................(((.......)))......))))))...))))...))))))..))))).)))...)).....((...(((......)))...)).........(((((((((.........)))))))))..(((((..((..(((((((.(((((((((...(((.........)))..))))..)))))...))))))).))))))).....((((.((((.....))))))…	[[][[][][]][][][][]][]	-89.3	0	ENST00000466270.5|EEF1AKMT2-203|ENSG00000203791.15|EEF1AKMT2|protein_coding|intron-3	intron	428	1	0.03	5939	7889	17	10	12	37	49.1429	24	16.0769	15	7	2	16	10.1	7	16	11	37.3333	10	NS	NS	Down	DEG
chr10	12486852	12487062	18	+	210	18.2	8.2	10	-45.5061	-64.4868	16.4	10	6.65214	3.50113	ACTTGAGCCCAGGAGTTTGAGGCTGCAGTGAGCCATGATCGCACCACTACACCCCAGCGTGGGTGACAGAATGAGATCCTGTCTCTAAAAATGTAAAAATAAAAAAATTCACACATAAAACAAAACTGGGCAAAAGGAGAAATTTAGGAGCTAATTAAAAGAAAAAAAACACCTTTTATTTTAGGTTCAGGGGTACATGTGTAAGTTTGT	0	.(((..((((((...((((.((((......)))).((.((((.((((...........))))))))))....(((((...))))).....((((...(((......)))...))))....)))).))))))..)))..........(((.((((.((((((...........))))))..)))).)))......................	[[][][][]][]	-40.7	-0.0644118	rmsk465266|FRAM|FRAM-SINE|FRAM-Alu|Alu|exon-1	repeatMask-Alu	107	0.51	0.64	60	-103	0	0	0	0	1	1	0	1	0	0.5	0	0	0	0	5	1	15.2	Down	Down	NS	DEG
chr10	124981967	124982300	37	+	333	37	19	18	-68.2851	-69.2506	4.75	4.15385	7.58228	2.04297	TTCTAGTGATGACTGCTGTGTATCAAATAAATAGCATCGCAAGTATAGATGAGCATCGCAAGTATAGATTAGCATCGCAAGTCCTCACTGCAGAGCAGGAAGAGTAACGTGTTTTTATATCGAATGATTAAAAACATCAAAAAGTGAAAGCTGTGCTATGACGGTTACATACAGTAGATAGTCTTGGGATTGCTCTCCGTTCCTGCAGCATAGGCTTGATGCCTATGGTACCTATCCAGGTGAGCTCTGTTCTGTCTCTGGGGACACTTAAGATTACTGGTGTAGGTACTTGCATTGCTGTTGCTGATCTGTCAGGCCCTGAGGAACCAGTTG	0	..((.((((....((((((...........)))))))))).)).((((((.((((.((((((((..((((.((...)).))))....(((((((((.(((.(((((..(((((((((.(((....)))))))))))).....(((....)))((.(((.(((..((((.....))))...))).))).))))))))))))).))))))(((((((.....)))))))((((((((((((.(((..(((....(((((....)))))....)))))))))).)))))))).))).)))).).)))).))))))......(((......)))...	[][[][[][][]][][]][]	-99.3	-0.27551	rmsk671739|(ATAGC)n|(ATAGC)n-Simple_repeat|(ATAGC)n-Simple_repeat|Simple_repeat|exon-1	repeatMask-Simple_repeat	49	0.15	1	-30	-254	2	6	17.25	90	37	46.1111	2	0	0	16	20	2	23	0	25	15	2	NS	NS	Down	DEG
chr10	125069358	125069640	20	-	282	20	13	7	-74.3088	-33.5058	8.27273	3.23077	2.18365	3.22999	ATTTTGTTTTCTTGTTTGTTTGAGATGAAGTCTCACTCTGTCGCCCAGGCTGGTGTGCAATGGCACGATCTCAGGCTCACTACAACCTCTGCCTCCTGGGTTCGTGGCAGTTCTCCTGCCTCAGCCTCCTGAGTAGCTGGGATTACAGGTGTGCACCACAACGCCCAGCTAATTTTTGTATTTTCAGTAGAGATGGGGTTTCACCATGTTGGCCAGGCTGGTCTTGAACTCCCAACCTCAGTTGATCCACGCACCTCGGCCTCCCAAAGTGCTGGGATAACG	0	....................((((((...))))))............((((((.((((..((((((((.((((((...................)))))).)))))((((.....))))(((((....)))))((((((((......(((....)))......))))))))............((((..(((.((((((((.((((.(((.....)))))))...)))).))))..)))..)))).))).)))).))))))(((((......))))).....	[][[][][][][]][]	-87.5	-0.0661854	ENST00000530884.1|CTBP2-212|ENSG00000175029.17|CTBP2|protein_coding|intron-3	intron	282	1	0.01	18550	30203	1	1	0.25	29	8.5	23.8333	5	0	0	0	0	0	0	0	23	13	2	NS	Down	Down	DEG
chr10	125074277	125074472	127	-	195	127	36	91	-201.789	-589.965	5.9751	28.9546	6.51627	10.3732	TGAGGCAGGAGAATCGCTTGAACCCGCGAGGCAGAGGTTGCAGTGAGCAGAGAATGCACCACTGCACTCCAGCCTGGGTGAAAAGTGCAAAACTCTGTCTCAAAGAAAAAGAAAGAAAAAAAGACAGTGTTCACTGCAGAGGGTGCATCCCAGCTAGGTCTTCATGGTGCACCAGACAGGTCATTGCCTACAGCC	0	(((((((((.....(((((..((((...((((.(((..(((((((.(((.....)))..))))))))))..))))))))...)))))......)))))))))...................((.(((((....(((.....((((((((((.....)).......))))))))...)))..))))).))......	[][]	-61.7	-0.163832	rmsk671820|AluSq2|AluSq2-SINE|AluSq2-Alu|Alu|exon-1	repeatMask-Alu	122	0.63	0.42	171	-73	1	1	0	72	38	38.2	4	0	0	0	13	0	0	0	10	23	34	NS	Down	Down	DEG
chr10	125118763	125122318	18	-	3555	18	11	7	-51.6562	-30.6677	4.4	7	6.1688	2.18326	GTATTTATATGTTCATCATGTGAGAACAGCATTTGTGAATTGCTACCCTCATGAACATCCATGCTGAAAGGTTGTCCATTCTTTCCAAACTGCAGAAATGCGGCTGAGCAGTTACATACGTGTGTAAGTTAGTTCAGGATTCCCAGTGTTAGTGACTTGATGCGCATGAATCAATAGATAATATTTCTATGTCCTTTAGGGGCTCTGCAGTTATTTTTTTTCCTGAATCAAGACTAAAGCCAGCCCTGCTGCTGATTGTAGGCAAGTGCCCTTTGCTTTTTGGGGAGCCAGGACTGGAAGGTCTCTTGGTTCACAGGCCTGGGTTAGGGTGGGCCGCAGGTTGGTCTGGAGTTTGGCTTTTCTCTCCCATCCCAGATTCCCCTGGTAAGAGGCTGCGTC…	0	.	.	0	-0.278782	rmsk671863|AluSx|AluSx-SINE|AluSx-Alu|Alu|exon-1	repeatMask-Alu	290	0.08	1	-1642	-1623	2	2	1	197	202	216	8	0	6	0	1	0	0	0	63	257	143	NS	Down	Down	DEG
chr10	12571470	12571808	16	+	338	16	9	7	-44.1358	-42.0277	9	14	20.8679	2.80314	AGAAAAAAAAGAAATAAAGAAATGCTCCCAGGCCCCGCTGCAAACCCACTGAATCAGAATGTGCATGGAAGCTGGATCCCCCGGTGATGCATTTGTATATTTACCTGTGAAAGGCACTGGTGTAGGAATCCTTGCTTCAGAAACCCAGGGTAACCTCGCTGCCTATTCTGTTCCCCAGTAGCATCAGTGTTGCCTCCATTGTAACACTGTCCTCATATCAGGTAATGGTCCATTTACTTGTCTTTCTTTCGTAGCAAACTTAAAGCTCCGTGAAGGTAGGGATGCTACCTGAGCTCCAAATGGGTTTCTAGTGCCTGGCAAAGTCCTTGCTACATTGT	0	.......................(((.((((((...((((.(((((((..(((.(((((((.((((((((((.(((((((((((((...(((..(((....)))..))).....)))))).)..)).))))..)))))........(((....))))).))).))))))))))....((((((((((((((((.......))))))))..........(((((((........)))))))(((.(((((((.(((.........))).)).))))).)))))))))))............))))))).))))))))))...)))..............	[[[][]][[][][]]]	-92.6	-0.187135	rmsk465445|L2c|L2c-LINE|L2c-L2|L2|exon-1	repeatMask-L2	215	0.64	0.95	-123	12	0	0	0	0	0	1	0	0	4	0.5	0	0	0	0	0	15	15	Down	Down	NS	DEG
chr10	125818117	125818500	15	-	383	15	7	8	-27.8978	-32.8455	3.02703	4	2.3112	3.4703	TTATTATTTAGACAAGATCCTTCTCTGTCACCCAGGCTGGAGTGCAGTGGCACGATTATAGCCCACAGCAACCTTGAACTCCTGGGCTCAAGTGATTCTCCCACCTCAGCCTCCTGCGTAGTTAGGACTACAGGGATGCGCCACTATGCCCGGCTCCTTGTTAACAACTTTTAAAATTTTTGTAGAAATGGGGTCTCGCTATGTTGTCCAGGCTGATCTTGGACTCCTGCTCTCAAGCAATCCTCCTGCCTCAGCCTGCCAAAGTGCTGAGATTACCAGGCATGAACCACTGTCCTGGCCTAATTTTATATTAGAAATGCTTTCAGTGTTTGGGAATGATTGTATACAGGATTAAAAAAGAAGACAAATGCTTTCAGTGACGT	0	..........(((((((....))).)))).((((((((((((.(((((((...((((((((((((.................))))))...))))))...))))(((((((((((..(((((....))))).))))...((.((...((..((((((...((.((((............)))).))...))))))..))...)).)).((((((((....(((....((((....))))....)))....)))))))).....).))))))....(((((((........)).))))).(((((.....)))))...))))))))))..)))))..(((..((((......................))))..))).......	[][[][[][][]][][]][]	-100.1	-0.0275632	ENST00000649619.1|UROS-218|ENSG00000188690.14|UROS|protein_coding|intron-1	intron	383	1	0.06	4528	1592	4	0	0	29	20	35.3333	1	7	22	0	1	20	0	12	0	7	11.8	NS	NS	Down	DEG
chr10	126124429	126124613	18	-	184	18	8	10	-42.7424	-57.7371	8	20	3.43685	4.81159	GCCCTTGGTAATAACTATTCTTAATGTGTTTTATCACAGTTTAAACTCTTACCTCCTCTGTCGTGCTCCCACACCCTGGTCATGAGATATATTTGAAATGGGAGCCACGGGCAAGGGGTCTTTGTATGTCTAGCCTAGTGTCTCGCGCATAGTAAAAGGATAAAGAATATTTGTTTTGACTGTA	0	(((...)))(((((.(((((((..((((......))))............(((.(((.(((((((((((((((.....(((....))).....))...)))))).))).)))))))))).......(((((...(((((((...)))).))).....)))))))))))).))))).........	[][[][][]]	-39.8	-0.161397	ENST00000368679.8|ADAM12-202|ENSG00000148848.14|ADAM12|protein_coding|intron-5	intron	184	1	0.01	10970	6205	0.142857	0	1.5	1.5	0	3.83333	1.25	2	0	0	1	0	0	0	4	4	31.8	Down	Down	NS	DEG
chr10	126170872	126171091	18	-	219	18	8	10	-42.1017	-62.0449	2.66667	20	2.23632	2.58774	ATGTCAATTTACCCTTGGAGAGTCCATATGGAGGAAGCAAATAGTTCAAAGGCCCAGCTGTAAGAATATTGATTGGTGTGGCCTTTATCCTGGAGAGAAATCCATCAATGAATGGCCCACTGTCACTGACATCTGTCCTTTGGTTCTTCTCTAGGGTTCTCGACAGCATTAGATCTTAATGTAAAATGCTCCCAGTTTTGTATTGTTTTGTTTTGTTTT	0	.((((.....(((((.(((((((((....))).............(((((((..(((.(((.((.....((((.((((.(((((((((..((((......))))...))))).)))))))))))))).))).))).)))))))...)))))))))))....))))(((..(.(...(((((((((((.......)))))))))))...).)..)))...	[[][]][]	-54.5	-0.0137725	ENST00000368679.8|ADAM12-202|ENSG00000148848.14|ADAM12|protein_coding|intron-3	intron	219	1	0	107823	15567	0.142857	0	1.5	1.5	0	3.83333	1.25	2	0	0	1	0	0	0	5	18	16.8	Down	Down	NS	DEG
chr10	126200085	126200383	16	-	298	16	9	7	-45.2988	-32.6168	4.5	3.5	2.22307	2.48951	AGAGCATAAACTTCCTGAGCCTTGAGACCATACTTGAAGGCATCTGATCGTGTTTGGGGATCAATGTCATGGTTATTAATCTGTTACTCCATTTTCAAAGACAAAAACCATTGAGTTAACTGAAGACCTAGGAAGTCTGGAGTCCTTCCTGCTCCCTCCTAGTGCCCTCAGACCATCCAGTCCCCGTGTGAGCTGCACTTCTTGCCAACCTTAACAGCTTGCACCTGTTCCACCTCATTATGTGGCCCAGGTCAGACCCTGCATGGAAATACCAATTCATAGAATATTCTAATTAATA	0	...........((((((.((((((((......))).))))).((((((.......((((((.....((((((((.....(((................)))....))))).))).....((((.(.(((((((.(...(((((.......)))))))))))).).).))))........))))))((((((((((...................))))))))))(((..((((........))))..))))))))).....)).))))...........((((....)))).......	[[][[[][]][][]]][]	-65.8	-0.290957	ENST00000368679.8|ADAM12-202|ENSG00000148848.14|ADAM12|protein_coding|intron-3	intron	298	1	0	78531	44780	0.142857	0	1.5	1.5	1	3.83333	1.25	2	0	0	1	0	0	0	9	54	15.8	Down	Down	NS	DEG
chr10	126207803	126209012	14	-	1209	14	7	7	-32.7071	-32.8702	2.33333	4.66667	2.63336	2.04817	CATTAATTCTGAAAAGAGATGTCTTGTCATTTGACAATTCTCAGAGAACATTCTTACGATAAGAAGTTGGCACGTAACTGAGGAAAAAGCTCAATTTGTATAGGCTAGGGGATGTGATCACCAGAAAGATGTGGGTGGTAACAGGAAAAAAAAAAAAAAACTTTCTTTTTTCTCCTTTCTATCCCGCAGTGTAAGAGTTTCTGATGGATATGATTTAAAGAAGTGTGCTTACTCCATTGGGCTTCATAGCATTTTCCTGCAAGTGTCAAATGATCATTTTAATCAGGTTACCAGATGGTTCTGTTTCTGCTCAGTCTTCCTGTCTTGTGAGTTTCCATTCTCTTCTACCTGAATTTTGGAGTGTAGATTTTATCCCCCAATAAACATGAAATAGATTTC…	0	.	.	0	-0.123516	ENST00000368679.8|ADAM12-202|ENSG00000148848.14|ADAM12|protein_coding|intron-3	intron	1209	1	0.01	69902	52498	0.142857	0	1.5	1.5	1	3.83333	7.25	2	1	0	1	0	0	0	93	156	146.8	Down	Down	Down	DEG
chr10	126237876	126239825	18	-	1949	18	9	9	-39.9583	-42.5375	2.57143	2.7	3.95	3.95	TTCAATTCCCACCAGAAAATCAAGAATACATAATCAGATAGTTCTGAATGACGTGAATGGTTCTCTTTCAACCTCACAAGATTTTGAGAGTCTAATATTAGGATTTGTGATCAAAAAGTTGCAAACGTGCACTATGTCATAATTCCTTAGATCCGACAATAAAGGATTCTGTTGTAATTCTCCATCTTAAGATGATTTTTTTTTCTCTTGGAGGAAATAACGACCTAAATAAATGTCATGTGCTTGAATTTCTGAAAGGAAAATGTTACCCCATACCCATTTATTTTAGAAAGGTCGGATTTGTTCCCCTGTCAACAAAAGCTTTGAGCTGTACATTGGTCTAGACACCCCCAAGTACTCCAGAAAGTTGAGGGTTAAAAATCCAAGACAGATTTTATA…	0	.	.	0	0.0164831	ENST00000368679.8|ADAM12-202|ENSG00000148848.14|ADAM12|protein_coding|intron-3	intron	1949	1	0.02	39089	82571	1.14286	0	1.5	1.5	0	3.83333	3.25	2	1	0	1	0	0	0	87	245	212.8	Down	Down	NS	DEG
chr10	126240708	126241497	17	-	789	17	9	8	-44.9484	-37.0413	5.4	3.2	3.05977	4.87429	TTTGAGCGCAAGTCAGGATTTCTGAGACTGAAGGAAACAATTTACTGAATGACATATTTTTTTAGAAGTCAATTTTATTTTTCTGGTTACGATTCTTCTAATTGAGATGTGATTCACATAACATAAAATTCACCATTTTAAAGGGTACAGTTTCAGTGGGTTCTGCTATATTCACAATGTTGTACAGCTGTCACCACTATCTAATTCCAGAACATTTCCATCCTCTCCAAAAACAACCCCCAAACCTGTTAAAGTCACTTCCTATTCTCCGTTTGCCCATCTCTCTGAAGCTTCTGGCAAATGCTCACCTTTAGGTCTCTATGGATTGGCCTATTTTAGACATCTGGTGTCCGTGCAGTTATATAGTACATGTCCCCTTGTGTCAGCTCCTTTCACTTA…	0	.	.	0	-0.302018	rmsk673731|L2a|L2a-LINE|L2a-L2|L2|exon-1	repeatMask-L2	58	0.07	0.15	-731	333	0.142857	0	1.5	6.5	0	3.83333	1.25	2	0	0	1	0	0	0	28	52	49.8	Down	Down	NS	DEG
chr10	126257179	126257996	14	-	817	14	7	7	-26.8013	-29.1576	2.72222	2.15385	4.1712	3.35122	GTGAAAATTGAGAGGCCAATTCTATTTGAGGTTGCCAAATAGAGTAGGCACCTATCTTACTAGTTATTTCCAGGCATGGTGCCTGTAAAGACACCACCGTTGTCCAGAAATCCATGACCTCTGGTTAGGAACTCACCTGCTTCTAAGTGCCTGGAGTCATTTGCGCTGCTGAGCCTTTCCTGAGCCCTTGGCAAGGCTGACTGGTTTTATAATTCTAACCTCTGCTTTTATATATTCTTATCTTTATCTTTGTTCTTACCTCTATAAAATGAGGATGGTTATATTTCCTTGCCCATCTCCACGGTTGATGGATGCAAGTTATTTCATGAAGCGATTGTAGTATTTTATCTGCGATGTAAATTTTTATGCGATTGTGTGACAGGTCATATTTCCCCATTT…	0	.	.	0	-0.0898242	rmsk673759|MIRc|MIRc-SINE|MIRc-MIR|MIR|exon-1	repeatMask-MIR	50	0.06	1	-260	-507	0.142857	0	1.5	1.5	0	3.83333	1.25	2	0	0	1	0	0	0	40	122	108.8	Down	Down	NS	DEG
chr10	126365139	126367352	16	-	2213	16	7	9	-26.9366	-35.5563	4.26087	2.45455	2.31756	3.47635	TTAAAAAATTCTTTCATAATTTTTTTCTATGACTCGTGGCTTATTTAGAAATATGTTTTTAAATTTCTGAATATTTGAGATGTTAAGATTTTTGTTATTAATTTCTAATTTTATTTTATTATAATCAGATTATGTCTTCTTTATTACTTTTATCTTTACATTTGTTAGAGAGTTGTTTTATACTCCAGCTTATAGTCTTTATTGATGGATATTCCATGAATGGTTGAAAGGAATGTAAAATCTGCTGTTGTTGGATAGGGTAATGTCCCGTAAATAGCATAGTTAGTTGATGGTGTTATCAAATCTCATATTAAGCTTACTAATATTTTTTGTTTGTTATTTCTATCAATTATTGGGAGAGGAGTAACACCTTTAACTGAAGTTGCCAATTTATCTATT…	0	.	.	0	-0.0712627	rmsk673917|THE1C|THE1C-LTR|THE1C-ERVL-MaLR|ERVL-MaLR|exon-1	repeatMask-ERVL-MaLR	374	0.17	1	-1534	-305	1.64286	0	1.5	2.5	0	2.5	2.25	2	0	0	1	0	0	0	250	464.5	300	Down	Down	NS	DEG
chr10	126917839	126918633	21	+	794	21	7	14	-26.9827	-62.5137	3.04348	6	2.13056	3.55197	GAGGACATTAGAGGCCTGTCTCCCCCAGGCGCATAAAGCTGTGAGTTTTCCTTCTTCAGTTCCTTAGGCAGAACCCCTAAAGCAGATTCTGGGGTGATGGAACTCTGGGTATGAGTTCTTGTTAGCCAGGCATAGTTAGGAGCTTGGGCCTGCATCTGGACGAGAGAGACTCAGCTGTGCCCATTGAGAGCTTGTGCTGCCTGCAAAGTGACCTGCCTGAGGCTCATTGCCTGGTCCCTGTGAATATTAAGTGGCTTCAACACAAAGAAGGGACTTCCAGGGGAGGCTGCCCGGGATTGCCAGTGCAGTGGGGCTCCGCTGATGCTCAGGATCACCAGCGTGCAGCGGGGACTCCACTGATGCCTGGGATTGATTGCCAGCATGCAGCGGGGACTCCAC…	0	.	.	0	-0.375983	ENST00000280333.9|DOCK1-201|ENSG00000150760.12|DOCK1|protein_coding|intron-1	intron	794	1	0.01	12276	52068	2.16667	18	6	21.5	13	55	9	48	19	2	0	33	53	24	1	6	20	NS	NS	Down	DEG
chr10	127129336	127129880	22	+	544	22	15	7	-64.5953	-26.5092	5.35714	2.54545	2.18663	2.48599	TAAACACTTTTAAGTTTGGATTACAACATGTATGAATCAGGAAATAAAATGTTTCCATGTAAATTGGCTTTATTTACAGTAGACTTTTCCATTATTACATAAACATAAATTTGCCTGCCTTTTCTTATTCTCCATGATAATTATTCATAGTCTTGAAACACATTTGGAACACATTAATATGGAATGGGCACTGAGCCCATGGAGAAGGATTTGCAGTGACTCCACGAGCCACCTGTTGACCCCTGAGGTCTGGCGTTGACCCCTGATGTCCAGCGTTGACCCCTGACGTCTGACGTTCCTGTCTTCTTGGAGTCGTGCCGCAGGTGCACTCTGCACAGTCTCAGGAGTGGAACTGGAAAGGGCCTTATGTAGAGCAAAGAGCATGTGGCTTGAACTTGA…	0	.	.	0	-0.398173	rmsk675201|(TGACGTC)n|(TGACGTC)n-Simple_repeat|(TGACGTC)n-Simple_repeat|Simple_repeat|exon-1	repeatMask-Simple_repeat	60	0.11	1	-236	-248	19.1667	49	55	20.5	9	19	4	16	13	1	0	3	6	3	15	54	57.2	Down	NS	NS	DEG
chr10	127979436	127980734	14	+	1298	14	7	7	-32.8558	-35.4638	4.66667	14	34.6179	3.46179	TAATTCTTTAAGAAACTGATAGTTGTGGTTTCCTACTATCATGTGTGAGCCACAAACCAATAAAATACCTGATCTATTTGTAGTACAAAAATTAGCGGAATGTGGTAGTGCACACCTGTAGTCCCAGCTACTTGGGAGGCTGAGGCAAGAGGACTGCTTGAGCCCAGGAGGTTGAGGCTGCAGTGAGCCATGATTGCACCGCTGCACAATAAGGCAAGAGTTCAGTGTATTCTTGCCTTATTTTTTAAAAATCAGCTGCAAGTTTAATTTCAAGTTATGATTTGTGTTTGATTGGGGTTGTCAATCGTGCAACCATTGGCAAAGTGCCAACAGGTTCTACCAAAATTGGTCTTTTCCCATGTGGTTTTAGTCTGGTTTGACTCAAGCCTGCTGCCACTG…	0	.	.	0	-0.208917	rmsk676418|AluJb|AluJb-SINE|AluJb-Alu|Alu|exon-1	repeatMask-Alu	124	0.1	1	-83	-1091	0	0	0	0	1	1	5	0	9	0	0.5	0	0	0	38	52	37	Down	Down	NS	DEG
chr10	129608494	129609619	14	+	1125	14	7	7	-35.1782	-36.1147	3.11111	7	3.59896	3.89077	TGAGAATCATTTGAATTGAATGTATTCTGTTGGAAAACTGGTGTATTGAGGCATGGCTTTTTATCTTACGCTTAAAAAGTTTTATTTATATTAAAATAAGGCATAATCTCTCTGCGTATAATTATACGCTCTTCGATTTAGTTTTTCTATTTAATAGTCTATTCCTTCACCTTCTTGCCCATTTCTTTATGTTATTCCTTAAAAAATAATTTCTAAGTACAATAATTGTCTCAGCTGCTTTTGGTGATTTCTTTGGGAGGGGAGATGTGGAGTGACAGTCCAGGAACTTTCTGCCCAGGGGCAGGAGGCCCAGCGCGTGCTCCCCAGCTGAGGCCCCGTCCGCCTTGGCCACTCCCTTTCATCTCCCGGGCTGAATGCGGAGTGTGGTGACTTTTATTT…	0	.	.	0	-0.224336	ENST00000306010.8|MGMT-201|ENSG00000170430.10|MGMT|protein_coding|intron-2	intron	1125	1	0.01	72117	98275	63	10	12.5	0	0	0	0	1	7	2	38	10	9	7	0	0	0	NS	Up	Up	DEG
chr10	130033350	130033652	159	+	302	159	83	76	-302.374	-290.578	11.2162	16.4819	30.5203	32.4894	GAGGCCAGGCGCGGTGGCTCACGCCTGTATCTCAGCACTTTGGGAGGCTGAGGCAGGCAGATCATGAGGTCAGAAGTTCGAGACCAACCTGGCCAACATGGTGAAACCCCGTCTCTACTAAAAATAAAAATTAGCCAGGCATGGTGGCACATGCCTGTAATCCCAACTACTCCAGAGGCTGAGGCAGGAGAATCACTTGAACCTGGGAGATGGAGGTTGCAGTGAGCCAAGATCATGCCATTGTACTCCAGCCTCAGTGACCAATCTCAAAAAAAAAAAAAATCAAACCCCAAGAATAGTTT	0	(((((((((..((((((.((...(((((..((((((.((((((.((...(((((.((...((((((.((((((...............))))))..)))))).....)).)))))..((((.........)))).((((((((......))))))))............))))))))))))))))))).)).)))).))..)))))(((.(((((..(((((((.((.........))))))))))))))..))).........))))..................................	[[[][][]][]]	-93.3	0.0459212	rmsk678908|AluSg|AluSg-SINE|AluSg-Alu|Alu|exon-1	repeatMask-Alu	280	0.93	1	-2	-20	1	4	3	3	2	1	0	0	0	2.5	1	0	0	0	185.167	430.5	259.833	Down	Down	NS	DEG
chr10	130151283	130154768	23	+	3485	23	15	8	-56.7829	-26.744	7.07143	3.35484	3.99347	8.99456	ATTAAAAAAACCCAAAATTAACATGGTTTTATTAGCTGTTTCTGGGCTAAGTTTGGTGAAAGTATTTAAAGAAGTTATCAAAACTTTTTTTTAAAATTATTATTATACTTTAAATTCTAGGGTACATGTGCACAATGTGCAGGTTCGTTACATAGGTATACATGTGCCATGTTGGTTTGCTGTACCCATCAACTCATCATTTACATTAGGTATTTCTCCTAACGCTATCCCTCCCTCAGCCCCCCACCCTCCAACAGGCCCCGGTGTGTGATGTTCCCCTCCCTGTGTCCATGTGTTCTCATTGTTCAGCTCCCACTTATGAGTGAGAACATGTGGTGTTTGGTTTTCTGTCCTTGTGATTGTTTGCTGAAAATGCTGGTTTCCAGCTTCATCCATGTC…	0	.	.	0	0.0470871	ENST00000331244.10|GLRX3-201|ENSG00000108010.12|GLRX3|protein_coding|intron-2	intron	3485	1	0.24	5964	5226	175.306	208.25	239.992	205.289	328.562	286.26	362.098	318.696	487.256	501.333	616.008	186.583	200.226	154.532	225.143	482.294	362.855	NS	Down	NS	DEG
chr10	130719544	130719828	18	+	284	18	10	8	-52.1933	-45.3672	5	8	7.71127	8.45752	CTTCCACCCTTCTGCCTTCTGCCATGATGGGACCCTCCCAGATGTTGTCACCTTGTTCGAGGCCTTCCCAGCCTCCAGAACTTCTGTTCTATATTAACAGATAAACTTCTGTTCTATATTAATGACCCAGTCTGCTGTATTCTGTTATAGCAGCAGAAAATGGACTAAGACAAGCCTCCAGGTTCCATGTGCATGTATGCAAACTCCAGTGGGAGCAGGTAACAGCAGGCAGCCTTCTGGTCAGTTACAGCAACGCTGGCTCTGTGTTTCCTCCATAAACTGTA	0	(((((((.....(((...((((((((.(((((...)))))....(((((.....(((((((((.......))))).(((((....)))))((((.((((((......))))))..))))...........((((((((...........))))))))....))))...)))))(((....)))..)))).))).)...))).......))))))).(((..((((.((.((((.(((((........))).)).)))).))))))....)))............	[[][[][][][]][]][]	-79.3	-0.0495328	rmsk679908|MSTD|MSTD-LTR|MSTD-ERVL-MaLR|ERVL-MaLR|exon-1	repeatMask-ERVL-MaLR	172	0.61	0.69	77	-112	0	0	0	2	1	0	0	0	1	7	23	0	0	0	0	0	0	NS	NS	Down	DEG
chr10	13089021	13089222	20	-	201	20	12	8	-68.1373	-47.1332	24	16	6.16915	5.44337	TTAAACAAATAAAGTTACTACTTTAAGACGACTCTTTCTAAAGAGTTAGCCACTATCTGTAAGCTCTAAGATGTATTTTATATGGTCCGCTGTGTAGTTTTTGGATCTGAATCAGAACCTGGAGAATTTGAGGAGGGAATTTGTCGTAGACCTGTTCTACATATATCTCAATATCCAGTTAATATTTCTTTCTTCTTTTAT	0	.........((((((....)))))).(((((.(((((((...(((((..(((...((((..((.(((((((......((((((((....)))))))).))))))).))....))))...)))..)))))..)))))))..)))))(((((.....))))).........................................	[][][]	-35.3	0.157565	ENST00000378839.1|CCDC3-202|ENSG00000151468.11|CCDC3|protein_coding|intron-3	intron	201	1	0.01	9302	14921	0	0	0.25	6	0	1	0	0	0	0	0	0	0	0	0	0.916667	15	NS	Down	NS	DEG
chr10	13260631	13261292	17	+	661	17	10	7	-50.7728	-34.2146	4.8	3.5	2.5433	2.52803	ACTCTTTGGGTCCACGCTGCCTTTATGAGCTGTAACACTCACTGCGAAGATCTGCAGCTTCACTCCTGAGCCCAGCAAGACCACAAGCCCACCGGGAGGAAGGAACAACTCCAGACGCGCCACCTTAAGAGCTGTAACACTCACCGCGAGGGTCCGCGGCTTCATTCTGAAGTCAGTGAGACCAAGAACCCACCAATTCCGGACACACTGGGATTACAGGCGTGAGCCATGGCGCCTGGCCTTAGCCATTTTCAAGTGGACAATTGGGTGGTTTTCAGTATATTCACATTGTGTTGGGCAACCACCACCACCATCCATCTCCAGAACTCTTTCTTCTTGCAAAACTGAAACTCTGCACACATTAAACACTAACTCCCCATTTCTCCATCACCATTCTAT…	0	.	.	0	0.0487196	rmsk466896|AluJb|AluJb-SINE|AluJb-Alu|Alu|exon-1	repeatMask-Alu	116	0.18	0.4	-545	171	0	0	0	1	1	1	0	0	1	68.4762	62	0	1	0.0555556	0	1	3	NS	Down	Down	DEG
chr10	132656854	132657012	27	+	158	27	7	20	-33.6641	-112.915	2.1	20	6.40675	15.5002	AGGCCTGGGCACTCAGCCCAGATGGTGCATGTGGGGAACCGTGGGACCCCATGTGCCAGGAGTCTCTGGGCAGACAGCAGCGACAGGGCTGTGTGGGGACTTGGGCAGGCCTGAGCCTGGGGTCCGATGACCTAGTTGGGTCTGGGGCAGCCACAAGC	0	.(((((((((.....)))))).(((((((((.(((...........)))))))))))).(((((((....((.(((((..(....).))))).)))))))))...(((((....)))))..((((.(.(((((....)))))).)))).)))......	[[][][][][]]	-72.1	-0.286228	ENST00000368594.8|INPP5A-203|ENSG00000068383.19|INPP5A|protein_coding|intron-4	intron	158	1	0	6349	33379	0	0	0	3	2	4	6	0	0	0	0	0	8	5	0	2	0	NS	NS	Down	DEG
chr10	132734098	132734945	21	+	847	21	13	8	-66.007	-39.9137	8.66667	4	2.49567	3.90499	CAGGCTCGGTCCACGCCACCCGCAGTGCCATGCCCGTGCAGCCTCCAGGGATGCATCGCTGCAGGCGCACCTGAGATGCCAGCTATGCTCTCGTGTGACGCAGAAGCATCACCTCTGGGCTGGACTGTCATGGCAGGACCACACCCGGCAGTGGCCACCGTCACTGCCCACTGATCTCGGTGCTCCCTGAGGCTGTGCGCTTCTCCTTCCTCAGATGAAAAGTGGACGAGGAATCCCTGTGGTCCAGGGCCTCATTTTCCTCGTACAGCTTTCATTTTTCGCACTGTGGTCCAGCCTCCAGTGTCTTTGCAGCTGGGAAGTATCAGGAGGAATTGGAGCGTGCAGCAGCTCAGCATGGCCTGGGCAGAGTGCGGATTCGCAGCGTTTCCAGCTGCTCAG…	0	.	.	0	-0.388302	ENST00000368594.8|INPP5A-203|ENSG00000068383.19|INPP5A|protein_coding|intron-9	intron	847	1	0.04	7193	14571	18	10	13	20	1	2	28	7	24	36	71	4	6	2	44	48	27	Down	Down	NS	DEG
chr10	133438730	133439579	23	+	849	23	9	14	-32.2094	-62.8728	5	3.73333	2.01255	3.6279	GGATGGAGTGTTCTGTAAACATCAGTTAGGCCAAGGTGGCGGTGCCGTTCCTGCCTTCCATACCCTTCTGACTTGTTGCTTGTTCTGCCTCCTTGGATCTTGTAAGTGCAGCAGTTTCGAGTCTGTCTGTTGGTGTCTGATGCCTGCTCTTCCCACCGTCTCTAGGCCTGGTTATCTTCCGCTGTGTGCTGAGCACTGTGCTTAGAGACTTACTTGAGGGACTGATGAGAGCTTGCTTTGATGCAACCTTGAGTATTTTTGCTTGTTTTTACTTTTTCTGGACACATGGTGGCGGTAGTTGTCTAGAACCACGTGACTCAATTCAGTCTACACTTGATGTTCCAACTGAAGCTTCAGGGTTGTCCTGGACCCAGGGGCTGGGGCTTGTCGGGTTTATCC…	0	.	.	0	-0.109867	intergenic	intergenic	0	0	0	0	0	89	56.8333	108.083	51	76.0333	48.5	281.75	101	201.833	25	31	16	10	56	249	399.5	502	Down	Down	NS	DEG
chr10	13735711	13736621	21	-	910	21	12	9	-64.9	-46.6257	6	3	2.22496	5.10647	TTAACATCTGTCCTTGGCAAACTTCTTTATTAAATTGATAGAAGAAAAAATGTTCCCATGTTGGGAGGATTTTTACTCCATTGATCAGTAAGGTGGTTAAGTTCTAAGAAAAGATGCTGAGCAAATGATGGGGGAATTATTGACTGAGAACAATTCAGGAAGAACCTGGCTCTTTGGCGGGTGGAGGGAGTGTTGTTTTGCGGCTATCTCCAAAGCCTTTCCTTATCCATTTATATGCAACAAGAAATGAATTGGACCCCCTGTTCTTACCTTTTCTGGCTTTGTGTTCCTCAATTGTGGGATCCATACCTCTTCCTCCCTGTATTTTTCTTCCTGTTTTCCCTGTGCCTTTTTCCCACGTGGCATTTTTAATTTTCTGTGCCTTTTCTTCCTGAGTTC…	0	.	.	0	-0.0907954	ENST00000357447.7|FRMD4A-203|ENSG00000151474.23|FRMD4A|protein_coding|intron-12	intron	910	1	0.03	1222	28598	0	2	0	0	5	3	0	3	0	0	0	0	0	0	20	34	36	Down	Down	NS	DEG
chr10	13739029	13739235	24	-	206	24	9	15	-55.6759	-94.2829	9	3.75	5.43932	2.8628	GAAATCATATACCCAGAAGCTTGAAAAGAAATTTCAAAATTTATCTCTTTTGCCTTTCATCTTTTTGCTCATCTTGAAATAACTCACGCCCCACAAATATTTCAAAACCGTGATGCCAGTTTCAAGTTTTCCAGACACCCACTATGGGGTTGTATTAGGTTATTTAGAAACTTGGCAATTAGGGAAAAGCTGCTTGATATGCTCAC	0	.....(((((....((.((((((((((((.....(((((........))))).......))))))).......((((((((................))))))))..((.(((((((((((((((((...((..((((((......))).)))....))..)))).))))).)))).)))).))..))))).))..))))).....	[[][][]]	-39.3	0.0649683	ENST00000357447.7|FRMD4A-203|ENSG00000151474.23|FRMD4A|protein_coding|intron-11	intron	206	1	0.09	958	1099	0	1	0	0	0	9	0	0	0	0	0	0	0	0	0	8	20	NS	Down	NS	DEG
chr10	13749951	13750832	17	-	881	17	7	10	-35.4503	-53.0046	7	4.33333	3.21903	2.11317	TGAGTTTTCCTGAACACTAGGAGTTTACCCGTTTGAAAATCACCAGGTGCTGTCCTGCTGTCTGCCTCCTGGATCAAACCCAGGAGAGGCTGAACCCTCTTAGCCTGGCATTAAAGTTTCACAATTCTCTGCCTGACCTGCCCTTTTCAGTGTATTGCCCCTGACATTCCTCTTACTCTGATGGATTTCTTCAGTTCATGTGGCTTCCATGTCTGTCCGTGTTCCCCTCAGGAGAAGAGTGATATTCCTATCCTTTTCTTCGTGCACGGCCTCCCCCAAAGCCAGTCTTACATCAGAGCCCAAGGGTGCCTTTATTTCCTCTGAGCTTTCGTGTCTGCTGTTTGGATTGACATGATCACACATCACCCCTGTGGTCAGTGAGCTTTGTAGGAGCTCCTC…	0	.	.	0	-0.220075	ENST00000650137.1|FRMD4A-221|ENSG00000151474.23|FRMD4A|protein_coding|intron-2	intron	881	1	0.17	2223	2132	5	1	0	13	3	21.1538	0	2	2	0	0	0	0	10	36	81	38	Down	Down	Down	DEG
chr10	13751950	13752133	15	-	183	15	8	7	-41.426	-34.9327	3.55556	14	3.01421	3.07572	AATAAAAACTGATTCATATTAAAGATAAGAAGACTTGGATGTTATTCTCAGTTTAGCAACTGGCTTTTCAAGAGAACTTTTTGCATTTTTCTTTTTCTTTTCTATTCTTTTGGTTTTTGAGACAGGGTCTCCCTCTGTTGCCCAGGCTGGAGAACAGTGGCATGGTCATAGCTCACTCTAATG	0	..((((((((((...(((..(((((.(((((((..((.(.....(((((.....(((.....)))......))))).....).)).)))))))..)))))..)))....)))))))))).(((((((.....)))))))(((...((((.....)))))))......................	[][][]	-36.5	-0.0642364	ENST00000650137.1|FRMD4A-221|ENSG00000151474.23|FRMD4A|protein_coding|intron-2	intron	183	1	0.03	922	4131	0	1	0	0	0	1	0	0	0	0	0	0	0	0	0	25	3	Down	Down	NS	DEG
chr10	13754565	13754829	23	-	264	23	11	12	-60.961	-65.1375	11	24	484.091	12.1023	AAAAAATACTCAGTTATGTCTGAAATAGTTAACATTGGGAACATAACTTATGTAACTTAACAGTAACTTTAATATCTACCTAAACTTTCAAATTTCCCTGTTGGAAACATCCTAGAAAAAAAAAAGTTGATCTGTTAAACTTGAAACACACCTAACAGCCCAAAGAAGAGTTTTTGTGGGAAGAATTGAAATTAATATAATTCTCATATACTATTTATATACTGTTTTACACACACACACACACACACACACACACACACACGA	0	...........((((((((((.((..........)).)).))))))))..(((((...(((((((...........................(((((.....)))))..(((((.(((((......(((..((((((...............))))))..))).......))))).)))))(((((((.........)))))))...............)))))))))))).................................	[][[][][]]	-36.2	0.151168	ENST00000650137.1|FRMD4A-221|ENSG00000151474.23|FRMD4A|protein_coding|intron-1	intron	264	1	0.03	6817	1465	0	1	0	0	0	1	0	0	0	0	0	0	0	0	0	6	20	Down	Down	NS	DEG
chr10	13919773	13920003	15	-	230	15	8	7	-43.9521	-40.3782	8	14	370.13	3.19078	AGCTAGGTCAGGCGCACATGCAATTGTGTTAGTTTGTTTGTGTGTTTGTTTGTTTGTTTGTTTTTTGAGACAGGATCTGACTCTGTCACCCAGGCTGGAGTGCAGTGGTGCAATCTCAGCTCACTGCAACCTCTGCCTCTTGGGTTCAAGCAATCCTCCTGCCTCAGCCTCCCGAATGGCTGGGATTACAGGCACATGCCACCACGCCTGGCTAATTTTTGTATTTTTAG	0	((((((((((((((((((.((((..........)))).))))))))))...(.(((((((........((((((.......))))))((((((((.((((((((((((.((.......))))))))))..)))))))...))))).))))))).).......(((((((........)))))))......(((....))).....)))))))).................	[[][[][]][][]]	-81.3	-0.332042	ENST00000264546.10|FRMD4A-201|ENSG00000151474.23|FRMD4A|protein_coding|intron-1	intron	230	1	0	51652	60861	0	0.125	0	0	0	1	0	0	0	0	0	0	0	0	13	4	3	Down	Down	NS	DEG
chr10	14185489	14185758	53	+	269	53	32	21	-104.212	-54.4411	7.88571	5.34545	3.40003	4.15291	TTTCTAACTTCAAGTATTTTTTGGAGGTTTGTTGTAGAACTATGGAAACTTGAAACATAAAGCAAGACTATTTAAAGGTTCAATCTCGTCTTGTAAGAAAGAGAAACAGGTAGAGAGACAGAAAGGGGATATATACTTCATGGTCAGAGAGCTGCAGGGGCGGTTGTTAGCTGTGCAGATGAGCAGAAGAGAGGATAGCAGCAGCTCAACAGTGGCACCTTCAGTAGTTCTAGAGAGAAGGGATGGCAACAGCAGTAGACCAGGCTAGT	0	.......(((((((.....)))))))(((.(((((.(((((((((...((((..........)))).)))).....)))))..((((..(((((...........)))))..))))...................((((....((..((((((((((((((.((((((((((((((..((...(......)...)).))).))))).)))))).)).))))..)))))))).))..)))).....))))))))................	[][[][][]]	-57.9	-0.538138	intergenic	intergenic	0	0	0	0	0	44	8	14	24	28	73	29	61	39	5	6	29	34	48	42	63	201	NS	Down	NS	DEG
chr10	14815927	14816066	128	+	139	128.077	60	68.0769	-211.907	-240.856	8.88889	6.05128	24.259	28.9477	ACACAGGCTGGAGTGGAGTAGAGTGGCATGATCTCAGCTCACTGCAACCGCCATCTCACGGGTTCAAGCGATTCTCCTGCCTCAGTCTCCCCCAATAGCTGAGATTACAGGCACGCACCACCATGCCCAGCTAATTTTT	0	.....((((((.((((.((.(.(((.(.(((((((((((.((((...(((........)))......(((.......)))..))))..........)))))))))))..).))).)))..))))..)))))).......	[[][]]	-37.3	-0.0176507	intergenic	intergenic	0	0	0	0	0	1	2.5	6	1	1	0	1	4	0	0	0	0	1	0	55	68.0769	102	Down	Down	NS	DEG
chr10	15511552	15511902	20	+	350	20	12	8	-58.9432	-39.1184	7.2	2.66667	21.3513	90.7429	AGGCCAGGCGTGGTGGCTCACGCCTGTAATCCCAGCACTTTGGGAAGCTAAGGTGGGTGGATCACTTGAGGCCAGGGGTTTGAGACCAGCCTGGCCAACATGGCGAAACCCTGTCTCTGCTAAAAATACAAAAAATTAGCTGGGCATGGTAGCATGTGCCTGTAGTCCCAGCTACTCTGGAGCTGAGACATGAGAATTGCTTGAACCTGGGAGGTGGAGGTTGCAGTGAACTGAGAGTGGAGTGATCCTAGCTCACTGCAACCTCAAACTCACGGGCTCAAGCAATCCTCCTACCTGAGCCTCCTGAGTAGCTGGGACTACAGGTATGCACCACCACACTAGGCTAATTT	0	.((((.((.(((((((....(((((((.((((...((((((((....))))))))...)))).......(((((((((((...))))..))))))).))).))))..(((.(((((..(((((............))))).))))).))).((((..((((((((((((((((((((.((((((.((....(((.(((((((((.((((.(((...(((((((((((((.(((.....(((....)))))).)))))))))))))...))).)))).))))))))).)))....)).)).)))).)))))))))))))))))))))))).))))))).)).)))).....	[[[][]][][]]	-181	-0.0236329	rmsk471475|AluSz6|AluSz6-SINE|AluSz6-Alu|Alu|exon-1	repeatMask-Alu	235	0.67	1	-1	-114	1	2	1	14.25	16	17	0.333333	2	1	0	0	0	0	2.5	0	2	0	Up	NS	Down	DEG
chr10	15605113	15605306	15	-	193	15	7	8	-45.8074	-50.1553	14	8	2.07254	2.19344	TTTAACTTATTGAATAAATAAACCTAAATAGCACTCTATGGAGTAAAGCAGAAGGTGTCACAAAATTGAAACGAATCAAAGGGCTTCACAGTTGCCAGTAATGGACGCCCCCATTCCAGCACTGGAAATTGCACTGTATTCTGTTATGGGAAGACATGGACTAGGATGTAAAACATTCTGTGGTCAAGAAACA	0	......(((((.....))))).((((......((((....))))..((((((((((((.......((((......)))).((((.((.((...........)))).))))...(((((....)))))...)))))...))))))).))))........(((((((((((...)))))))..))))........	[][[][[][][]]][]	-37.1	-0.106361	ENST00000378076.4|ITGA8-201|ENSG00000077943.8|ITGA8|protein_coding|intron-19	intron	193	1	0.14	417	758	1	2	1	11.25	3	12	0.583333	2	1	0	0	0	0	3	0	1	0	Up	NS	Down	DEG
chr10	15630696	15630837	14	-	141	14	7	7	-42.2177	-40.7152	7	14	4.03191	322.553	TTTTTTTAAAAAATAGGATATAAGGAATGGAGTATGAATTAGTTGGAGTCAATTTCTCCTGTGTTTAGAACCTCATATTATTTCTTCCCTCCCTCTGCATGTTTTTTAATATGTCACTTTGAATTTACTAATATGTAAATC	0	...............(((...(((((((((((..(((((.....((((.......))))...)))))....)))....))))))))...)))....(((((((....)))))))........((((((......)))))).	[][][]	-23.3	0.0714664	ENST00000378076.4|ITGA8-201|ENSG00000077943.8|ITGA8|protein_coding|intron-13	intron	141	1	0.01	13192	14137	1	2	1	8.25	3	2	0.583333	2	1	0	1	0	0	3	0	1	0	Up	NS	NS	DEG
chr10	16597955	16598134	58	+	179	58	23	35	-133.504	-234.992	3	14	2.4981	8.29556	AGGGATGTGGCTATGGCAGTGGCGGTGCAGTCACAACAAGCTCCAAAGTCTGGTGTTCCATTCCTGGCTCTGCCAGTTACGAGCCACGGGGCCTCAACTGGGCAAGTAAGTGTGGTAGACAGAATCACAGCTCCCAAAGATGGCCACATCTGATCCCTGAAACCTGTGACTGTTATTTT	0	((((((((((((.((..(.((((((.((..........(((.(((.....))).))).........)).)))))).)..))))))))..((((((...((((..(((...((((((.......)))))))))))))..)).)))).......)))))).....................	[[][]]	-53.4	-0.0867567	rmsk473557|MIRc|MIRc-SINE|MIRc-MIR|MIR|exon-1	repeatMask-MIR	96	0.54	1	-14	-69	3	15	0	2	2	0	2	0	2	0	0	0	0	5	2	31	61	Down	Down	NS	DEG
chr10	17023034	17023237	22	+	203	22	11	11	-44.2101	-45.6903	3.24031	3.02752	3.18847	4.25129	ATTTTTGCCTGTCAGCTCTGCAAGATTAAGAAATGTGGCATTTTCACGTGACTTAAAGAGATTTCTTTTTTTTCCTTCCTTCTGGATGGGATTACGCATTGAAGGAGACCCCTGGATCTCAGCTGTTCAGTGGTCTTTAATAACACATTGTAAAAGTACTGGGTGGGGGTGGAGGGGCTAGGCAGTAGGTTTGGGGGGCAACA	0	....((((((.((((((((((.((.(((((..((((((.....))))))..))))).((((.........)))).(((((((..((((.(....).))))))))))).(((((..(((((.(((...(((((..((((.((((....)))).)))))))))))).)))))..)))))))..))))..)).)))).))))))..	[[][][][]]	-59.1	0.140912	intergenic	intergenic	0	0	0	0	0	0	0.333333	0	5	0	1	0	0	0	0	0	0	0	0.333333	43	97	159	Down	Down	Down	DEG
chr10	17023775	17023995	24	+	220	24	8	16	-29.9942	-71.8523	3.02222	6.51852	2.63903	4.75768	TTGAATATGCAGATCTAATTTCTATAACTGTGTTTAGGGGTATTTTTCTAAATTACTAAAATAATGCTTACATTTTCAAATTGGCCATTAAATATATCTTCAGATGCGGAGATGTGTATATTACAAAACCTTCCTCTGTGAAATCTTTTGTTATTCTCTTAAAGAGATTATTCATTTAGGATTTTCGTGGCTTAGGTCCCCCCACCCCCACCCTACCCCC	0	......((((((...............))))))...((((((....................((((....))))........((((((...((((((((((......))))))))))..............((((..((((((((((((............)))))))..)))))..)))).....))))))..(((......))).......)))))).	[][[][[][]][]]	-40.2	0.0184527	intergenic	intergenic	0	0	0	0	0	0	0.333333	0	5	1	0	0	0	0	0	0	0	0	0.333333	17	51	50	Down	Down	Down	DEG
chr10	17062190	17062558	15	-	368	15	7	8	-32.5455	-42.4723	2.21053	3.42857	2.09814	3.76745	GAACTAACAAGTACAGGTTTAACAGGTTAAAACTCTTACGAAGTTCTTAGAAACTACAAGACTAAGCTTTAATTTAACGTATTAGATTTTGCTCATTCAAACTACAAAATATTTGAATCCTGAGAGACTATAATTGACTAATGTTATCAATTTAAAGTAAAATTTTATATTCTATTAACATGTATTGCATATACATTAATATATAATCCTGCTAAGAGGGAACTTTAAAAGTATAAACAGGGACAGATAAATGTACCGGATTCATTTTCAACTTTAATATTAGAGGAAAACCTATGTAACATCTAGTCCAGTGCTTTTCAAACTGCAATTCATGACTCATTCGTGAGTCATGAAATTAATTTATTCGG	0	........((((((.(((((..((((.(((((((..((((((((((((((...........)))))....)))))..))))..)).)))))...(((((((..........)))))))))))..)))))......((((((((((((...((((((((......(((((...(((((..((((((.....))))))))))))))))((((......)))).))))))))..........((.(((......))).)).......(((((..((........))..))))).....))))))).)))))..))))))............(((((((((((....)))))))))))..............	[[[][]][[[][]][][]]][]	-60.5	0.182409	rmsk474292|MER112|MER112-DNA|MER112-hAT-Charlie|hAT-Charlie|exon-1	repeatMask-hAT-Charlie	60	0.16	0.26	-308	172	0	0.333333	0	5	0	0	0	0	0	0	0	0	0	0.333333	9	9	68	Down	Down	NS	DEG
chr10	181705	184628	16	+	2923	16	7	9	-24.8471	-34.1385	3	3.85714	5.645	2.47274	TCTGTACTCGCCTTTGTGGTATTTTAAAGCTATGTACAACTCCTTGCTCCTATAAGATAGTAGAAGAAAAAAAAGATAATACTATGTGAACAATAAGAATAAAATAAATAGTACATTATTTTAATTATTATGCTTTTAAATAAAGCACATAATTTGGGGTATGATAACTACATGCAAATGATGTTGATGTAAAACATTTTAAAAAAACTCAGAGTACAAAACAGTATTTTCTTATGGTTGAGATTTTTAAAAAACCATCCTTTACATAAAAATTGCTTAGAGAAGAATGTTTAAATAAAATAAGGTTTTCTTTGGATTCAGCTTTTTAAATTAAAATCATGTAAACATGACAGCCGTTTCAGTTTTTCAGATGACCTTTGTTCATCTGTAGCATGTTTC…	0	.	.	0	-0.0198446	ENST00000381584.5|ZMYND11-202|ENSG00000015171.19|ZMYND11|protein_coding|intron-1	intron	2923	1	0.16	1577	13282	156.667	123	126	204.717	217.25	274	109	53.3333	92.3333	49	10.25	25.8333	19	86	40	94.8333	50	Up	NS	NS	DEG
chr10	18327365	18327607	14	+	242	14	7	7	-35.0956	-40.8845	14	14	2.34298	374.876	TTTTGTAGAAATATGCACATCTGGAAATCCTAAGTTGCCCGGTCATTTTTGTTTGTTTGTTTGTTTTTATTTGTTTTGAGACGGAGTCTCCCTCTGCCACCTAGGCTGGAGGGCAGTGGAGTGATCTCGGCTCACTGCAACCTCCACCTGCTGGACTCAAGCGAGTCTCCTGCCTCAGCCTCCTGAGTAGGTGGGATTACAGGCGCATGCTACCGTGCCCAGCTAATTTTTGTATTTTTAGT	0	...((((......))))...(((((((((..(((((((..((.(((....((.(((..(((((((((((.......)))))(((((.....)))))(((((((((.((((((((((((.(((.......)))))))))..)))))))).((.((((((....))))))...))(((((....))))))))))))....))))))))).))....)))))..)).)))))..).)))))))).	[][[][][[][][]]]	-72.8	0.0536235	ENST00000396576.6|CACNB2-209|ENSG00000165995.20|CACNB2|protein_coding|intron-1	intron	242	1	0	66048	74316	1	1	1	20	7	0	0	0	0.333333	0	0	0.5	0	0	0	0	0	Up	NS	NS	DEG
chr10	18401456	18401750	18	+	294	18	11	7	-63.8423	-40.1627	3.66667	14	2.57514	4.72109	AAGTGGGAATCATGTCATGGTAGTGACATTTTGGAGAGTTCAAGTTTATAACTCAGACTTTCTTTCATGTTTTTGTTAAGCTTAATGTCCTCCTAGTTTCAAATACCTGCTTTAGCATGTAGATTGTTCTTGAAGCTATCCTTGAAACCCATCGTTGTCCTTCAGTTCTGCACTGCACCATCAAGCTGTTTAATTATAAAACCAACTTGTTCTGGCTTCCAGGAAGGATAGTTTTTTGGAATATAAAGCTTGGGAAGGAATGGCAACTCAGTAGACACAACTATTCTATTGAAT	0	...........(((((((....)))))))...((((((((..((((...))))..)))))))).((((.(((((.((((((((.((((.....(((((((((..((((((........))))...))..)))))))))(((..(((((.......((((((((....(((....((.....((((..((((.......))))...)))).....))...))))))))))))))))..))))))).)))))))).)))))))))....((((((((.........))))))))..	[][][[][]][]	-67.2	0.635481	ENST00000377315.5|CACNB2-204|ENSG00000165995.20|CACNB2|protein_coding|intron-1	intron	294	1	0.36	356	173	0	1	1	17	4	10	0	0	0.666667	0	0	0.5	0	0	0	0	0	Up	NS	Down	DEG
chr10	19251432	19256560	16	+	5128	16	7	9	-27.9094	-39.3572	7	3.15	3.13769	4.21174	TGTATTCCTCTCCTATGGTGTGACTGTCTGACATGCAGGTAAACATCCCTGCCTCCTCATATTGCCCTGTGGAAATGGAAGGTACTTCTCTGGCTGTTGCTTTTTCCTGTCTTTCTGTATCAGGGATCTAGTGTTTTATATCAGTGTATATATATGAAATAGTGGCAAATTTACTCATTAGCTTCCAAGTAGGGTAAAATATCAGGCCCTTCATGCTTTCTGATTTGAACTGTGCAAGGAATGGCAAACCCAAATAACTATGGGAACCAGACATGGGACATGAATTGAAAGAAGTAGGTGATATGGTTTGACTCTATGTCCCCCACTTAAATCTCTTGTTGATTTGTAATCCCCAGTGTTGGGGGCAGGACTGGTGAAAGTGATTGGATCATAGGGGCG…	0	.	.	0	0.0520281	rmsk478509|MSTA|MSTA-LTR|MSTA-ERVL-MaLR|ERVL-MaLR|exon-1	repeatMask-ERVL-MaLR	387	0.08	1	-298	-4443	281.209	198.2	175.75	3.75	3.64286	2	60	86	123	184	361	75	117	101.25	1.33333	3.5	2.33333	NS	Up	Up	DEG
chr10	19397498	19401029	17	+	3531	17	9	8	-42.3962	-37.1138	2.7	16	2.45276	2.86527	TAAGTTGATTGCATATCTTGGCTATTGTGAATAGTGCTACAATAAACATGAGAGGACAGATATCTCAACCTATTGATTTCATTTCCTTTGAATATATACCCAGTAGTGGATTTGGTAGATTATACGGTAGCTCTGTTTAAATTTTTTTTTGAGGAACCGACATACTGTTTTCATAATGGCTGTACTAATTTATAATCCCACTAACAGTCTGCAAGGGGACAGTGTTACTGGGTGTATAACACTTGTTATACTATTTTTGCTTTTGTTGTCTGTGAATTTGAGGTCTTATCCTAGTTCCACAACGTTGCTAACACTTCTTTATCTTTTGTCTTTTTGATAATAGCCATTCTAACAGGCATGAGGTGATATCCATCATGGTTTTGATTTGTATTTCCCTGA…	0	.	.	0	-0.0174618	rmsk478772|AluSz|AluSz-SINE|AluSz-Alu|Alu|exon-1	repeatMask-Alu	296	0.08	0.95	-3235	16	162.033	81	146	2.16667	1.14286	2	15	27	52	23	56	48	26	73.75	1.33333	3	2.5	NS	Up	Up	DEG
chr10	19516415	19516793	15	+	378	15	7	8	-36.4083	-39.9238	5	2.28571	10.5453	18.9815	TCTTATAGCTTTTATTTGAAAATTTAAACCGTGTTTCAAGTACAATAATATGAAACTCACTAATTTATTAAAGATTTAGAGTCAAATTCTTTTTCTTGTCCGTGGAACAAGATTGCTTTCCTAGATGACTAAATATTCTACTAATATTTGTGGGGAAACTTTTAAGATTTTTTCATTTGTTCAATTTTCAAATATCTTCTCCTCCTCCTGCTCCTCCTCTTCCTCCTCCTCCTCTTCCTCTTCCTACTCTTCTTCCTCCTCCTCATCTCCTCCCTCCCTTCCTCCCTCCCTCCCTTGCTTACCTCCCTCCCTCCCTCTTCCTTCTTCCTTGTTCTTTCTCTTCCCCTTCACCTTCTTCTCCTCCCTCTTCTCCTCCTT	0	......(((...((((((((((((..(((.(.((((((.((......)).)))))).).((((.((......)).))))(((((...(((...((((((.......))))))..........))))))))(((((((.....)))))))(((((((((((....)).)))))))))..))).))))))))))))...............)))......................................................................................................................................................................	[[][][][][]]	-27.6	0.00452198	rmsk478957|(CTC)n|(CTC)n-Simple_repeat|(CTC)n-Simple_repeat|Simple_repeat|exon-1	repeatMask-Simple_repeat	168	0.44	0.97	-210	5	21.5333	11	5	1.16667	0	2	1	14	0	4	14	3	9	1.75	0.333333	4	2.5	NS	NS	Up	DEG
chr10	19622402	19622841	18	-	439	18	9	9	-67.0664	-67.0664	18	18	2.5213	12.6934	TTAACTTTCTACTCTGCTAGTCTGAAATGTCAAATTTTCTATTCAGATGCCTGTATAATACAGTTTAATAATAAGAGCTTTATTCTATTGATATTGGTAGGTTCAGTACTACTGAGCTACAAAGCTCAGTAGTACTCATATTCTCATAGCTTCTCATAGCTACTCAGATTCTCATAGTTTGTTTTTTTTTTTTTCAGTGTTTTACTAGCTATTGTTCCACTCATTTCTCCATACGAATGCAATATCTAATTGTTTACCCCTATGAAAACCTTGTAGGTCTTTTTGTTGAGATTGTGTTAAACTTATAGAATTATCTAGGGAGAAGTAACACCTTTACGATGTTGAGTCAACTATCCAGGAAAGGAAATGTTTTTCCACTTGTTTAAGTTCTTCTGGATT…	0	...............((..(((((((...............)))))))))((((((((((.(((((........)))))........(((((((((..((((..((((((((((((((....))))))))))))))..........(((((......)))))..((((((.....))))))..............((((....((........))..)))).((((((((.....((((((((.((.(((........(((((((.....))))))).......))))).)))))))).......((((....)))).))))))))...))))...)))))))))...(((.((((((((..(((((....)))))((((....))))..)))))))).…	[][[][[][][][][[][]]][[][]]][]	-93.2	0.0378264	intergenic	intergenic	0	0	0	0	0	18.8333	14	26	1	1	0	0.333333	4	16	3	0.333333	2.5	8	2	0	2	2	NS	Up	Up	DEG
chr10	19696675	19696901	41	+	226	41	19	22	-100.66	-119.853	4.90323	5.28	5.17952	5.18643	ATGGGCAGATCACTTGAGGTCAGGAGTTCAAGACCAGCCTGGCCAACATGAGGAAACCCCATCTCTGCCCAAAATTAAAAAAAAAAAAAAATTAGCCTGGTGTGTTGGCATATGCCTGTAATCCCAGCTGCTTGGGAGAGTGAGACAGGAGAATCATTTGAACCTGGGAGGCAGAGGTTGCAGTGAGCTGAGGTCACGCCACCACACTCCAACCTGGGTGACAAAG	0	.((((((((........(((((((.(((...)))...)))))))...(((.((....))))).))))))))..........................(((((.((((((....((((((((((.(.(((.((((((.((((((..(....)..))))))...)))))).))).).))))))))...))....)))).)))))))(((((......)))))......	[[][]][][]	-67	-0.0439914	rmsk479261|AluSz|AluSz-SINE|AluSz-Alu|Alu|exon-1	repeatMask-Alu	226	1	0.76	49	23	26.8333	30	13	1	1	0	1.33333	8	9	18.1667	0.333333	2.5	17	22	0	2	2	NS	Up	Up	DEG
chr10	19892177	19892419	26	-	242	26	14	12	-93.4082	-81.0993	5.25	9	2.06779	6.981	GGGCGGGTAGTGTGGCATAGTGGTTAAGAGCGGATCTTGGAAGCCAGGCTGCTTGGGTTTGAATCCCAAGTCAACTTCTTACTAGCTGAATGACTTTGGACAAATTAGGTCCTTCAAGTCCACCATGCCACAGACATTCGCCTCTAACACAGAGATAATAATAGCACAGACCTCCTTAAGTGGTTGTAAGAATTCACTAAGAGCCCTTAGACAGTGGCTGGCACTTAGTCAAAGAAATATTT	0	((((((((..((((((((.((((....(((.(((((((.(((.(((((...))))).))).).(((.((((((..(((.........))))))))).)))......)))))))))....)))).))))))))...))))))))..........(((..(((..((.(((.((.(.(((((.((((.(.((......)).).)))))))))...).)))))))..))))))............	[[][]][]	-70.9	-0.0401279	rmsk479618|MIR|MIR-SINE|MIR-MIR|MIR|exon-1	repeatMask-MIR	221	0.91	1	-8	-13	12.3333	14	10	1.66667	3	19.2	26.3333	5	19	3.25	0.333333	1.25	5	4	0	2	2	NS	Up	NS	DEG
chr10	20151100	20152065	16	+	965	16	7	9	-28.886	-49.273	3.68421	3.68182	2.30213	8.45801	TCTAGTCTACCACTTTTTGCTTCCCAATAATTGTTATGTATTTTATTTTGCTAAGGCAAATTGTTATTTGTAAAATTTGTCGTAAGAGAGTCCCCTTGCATTTGAGGTGAGAGCTAGAAGCTCCTGGCACTGCTGGAAAAATATTCCTAATCACATGATAGCATAAAATAGTAGTTTGCGTAATGTATTACCACTTACAAAGTACTTTCACATGCATTATAGCATTTAATTCCTCAATAGTTTCCTACAGCTTTAATATCCTAAGTATTTTACAATAGCGGTGGTACATAGAAGCTGTTCAATAAATGTTTATGACTTAATTTTGGAAATAGATCATACATGATTATCTTCATTTTATAGCTGAGCAGGGTAAGTCAGAGAGATTAAATGACATACTTG…	0	.	.	0	0.0393703	rmsk480066|A-rich|A-rich-Low_complexity|A-rich-Low_complexity|Low_complexity|exon-1	repeatMask-Low_complexity	46	0.05	1	-855	-64	57.3333	179	117	114.667	86	84.2	24.3333	14	31	52	25.3333	5	19	12.25	0	15	2	Up	Up	NS	DEG
chr10	21366284	21366649	387	+	365	387	194	193	-886.646	-900.412	15.7724	25.4581	13.199	3.72106	AAAACCAGACACGATGGCTCACCCCTGTAATTCCAGCACTTTGGGAGGCCGAGGCAGGCAGATCACTTGAGGTCGGAAGTTCCAGACCAGCCTGACCAACATGGAGAAACCCCATCTCCACTAAAAATACAAAATTAGCCGGGCATGGTGGTGCATGCCTGTAATCCCAGCTACTTGGGAGGCTGAGGCAGAATTGCTTGAACCCGGGAGGTGGAGGTTGCAGTGAGCCAAGATGGCACCGTTGCACTCCAGCCTGGGCAACAAGAGTAAAACTCTGTCTCAAAAAAAAATAATAAATAATAATAATAACAACAATAATAATTAAGTATTTCAGGGTAAAATGATAGGATGTCTGGGATTTGTTT	0	....((((((((..........(((((...((((((....)))))).(((..(((((((...((....))(((((((...))).)))).))))).))....((((((.......))))))((((..........)))).((((((((......))))))))...((((((....)))))))))(((((((((.((((((...((((((...(((((..(((((((.((((...))))..)))))))))))).))))))......))))))...))))))))).................................................)))))...........).))))))).........	[[][[[][]][][][][]][]]	-112.7	-0.0284757	rmsk482219|AluSp|AluSp-SINE|AluSp-Alu|Alu|exon-1	repeatMask-Alu	293	0.8	1	-4	-68	4	8	4	3.4	11	9.55263	9	0.666667	22	0.5	0	0	0	7	693.392	1299.74	889.082	Down	Down	NS	DEG
chr10	21910861	21911729	15	-	868	15	8	7	-40.3248	-33.2525	3.55556	3.0625	54.99	4.9491	TGTTCTGTTAAACCATCATTAAGTTGGGGACATCTGTAGGACATAAGTTGTAGGATTCTTACATTGAGTTAGGGCTGAATAAATGGCTTCTACAGTCTCTTCTATCTCTTGGAACAAATGGAAAAAATAGTTTTTAGGCTGTGCATCTCCTTGAATATTACAGTCTCAGACCAGAGGAAGACAGTAGCTTCTGGTTTTCTGTTTTATTTTTATTACTTTTTGTGGATTTAGTCTTATTATAGTTCTGTACAGAAATTTTGACTCTTATCAAAATGTACAATTTTACAGTTTTTCTATATTTTTCATTGTAATTTTATTGCATATTATATGTAATTCTGAGATTATAGTATAAGTCAATGGGAGAACAAAACAATATAGAGCATTTGATTTTGTGGGCAG…	0	.	.	0	-0.0348621	rmsk483513|L3|L3-LINE|L3-CR1|CR1|exon-1	repeatMask-CR1	73	0.08	1	-36	-759	3	11	3	37.2	26	15	0	4.07143	2	2	37.5	6	3	6	9	13	8.58333	NS	NS	Down	DEG
chr10	22664542	22665136	24	-	594	24	12	12	-44.3067	-47.0243	5.80645	5.18919	4.08669	2.74134	AGCCAGTTTTTCATTTATGTAAAAATGTATGTGTGTGTGTTTGTATATGAATGTATTAAATATATCCATAAAGATATGTATACAAAAATCAAAATATTGTGGTTATCTTGGGTATTGCTATTACAATAATGTTATGTTTTTTTCCTTATTTTTCTCTATTTGAATTTTTTTCAAGGATCCTGTGTTTATATAATGTGAAAGGAAAATAAAACTTTTCATGGAGTGGGGGACAAAAGAACAATGATGTCCAGTTTTCCATTTTGTGTTATTAGTATTCTAATATAAACCTCAAAGTTTTAATGAAATCTGCTAATTCACCCAAACAGAGTTCTCACTTTCAAATGTAATATATTTTAAGACCTAGAAGATGTCTGTGGCTCTGTGGTAGTACTTCGTACT…	0	.	.	0	0.136593	rmsk484809|L1ME4a|L1ME4a-LINE|L1ME4a-L1|L1|exon-1	repeatMask-L1	163	0.27	1	-43	-388	24	12	12	22	27	16	13.5	4	8	11	26	2	0	5	36	73.1429	50.25	NS	Down	NS	DEG
chr10	23101042	23101731	16	+	689	16	7	9	-32.0328	-42.6702	3.5	3.31579	4.13145	3.46349	TGTTTTGTTACATGAATAAGTTCTTTCTTTAATGGTGATTTATCAGATTTTGGTGTACTCATCACCCGAGCAGTGTACATGGTACCCAATGTGTAGTCTTTTATTCCTCATCCCCCTCACACCCTTTCTTCTCTGAGTCCCCAAAGTCTATTGTATCATTCTTATGCCTTTGCATCCTCATAGCTCAGCTCCCACTTATGAATGAGAACATACGATGTTTGGTTTTTCATTCCTGACTTACTTCACTTAGAATAATAGTCTCCAATTCCATCCAAGTTGCTGTGAATGCCATTATTTTGTTCCTTTTTATGGCTGAGTAGTATTCCATAGTCTATATATATACCATCATTTCTTTATCCACTAGTTGATTGATGGGCATTTGTGTTGGCTCCATATTTT…	0	.	.	0	0.0695362	ENST00000376510.8|MSRB2-201|ENSG00000148450.13|MSRB2|protein_coding|intron-1	intron	689	1	0.08	5316	2412	17	2	0	2	1	37.5	0	1	16	0	0.833333	2	1	0	16	12.1429	26	NS	Down	NS	DEG
chr10	23138479	23138589	21	+	110	21.3333	13.5	7.83333	-18.4886	-13.4904	4.03536	3.75741	46.4037	2.54874	TGATACTTGCCTAACATGCATGTGCTGTAAAAATAGTTAACAGGGAAATAACTTGAGATGATGGCTAGCTTTGTTTAATGTCTTATGAAATTTTCATGAACAATCCAAGC	0	.....((((...((((.((.((.(((((......(((((.........))))).......)))))))))..))))...(((.(((((((...))))))))))...)))).	[[][]]	-13.8	3.17572	rmsk485730|MER34B-int|MER34B-int-LTR|MER34B-int-ERV1|ERV1|exon-1	repeatMask-ERV1	110	1	0.35	143	59	21.8333	23.0333	34.3333	28.4167	23.5833	36.75	37.4	32.0833	45.1167	61	49.5595	36.5167	56.7667	55.2833	42.4	95	86.7214	Down	Down	NS	DEG
chr10	23405269	23405474	18	+	205	18	10	8	-45.8585	-35.0931	6	2.66667	58.9106	12.6237	GCTTGGAGCAGTGGCTCATGTCTGTAATCCCAGCACTTTGGGAGGCCGAGGCAGGAGGCTCTCTTGAGCCCAGGAGTTCGAAACCAGCATGGACAACATAGTGAGATTCTGCCTCTATCAAAAACACAAAAATTAGCTGGGTGTGGTGGTGCACGCCTGCAGTCCCAGCTACTTGTGCGGCTGAGATGAGAGGATCCCTTCAGTT	0	(((.((((......(((((.((.....((((((....))))))((((((((((((((((((....)))))..............((..(((.....)))..))...))))))))..........(((((....(((((((((((((((.....)))).)))..)))))))).)))))))))))).))))).......))))))).	[[][[[][]][]]]	-69.1	-0.150706	rmsk486308|AluJb|AluJb-SINE|AluJb-Alu|Alu|exon-1	repeatMask-Alu	205	1	0.68	1	97	0	0	3.5	0	0	1.5	0	0	1	0	0	0	0	0	6	26	0	Down	NS	NS	DEG
chr10	23592324	23592614	22	+	290	22	7	15	-40.8737	-100.523	14	30	3.70345	2.31466	TTTTCTGTTGATTGGAATAATTTCAGAAGGAATGGTACCAGCTTCTCCTTGTACCTCTGGTAGAATTTGGCTGTGAATCCATCTGGTCCTGGACTTTTTTTGGTTGGTAAGCTATTAATTATTGCCTCAATTTCAGAGCCTGTTATTGGTCTATTCAGAGATTCAACTTCTTCTAGGTTTAGTCTTGGGAGGGTGTATGTGTTGAGGAATTTATCCATTTCTTCTAGATTTTCTAGTTTATTTCTGTAGAGGTGTTTATAGTATTCTCTGATGGTAGTTTGTATTTCTGC	0	.........((((((((.(((((.(((((((((((...(((((.....((.((((...)))).))...)))))((((((..(((((...((((((......(((((((((...........)))))..........)))).......)))))).)))))))))))((((((((((((......)))))))))).))..................)))))))))))))))))))))))).......(((((((((....((.((((....)))).)).....)))))))))	[[][][]][]	-69.2	0	intergenic	intergenic	0	0	0	0	0	0	0	3.5	0.25	0.404762	4.5	2	2	1	0	0	0	0	1.16667	1.5	25	14.5	Down	Down	NS	DEG
chr10	23641293	23641533	18	+	240	18	8	10	-43.8784	-54.848	16	20	376.833	376.833	CTGAAAGATTTTGTTATTTCTTGACAACTGTTCTGCTCATCCTTCAGCTGAAATTCTCATAAAAAATGTTTATGCCATGTACTTTACCCCAAATGTTACTTTATTAATTCAGTCATGTGACCAGGGTATTCTTAGATCAATGAGAAATAAATGTAAAAACACCTTCTTGAGAAGCATGCTAGCAGCAGTGAACAGAGGCGTGGATGATAGAAGGCTTTCAAAAGAAGCTTAGCATGAAGA	0	.(((.(((..((((((.....))))))....)))..)))..((((((((((..((((((((((.....))))))..........(((((.....(((((.................)))))..)))))((((((......)))))).....(((....)))((((((.......((((((................))))))......))))))........))))..))))).))))).	[][[][][][][]]	-48	0.161373	rmsk486827|Tigger4|Tigger4-DNA|Tigger4-TcMar-Tigger|TcMar-Tigger|exon-1	repeatMask-TcMar-Tigger	240	1	0.11	734	1116	0	1	6.5	1.25	1.07143	5.5	2	2	0	0	0	1	0	1.5	3.5	2.75	16	NS	Down	NS	DEG
chr10	23714017	23714421	15	+	404	15	7	8	-42.2651	-48.303	14	16	17.896	23.8614	TCATTCCACCAGAACTTCTCTGCCTTCTATATTTCCTGGCAAAGGGATTGATGCCAGCTAGTCGTCCAAGTTCAGGATCTGAACATATCCTAGACTTCTACCTTTTCTCCATATCCAATCAGTTGCTAAGACCAACCTTCTAAATACATATTTCCCCTTCCCCGCTATCCTGTTTGTTATTATATTGCTGAAGCGTTCATGATGTTTCAGCTGGAACTATTGCAATAACTTGCTTACTAACCATTGTCTTAGGGCAGCTTCCACAGAAATCAAACCCTAAGAGGAATTTTTGTGCACAAGTAATTTATGAAGAAATTGCTCCCAGGATAGACTCCTGGAAAGTGAGGGAAAGTAGAACAGGGGAGGAAGAGAAGCCAAGCAAGGATGAGAACTTGGGCA…	0	.........((((.....))))........(((..((((((..........))))))..))).((((((((((............((((((.(.(((....(((((((((...........((((.......))))................((((((((((((((....................(((((((((((...)))))))))))(((.......((((....)))).......)))((.((((((((....(((....)))......)))))))).)).............((((((((......)))))))).((((((.....))))))..)))).)))).........)))))))).)))))))..)))).)))))).)))))))))).…	[][][[][[][][][][]]]	-100.5	-0.0168383	rmsk486952|L2b|L2b-LINE|L2b-L2|L2|exon-1	repeatMask-L2	238	0.59	0.59	167	-166	0	0	6.7	1.25	1	2.5	1	2	0	1	0.142857	1.125	0	1.5	3.25	22.75	3	NS	Down	NS	DEG
chr10	24221717	24221961	47	+	244	47	23	24	-116.055	-119.885	9.85714	9.45455	2.73363	2.97308	GGCTAATGATTAATTCTTTGATAATTTTAAAAAGACTCTGGGCACAGTGGTTCATGCCTGTAATCCCAACACTTTGGGAAGCCAAGGCTAGAGGATCAGTTGAGGCCAGGAGCTTGAGACCAGCTGGGTAACATAGCGAGACCCCATCTCAACAAAAAAATTTAAAAAAATTAACTGGGTGTGGTGGCACACACCTGTAGTCCCAGCTTCTCAGGAGACTGAGGTGGGAAGATCACTGAAGCCC	13.905	((((..........(((((...........)))))((((.(((.(((((((((..((((....((((((....)))))).....))))....)))))).)))..))).))))(((((((..(((((((.........((((.....)))).......................((((((((((......)))))))..))))))))))))))))).......(((((.....)))))..)))).	[[][][[][]][]]	-74.2	-0.0951536	rmsk487913|AluJr|AluJr-SINE|AluJr-Alu|Alu|exon-1	repeatMask-Alu	207	0.85	1	-37	0	18.5	13.5	29	4.33333	4	2.5	5	5	5	17	63	31	1	14.3333	2	8	1	NS	Up	NS	DEG
chr10	24240890	24241126	296	+	236	296	151	145	-1032.99	-974.391	36.24	33.3628	6.61065	4.70805	CTGCCACCTAGGCTGAAGTGCAGTGGCGCGATCTTGGCTCACTGCAACCTCTGCCTCCCGGCTAAAGCAATCCTCCCACCTCAGCCTCCTGACTACTGGTGCATGCCACTGTGCCAGGCTAATTTTTTGTATTTTTGGTAGAGATGGGGTTTCACCATGATGCCCAGGCTGGTCTCAAACTCCTGGGCTCAAGTGATCTACCCACCTTGGCCTCCCGAAATGCTGGGATTACAGGC	0	.........(((((((.(((((((((.((.......))))))))))......(((....)))................).)))))))((((....((((((((......))))))))...................(((.(((.((((...((((..(((.(((((((..(((.....))))))))))))).))))....)))).))).)))(((((......)))))...)))).	[[][]][[][][]]	-80.8	-0.368478	ENST00000438429.5|KIAA1217-210|ENSG00000120549.18|KIAA1217|protein_coding|intron-1	intron	236	1	0	1553	139742	82.5	94.5	47	3.33333	5	6.5	51	47	35	12	15	68	87	67.3333	0	2	7	NS	Up	Up	DEG
chr10	24468071	24469398	16	+	1327	16	9	7	-37.4316	-28.6792	3.9	3.28125	2.25763	3.11862	ATACAATCTTAACCATCATGCTGCTTCCATCTATCAGATTCTGGAGTCTCTAAATTCTACTTTTTATTGCAAGTGTGACCTTGGAAATCACATTGAAGACTTGAAAACATCCCTCCAGTGATGTCCCCTTACCTTCCCCCACATCCTAAGAGCGAGTTGCCTTAGGTTGGTCCCTGTCTTTTATGGTAGGATTCCCAAGTTGTCTGATCGTAAGGGTTCATTCTAGTTGTGGTTTTAAAACAAATGTTTCCCACTCTATATTGGGATCATTGTGTCATTTTTCTTCTTGGGCTCTGTTTAGAGCCAAGGATGAAATACATGATCCTGGTTCTTTTTAAAACTCCGTCTTAGAAAGTCAGTCACAGCTTGGCAAACCAACATAAGAATTCTGCCAAGACT…	0	.	.	0	0.0496304	rmsk488373|(TATTT)n|(TATTT)n-Simple_repeat|(TATTT)n-Simple_repeat|Simple_repeat|exon-1	repeatMask-Simple_repeat	34	0.03	1	-1035	-258	22	108.5	16	3	22	4	28	15	40	234	258	72	48	36.6667	69	90	117	Down	Down	Up	DEG
chr10	24472094	24472716	18	+	622	18	11	7	-47.6087	-28.6792	4.78261	2.72222	2.76932	6.62754	GAAAAAAATGTGTTTCCTTTCTATTAAGTGGAAGTGGATCATCATAAAGGTCTTCATCCTCGTCAACTTCATGTTGAATAGGTGAGAAGGAGGAAGAGAAGGGCTTGGCCTTGCTCTCTCAGGAGTGGCAGGGGAGGGAGGATATCTGTGTATCAGTCAACCTGCACAGTTCAAAGCTGTGTTCTTCAAGGGTCCACTGCCATTGTACTCTTATTGCTTAATTATTTCCTTCCAGCCTCTCCATGCTGATTTCTCATAGGCTCAAATGAAGAGTTGGTGAATGAATGAAACTTCCCTTCCAGGTTTTCCCCCATGCATCTCCTTTCCCCCTGCTCATCTCCCTAGATTGTATCCACTTTGAAAGATGGGAAACATGGTTACTATTTCCCAGGGCTAACA…	0	.	.	0	-0.184832	ENST00000376451.4|KIAA1217-202|ENSG00000120549.18|KIAA1217|protein_coding|intron-1	intron	622	1	0.1	5304	511	22	21.5	1	3	2	4	3	2	43	28	91	5	5	31.6667	6	35	34	Down	NS	NS	DEG
chr10	24486797	24487183	17	+	386	17	8	9	-30.3767	-36.5495	2.98039	3.25	2.10782	2.90123	TTCTCCTTCATGTTCGTTGGTGTCTAAGGTTTATCATCTATTTCGCTAATGGTCAGTAGAATGTAACCTCCACGTAAGCAAGGAGTTTTGTCTGTTTTGTTCATGTCTATGTCCTTAGTGCCTGGAGCATTCCCTAGTATGCAGTAGGTGCTCAATAAATGTCAGTTGGATTAATGGCTGAAAGAAAGGTCACCGCTGTAAGGATGGAGTCAGAGAACAAACACAGTTAATTCCTGGTCCACTGTTTTTGCTTCCACTAAATTGTATTTGGTCTACGGCTTCTCCGCTTGCCCTGGAACCCTGCTCAGAACACTGCTCCCTTCTCCTTCTTCTTCTCCCTCCGGATAAATTCTGCCATTCTTTTCAGCATCATTCACATCTCACCT	0	.........((((....((((((...(((((...((((((((..(((...))).))))).))).)))))...........(((((((....(((((((((((.((.((..((((((((((((((..((((........))))..)))))))...........((((.((.....(((((........))))))))))))))))))..)).))..))))))).))))..)))))))((..((.((((((.((.....((((((...))))))((((.(((..........))).)))).....))..)))))).))..))......................((((.....))))............))))))...)))).......	[[][[][]][[][]][]]	-82.9	-0.125012	rmsk488400|L2a|L2a-LINE|L2a-L2|L2|exon-1	repeatMask-L2	176	0.46	0.37	302	-210	8	9.5	1	3	2	9	4	1	12	56	19	33	49	48.6667	16	65	56	Down	Down	NS	DEG
chr10	24531199	24531829	40	+	630	40	7	33	-28.7117	-184.777	5.6	17.6	3.15137	2.07874	CTACAAAATAAAAAAAATTAAAAAATTTGTTTAATTAAAAAAATCAAATCCACTTCCTCTCCAACTTTGTTCTTTGTTCTCATTTGCATCCCATTTTTTCTCTGGCCCTCCCTAAGCCAGATTCTACTCTGACATTGACCTTCAGCAGAAACCCCTCTTGCTGATACTGTTTTTTCAGACTGAGGGATGAAGTATTTGGAGGCCAAGCCAGGGGCTATGGATTTGCCTTTGGGCTTCAATTTTTTTTTTTTATCTATCCAAGTAATACTCAGCTTTTTCCATAACAAGAATGTTATTTAATAATAGTAGGTAATACTTTACATAGCATTTACACTATGCCAAGCTCAGCGTATAAGTCATTCAATCCTTATGACACCCCAGAGGAAAGTATATTATACT…	0	.	.	0	0.000854908	rmsk488484|AluJb|AluJb-SINE|AluJb-Alu|Alu|exon-1	repeatMask-Alu	25	0.04	0.08	287	-605	23	15.5	16	3	4	10	5	7	1	13	7	10	6	17.6667	18	20	55	Down	NS	NS	DEG
chr10	24653917	24655418	50	-	1501	50	10	40	-33.6268	-198.415	3.5895	12.6316	4.96647	3.02679	AATTTGTTTAAGTTCTTTGTAGATTCTGGATGTTAGCCCTTTGTCAGATGGGTAGATTGTAAAAATTTCCTCCCATTCTGTAGATTGTCTGTTCACTCTGATGGTAGTTTCTTTTGATGTGCAGAAGCTCTTTAGTTTAATTAGATCCCATTTGTCAATTTTGCCTTTTGTTGCCATTGCTTTTGGTGTTTTAGACACGAAGTCCTTGCCCATGCCTATGTCCTGAATGGTATTGCCTAGGTTTTCTTCTAGGATTTTTATGGTTTTAGGTCTAACATTTAAGTCTTTAATCCATGTTGAATTAATTTTTGTATAAGGTGTAAGGAAGGGATCCAGTTTCAGCTTTCTACGTATGGCTAGCCAGTTTTCCCAGCACCTTTTATTAAATAGGGAATCCTT…	0	.	.	0	0.0167244	ENST00000612832.4|ARHGAP21-217|ENSG00000107863.18|ARHGAP21|protein_coding|intron-4	intron	1501	1	0.05	11566	18814	255.187	221.953	219.647	381.668	522.191	416.534	207.958	164.218	220.31	317.42	574.978	85.8822	56	121.337	194.325	489.544	332.574	NS	NS	Down	DEG
chr10	24923150	24924992	16	-	1842	16	7	9	-34.9651	-46.1632	9.1875	9	5.61013	3.54082	ATTTATAATCCTTTGGGTATATACCCAGTAATGGGATCCCTGGGTCAAAGGTATTTCTAGTTCTAGATCCTTGAGGAATCACCACACTGTCTTCCACAATAGTTGAACTAATTTACACTCCCACCAACAATGTAAAAGTGTTCCTATTTCTCCATATCCTCTCCAGCATCTGTTGTTTCCTGACTTTTTAATGATAGCCATTCTAACTGGAGTGAGATGTTATCTCATTGTGGTTTTGATTTGCATTTCTCTGATGACCAGTGATGATGAGCATTTTTTTTTCATGTGTCTGTTGGCTGCATAAATGTCTTCTTTTGAGAAGTGTCTGTTCATGTCTTTTGCCCACTTTTTGATGGGGTTGTTTTTTCTTGTAAATTTGTTTAAGTTCTTTGTAGATTC…	0	.	.	0	0.0382728	ENST00000376376.3|PRTFDC1-202|ENSG00000099256.19|PRTFDC1|protein_coding|intron-3	intron	1842	1	0.06	12191	14465	0	6.14286	0.59287	19.125	38	83.0909	1.5	1	1	0.5	5	0.0666667	0	1.21429	30.7857	50.4467	39.636	NS	Down	Down	DEG
chr10	25904314	25904487	17	+	173	17	8	9	-39.5271	-46.9344	8	18	5.23314	470.983	TACAGTGGTTTGAAACCAACATTACAGCAGCATGTTTCATAGGACTTGTTCTTTATTGATCATGGGCAAAGATTAATTTCAAGTATGTAATTGTCATCTGAGGGCCTGACTTCTCATGGGCCCCAGCTGCTTTTTTTCTGTATAATTTAGATTAGAAGTTGACTGCAGTGAAT	0	.....(((((...)))))...((((.((((((((..(((.((((.....))))...))).))))(((((..((.............))..)))))..(((.(((((((........))))))))))(.((((((..((((.......))))..)))))).).)))).))))..	[][[][][][]]	-40.9	0.0353072	rmsk491179|LTR16|LTR16-LTR|LTR16-ERVL|ERVL|exon-1	repeatMask-ERVL	10	0.06	0.14	-163	62	2.75	0	0	2	6	4.5	0.5	0.166667	0.5	0	0	0	0	0	0	1	14.5	NS	NS	Down	DEG
chr10	26114851	26115160	17	+	309	17	10	7	-55.0989	-40.2458	10	14	487.12	60.89	AAAATGTAGTAAATTCTATGAGAGCAGAGAATTTCACGGAAACACGAAGTCTGGGGTGGAAAAATGAACACCCCAGAATGGGAAAAAAAGAACAGCATAAGCCAGAACTGAGACATGAAATTAACAAAATAACATGGAATGCTTGGGAACCTACGAGGAGTTTGGCTGGCTGAAATATGTCAAAGAAAACTAGCTGGAAATGACAATGGACAGGCAGTCAAGCACAAGAAGATGTGGCACCTTCCTTCTCATGCCTTGGTAGGAAGCTGGAGGTTTATTGCTAGGGGAATAGGGGCCATTGAAGGATTT	0	.............((((.(((((........))))).))))........(((((((((..........))))))))).......................((((.(.((....((((..(((.....)))..))))...(.((((........)))).)(((((((((.(((.....(((((..................))))).....))).)))))))))......)).).)))).((((((((((..(.(((((((((.(((((...))))).))))))))).)..))))).....)))))....	[][][[][][]][]	-78.3	0.122386	ENST00000265944.10|MYO3A-201|ENSG00000095777.16|MYO3A|protein_coding|intron-17	intron	309	1	0.01	18169	5515	1.25	0	0	23	8	5	0	0	0.5	2	0	1	0	0	0	1	0	Up	NS	Down	DEG
chr10	26201392	26201518	48	+	126	47.8286	19.1	28.7286	-104.096	-150.565	13.5455	8.8909	21.6974	9.51731	ATTTTAGGCCAGGCGCGGTGGCTCACGCCTGTAATCCCAGAACTTTGGGAGGCCGAGGCGGGTGGATCACGAGGTCAGGAGATCGAGACCATCCTGGCTAACACGGTGAAACCCCGTCTCTACTAA	0	......(((((((((.((....)).)))))....((((((....))))))))))((((((((.(..((((..((((((((...........))))))))......))))..)))))))))......	[[][]][]	-51.2	-0.116814	rmsk491659|AluY|AluY-SINE|AluY-Alu|Alu|exon-1	repeatMask-Alu	120	0.95	0.39	-6	188	4.83569	5.62193	10.6925	5	1.125	7.33333	8.62662	2.39524	14.171	5.41071	5.44286	20.7075	8.89338	9.66303	0.515152	0.308824	0	Up	Up	NS	DEG
chr10	26292637	26292823	104	+	186	104	55	49	-256.922	-207.006	18.3333	10.5946	33.8306	8.91013	TGTAAATGATGTGCTGTCCAGGTAAGTGGGACGATTACAGAGGGGAGCAGTGGATGACGGGGTAGCTATTCCAAGCTGGAATAAAGACGAAACTCTCAAAGTGGTCCATATAACGTTGTCAAAATCATGCCCTCCAATGGCAATTCCTGATTGAAAAGTGGGAATTGTGTTCTGAACCTGCTGAAT	17.894	..................(((((...((((((.....((..((((.(((((((((.(((((((..((((((((...))))))).....)..)))))....)).))))))..................))).))))..))(((((((((.(((....)))))))))))))))))).)))))......	[[][]]	-44.8	0.149725	ENST00000259271.7|GAD2-201|ENSG00000136750.13|GAD2|protein_coding|intron-14	intron	186	1	0.57	65	78	1.25	0	0	41	46	38	2	6	4	2	0	1	0	0	6	4	16	Up	Down	Down	DEG
chr10	26444514	26444782	18	+	268	18	10	8	-52.0453	-40.9605	2.5	2	4.12313	494.776	TGTGGGGTGTTTGAGAAAGAGGAGTCAAGGATGACTTCAAAGTCTGTGGCCTAAACAACTGGAAGGATGAAATTGTCATCAACTAAAGTCAGCAAGTTGGAAGGGAGATGATTAGAAGTTCAATTTTGGATGTAGATATGAAGTATCATTTGGGAATACTGATGTGCTTATTATATATAAGGCTAAAAGCAGGGTAACCATTTGGGAAGATACTGTTATTGCTCCTATTTTGCAAATTAGAAATGACAGGTAAGGGAGTTTAGGAAAT	0	(((.((((.....(((....(((((((....)))))))....)))...))))..))).(((((.........(((((((...((((.....(((((.(((.((.((..(((........))).((((((.((((.(((..(((((.((((.(......).)))))))))..))).))))...))))))((((.((..((....))....)).))))..)).)).))).)))))...))))..))))))).........))))).....	[][[][][]]	-51.3	-0.127581	ENST00000376236.9|APBB1IP-202|ENSG00000077420.16|APBB1IP|protein_coding|intron-2	intron	268	1	0.01	5661	47544	0	0	0	0	0	1	0	0	1	0	0	1	0	0	13	14	0	Down	Down	NS	DEG
chr10	26673796	26674032	15	-	236	15	7	8	-38.2764	-43.7445	14	16	284.237	284.237	TATTGTAGACATAAAAGCAAGTTTAGTTCTTACAGTGAAGTGGGTGAGCTCTTTGGCGTTCATTTCCTTGCCAGCCATTTATGCCCGTTTGGGCAATCATACAGAACTTCCAGGCCAGCTCAGAATGTGAATAGTCCCAGCAGCTGAGAGAAAGAAGTCTAAAATATTTTTAAATGCCATGTGGTGGCAGTCCTTAGTATTTGGATTTACTTGGTTAGGATAGATTGGATGAAATG	0	(((((((((..((((......))))..)).)))))))((((((.((.((....................)))).)))))).(((((....))))).(((..(((....(((.(((((.(((((..(((...........))).)))))....(((((((((((.((((......((((((...))))))......))))))))))))).))))))).)))....)))..)))....	[][][][[][]]	-57.2	0.140367	ENST00000446557.1|SELENOOLP-201|ENSG00000227932.2|SELENOOLP|transcribed_unitary_pseudogene|intron-1	intron	236	1	0.03	2083	5302	0	0	0	0.75	0.333333	0	0	0	1	0	0	1	0	0	0	0	17	NS	Down	NS	DEG
chr10	28521436	28521617	20	-	181	19.5	7	12.5	-15.1866	-42.5506	4.54514	6.6092	7.93922	3.17282	CACTTAGTTGCCCCTCACTTGCCATCTGAGCAATTGGCAAGGATGTGCCAGGCCTAGGTTAAACTTGGAAACATGCTTGACCATTCTATTCCCTGGTCCTTTAAGATCAGTTTGGCTGCAATTTTGGCTCCTTGGACCCTCAAGCATAGCTGGTAAATCAAGTTAGAGATGTAACTGCCTT	0	....(((((((..(((.(((((((..........)))))))(((.((((((..((((((...))))))....((((((((..............(((((....((.((((.(((....)))..))))))....))))).))))))))..)))))).)))......)))..)))))))....	[[][[][]]]	-48	0.0173529	intergenic	intergenic	0	0	0	0	0	30.3333	27.8333	41.8333	52.4444	51.5	84	50	64.1667	55.3333	42.1667	39.3333	39.8333	27.8333	52.8333	23	23.1667	24.6667	Up	NS	Down	DEG
chr10	28557944	28558059	174	+	115	173.667	45.6667	128	-180.558	-646.161	6.87261	20.8534	2.05322	3.56689	GCGCCTGTAGTCCCAGCTACTTGGGAGGCTGAGGCAAGAGAATTGCTTGAACCCAGGAGGCGGAAGTTGCAGTGAGCCTAGATTGTGCCATTGCATTCCAGCCTGGGCAACAGAG	0	....((((.((((......((((((....(.((((((.....)))))).).))))))((((((((..(((((((.(((......).))))))))))))).)))))))).))))..	[[][]]	-42.9	-0.0290591	rmsk496536|AluSc8|AluSc8-SINE|AluSc8-Alu|Alu|exon-1	repeatMask-Alu	115	1	0.39	152	30	18	29	16	63.75	53.6667	73	21	7	18	26	7	18	31	24.5	10.4	46.6429	14	Up	NS	Down	DEG
chr10	28632208	28632416	50	-	208	50	23	27	-94.1427	-118.451	6.70833	3.55263	24.7746	42.8534	GCAGCTGGGCACTGTGACTCATGCCTGTAATCACAGTACTTTGAAGGGTTGAGGTGGATGGATCGCTTGAGCTCAGGAGTTCAATACCAGCCTGGGCAACACGATGAAACCCTGTCTTTACCAAAAATACACAAAAATTAACTGGATGTGGTGGTGCCCACACCTGTCATCCCAGCTACTCAGGAGGCTGAGATGGGAGGGTCATTTT	0	...(((((..(((((((..((....))...)))))))(((((...(((((.((((((.....)))))).))))).)))))......))))).((((((.(((.((........((((..........................)))))).))).))))))..(((.(((((.(((((........))))).))))).)))........	[[][]][][]	-60	0.051735	rmsk496660|AluJb|AluJb-SINE|AluJb-Alu|Alu|exon-1	repeatMask-Alu	205	0.99	0.69	-3	94	0	3	0	0	0	0	1	1	0	0	0	0	0	0.5	15	43	81	Down	Down	NS	DEG
chr10	28734487	28734772	38	-	285	38	28	10	-173.926	-55.0381	28	6.66667	7.25441	4.81543	GGCTGGGTGCGGTGGCTCACGCCTGTAATCCCAGCACTTTGGGAGGCCAAGGCAGGCAGATCTCCTGAGGTCAGGAGTTCAATACCAGCCTGGTCAACATGGTGAAACCCCGTCTCTATTAAAAATACAAAAATTAGCCAGGGGTGGTGATGCACACCTGTAGTCCCAGCTACTCAGGAGGCTAAGGCAGGAGAATCGCTTGAAACCGAGAGGCAGAGGTTGCACTGAGCCAAGATCAAACCACTCCAGCCTGGGCAACAAGAGTGAAACTCCGTCTCAAAACCA	0	.(((((((((((((((((((((((((..((((((....))))))(((((.(((.((..((.((((((....)))))).))....)).)))))))).))).)))...(((((....(((................)))...))))).)))).)).)))).)))..))))))(((((..(..(((.((((.((((.....((((....)))).(((..((......))..)))............)))).)))).)))..)..)))))...................	[[[][]][]][[][]]	-97	-0.301785	rmsk496884|AluSq|AluSq-SINE|AluSq-Alu|Alu|exon-1	repeatMask-Alu	285	1	0.95	0	16	0	1	0	0	0	0	1	0	0	3	0	5	0	0.5	13	6.1	35	Down	Down	NS	DEG
chr10	29426083	29427647	22	+	1564	22	8	14	-22.1458	-47.9084	3.45679	6.02691	3.00667	3.00355	ATACACAAATACTTACATTATGTTACTATTGCCTATGGTATTGAGTATAGTAACCTGCTGTACAGATCTATAGCCTAGGAGCAATAGGCTATACCATACAGCATAGGTGTGTCACAGGCTCTCCCACCTTGGTTTGTGTAAGTACACTCTGTGATGTTTGCACACAACGAAATCGCCTGATGACACAATGCTCAGAATGTGTCTCCATCATTAAGAGATACATGACTACCTACCCCATCAATCTTGCCTATTCCAGAAACAAAGTGAAATTAATAATATAAAATTGGTTTGATCAATTTATGAATTACATTGTCATTGAAAGTAGGAGAACTAGACCAGGAGGCACTGGTGTGACCCTGGAGTAGATGGAACTGTTTGTGCATGTGTCTTTCTTACCTT…	0	.	.	0	0.0403164	rmsk498291|LTR5A|LTR5A-LTR|LTR5A-ERVK|ERVK|exon-1	repeatMask-ERVK	937	0.6	0.91	-627	93	88.8929	124.035	166.5	97.2	51.6667	97.2292	232.333	274.333	345.583	114.864	150.2	137.75	296.472	246.756	88.2152	215.155	191.2	Down	NS	NS	DEG
chr10	29471570	29472475	15	+	905	15	7	8	-28.7338	-34.837	4.66667	8	2.13461	3.04081	GTTATTGATGTCACAAGACTGATATAAATACATTCTTAACAAGATAGCTCTCAGCAATGAGAATGACTCATCACTGACTTGGTAATAATTCTAGGGAAAATATATGGTTTGTGGCCACCCCAGCAGTCCACTCAGCCTCTTCCTGGCCTGTTAGAGAAGGCTCTTCCTTCAGGTGTTATCTGCACCACGAATAATGTTAGGTTTGAGTCACCTCCCTCTAGGACACCTTTCCTTAAAGAGGAAATGTTTCCTGGAGCTGGTAGTCAGGGAGCACTGAGAGAAAGCATTTCTCACTGTGAGTTATCAATCTCTGTGCCCATTTTGCATAACCAATTGCCATTTTGTGGCAGTATTTCATATCTAAAATGATTTTCCAGAGCTGGACCATGGCTCATGCCT…	0	.	.	0	-0.000833981	rmsk498377|AluJb|AluJb-SINE|AluJb-Alu|Alu|exon-1	repeatMask-Alu	167	0.18	1	-399	-339	17	23	6	7	22	7	22	51	16	9	2	2	13	5	54	100	73	Down	Down	NS	DEG
chr10	29538905	29539676	16	-	771	16	7	9	-26.9616	-37.3098	3.73333	3	3.42171	2.00865	CAGAAGAGGGGAGTGTCGAAAGTGTAGATGCTGCTGCACAACTCAGAAGTGGCTGCATTCTGTGAGATCATTGCTACACAGCGCCCAGGACAGCGTGTTCACTGTTGGTGTCTGATTTAGGCGTCTCCTCATCCCTCTCTCATTTTCATTTCAGATGGCAGATAACCTCACCCAAATACATGTCATAGCCAACCTCAGGGATCCTGAAACCCTTACTTGGAGAAATGCTTTTCTAGATCACTCCTGCTTTAAATGTACTAAAGACAAAGTCAGGCCCTCCTGGTGAGGCTGGACTCACCCTGCTGAAAATCGCATGACTTCTGAATTGGGTCTCCATAAGTATTATGTCTTCAAAGCATAAAAAGAGAAATTCATAAACTTTCATTGCTGTGTTGACTG…	0	.	.	0	-0.104686	ENST00000375398.6|SVIL-202|ENSG00000197321.14|SVIL|protein_coding|intron-6	intron	771	1	0.05	10920	2836	18	37	5	0	5	2	2	18	25	20	2	23	10	35	65	44	25	Down	NS	Up	DEG
chr10	29626160	29626658	16	-	498	16	7	9	-23.9747	-33.0048	2.43939	2.68831	2.10151	2.12622	TTCTTTTCTCTAACCTAATTTATTTTTATCTTCTTTTGGACATTTGTTTTTTCTCCTGATGTGAAACCCCAAAGTGGTCACAGCAGACTCGCTCAGGGATGCCTGAGACCGTCAGAATCTTCGTGTTCACAACAAGATGGGATGTGCTTGGCTTTCGTTTCCCTTTGAGTTTATTAGTTCACTGCCAGGTATTCATTTATTCTCAACAGTTGTTTTCTGAGCACTTACTGTGTGTCAGGGACTGGTATAGGTGTTGGGGAAAGAGCGGTGGGAAACAAAATTCCTGCCCTCGTAGCGTTTAAGTTCCAATGGAATGGTACTAAAGTACCCTGAGCGATTCTCTTGATCTTCAGCCCTACATCTGTTGTTCAAGTGCTTAGGTTAATAACAAAATGTAAA…	0	...(((((((.............(((((((((.((.(((((((.......((((..((.(((((....(((...)))))))).))(((...((((((....))))))...))))))).....))))))).)).))))))))).(((((((((...............................))))))))).......(((((((((.(((((((((((((((.....)))).))))))).....)))).)))))))))..(((.((((((((......)))))))))))...........(((((...)))))(((((....)))))(((((.((((.....)))))))))((((((((((((((((.((.(.....).))))))))).........…	[[[][]][][][][][][][[][][]][]][]	-134.37	-0.1662	ENST00000375398.6|SVIL-202|ENSG00000197321.14|SVIL|protein_coding|intron-1	intron	498	1	0.01	7761	56848	26	31	26	0	8	15	5	31	40	30.5	20	7	23	7	41.0556	82	115	Down	NS	Up	DEG
chr10	29723091	29723439	14	-	348	14	7	7	-32.6267	-32.398	4.2	2.5	2.01191	3.78605	TGAATAATCACAGTTTAAATTTAAGTGATGCTTAGTTATACATTTATTTTTTATGTTTTTGAGACAGGATCTCACTCCGTAACCCAGGCTAGAGTGCAATAGCACGATCCCAGCTCACTGCAACCTCTGCCTCCTGGGCTCAAGTAATCCTTTCATCTTAGCCTCCCAGTAACTGAGATACATTTTTAATTTTTTGTTTTTTAACTTTTTGGCCAGTGGCTGGCTAATTTTTTGAAGAGACAAGGTCTCACTATATTGCTCAGGCTGGTCTCAAATTCCTGGGCTCAGCCAATCCTTCTGCCTCAGCCTTTCAAAGTGTTGAGATTATAGGCATGAGCCACCACGCCT	0	.........(((....(((..(((((((((......))).))))))..)))..))).(((((((((((((...(((......((((((.(((((((((..(((.........)))...))))..)))))...))))))....))).))))).......((((((..(((((..((((((.............((((((((((......((((((((...)))))))).......))))))))))))))))...)))))...))))))))))))))......(((((((((...........(((((((((...))).))))))......))).)))))).........	[][[][]][]	-88.5	-0.156168	ENST00000375400.7|SVIL-203|ENSG00000197321.14|SVIL|protein_coding|intron-1	intron	348	1	0.01	12311	36440	10	14	7	0	10	6	11	8	7	0.5	8	8	12	9	1.05556	0	0	NS	Up	NS	DEG
chr10	30455236	30456194	22	+	958	22	15	7	-83.9414	-34.1891	3.75	2.625	2.25011	3.63479	AATGAACAAAGTTGTGAAGTGACCAGTGAAACCTTTCAACAAGCTTGCTTTTACCCTTCCTACTTAAAGAGCCAGGAGATCTAATTAGTCAACTGTGCAGACTGGCTGATGTTAGAATTTGATCATGTGGCTACTGCACAGTCATAGACAATTTCTGATTTCTGCAGTATAGCTCCCAAATGCAAACCCTGGTTACCCCTGTTTGATTGCTCTCTCTAAGCATTGGTATTCAGAGCATTCTATTGTAACCATGTAATACACATCCAGGGTTAATCCAGCATATACAGAATAGACTGTTTTTGAGTTGCAAGGTACAGAGAGAGAATACATAGTGAATGCGAATAACAAATCAGAATTACTTTTAGAACTTGGTCCTTTTTGAAAAATCCTTCTAAGTCT…	0	.	.	0	-0.319519	ENST00000542547.5|MAP3K8-207|ENSG00000107968.10|MAP3K8|protein_coding|intron-5	intron	958	1	0.15	3492	1889	20	36	7	5	1	13	0	22	30	8	16	9	11	4	1	0	1	NS	Up	NS	DEG
chr10	30784047	30784379	17	-	332	17	8	9	-46.513	-52.3272	16	18	102.831	411.325	AAAGACAGCACTTACTGCCCCAGTTAACCTGCTGGGATCACTGCTTAAAACCTTAGAGTCGTAGCGCCGTCCCCCAACCCAGGAATCACAGTATAAGTCTCTTCTTAACCCAGCCCCACCCCATCACCCCAGAAATCATCAGAGAACCGCAGGGTTTTATCACAGAGATTGAGGCCGAGGTGGAAGAATTTGCAATTTGTTTTTTTCATCTATGCCCCCTGGTTGCCACTGAGTTGAAGTCAGCACTCTCTTCTCTCTTTGCTGGGGATGGTTCTAACCACTTCCCACCCTCCACCCCCAGTTCGGAGGCCAACTAGACCGCCGTGGGCAAT	0	.......(((.....)))((((((......))))))...................((((.((((.((((((((((((((.(((............(((((((....(((((.((..................................)).))))).......)))))))..(((..(((((((((((............)))))))))))..))).)))))))).((..(((..((((..........)))).)))..))..))))))))).)).)).))))((((((((((...........)))))..............)))))....	[][][[[][]][]][]	-84.77	-0.172394	intergenic	intergenic	0	0	0	0	0	0	0	0	1	0	0	0	1	1	0	0	0	0	0	0	0	22	NS	Down	NS	DEG
chr10	30874504	30874722	19	-	218	19	8	11	-42.95	-59.0194	4	4.23077	2.11731	7.62232	AAACATACTATGCTTAATTACACATATGAATGCTTAAAGCCATTTTAAACCAAAGTGAGCAGAAATTATAACTTAAATTATGGAAAATTACATCAATAAGGAAAAATAATATATGTGAATACATGTAAGTCCTATGAATTGCCCAGTTATTCATTAATTTACTCATTCATTCATTCAAATGCTTTCTGTATGTCTTAGATTAATATTAATATTTTTTA	0	..((((((...((............(((((((..((((((((((((.....)))))).))...................(((........))).....((((.......(((((((....)))))))..))))((((((.((...)).))))))...))))..)))))))..........)).....)))))).........................	[[][][][]]	-27.3	0.110252	ENST00000331737.10|ZNF438-201|ENSG00000183621.15|ZNF438|protein_coding|intron-5	intron	218	1	0.01	2275	16726	0	0	1	4	0	0	0	3	1	13	0	0	0	0	3	5	8	Down	Down	NS	DEG
chr10	30889424	30889900	20	-	476	20	10	10	-64.0688	-56.0689	20	20	4.52521	60.3361	GAAACTGAAATGGAAAAAAAGATTAAATGATTTGTCCAAGATCATACAGTAAGAAGTTTCAGTTAGAAATGTACATCTCCCCACTCAGTTCCCCAGGTTTTTAACTCATTGCATACCTGAGATTGGGCAGGAACATGATCCTGAAAATTAAGGGTGAGTCTAGTTCAATGACTGACATTCAGAAATATGTGTTGATGCCGGACACGGTGGCTCACACCTATAATCCTAGCACTTCGGGAGGCCGAGGTGGGCAGATCACTTCAGGTCAGGAGTTCAAGACCAGCCTGGCCAACATGGTGAAACCCCATCTCTACTAAAAACACAAACAGGAGCCGCATGTGGTGGCACACGCCTGTAATCCCAGCTACTGGGGAGGCTGAGACAGGAGAATCACTTGAA…	0	..(((((((((..........(((..(((((((.....)))))))..))).....)))))))))...........(((((((((((.(((.(((..........(((((((((..(((......)))(((((......)))))...(((((((((((((((((((....)))))((((........))))......((((....))))))))))).))).)))).....((((((((....))))))))......(((((...(((((((.(((...)))...))))))).....))))).((((((((((..............(((((.(((((.....))))).....)))))..((((((...))))))...(((((.((((.......))))..…	[][[[][][[][][]][][][[][][]]][]]	-145.9	-0.0587585	rmsk501387|AluSz|AluSz-SINE|AluSz-Alu|Alu|exon-1	repeatMask-Alu	270	0.57	1	-196	-10	0	0	0	1	2	0	0	1	1	0	0	0	0	0	0	0	23	NS	Down	NS	DEG
chr10	30909979	30910148	18	-	169	18	11	7	-60.8444	-36.708	5.5	2.33333	568.757	4.9891	TAACACCCTAGGAAAACCTGAAGTCTTTGTGCAGCCAGCCTGTCCTGGACAAGGGCAGAGAGCTTCAGGAGCTTGCTTTTCAAGAAGTGCCCAGTTGAACCTAGGGAGCTTCAGTCCTCAAGAACAAATGTGAAAGAAGATCTAGCTAGACAAACTGTGAAAAGAATAT	0	.....(((((((....((((((((((((((.(..((((......))))....).))))))).))))))).((..(((((....))))))).........)))))))((((...(((.((....((....))....)).)))..))))......................	[[][]][]	-45.7	0.0246469	ENST00000361310.7|ZNF438-202|ENSG00000183621.15|ZNF438|protein_coding|intron-3	intron	169	1	0.13	211	964	0	0	0	13	0	0	0	1	1	0	0	0	0	0	0	4	2	NS	Down	NS	DEG
chr10	3123622	3123935	16	+	313	16	9	7	-47.6666	-34.6319	3.6	2	5.30723	5.49906	CACAGCCAGTCTTGGTCAGTCCTGAGCTCGGGTATTCCACAGTAAAGTGAGCGACATCACCTGTCTGAAAAGCATAAGGAGACTCCCACGTGGCGGTGCTGAGGGGCCACATCCTGGGCACCAGGCCAGCCAGTGCCCCGACATGAGTGTTGCTGGCTGGGAAGCAGCTGGCATTTGGATTGAAGTCCTGCAAAAACTGCCATGGCCAGAGCCTGCCAGGCAGAGCCTGCACAGAGCGGCCCAAGAGCTGGGCACGTGCTGGGCCTGGGTGGAGGTGGAGGCTGTGCCATGGGGTGCGGGGGACCCTGCTCAC	0	....((((....))))......(((((..((((.((((.((.....((((......))))..((((.............)))).(((.((((((((((((.((((......)))).))))))...(((((((((.....((((....)))))))))))))...((((..(((.((......)).))))))).....(((((.((((........)))))))))(((((.(((....(.(((((.(.(((.(((....))).))))))))).)..))).)))))..))))))))))).)))).)))).))))).	[][[][][[][][][][]]]	-132.4	-0.384498	ENST00000413079.1|PFKP-205|ENSG00000067057.17|PFKP|protein_coding|intron-3	intron	313	1	0.05	4753	1161	0	1	0.5	3	5	5	0	0	0	1	0	0	0	0	15	12	18	Down	Down	Down	DEG
chr10	31245221	31245582	14	-	361	14	7	7	-40.4821	-35.1238	7	14	4.12948	3.1856	ATTTCAACTAATAAATTTATGATCCTTTCAGAAATCCTCACCAAGAAGTCTCTGACCTTATTGAGACTGGTGGGAAAAAACTCCTGGGATTCCAGAAAAACTCAAGACCAAAGCTACTGACTGGTGCCCTTTCTAAGGAGAAACACAACTGTGATTTTCCTTGAGGTGGACAGCATGGAATTCCTCTGCACACTTAGTCATGTGGGGAGAGAGATCGTGTAACTGCACTTGCCCCTTAATGTATATGAATTTCTTAGTTAACGCAACAAAATTTACTGAGCAGCTTCCACGTAAAAAGAACTCTATCTGGAACTGGAAATGTAAAAATGCTCTCAAATATAGTAGGCATAATTATATGAGT	0	.....((((((.(((((((((((((((((.....(((.(((((....(((((..........)))))))))))))........((((....))))..................(((((((((((((((.((((.((((((((.(((....))).)))))))))))).))...(((.((....))..))).))).)))))).)))).))))).))))((((....))))................)))))))).))))))............(((((....(((.(((((.(((..........))).)))))))).....)))))......((((..((((((.......)))))))))).	[[[][][[][]]][]][][]	-84.1	0.0550431	ENST00000605946.1|ZEB1-AS1-205|ENSG00000237036.4|ZEB1-AS1|antisense|intron-1	intron	361	1	0	73932	38739	8.25	3.83333	4	3.125	3	5	1	6	2.33333	1.25	1.5	0.875	1	0.5	9	25.4167	13.2	Down	Down	NS	DEG
chr10	31277354	31277501	16	-	147	16	7	9	-36.8025	-47.3175	14	18	27.8329	8.85591	ATGCTCTGTATTTTTCATACCTGCAAGCCTTAGTCTATTTGATCTCTCTCTCTGGAATATATGATTCCGTTTTATCCAACCCCTCTGCTCTTCTCTTTCCTATCTCTCTGCCTATGGTAATCTTATTTTTTAATACTTTCTCCCATG	0	..(((.((((...........)))))))....(((.....))).........(((((.(((.((((((((...........................................)))).)))).))).)))))...............	[][][]	-9.52	0.0972981	rmsk502131|L2c|L2c-LINE|L2c-L2|L2|exon-1	repeatMask-L2	147	1	0.31	82	248	8.25	3.83333	4	3.45833	3	5	1	6	3.33333	1.25	1.5	1.375	1	0.5	9	7.41667	18.2	Down	Down	NS	DEG
chr10	31329075	31330975	39	+	1900	39	14	25	-36.2491	-85.9298	5.08547	5.80808	2.02274	2.47605	TTGATAGAGTTTTGACATACTTGCATACATGTGTAACTGCTACCACAGTCAAGATGTAATAGAACATTATTTCCATCATCCTAAAGAGTTCTTGTGTACTTAATCTCAGCCAATCTTCCCCACCTATTGCCCCCTAGCAATGATCTGCTTTTGGTCACTAGAGGTTAGATTTAATGTTTCTAGAGTTTCATATAAACCGAATCATGCAGTATGTCCTTTCTGTGCACCTTCTTTTGCACAGGATATTATCAAAATTAATAAGTATCAGTAGCTCATTCCTTTTGTATTGCTGAGTAGTATTCCATTGTATGAATGTTATATCACCAAATACACAATTTGTGTCGCCATTCACCTGCAGTGGAACTATTAACTTGGGTTGTTTCTGGTTCTTTGCTCTAA…	0	.	.	0	0.11391	ENST00000558832.5|ZEB1-213|ENSG00000148516.21|ZEB1|protein_coding|intron-1	intron	1900	1	0.06	6991	24168	801.75	797.5	633.5	673.458	897.083	725.667	350	192.5	542.083	743.25	1226.13	123.875	98	275	851	1603.75	1805.7	Down	Down	NS	DEG
chr10	31334666	31336294	24	+	1628	24	9	15	-20.044	-44.7681	4.62162	4.28571	3.538	3.40349	CAAACCACTGGCAAGATTAATAGGTGGGGAAAGAAGTCATAAAGCAGTATCTGGAATGAAAATGGGAATGTTACTACAGGTGTTTCATGAATGATCAACTTTATTTTAATGCAGTTGAAAGATTAAGTGGACCAATTCCTAAAAAAAAATGTAGCTCATGCTGGCCCAAGAAGTAATAGAAAATGGAATACCCTTAAAACAAAAAGGAAAAATATTCTTACAAAGAAAAAAATACCAATTCTAGACAGGTTTACTGGCAAATTCTACAAAACATTCAAGGAACAATAATTCCAGTTGTACAGAGAGTATTTCATGGTTTGGAAAAAGAAATGACTGTCCCCAACTTTTTTTTACGAAGCTCTAAGTATAAAAAATGATGATTGTCTTTAACTCAGACCT…	0	.	.	0	0.17727	rmsk502218|L1ME3E|L1ME3E-LINE|L1ME3E-L1|L1|exon-1	repeatMask-L1	809	0.5	1	-749	-70	148.75	139.5	124.7	118.458	115.75	153.667	63	30.5	102.083	136.25	233.127	22.875	32	47	182	457.75	348.7	Down	Down	NS	DEG
chr10	31338060	31339164	31	+	1104	31	19	12	-54.2002	-33.5387	7.3253	5.53846	5.45756	5.76589	AATTCTTTTATATTTTTGTAGTCACTAAATTTACTTGGCTTCTACCTTTACATATTTTCTGTTTATTGACCACCTTTTAGGAAGTTTGAGAAAGGTATTACCTTATTATATTTTTTTCTAACTTAAAATATGTGTGTTACTATTGCACTTGTGGATATAACATTTCATTTTAGAATATTTACATTTTATTTTGTTTATCAAACAATAGCATTTTTGTATCAGGCACTATTCTCAATATCGTTAAAATATTAATTTATTTAGTATTCATTGCAACCCTATGAGAAAGATCCTGCTATCTTTGATAGGTAAAGGGAAACTGAGGCACGGAAAGTGTTGGGTAAGGTCACTTAGCTAGTAAGTGGAGCCTGTGTTCAAACCTAGGCAGTCTGGTTCCACAGT…	0	.	.	0	0.127263	rmsk502222|(ATATGAT)n|(ATATGAT)n-Simple_repeat|(ATATGAT)n-Simple_repeat|Simple_repeat|exon-1	repeatMask-Simple_repeat	60	0.05	1	-804	-240	200.75	157.5	126.5	119.458	177.75	145.772	94	28.5	117.083	144.25	207.127	42.875	45	80	202	392.75	462.7	Down	Down	NS	DEG
chr10	31350421	31351310	61	+	889	61	19	42	-54.2002	-164.503	5.7	5.57627	2.24144	9.40734	AATAATTTAGGCAACTAAACATCATTACTGATTGTAGGAGAAATCTGAGTCTAGTCTGTCTATACTGATCAAGAACCAGGACTACCTCATGGAGACTTTGGTAAAATAAATCTCAACAGCACTCACCAGATGAATAAAGGTTTTCTTGAACTAGTTTAAGATACTTGGTTATCAGTTGAACACAAATAGTAATAATTTAAGGTTTCATGAATTGACATGTCTATAATTAGCTTCCTAAACTAAGAATAACAAAAAATGAGTAGTTTGTTAATTCCTAATAGCCTGTGATGAAAGTTATTATCTGGGGTTTTTTTTGGGTCTGTTTTAAAAATTAACACTTTGGCTCTGATTATAAAATTTATAAATTGGAAATTGAAATTACTGGATAAAATACAATTT…	0	.	.	0	0.606962	ENST00000558832.5|ZEB1-213|ENSG00000148516.21|ZEB1|protein_coding|intron-1	intron	889	1	0.03	28337	3833	919.75	793	709.5	646.458	872.75	687.667	603	364.5	585.083	1350.25	2178.13	127.875	188	273	1346	2447.08	2604.7	Down	Down	NS	DEG
chr10	31358668	31360221	33	+	1553	33	11	22	-26.2797	-73.0879	5.07692	6.17978	2.02918	3.06567	ATTTACAAAGCAAAAAAGAAATACTTATTTTTAAAGTTTAAAAATTTTCTGTGTAGAAAATACTATAATAATGCATGATTTTAAGAATCTGTTATTTTGGCTAAAATATTTAACCAGCCAACCATATATCTTATTTCTTTCAGTTGCTAGATTTCTGAATGTTAGCCAAATATTTTAGTATCTGGGTCACATAGTCATTACAAACAAATGTAGGCCAAAATGGTTTATGCTTCTCAGTTGCCAGCTCAGTTCTCTCTTTGACTTTTTATTATTTGTTTCTCTTTGAACTAAACTTTATTTACTTATATTAGCACAGTACTGTGTTAATTCTTTGTGTAGAACTGGTCTTCTTGTGTCGTTTTGCCCCAAATCAAGGTAACAAACAAATAAATGACTGTG…	0	.	.	0	0.229715	rmsk502247|MIRb|MIRb-SINE|MIRb-MIR|MIR|exon-1	repeatMask-MIR	6	0	0.03	-1547	173	181.75	107.5	183.5	209.458	125.75	201.667	84	70.5	81.0833	210.25	354.127	67.875	17	83	227	529.75	523.7	Down	Down	NS	DEG
chr10	31403254	31407695	20	+	4441	20	7	13	-20.0282	-45.4131	4.05263	10.7728	3.26389	9.89526	TTTGTAAAGAACTGAGTATACAACCTGATACTTAATAAAGAGTAACCTTTATCAGTTACCAGGTAATAGTTATTGTTGCAGTATGAGGACTTGGTTAAAACTTTTTCAAATTCTTACCTGTATTAAACACTTAACCTACATTCTCCTCTTGTAATCAGAATCTCGTGTGCATGTATGTAATGATGGGTTCTCTAATATTCAGTTTTCTGGCAGATTAAAACATCTGACAAAACTAAAGAATTATTTTAAAAATATTTAGAGTGTCAACATATTCAATTCTTAGATGGAATAATGATCTTTAAAGAGATGAGACTAGTATGTAAAAAGTTCATTTTTAAAAGTAAGAATCTTCATCCTAATTATCTGCTAGCTAAGACAAAATAATAGAATCAACATTCT…	0	.	.	0	0.0483272	rmsk502316|MER45A|MER45A-DNA|MER45A-hAT-Tip100|hAT-Tip100|exon-1	repeatMask-hAT-Tip100	155	0.03	1	-1657	-2629	247.729	171.286	230.742	176.695	250.783	285.567	107.643	66.2625	168.917	362.174	429.77	118.075	67.2	65.45	283.733	694.303	574.167	Down	Down	NS	DEG
chr10	31484390	31493623	24	+	9233	24	8	16	-25.5584	-63.2785	4.72727	6.54545	6.23783	4.97461	TGTTCTAAATTGTGTTTTATATATTAATCTAATCCTTGCAATACTGTAATGAAGCAGGTTACTTAGCCCTATTTTATGGATGAGAAAAAATAAGTACAAAAGACATTAGGTAATTTACCAGAGTCACTGATAGTAATTATTATCTGTAATTTCAACCAGGCGGTCTGAGTCTGTAAACTATGCCATTAACTTCCGTACTATCATAAGTCACTCAGATGATTCAGGACTTCGGATATTTTACTTAACTGATTAGGGTCAAAATGTTTAGCAAGCCTATACTGTATGTGGGCTGGTTATTCTTAGTTTTTACGGTAAATGAATATTTTTTTCTTGCTGGCTGACAGAAAAGGAATGATAATGAGGGTACACAGATGACTGAAATTGAATGTTATTTCCTTA…	0	.	.	0	0.0389789	rmsk502420|MER47A|MER47A-DNA|MER47A-TcMar-Tigger|TcMar-Tigger|exon-1	repeatMask-TcMar-Tigger	351	0.04	1	-7785	-1097	527	547.333	447.5	504.208	533.476	276.167	215.062	97.3333	167	763.25	754	112.333	109	113.5	651	1249.98	1184.33	Down	Down	NS	DEG
chr10	31503115	31507202	23	+	4087	23	9	14	-29.6149	-53.7348	3.30612	6.22222	2.6469	3.28267	TACGTAAAATTTTTATGTGACAAAAGGCTTTCAAAAAGCCTCACTGAAAGGAAACAATGAAACCTAAAGAAATGATCCATTATGTAGTTCTAATAAAGGTTAAACCTTTTAAAGTTTGTCAGGTCCATACAGTACGATCTAAAAATTGAGGAACTACCATTCTGAATTAGTTTGAATTATAGAATAAGTTGTTGATTTTGTTATTCATTACTTTCAGATATTTAATGTAATTTAATTAAATGCTAATAAAGCATTTTGAAGTATTCTGTCATATCAGCGACATTTGTTTACATATTTATCCCTTTTTATAACCAAATAGTATTCATTCGTGTGTATATGCCACATTTGCTTCATCCATTGATGTACACTGAGGTTGATTCCATATCTTTGCTATTGTGA…	0	.	.	0	0.0471713	ENST00000488625.6|ZEB1-206|ENSG00000148516.21|ZEB1|protein_coding|intron-8	intron	4087	1	0.5	606	3470	243	177.333	209.5	168.208	252.333	180	61	34.3333	69	272.25	501	57	65	26.5	284.143	502.333	652.333	Down	Down	NS	DEG
chr10	31962654	31963101	23	+	447	23	8	15	-33.7035	-70.6994	2	6	4.93022	2.2186	ATACATTGGTGTACTTTTGGGGTCTTACGTTCCTTTTCCCCTTATTCTTCCCTTGGGGTGGGCTGTCCACATGTGCAGTGGCCTGCAAGCACTTGGGAAATGAGCATGTGCAGTGTGTAGTGGAGTTGTACACATGCTCACTTGAGACATTCTTCCCTTACTAGTGGAATGTCCCTGGAAAGTCATATACCAGTTCATCTCTGATATTTTGCCTCTTAATATGCATGCTTGAGCCCACCCACTGAACTCCTGAGATCTTATTGGGAATCTGCTGATCACCAGTTTCAAGTGTTTCTATCTATTGGGAGACTGCCTTTCCCTGGTGCTCGCTGTGACCAATTACTATTTTAGAGAGACAGTGTGACAACTGCCTCCCAACACCTGATAGTCACCTGACAT…	0	.....((((((.......((((...............))))..............(((((((((.(((.((.((((..((.....)).)))).)))))..(((((((((..((((.((((((........))).))).))))...((((((((.(........).)))))))).((((...........)))).(((....)))..................))))))))))))))))))......((((((((((...(((((..((..((.((.((((((......((((((((........)))))).))......)))))).)))).))..)))))....))))))).))).(((.(((((......................))))))))....…	[[][[][[][][][]]][][][][]]	-126.5	0.0775218	intergenic	intergenic	0	0	0	0	0	35	18.3333	14	8.41667	7.83333	2.5	22.5	8.5	15	20	45	18.5	5.58333	7	5	9.66667	5.36667	NS	NS	Up	DEG
chr10	32467449	32469144	15	+	1695	15	7	8	-32.673	-41.8769	3.81818	3.2	3.63145	10.4404	TAAATATGCTTAAGTTTCTTATAGATGTTGGATATTAGACCTTTGTCAGGTGAATGGTTTGCAAATGTTTTCTCCCAATTTCTAGGTTGCCTGTTTACTCTGTTGGTAGTTTTTTTTGCTGCACAGAAGCTCTTAAGTTTAATTGGATCCTATTTGTTAATTTTTGCTTTTGTTGCAATTGCTTTTGGCATCTTCATGGAGTCTTTGCCCATTCCTATGTCCAGAATGGTATTGCCTAGGTTGTCTTCCAGAATTTTTATAGTTTTGGGTTTTACATTTAAGTCTTTTATTCATCTTGAGTTAATTTTTGTACATGGTGTAAGCAATGAGTCCCGTTTAAATCTTCGGCACTTGGTTAACCAGTTATCCCAGCCTCATTTATTGAATAGGGAGTCCTTT…	0	.	.	0	0.110052	rmsk504514|MER5A|MER5A-DNA|MER5A-hAT-Charlie|hAT-Charlie|exon-1	repeatMask-hAT-Charlie	169	0.1	1	-1202	-324	27	10.3333	10.5	23.6667	49.8333	3.5	15.5	10.5	29	6	15	4.5	5	8	29	51.9167	91.5333	Down	Down	NS	DEG
chr10	32510619	32510790	106	-	171	105.5	50.5	55	-174.153	-207.996	12.6288	7.0178	9.22835	3.95428	AAAACTTTATGGTTGTACTTTAATTCTTGGCATGTTGCCTCTATGTCCCATTTAAAATAAAATACATTCTCATTAACTTTAGATGGGAAATAAGGTTGTATGTTGATGGATGAATTTTGGCATGATGACTGTACTCTCAATAAAGGCTGAAAATGTTGTATAAAAACAAAA	0	....((((((((..((((....((((((((((((..((((.(((.(((((((((((.....................))))))))))).)))))))..)))))))).))))...................))))..)).))))))........((((.......))))...	[][]	-30.6	0.187138	intergenic	intergenic	0	0	0	0	0	56	69.1667	39	77.1667	32.3333	66	195.5	176	189.5	258.5	210	188	194.5	285	66.5	93.9167	96.7	NS	Down	NS	DEG
chr10	32621547	32621813	18	+	266	18	9	9	-50.4694	-48.7524	18	18	7.09398	7.09398	GAAGTCCCATGATATGCCATCTGGGAAAGGCCATAGTGTAATTCAGTCTGAATCTGAAGGCCTGAGAACCAGAGGTGCTGATGGTGTAACCTCCACTCCAAGGTCAAAAGCTTAAGATCTGGGAGGCCATTGGTTTAAGTCCTGGAATCTGAAGGCCCAACAACCAGGAGCTCCAATTCCAAGGGCAGGAGAAGATGGATATCCCAGCCAAGAAGAAAGGGAGAACTTATTGTTGCTCTGCGTTTTTGTTCTATTTAGGCCCTAAG	0	....(((((.(((.....))))))))..((((((((.....(((((.......)))))(((((..((....(((((((.......)).)))))...))..))))).............((((((..(((((..(((..((((((((((.((..(((((........)).))).))))))).)))))..)))..)))))...)))))).((((((...((((..(((.....))).))))...))))))..))))...)))).....	[][[][][][]]	-77.8	0.107563	ENST00000639629.1|CCDC7-215|ENSG00000216937.13|CCDC7|protein_coding|intron-18	intron	266	1	0.01	37243	12440	28.25	15.3333	9.5	8	5.7	3.5	9.5	16	5	8	10.5	5.83333	3	9.5	7	36.9167	33.2	Down	NS	NS	DEG
chr10	32637773	32639832	18	+	2059	18	11	7	-59.4272	-36.9969	7.33333	14	2.06052	5.28501	TTGGTAGCTTGATGGGGATGGCCTTGAATCTATAAATTACCTTGGGCAGTATGGTCATTTTCACGATATTGATTCTTCCTTCCCATGAGCATGGAATGTTCTTCCATTTATTTGTATCCTCTTTTATTTCATCGAGCAGTGGTTTGTAGTTCTCCTTGAAGAGGTCCTTCACATCCCTTGTAAGTTGTATTCCTAGGTATTTTATTCTCTTTGAAGCAATTGTGAATGGGAATTCACTCATGATTTGGCTCTCTGTTTGTCTGTTATTGGTGTATGAGAATGCTTGTGATTTTTGCACATTGATTTTGTATCCTGAGACTTTGCTGAAGTTGCCTAACAGCTTAAAGAGATTTTGGGCTGAGACGATGGGGTTTTCTAGATATACAATCATGTCATCTG…	0	.	.	0	-0.00297733	ENST00000639629.1|CCDC7-215|ENSG00000216937.13|CCDC7|protein_coding|intron-20	intron	2059	1	0.07	2615	24221	36.9929	18.8679	9.95833	21.3171	27.1889	23.8459	27	15.6429	12.9069	43.6678	27.2857	5.83333	4	10.0595	44.5714	71.1468	88.1833	Down	Down	NS	DEG
chr10	32780074	32780361	20	-	287	20	11	9	-69.6566	-59.0238	22	18	6.77415	599.512	AATAATGGCTTTTATATTTGCCCATGGACTTATCTTTGCCAGAGATCTTTATTTCCTCATATGGTTGAAGTTACTGTCTAGCATTCCTTCATTTTAACCTGGAGAATTCTGGGTTTTTTTGTTTGTTTGACGGTGTCTTGCTCTGTAGCCAGGCTGGAGTGCAGTGGCGTGATCTCGGCTCACTGAAACCTCCTCATCTTCGGTTTCAGTGATTCCCCTGCCTCAGCCTCCTGAGTAGCTGGGACTATAGGCGTGTACCACCATGCCTGTCTAATTTTTTGTATTTT	0	......(((..........)))..(((((........(((.((((((.......((......))........((((((.((((......((....((((((((....))))))))....))..)))).))))))(((((((.((.((((...)))).)).)))).)))..)))))))))(((((((((((...........))))))))))).((((..(((((((....)))))..)).))))....(((((((......))))))))))))..............	[][[[][][]][][][]]	-87.7	-0.138814	intergenic	intergenic	0	0	0	0	0	24.75	13.2	17	7	8.45	6.5	9.5	13.5	4	11.5	7	0.333333	3.25	7.7	9	25.9167	83.0769	Down	NS	NS	DEG
chr10	32893924	32894143	31	-	219	31	13	18	-30.7345	-57.1629	3.65257	4.58491	5.45244	2.29062	AATTTAAATGGTTTCCAAGGATGTGGAACAACTGGCACTGTGATTTAGTGTTAGTGAGAATGTGAACTAGTGCAACCACTTTGGAAAACAAGTTGGCAGTTCTTAAAAAGTTAAAACATACGACTTAACATTTGAGTCAGCCATTCTACTTTTGAGCATTTACCCAAGTGAAGTGAAAACAAGTGTCCATACAAAGAATTGTTACACAAATGATCCTAG	0	........(((...)))((((((((..(((((((((((((.....)))))))))(((((((((.((((.((....(((...)))...)).)))).))).))))))................(((((((...)))))))........(((((((..((.(((((....)))))))..))..))))).............))))..)))).....))))..	[][[][][][]]	-45.1	0.119138	rmsk505079|L1ME1|L1ME1-LINE|L1ME1-L1|L1|exon-1	repeatMask-L1	219	1	0.37	246	133	41.25	53.5	41	7.5	9.91667	8	13	11	29	14.5	41	0	20	7.7	299.5	356	502.167	Down	Down	Up	DEG
chr10	32945168	32946059	32	-	891	32	11	21	-24.472	-69.5616	4.19375	4.56522	5.3601	2.41457	ATATTTTGTTGAAAATTCATTCAACTTTGGTGCTTATCCAAGAACTTATAATGTCAATTTCTGACAAAAATTATAACCCTCAATACATATGTATTTTCAAAAGAAGAGTCATCTTAAAGTAATATTTTTCTGTATGTTAATTGATACATTTTTATAGCAAATTGAAAATTCTGAGTAAATTGAAAGTATGTTTAACAACAAAATAAATACAGCATATATGGTTAGCTTATATATTTATTAGTGTAAAGGCAGCAGTGAATTTGTATCTTACAACAAATCTGTGAATCCAGTTGCTTTTTTTTCTGGAATTTTATGTAGTATCACCATGCTCCACAATGCTAGAAATGTGGCATTAATCTGCAAAAATTTCTGATGAGATACTTTCCCCAAATGACATGT…	0	.	.	0	0.128993	ENST00000414670.2|ITGB1-203|ENSG00000150093.19|ITGB1|protein_coding|intron-3	intron	891	1	0.06	5615	9610	254	249.333	264.867	96.2	109	99.5	286.167	260.625	448.783	362	480.5	66	88	70	241.567	429.361	413.083	Down	NS	Up	DEG
chr10	32998808	33001500	22	+	2692	22	13	9	-60.1429	-38.3717	5.57143	4.5	5.67628	7.26428	TGCCATTTTTATGTCCATGAGTATCCAACTTTTAGCTCCCACTTATAAGTGAGAATATGTGGTATTTGGTTTTTCTATTCTTGCATTGATTTGCTTTTTTTCTGGATATATACCCAGTAATGAGATTGCTGTGTTGAATAGTAGTTCTAAGTTTTTTAAGAAGTCTCCAAACTGCTTTCCATAGTGCCTGAACTCATTTACATTCCCACCAACAGTGTAAAGGAGTCCTGTTTCTCCACAGCCTTACCCATATCTGTTGTGTTTTTTTTTACTTTTTCATAATAGCCATTCTGACTGATGTGAGATGATATCTCATTGTGGTTTTGATTTGCATTTATCTGATGATTAGTGATGTGGAGCATTTTGTTACATGTTTGTTGGCTGCTTGTATGTCTTCTT…	0	.	.	0	0.0808254	rmsk505273|L1P4|L1P4-LINE|L1P4-L1|L1|exon-1	repeatMask-L1	257	0.1	0.49	-2435	269	11	1	1	2	2.28571	0.555556	5	3	8	28	0	2	0	0	150.25	494	397.75	Down	Down	NS	DEG
chr10	33220341	33220538	16	-	197	16	8	8	-34.4793	-33.7994	3.69231	2.22222	2.05114	2.46136	TAGTAAATACATTGCCAAACTTTCATTGAAACAACCACCACCAACAAAAAACCTGTACAATGTGATCTTTATAGTAAGCTTGGAAGTTCAAAGACAGAATCAGTTGACCCACTCACTAAAAAGTAATTAAAAGCAAGCAATGTCTAAAAGTCTTTGAACTACCTTTAATATTATGTTATATATGTATTTGGGGTATT	0	..((((.....)))).....................(((.((((..........((((((((((((....((((((.....((.((((((((((((((.....(((........(((....))).........)))......)))....))))))))))).)).....))))))))))))).))))))))))))...	[][]	-32.3	0.109594	ENST00000265371.8|NRP1-201|ENSG00000099250.18|NRP1|protein_coding|intron-9	intron	197	1	0.02	1180	6624	3	0	0	2	5	0	1	1	11	0	0	0	0	0	2.5	5	28	Down	Down	NS	DEG
chr10	33289536	33290050	18	-	514	18	7	11	-26.0963	-45.2644	3.73333	3.05556	3.81928	2.30246	ATTTACATATCCAAGCTATGCAAGAGACCAAGATTATTAAAGCAGGGCGCACAATGCTCCTCAGCCCCTGGATTTAAAGTGGGGGTGAAAAGCATTTATAGATAAGAATTTGAAATTCAAATGAAGGAACAAGTAGTCTGTCTAAAATGCTGGCCTCCGCAGATACTGACCTTCCGTACAAAAGGTAGCGGATTTTTATTTTCAGGCACTAAAGAAAAGAGAATGAATTGTGTGTCGTGCACTCAGATTAGTGATAACGATAAAACGTAGCAAACCTTTTGATGCTTGGTGCCTAATTGAAGGAAATAGAGGAGAGTGGTAAAGTAAGGAGTGAACATAGCCAGGAGAATAATTAACAGCTTCATCAGGCAAAACTTACCATTCGTATGTGTATCTAAC…	0	.	.	0	0.341415	ENST00000265371.8|NRP1-201|ENSG00000099250.18|NRP1|protein_coding|intron-3	intron	514	1	0.01	40657	18680	7	0	2	15	5	13	3	6	32	0	1	0	0	0	60.5	93	90	Down	Down	Down	DEG
chr10	33312430	33313173	22	-	743	22	8	14	-30.6761	-60.516	3.0303	3.87234	2.24343	2.27763	TTTATTCTAAGGAATTGCCTACTTTTTCACCTAGACCTTAGTCTTACCCATGAACAGATGCATTTTATCTAATCAGTTATTTAGAAGAACTGAGAATGTGGTCTTCTGAAATACACATGTATTGTTCTGCTGTTGTTGAATATAACATTCACAGTCAGTAGAAATTCCATACATGAGTGATTGGTTTGGTCTTCAAACTACAGGAGCCGCAAACCAAGTTTGAGGTGTGCTTTAAGTGCAATTGATAACCTGAGTATTAACCCAAACTCGGATTTGATCACTAACACAAAAGTAGCTTTTACCTGATCTTTTTATTCAACATAGCTCATTAACATTAGCTTGTAAAGAAGAGAAATTACTTTGAAAAAAAAACCACAAAGGAATGACAACAGCGATTTT…	0	.	.	0	0.906956	ENST00000265371.8|NRP1-201|ENSG00000099250.18|NRP1|protein_coding|intron-3	intron	743	1	0.01	17534	41574	17	2	11	27	20	18	6	31	29.5	13	1	2	10	0	38.5	374	303	Down	Down	NS	DEG
chr10	33321402	33321569	19	-	167	19	10	9	-31.816	-31.7142	3.52273	4.22449	2.83637	2.06373	ATTTAAAGAAAAAAGGAACACACTCTTGACTTAAAGATTAAAAAACAGACACAAGTCTCTACAAACCTGGAGGAGCTAAGGCTGACTTGGTCTGATAAGAGATTAGGCTGTTTTAGATGTGGTAACCCCTGGCTAACTAAGATCACTGTTTTATCTTTTAAAAAAAA	0	.......................((((......))))........(((((.((((((((((......))))).(((....))).)))))))))).((((((((.((((((((((((...((((........)))).)))))).))..)))).)))))))).......	[][[][]][]	-30.3	-0.235779	ENST00000265371.8|NRP1-201|ENSG00000099250.18|NRP1|protein_coding|intron-3	intron	167	1	0	9138	50546	19	4	5	10	22	14	17	10	33.5	1	8	2	4	9	63.5	142	197	Down	Down	NS	DEG
chr10	34121479	34121875	20	-	396	20	7	13	-35.1799	-67.9379	4.2	2.88889	4.15	2.73026	ATTTGAACGGTGTTGTGAAGCGGGTCTCTGAATACACATTTGTTCCAGTGAGTGTGGTTATAAAGCCCCTAGTAGAGACTGGGGTATTGTAAAGCCTAATCTCCTCACACATTATTTTTGTATCGGGATATTTTTAATATGCTCACTAACTAAGCCCATATGCTTTGAAATGTTTGTCCTGTATATTGCTTCATTACTGCTTATCAACAAGTAAGGTTGTGCTGGCTTTGCAGAAAGAGAACAATAGATGATGCTTGATTTCTTTCTGTGCTGGCCAAAGCCAACCATAGGAGCCATTCTTTTGGTAACAAGGCTACCTGTTATCTTACAGCTCGCCAAATGAATGTTCAGACTCTGTTGTTTTAGAAAATCATTATCAGGGCAAAGTCTACCATT	0	......((..((((.(((((((((..((((((((..((((((.....(((((.....((((((.(((((.(((....)))))))).))))))(((((...(((((..............(((((((((((.....(((((..(((......((((......))))))).)))))))))))).)))).......(((((...........)))))(((((.(((((((.((((((((((((.(((((.....)).))).))))))))))))..))))..))))))))..)))))(((......))).....)))))..((((......)))))))))))))))..)))))))).)))))).................))).))))..))........	[[][[[][][]][]][]]	-102.5	0.723717	ENST00000545693.5|PARD3-214|ENSG00000148498.16|PARD3|protein_coding|intron-22	intron	396	1	0.03	9587	1739	3	4	1.5	0	0	0	0	0	0	2	0	2	4	0	21	12	20	Down	Down	Up	DEG
chr10	34194114	34196176	18	-	2062	18	10	8	-45.8803	-36.4966	10	4	4.04021	5.84127	TCTAGAAAGCTATAGACAAAGGAGCTCACAGGCCAGCAACAGAATTGATTAAAGGGATAGGAAGAGTCATGATGAGAGCAAATTAAGTGGCAGAAGTATGAATAATTGGGCTAAGAAAGGGTGAAGTAAGTTTAAAGTAAACCAATTCTATTATAGCTAATATTTCTTGAATGCATATTCTGTGCCCCAGGCACTGCATAAGCCCTTTACGTGGGTTTAGTTTTCACAGCATTTCACTTTCACAGCAACTCTGTGAGTTACCACTGTTATCCACGTGTACCGTACCAGGAAACTAAGGTTTGAGGTAATGGTTAAGGAGCTTGGCCTCATTTTCATAGCTAGCGAGTGGCAAGATTTTCAGGTTTGCAGTGATACACTCTGTCCTGTGCTATTTGATGT…	0	.	.	0	0.0972236	rmsk507361|L3b|L3b-LINE|L3b-CR1|CR1|exon-1	repeatMask-CR1	86	0.04	0.54	72	-1976	93	75	67.5	37	57	53	56	22	35	18	10	21	11	26	20	19	1	Up	Up	NS	DEG
chr10	34320028	34320704	16	-	676	16	8	8	-38.6027	-37.077	2	2.66667	5.64164	2.89846	ATTTCATACTACTTTATTTCACATACTTTAGAAAATAAGTTGTGTTACATACACCAGAAAATTATTTTGAATATGAAAAGAATTGGCAACAAACGTGACTTCAGCATATAGTGAGTTGTGAAGGCACTGCCATTATTCTGTTCCCAAGCCAAGAGCCGACATATGCCCCTTGAACTTCTGCCAAAACTATTAGGCAGAAAACTAACAGAATCGCTACTGATAGTTCCATTCATGATTTATGATAATGGTTGCTGTGGAAGACTAAATCATTTACATTTATTGAGCTCATTTTTCTGTTTATAGTTTCAGACATTGTAGAGGGTCGTAAAATCTATTAAATGATGCATACAGCACTAACAATAATAGCATGAAAATATACCAGAAACTAATTAGAGCTAA…	0	.	.	0	0.493724	ENST00000545693.5|PARD3-214|ENSG00000148498.16|PARD3|protein_coding|intron-18	intron	676	1	0.05	10412	2690	75	8.33333	14.5	0	14	2	0	2	0	7	15	4	0	2	0	0	0	NS	Up	Up	DEG
chr10	34375002	34376329	24	-	1327	24	7	17	-22.1746	-74.2332	5	9.27273	4.37824	3.82101	ACTTTCAACATATCAGAAAAACCTTTTTATTTTAAAGCAGTGAGAAAGACCTGCAACCTGCATGTCTTTCGAGTTAGGCTTTATTTCCATAGCTGTCATCTTTGTCTTAAAATGGAAACTTCATTTTTGCATGCTTTAAGCCCAACCTTCTAGTATCTACAGTTGTAGCTATACAATATTGATACTTACGTGCATTTTCTCTGAGTGTCTAGATAATTAGAATCATACAAAGAAAAAAGGATCAAGTGACTTAATTGTCTAGATTTTTTTTCACTTTCTTTTGTTTGAGTACAAATTATGTTTAGGGTTCTGCTTCCTGAAAAGGCCGCTTGTCCTTGGGGTATAAATTGAGTGGTATATTAGCCCATGTGTGCAGTCGTAGCTTGTTTTATTTTGTAA…	0	.	.	0	0.139591	ENST00000545693.5|PARD3-214|ENSG00000148498.16|PARD3|protein_coding|intron-10	intron	1327	1	0.45	1637	0	116	129.5	128.5	64	119	50.0556	13	21	68	101	85	36	55	19	15	39	47	NS	Up	NS	DEG
chr10	34585630	34587600	21	-	1970	21	7	14	-23.2653	-55.518	3.88889	9.33333	2.34117	8.67296	TCTTTTGCAAAGTTTCAAAGGAATCTAGGGTATGACACATGAATTCCTCTGCCCAATGATGATGATTCTCCTTTGTCCTTGAGGTAGCACTGTGCCTGCTTTTTAATGGTGGTATTTAACTCTGGGAGCAACATTCATTGCATTTTTCAGAGGGGAACAATCATCATCATCATAATACAAGATTATAAAACTCATGGGTCAGGCTTTGCACGGTGGCTGACACCTGTAATCCCAGCACTTTGGGAGGCCAAGGAGTTTGAGACCAGACTGGCCAAGATGGTGAAACCCCATCTCTACTAAAAATATAAAAATTAGCCAGGTGTGCTGGCAGGCGCCTGTAATCCCAGCCACACAGGAGGCTGAGACAGGAGATTGCTTGAACTCGGGAGGTGGAGGTTG…	0	.	.	0	0.0530286	rmsk507956|AluSg4|AluSg4-SINE|AluSg4-Alu|Alu|exon-1	repeatMask-Alu	281	0.14	1	-207	-1482	84	143.5	54.5	36	36	61	122.059	43	83.5	46	31.5	60.5	35	74	0	54	11	Up	Up	NS	DEG
chr10	34608707	34609195	20	-	488	20	9	11	-28.4109	-37.1898	3.22388	5.5	2.6232	2.71784	TAAATTTTAAATAGAATTGTTAGTTTTAAAGATGTCTATGCCATTGCTTTAGAGGAAATACTGACTTGAGTCCAAAATTAGTCGAATTATGAATGACTTATTCATTCCTGGAATCTTAGGATTGTAAAGATTTTTTAAATGTTCTGGGCCTTTTGATGCATCTGTTAACAGGGGTTATCTAGTCAGTTGAGAGAAAATCTGAAGATGCCCAAGGTCCTCATATTGGTTGGTGCAGTATTTGCGTATCACCTATTTCTACTCTCCTGTAGACTGTAGATGATCTCTAGATTACTTGTAATACCTAATACAATATAAATGCTATGTAAATTGTTGCTATACCCTGTTAGTTTTAAAAATTTGTAGGCTGGGTGCGGTGGCTCATGCCTGTAATCCTAGCAC…	0	...................(((((.....(((((((((((......(((((((......(((((((.((..((...............(((((((...))))))).((((((((.((((((...........))))))..))))))))(((.(((((......))))).)))))...)).)))))))..........)))))))...((((((((....((((((((((((((((((((((.(.((((.((((.(((((......)))))..)))).)))))..)))).))).))))....))))).)))))).....((((..(((((...((((........))))......)))))))))((((((......(((....)))......))))))))…	[[[][][]][[][][]][[][]]]	-117.4	-0.0513156	rmsk507995|AluSx1|AluSx1-SINE|AluSx1-Alu|Alu|exon-1	repeatMask-Alu	126	0.26	0.42	-362	173	47	8.5	59.5	13	38	13.1667	33	9	72.5	8	13	24	33	32	0	16.4	0	Up	Up	NS	DEG
chr10	34773918	34776791	26	-	2873	26	12	14	-44.0445	-53.9239	5.68421	4	4.49325	3.69518	TTGTTTTTTTTTGTTTTCTTTTTCCACCAATGGTGGAATTCGGATGGGAGGAGGCTTCTAATTTTCTGCTCACAATGTTGTTCCTTCACTAGTTTGAAGATTCTTCTGTTGTGAAAGACCAAGAGAACATATGATTAGTTAATAGGAGCTGTATTCTATCTGTAGCTTATCTCTTCCTGGCCCCAAATATAGCTTAAAACCTTGCTGTCCTTCCTCTGCTTACTAAAAAAAAAAAAAAAATTGTTCAAGAACTTCAGCTAATTCTGGATTTGTCTTCTGACAAAGTTCCCTGTGGTTCATACCACATTTTTGTTTCCTCCCTGGCCATGTGCTGGCCCCTGAAGTGTTTAGATCTGCTGTTTTAAAAACTGAGCTCCCTAGCCAGTCAGATTAATTGCT…	0	.	.	0	0.0358725	rmsk508300|Charlie20a|Charlie20a-DNA|Charlie20a-hAT-Charlie|hAT-Charlie|exon-1	repeatMask-hAT-Charlie	320	0.11	1	-1864	-689	189	171.5	315	105	128	190	241	127	380.5	181	156	126	94	172	29.1429	98	117	NS	Up	NS	DEG
chr10	35070443	35070570	59	-	127	59	34	25	-201.457	-138.787	18.3077	10	7.115	4.65315	ATGCCCTGAAGCCTAGTTTCCTGTGTTCCTCCATGACAGTGATCTGCTAGACCTAACTAGTGCTGCCCTCTCTAGCAATCTTCTGGGGCTACAGAAGGGCTGCCCTCATTATATGGGGCGTACATTC	0	((((((((((((...)))))((((...........))))......(((((......)))))((.(((((((.((((..((....)).)))).)).))))).))...........)))))))......	[[][][][]]	-36.2	-0.163594	rmsk509068|Charlie8|Charlie8-DNA|Charlie8-hAT-Charlie|hAT-Charlie|exon-1	repeatMask-hAT-Charlie	75	0.59	0.51	72	-52	0	0	2	0	0	4	0	6	4.5	1	3	6	2	5	8	23	21	Down	Down	NS	DEG
chr10	35494881	35497471	21	+	2590	21	13	8	-57.8976	-33.2593	4.12195	3.52	2.84576	2.14256	AATAGTGATTGTCTCTGGATTGTTGGATTAAACAGGTTGGGCCTCTCAAATTCAAAAATTTGAAATCTGAAATGCTCCAAGATGGATCTGCAACTTACTGAGCACCAACCTGATGTTCAAAGGAAATACTCATTGGAGCATTTTGGATTTCACATTTTTGGATTTGGGATGCTCAAATAATGCAGAATTTCAAAATCTGATAAAAAATATCCTAAATCCACAATACTTCTGGACCCACGCATTTCAGATAAGGGGTGATAAGGATACTCTGTGTGTGTGTATGTTTTATGTATCTCTGTGTTTTCCAAGCAAGCTTTTAATTTTTATTTGCAGTTGCATTTTCTTCTTTATATGGCTCTGTATTTTCCAAATTTTCTGCAATAAGCATGCATTTCTTTT…	0	.	.	0	0.046464	rmsk509982|Tigger4a|Tigger4a-DNA|Tigger4a-TcMar-Tigger|TcMar-Tigger|exon-1	repeatMask-TcMar-Tigger	224	0.09	1	-32	-2334	82.5	123	88.9	38	20	48	29	48	51	78	71	43	17	25	57	63.25	98	Down	NS	Up	DEG
chr10	35540043	35540735	25	+	692	25	11	14	-38.0949	-60.9585	3.91875	3.64	2.03272	4.69119	ATGGATGCCTTTTATTTGGTTTTCTTGCCTAGTTGCCACAGTTAGTACCTCTAGTAAAGTGTTGAATAGAAGTATCACGAGTGCACATCCTTGTCTTGTTATTGATATTAGGTGTGAAGCTTTCCATTCTTCTCCATTAAATGTTCTGTGTGCTGTGTGCTGTGAGTTTTTTGTAGATGTCCTTTATCAATTGAGGAAGTTTCCTTGTATTCTTAATTTGTGTAGTGTTTTTATTTTGAAAGGGTATTAGATTCTGTTAAATGCTTTTCTGCATCTATTGTGATTGATCATGTAGTTTTTGTCTTTTGTTCTATTAATATGTTAAATCAACCCCGCATTCCGGGATAATTCCCAGTTGGTCACAGTGTATAATTCTTTTTATATGTCGCTGGACTCAGT…	0	.	.	0	0.0817107	ENST00000374706.5|CCNY-204|ENSG00000108100.18|CCNY|protein_coding|intron-9	intron	692	1	0.03	9800	12283	453.5	355	294.9	186	200	239	214	113	103	489	520.5	58	125	113	230	498.25	463	Down	NS	NS	DEG
chr10	35856764	35856980	18	+	216	18	11	7	-54.9815	-37.7554	5.5	14	369.074	30.7562	TAATAAACAAAGGTATGCATGCATAGTAAATAACTTCTTCAGGTTGGTGGTTTATCTTGTTTATGATGTTTTTTGACATACAATAAGCTTTAACTTTTAATTTAGTGAAAGAATGTCGTGCTTTCATTTATGGTTTGTATTTTTCATTGTCTAGTATAAAAAATCATTACCCAAGATGTTATTCTAAGTTATTTCTCATATTTTCTAAATTTTTAA	0	.........((((((((...((.(((..((((((.((((..((.(((((((((.....((((((((((((....))))).).))))))...............((((((((.........)))))))).....((((((((...........))))))))))))))))).)))))).))))))))).)).......))))))))............	[[][][]]	-32.9	0.0464804	intergenic	intergenic	0	0	0	0	0	0.5	1	0.9	3	0	1	0	1	1	1	0	2	0	0	2	4.25	14	Down	Down	NS	DEG
chr10	37754129	37754366	16	-	237	16	9	7	-46.3744	-34.9362	9	2.15385	6.50961	2.72495	AAAACACAAGAGATGCAGGCAGCACTGTCTTCAGACAGTGGCTGTGCTTGGAAGCAAAGGCCTTAGGGATAGTGACCCACTAGTGCACTTTATAGGAGCAGCTAAATGGCTCAGGCATTAGGAGCCCAAAAGGAGCCCAACCAGCATCCATGCAGTCACTCATCATTCAATAAACTTTGCTTGAGCACCACTGTGTACCAGGCATACAGCCCTGGTTCTACTCAAATTAGAGTCTTC	0	..........(((..((((...(((((((....)))))))(((((((((((((((((((........(((((((((...(((((((.((......((((.........)))))))))))))..((((....)).)).......(((....))).)))))).)))..........))))))))..((((....)))).))))))..)))))))))..)))((((......))))....	[[][[[][][]][]]][]	-70.1	-0.265131	intergenic	intergenic	0	0	0	0	0	36.75	25.8333	19	1	2	12.0714	26.25	7	15.5	0	3	5.33333	1	8	0.666667	1	3.5	NS	Up	Up	DEG
chr10	3786168	3786620	21	+	452	21	11	10	-37.1921	-33.118	3.39506	3.10078	2.22873	2.42794	AGCCCTCACCAAGGTTAACAGCTAGGTTTTCCCATGAACGTGTAAACAATTTAGGTGCAAGCCGACATTTAGTGTGTGTGTTTTTTTCCATATAAATTATCTCCTAAAATATACCGTAATGTTCATTTTTAAGAAAAATGTCGAGACTCGAACCAGAGCATTTTAAAATCCAAAATGGAAAACTGAATTGTAACTGTATTATAGTTTTTGTTTCAAAATAGTTTAATGAACATTAAACATTTTGAAAGAATGGACTATGTAAAAAAAAATTAGAGGGTTTTGTATGTTAAGTTTTAGAGGGTCCGGCAGAAGCATGTGGCTGTAAGACTAGGTGGGGACCTTAGTGAGTCTGGAGTGGAGAAAGGAGGTTTGTCTTGTACCTGCGGTATGTGGGCGGTG…	0	...(((((((.((..(.(((((((.((((((((..((.(.(.((((..(((((.(((((((((((((((...((.(((((((((.....(((.....))).....))))))))))).))))))(((((((...)))))))((((...))))..(((.(((.((((...((((...))))....)))).)))..)))...((((((((((.(((((((((.(((((((....)))))))))))))))).)).))))))))................)).)))))))..))))))))).).).)).))..)))).)).))))))).)..)).)))))))......((((...((((...(((..(((((...((((...((((((((..((.(........…	[[][][][][]][]	-107.9	0.0867491	intergenic	intergenic	0	0	0	0	0	75	133	83.2	10	1	19	9	11	22	34	41	55	41	46	16	26	55	Down	NS	Up	DEG
chr10	38023728	38025209	17	+	1481	17.3333	8.33333	9	-26.1664	-32.0713	3.86905	3	2.94268	3.88978	CATTGTAGTACTGTAACTTCTATCAAGCACAATGAGGCAAGAAAGTGAAATAGAAGTCATACACGTAGAGAAGAAATAAAACTTTATATTTACATATGACATGATTGTATACGTAGAATATTACAAGGAATCTTAGAAAAAAACCTCAGGCCAGGCGCAGTGGCTCATGCCTATAATCCCAGCGCTTTGGGAGGCTGAGGCAGGTGGATCACCTGAGATCGGGAGTTCAAGAGCAGCCTGACCAATATGGAGAAACCCCATCTCTACTAAAAATACAAAATTAGCCGGGTGTGGTGGTGCATGCCTGTAATCCCAGCTACGTGGGAGGCAGGAGAATTGCTTCAACCTGGAAGGTGGAGGTTACGGTGAGCCGAGATCACGCCATTGCATACCAGCTTG…	0	.	.	0	0.0404564	rmsk514558|MER44B|MER44B-DNA|MER44B-TcMar-Tigger|TcMar-Tigger|exon-1	repeatMask-TcMar-Tigger	519	0.35	1	-948	-14	105	146	143	188.283	308.667	135.5	144.25	115.833	257.5	103.667	42	39.3333	20	45	37.5	49.5	32.5	Up	Up	NS	DEG
chr10	38334954	38335104	14	+	150	14	7	7	-42.2651	-40.1877	14	7	2.22417	6.4703	ACTGTATGTAGAACATGTATAAGTCTTTAGAATACAGTTATTGTATTTCTCTACTCTCATCCTTTGGTAGACATATATTAAATGATAACAGTGCATTTTAGAAATAATTTTTATGAGACTATTTTAAATCTGTGATTGAATATCTTGCTT	0	.((((((.((((((........)).))))..))))))(((.(((((...((((((..........)))))).))))).)))..((((.(((((((..((.((((((.((((...)))).)))))).))..))).))))..))))......	[][][]	-19.3	0.0693478	ENST00000640275.1|AL117339.5-201|ENSG00000283930.1|AL117339.5|protein_coding|intron-17	intron	150	1	0.01	1799	23207	22	15	13	2.25	3.83333	6.5	11.75	8.5	16	0.666667	0	4.33333	2	2	1	3	2	NS	Up	Up	DEG
chr10	3841085	3841366	16	+	281	15.5	7.5	8	-39.7509	-34.2345	2.5	2	621.922	3.70191	GCCTCACTCCTGTAATTCCAGCACTTTGGGAGGCCGAGGCGGGTGGATCACTTGAGGTCAGGAGTTCGAGACTAGCCTGCCCAACATGGTAAAACTCTGTCTCTACTAAAAATACAAAAATTAGCTGGACATGGTGGTGCACACCTATAGTCCTAGCTACTCGGGAGGCTGAGGAAGGAGAGTGATTTGAGCCTGGGAGGTGGAGGCGGAGGCGGCAGTGAGCCAAGATCACCCAGCCTGGGTGACAGAGTGAGACTCCATCTCAAAAAAAATAATAATTT	0	..(((((((.(((..((((((....)))))).(((.((((((((((((((.(((.((.((((((((...))))..)))))))))..))))....((((((((((((...............(((((((((((((((.....)))).)).)))).)))))(((...(((((.((.............)).)))))..)))))))))))))))..(((.....)))....)))))).)))).))).))))))))))...........................	[[][[][[][]][]]]	-96.5	-0.0935965	rmsk449563|AluSz|AluSz-SINE|AluSz-Alu|Alu|exon-1	repeatMask-Alu	272	0.97	0.95	13	-9	2	0	0.2	0	0	0	0	0	4	0	0	0	0	0	10	19.5	5	Down	Down	NS	DEG
chr10	38411404	38411746	16	+	342	16.2667	7	9.26667	-31.669	-41.1752	12	16.8485	34.4858	4.78084	ACTTGAGGCAAGGAGTTCGAGTCCACCCTGGGCAACATGGCAAAACCCCGTCTCTACTAGAAATAGAAAAATTAGCTAGGCATGCTACACTCCTGTAATCCCAGCTACCCAGGAGACTGAGGCAGGAGAATCACTTGAACTGGGGAGGCAGAGGTCGAAGTGAGCCGAGATTGTGCCCCTGCACTCCAGTCTGGGAGACACAGTGAAACTGGCCTCAAAAAAAAGAAAGAATATGGCCTTGGCAGAGAGGGGCCAGCCCAGCAGTGCCTTCCCTTGGGTTTCTCCTGTGTAGGCCTCTGCCATGAGGAGGTGCTTCCTTCTGCCTGTCCATGGCCCACAGCA	0	((((((((.((((..........(((.((((((....((((.....(((.(((((.((((............((((.......))))((((..(((..((((((...(((((....))).))((((.......)))).(((((((..((((.((((((..(......)..))).))).)))).))))))))))))).))).)))).....((((....................)))))))).))))))))))))))))))..))))))).)))))))).....(((((..((((...((....((((((.....))))))....))....)))))))))..	[[][[][][]][]][]	-111.4	-0.0274355	rmsk515245|AluSz6|AluSz6-SINE|AluSz6-Alu|Alu|exon-1	repeatMask-Alu	231	0.68	0.79	61	-111	26.8269	14.8333	19.1	3.5	5.91667	4.6	13.3333	4	18	3.66667	0	2.75	17	16.0833	2	3	0	NS	Up	NS	DEG
chr10	41914620	41914811	16	-	191	16	8	8	-24.1176	-25.4743	5.07326	4.24421	6.59186	114.622	CATTCCATTCCTTTCCATTCCATTCCATTCCCTTCCATTCAATTCCAGTCCATTCCATTCCATTGCATTGGAATCGGGTTGATTCCAATCCATTCCATTACATTCCAGTCCTTTCCATTCCATTACATTCCACTCGGTTTGTTTCCATTACATTGAATTCCATTCCATTCCATTCCATTCCATTCCATTCC	0	....................................(((((((.........................((((((.((((((....))))))))))))...........................(((..((....))..))).........))))))).................................	[[][]]	-19.3	0	intergenic	intergenic	0	0	0	0	0	1.11111	2.11905	0	45.75	25.0833	53.6151	2	3	0	0	1	2.1	0	0	0	0	2	Up	NS	Down	DEG
chr10	42599525	42600077	17	-	552	17	9	8	-28.4767	-27.2565	4.93548	2.66667	2.88541	3.47169	ATAAAAGGATTGAAGTCATATAGAGTATTTTCTCCCACCATAAGGGGTTTAAATTTAGTTAAATTAAACATCAATAACAGAAGTATCTATTAAATCCCTAATAGTTGGAAACTGAATATAAGTCTATGTAATGGATGCTTCAAAGAAGAATTCGAAGAGGAAATTAGAAAGTGTTTTGAACTTTGGGTTAATGAAAATGGAATTTATGGGAAATTTACATATAGGAAATTCATAGGAAATATAAAATACATACAATACTCATTGATTTCATTGTTTTCCATTTTGATCCTTAGTCCTTTTTGCTACTTACTTTTGGGTTTAATTTGCTTTTTTGTAGCTTTTTAAGGTAGAAGCACCTGAGGTCATTGATTTGAGATCTTTCTTATGCGACACAAATAA…	0	.	.	0	0.0761222	rmsk516829|L1MEc|L1MEc-LINE|L1MEc-L1|L1|exon-1	repeatMask-L1	202	0.37	0.25	602	-350	39.9444	31.75	15.75	44.6429	19.6176	13	41.5	31	45	9	3	1	15	22	1	1.25	0.5	Up	Up	NS	DEG
chr10	43613929	43614234	50	+	305	49.5	33	16.5	-184.483	-86.8445	9.83396	4.63158	9.49019	13.9404	AGGGCTGGGCATGGTGGCTCACGCCTGTAATCCCAGCACTTTGGGAGGCTGAGGTGGGCGGATCACCTGAGGTCAGGAGTTCGAGACCAGCCTGGCCAACATGGTGAAGCCCTGTCTCTACTAAAAATACAAAAAATTAGCTGGGTGTGGTGGCACACACCTGTAGTCCCAGCTACTCGGGGAGCTAAGACAGGAGAATCACTCGAACCTGGGAGGTGGAGGTTGCAGTGAGCTGAGATTGCGCCATTGCACTCAGCCTGGGCGACAGAGTGAGACTCCGTATCAAAAAAAAAAAAAAGACCTTT	0	(((((((((((.((((.....))))))....))))))(((((((....)))))))((((...(((((((.(((((((.(((...)))...)))))))..)).))))).))))(((((....................((((((((...((((.....))))......))))))))(((...)))...)))))((((..((((((...((((((.....(((..(((((((.((.......))..))))))))))..)))))).....))))))..)))).....................)))..	[[][][][[][]][]]	-109	-0.0353351	rmsk518830|AluSx3|AluSx3-SINE|AluSx3-Alu|Alu|exon-1	repeatMask-Alu	296	0.97	1	-2	-7	1	1.16667	1	4	0	11.5	1	3	3.74359	0.333333	0	2	1	1	98	81.2477	89.4381	Down	Down	NS	DEG
chr10	43867703	43868035	16	+	332	16	9	7	-42.0039	-32.9219	3	4	11.7943	22.0161	GTCGCAGGCCAGCAGGTCTTGGTGCCTTCGGATCCTTAGAGTGTCCTAATTTGGCTACAGTTTTCTGTCTGCAGAAAGGCTCCCAAAGGGAAGACGCCAGGCTGGAACGAGAGTGACTCATCCCGGGCCCTCATTGTGCCTGATTCACCCAGAGGAAGCTTTGTGTGGACACAGCTACCCTCTGGAGATATTTCAGGCCTTTGGGAACAGAGTAGGGTTCCTGCCTTTGTAACGAGCAAGTTCTTGGCTCCCTTCCGCCCTGTTTGCCACCTTCCCTCTATTTCTGTGGTTTCCTTATTTGCCAGTTCCTGGGCCTGGTGGACCCCACCACG	0	....((((((..((((..((((((((..((((....(((((.(........((((.((((.((((((....))))))(((.....((((((....((((((..((..((.((........)).))..))((((..(.((((((....((((((((.((((.(((....))).))))..))))))).).....)))))))..)))).((((((((((...)))).))))))(((......)))))))))))))))..)))))))..)))).....))))))..)))).)))..........)))))..))))))))))((((......)))).	[[][[][][][]]][]	-115.2	0.155157	ENST00000649239.1|LINC00840-203|ENSG00000226808.2|LINC00840|lincRNA|intron-5	intron	332	1	0.05	364	6154	0	0	1.5	0	0	0	0	4	1.66667	0	0	0	0	1	0	21	21	Down	Down	NS	DEG
chr10	44291250	44291549	19	-	299	19	10	9	-57.2031	-51.4828	20	18	390.769	39.0769	AAGTTCCCTGCGCTCCTTCAATCCTCCTGTTTGGAACTTCCCTAGAATTTCACATTATCAACAGCTGAATCAGTGATTATGGAGAGATTTGGGTTAGAGGAAAAGAAGGCAAAGAAGGGGAAAAAACAAATTGGGATAAGCAGAAAAGAAAAATAAATAAATATGTTGTCCCATATCTTCTTGAATCAGTCTCTTAGTCCTAAGAGTAGAAGCATTTGGTCAAACAGCTGTGTCCATTCTAGGAGGTGGCACTACAGAGGGGCTGGGCTTCTACAGCTGATGCAGGCAAGCTGGTCTTT	0	...((((((.(...(((((..((((((.....))).((..((((((.((((.(((.(((....((((...))))))).)))))))..))))))..)).)))...)))))....).))))))..........((((((((.((.....................))))))))))...(((((((.((((((((((((....))))))(((((((..((((((...(..(((((((((((......))))).)).))))..))))))))))))))..)))))).)))).))).........	[[][]][][[][]]	-76.8	0.0641393	ENST00000624407.1|AL137026.1-201|ENSG00000229116.2|AL137026.1|lincRNA|intron-1	intron	299	1	0.03	1045	7962	1	0.111111	2.25	0	0	1	0.05	3	2	0	0.666667	0	0	1.5	0	2	20	Down	NS	NS	DEG
chr10	45622112	45623489	19	-	1377	19	11	8	-47.086	-33.613	5.5	2.66667	2.03387	4.78728	TCAGAAATTATTTTCTTTTTGGGGCTGATACTGTATTGTGCGTGTGTGTGTACACACACACACAATATACACATACACACACACCATATTTTGCTTATCCATTCATCTGTTAATAGACAGTTGTATTGTTTCCATGTTTTAGCTATTGTGAATAATGGTGCTGTGAACATGGGTGCACATATATGTCTTTGAGACACTACTTTCAATTCTTTAGAATATATACCCAGAAATGAAATTGCGGGATCAGAAGGTATTTCTATTTTTAATTTTTTGAGGAACCGTCATATTGTTTTCCACAGTTGCTGTACCATGTTTCATTCCATCGACAGTGCAAAAGGATTCCAATTTCTCCACATCCTTGGCAACACTTGTTATTTTCCTATGTTTTTGCTAGTAGCC…	0	.	.	0	0.383281	ENST00000374366.7|ZFAND4-203|ENSG00000172671.19|ZFAND4|protein_coding|intron-9	intron	1377	1	0.22	1093	3852	18.6167	20.116	25	66.8911	47.3995	85.5547	41.9543	5.40278	52.55	15.7876	4	9.38158	8.43468	22.5628	2.41313	65.3923	7.85574	Up	NS	NS	DEG
chr10	46801984	46802334	20	+	350	20.25	8.25	12	-28.5695	-46.5094	4.82963	4.13307	2.28569	2.06387	ATCTACTATTTCTTTCTCTTGTCTCATAAATCTAAACCATCAACCTGCTTATTTTTGTATACTGTCACACTGTGTATTCCCTGCATTGAATGCATTTCTATTGACATTGTCTGTAAAAATTGTGGGAAGTTGTCTGCACCCTAAATTTTCTGTTATGGGGATTAAATATCCAGTATCCATGTTTTTCCAAGTCTTACATCAGAAAGGGTAAATACAGCCCTCACAGCAGCCTGTTGTTTGTCCTGCAATTGTGTTTCCATCACATTACACAAAGCCTCTTTGTCTTCGTGGTTGTACCCTGCTAATAAGTTTTTTTTTAAATTATGTAATGTGTGTATATACAAATACCT	0	...................................((...((((((((..(((((((.(((.(((((....((((((((........))))))))......))))).)))...)))))))((((((..(((((.(..(((((.....(((((.....((((((((((((.........)))))).....))))))....))))))))))..).))))).))))))))))...))))...)).......((((((...((.((((((((((((((...))))).(((..((((........))))..)))...............)))))))))))...))))))......	[[][]][[][]]	-62.4	0.145121	ENST00000580094.5|BMS1P1-202|ENSG00000204177.10|BMS1P1|transcribed_unprocessed_pseudogene|intron-8	intron	350	1	0.03	3816	6661	99.5	73.2833	74.1667	90.3667	69.5833	103.183	61.0833	41	101.333	33.5	22.0833	96	74.6667	90.6667	13.3333	15.0833	34.0833	Up	Up	NS	DEG
chr10	4762155	4763766	20	-	1611	20	9	11	-45.0335	-59.4512	5.4	5.5	5.90953	2.71702	TAATCAAGGGGTGGTCATTTTGGGCAGATTGCTCAAAAGTGGAGTTTCTGGATGAGAGTACTGTTTTCTTTTTTTAGAGACAGGGTGTCTCTCTCACCCACCCTGGAGTGCAGTGAATGATCATAGCTCACTGCAGTCTGGAACTCCTGGGCTTAAGTGATCCTACTGCCTCAATGTCCCACAGTTTTGGGATTATAGGGGTGAGCCACTGCATCCGGCCCAGAGTATTATTTTCACATATGGTCTAGTTGTCAGCCTTTTGCGTAGTTGCCCTCTCAGTGTATGGCAGCTCCAGTGGTAGTTACAGAGTTTCTAAAAAGGAGAGACTCACAGGGGTAAATTTATGAATGGAGAATCTCAGGAAATTGTTATGACCCTGCATTTGCATAGAAAACTCCA…	0	.	.	0	0.0629787	rmsk451035|MamRep1879|MamRep1879-DNA|MamRep1879-hAT-Tip100|hAT-Tip100|exon-1	repeatMask-hAT-Tip100	156	0.1	1	-292	-1163	0	0	0	0	0	0	15	0	2	0	0	0	0	0	33	124	107	Down	Down	NS	DEG
chr10	48335181	48336243	25	+	1062	25	11	14	-49.5272	-64.7222	6.05	4.30769	2.19514	2.67922	ATGGCACTCTTTTCACCAGGTTTTCCTTTTTTTTAAATTGTCGTTTTCCATCAAAATTCTAGTTAATCATGCAGTGGAAGTTTATTATGTTTAAATAAATTTTAAAAAGTTTAAGTGCTCACTTCTGTTTAATATATTAAATATTGATATATCAACATAAATAAAAGCTTCTGTTAACAAAGTTCTTTGTTTAAAAAGTATAAAGGAATAGTGATAACCAAAAAGTTTGACAGCTGCCATATTATATAATATCAAAAAATTATTTATTACTTACTACTCATCTCACCAGCAAAATCATTGGATCCTGCACAGGGATAGATACAAATTTTGCAAAATTTTAATTTTCACTTGATAGTTTTAATTTTTTCATTGGCAATAAATACTGTCATTTATTTTTCT…	0	.	.	0	0.167092	rmsk526849|Charlie1a|Charlie1a-DNA|Charlie1a-hAT-Charlie|hAT-Charlie|exon-1	repeatMask-hAT-Charlie	176	0.17	1	-61	-825	45	1	20	54	32	90	10	10	26	7	19	13	1	8.33333	27	45	58	NS	Down	Down	DEG
chr10	48410343	48411540	80	+	1197	80	14	66	-34.63	-316.11	5.18782	8.12308	3.34556	6.48452	AAGCAGTTGTGCATCTTTGCCCTGGCATGATACCAGTCTGCTTTCTGTGTCTATAGATTTGCCTTTATGTTTCCATTTATATGAAATACGGCGTGATGTTTTCAAGATTTCTCCATGTTTACCGTGTATCAATAGTTCATTCCTTTTTATGACTGAATAATATTCTATATACCATATTTCGTTCATCCATTCATCCATCGATGGACATTTGGGTTATTTCTACCTTTCAGCTATTATGGATCGTGCTATGAAAATTCAAGCACAAATATTTGTTTGAATATATATTTTCAGTCCTTTAGGATATACCTGTGACTGGAAGTGCTGAGTCATATGGTGATTCTATAGTTAACTTTCTGAGGAACCATCAAACTGCACAGTGACTGCACTATTTTACATTCC…	0	.	.	0	0.483376	ENST00000395611.7|MAPK8-207|ENSG00000107643.16|MAPK8|protein_coding|intron-5	intron	1197	1	0.12	175	8614	862	688	780	1621.33	1517	1652	532	421	555	550	569	53	70	127.333	616	1349.5	1315.5	NS	NS	Down	DEG
chr10	48472718	48474158	24	-	1440	24	15	9	-67.341	-36.6667	4.875	2.32258	2.85493	2.00987	ACTTATATTCTGAAAATAACAAAGCATTGCTGAAAGAAATTGAAAAAGATCTAAATAAGAAGAAAGACATCCCATGTTCAGGAATGAGAAGAGTTGATATTGTTAAGAGGCCAATACTCCTCAAACTGATCTCTGAACTTCCACGCCCAGTTCAGGGAACGCAGCCCCAGAAGGATGCATGGCGCAGTACCTCCTTGCCAGCTCTCTCTGAGAGGAGAGAGAAGGGAGACAATAGTCACCGGGTCCCCAGGGCTGCCTCGGCATCTGGTGGGTGCTTGAACATGTGTATCCCTTGCCTGGTTGTCTGCAGAGAGTCTGCAAGCCCCCTTAAAGCCTGGAATTTATATGCATAGGAAGGGGTTTAGCCAAGCCCATTGCATTGAAGTGTGAGAGGAGGCA…	0	.	.	0	0.0507848	rmsk527054|MIRb|MIRb-SINE|MIRb-MIR|MIR|exon-1	repeatMask-MIR	200	0.14	1	-390	-850	0	0	0	28	30	62	7	8	15	0	0	0	0	0.333333	127	325.5	342.5	Down	Down	Down	DEG
chr10	48486026	48486196	18	-	170	18	8	10	-34.3389	-43.8381	2.66667	2.5	5.58289	3.83824	ATGAAGGGGTATAATATCACTTAATGTAGACTGTGATAAGTTAAAGATGTATACCATAAACCCTAAAGCAATTCCTACAGCATGAAGAGAGTGAGATTTTTACTAATAAGCCAACAAAGCAGATAGAATGAAGTCATTAAAAACAAAAAACAAAAACTCCATCCAAAACA	0	..((.(((((......((((((....((..((((((...(((..((................))..)))...))..))))..))....))))))((((((..(((....((.......))...)))...))))))....................))))).)).......	[[][]]	-16.6	0.147328	rmsk527071|L1ME3B|L1ME3B-LINE|L1ME3B-L1|L1|exon-1	repeatMask-L1	170	1	0.14	119	884	0	0	0	6	0	0	0	0	0	0	0	0	0	0.333333	13	2	7	Down	Down	NS	DEG
chr10	48581642	48582381	20	-	739	20	10	10	-47.9403	-45.5396	10	4.28571	2.39325	5.36419	AAACGTCATAATGAGGTACTCTGTGTGCTGCCATCCAAGACACCTGGGCCAGAAGCACTTGGGCAATCCAGTCCCTGTGATGGGTTTCAGAGAGAGAAAGGGTATCTCTTGGGGATAAAACAGGAAGGGACCTTAAAGGACTTGTCCGAAAAGCTGCTTCTAGTCATGGGTCCAAGTCAGAGAGGGCAGATCCCCTGTTCGGTGTCACAGGTCACGGAATCTTGCTGGGAAGGGACCTGGTTCACATCCCAGCCATCCCCACAGCTTGGGGGCAGAGAGGGGACTCTGGGATGGGCAAGGGGTGAAGGGGGAGCTGGGCATGAGAAAATGTCCCTTTCCTCTTTCAGTTCTTCTAAGCATGTCAAGGATGAAGTGTCAACCCTGTGAGCCTACCTTTGA…	0	.	.	0	-0.240107	rmsk527252|MER113|MER113-DNA|MER113-hAT-Charlie|hAT-Charlie|exon-1	repeatMask-hAT-Charlie	317	0.43	1	-320	-102	0	0	0	0	0	0	13	3	0	0	0	0	0	0	20	67	75	Down	Down	NS	DEG
chr10	48602816	48603448	28	-	632	28	13	15	-48.6407	-61.8722	4.68987	3.88889	3.55838	3.36572	ATTTTACTGAAATGACAGTATTTTGGATATATTGGGTTAAATAAAATCTATTATTAAAACTAATTTTACCTGTTTTACATTCTTTTACTATAGCTACTAGAACATTTACAAGTACATATGTGACTCATATTATATTTTTTATATTTCTATTGGACAGTGCTAGTAAGAGACCAGTGCTTCAGCAAAGGGGCTTACAGGCAGCCTGTCTTTGAAATCCAGGATTTCTCATAAATGTTTGTTTTAAGTCAATGGTTCTCAACCAGGAGCAATTTGCCCCACTAGAGAACATTTGGCATTGTTTGGAGTATTTTTGGTTATTCCAACTGAGGGGTGCTACTGGCATCTAGTGCGTATAGGCCAGCCATACAGCCCTCTTCCAGTCCTCAGTGTTCCATGAGG…	0	.	.	0	-0.00257842	rmsk527284|MER20|MER20-DNA|MER20-hAT-Charlie|hAT-Charlie|exon-1	repeatMask-hAT-Charlie	115	0.18	1	-246	-271	3	1	1	0	5	0	23	13	45	0	0	0	0	0	463	664	1111	Down	Down	NS	DEG
chr10	48633391	48633602	16	-	211	16	7	9	-35.1003	-46.5686	3.5	2.57143	2.56938	7.06579	TATAATCTCTCTGCTTCATTTCCTCATTGTAAAAGTGAGACCACAATAGGCCATATCTCACAAGACTGTAATAAGGATTACATGTCTAATTAAAAGAAAAGAGTTCAAGGAAAGGCACAGGGTAAACCCTGAATAAGTGGGAACTCCCTTCCAGACAAACAATCAGATGCCACTGTTAATCTCTGGCTGAGAATTGTTTCCTTTGGGAATT	0	...........((((...((((((..........((((((((......)).....)))))).((((((((((....)))))).))))....................))))))))))(((((....))))).......(((....)))(((((((.(((((((.....((((..(.....)..)))).....)))))))..)))))))...	[[][]][][][]	-48.8	0.0373996	rmsk527326|MIR|MIR-SINE|MIR-MIR|MIR|exon-1	repeatMask-MIR	139	0.66	0.69	63	-72	0	0	0	0	0	0	8	0	1	0	0	0	0	0	1	11	27	Down	Down	NS	DEG
chr10	49038478	49038671	25	-	193	25	11	14	-64.644	-85.9195	22	2.33333	3.29499	777.617	AGTGTGCATGGGATATCCCGCCTTAGCCCATGGCATTCCCATCCAGAAGCTAAATCGTGGTAAAATACACATAACAGCAAACGTACTATCTTCATCATTTTTAAGTGTACAATTCAGTCATGTGAAACACTCCCACTGTGGTGTGGTCAATCTCCAATGCTCTTTTCATCTTGCAAAACTGAAACTCTGTACT	0	(((((.((((((.((........)).)))))))))))......((((.(((.....(((........))).....)))..............((((((.....(((((....((((......)))))))))......))))))(((.......))).(((............)))..........))))....	[][[][][][]]	-33.3	-0.234571	ENST00000332853.9|VSTM4-202|ENSG00000165633.13|VSTM4|protein_coding|intron-7	intron	193	1	0.01	8311	18703	0	0	0	0.333333	5	0	1.5	0	0	0	0	0	0	0	3	1	21	Down	Down	NS	DEG
chr10	49068536	49068817	23	-	281	23	8	15	-39.6373	-81.144	3.2	3.75	6.70605	670.605	ACGCACCCTTTATTGGCTGATTCTCTTCTTGGTCTCCGGCACTTTCCAGTGGGTTTCCTAGGATCACCTCCCACATAAACTCTTGACACTTGAATCTTTTTCTTAGGATTTCTGCTTCTTGGGGAGGCTAATCTGGGTTGGCACACTTCGGTAAATATTAATAGCACTAATTATGCTATGCATATTTAAGGGTGACTCTCAGTGAAGTCTATTTCTCAGGTGCCTGTAAACCTCATCTTTGATGTCCAGAATCACTTTTGATCCTGTGGGCAGTCCCTCTT	0	..(((((((((((((((((((((.....((((((((.((......)).(((((......(((....)))))))).....(((..((..(..(((((((......)))))))..)..))..)))))))))))...)))))))).(((((...(((((((..((((((.......))))))..))))))).))))).....))))))))...........))))).........(((....)))((((((.(((((....))))..).)))))).........	[[[][][]][]][][]	-65.4	-0.200504	rmsk527990|LTR16C|LTR16C-LTR|LTR16C-ERVL|ERVL|exon-1	repeatMask-ERVL	134	0.48	0.84	25	-147	0	0	0	5.33333	0	0	1.5	0	0	0	0	0	0	0	12	19	0	NS	Down	NS	DEG
chr10	49172769	49173089	15	-	320	15	7	8	-38.3234	-43.9771	7	16	243.625	243.625	GCAGGCCTCCCTTGGCCCCATAGCTCTCAGCTCTGGAAGACATTCTTGCTTCTCAGTTTCCCCTGAGGCTCTGAGTTAGGTGTCACTGGTCTGAATTGGATCTTCTGCCCCACCTGTTGACCAATCACAGTTGACAGGAAGAATAAATGTGCTAATTGGTCAGGCAGGGTTCACACATTCCCCAGGAGCCAGCCCTGTGGGAGTCACGTGGAGTGCCTCCTGGTGTGCTTGGCTCCCCCACTTTGCCCATCACCCCTAGAAATTGGCAGATGCCCGTCTCAGGTGGTGGTGTGCTTGCTTGTAGAAGGGCAGCTGCCACT	0	.((((((.....((((.((.((((((..(((((((((((.((....)))))).)))..........))))..)))))))).))))..))))))...(((.....((((((..(((((((((........)))))))))............(((....)))(((((((((..........)))..(((((((((....((((((.(((.....))).))))))....)).)))))))........((.((((((((((.((.((.(((....))).)).))))).))))))).)).)))))).....))))))...)))..	[][[][][[][][]]]	-115.5	-0.308974	ENST00000374156.8|TMEM273-204|ENSG00000204161.14|TMEM273|protein_coding|intron-1	intron	320	1	0.03	5098	4807	0	0	0	0.666667	0	0	1.5	0	0	0	0	0	0	0	3	9	10	Down	Down	NS	DEG
chr10	49379463	49379747	17	+	284	17	7	10	-39.5674	-56.5249	14	20	361.69	361.69	CATCGTTAAAGAAGAAGAGGGGAAAGATGGTTTTGGGGGGCCTCAGAGGAGGAAGAGGTCACTTCTGACTCTGAGGTCAGCCTTTGTGGACAAACGCTATGGCCAATACAGCCCTCAGAAGCTGGACACTTCAGCCTGGCCTGGAAGTCCAAGGGCAAAGACCAAAGCAAAGCAAAACATCCTTGACTAATGCAGGGGCCTTGCCCTTAGGAAGGCCATGGCCAGACCTCTGCTAGCACTCCCTTCCCCTGAACATCCTTCCCCTCATCTTCAGACACTCGGTG	0	(((((.....(((((.((((((((.((((.(((.((((((((((((((..(((((......)))))..)))))))))).(((...(((......)))...))).......((...((((.((((((...))))))(((((((((...(((((((((((.(.((...(((.(((((.......))).))..)))...))).)))))))).)))...))).))))))...))))...))........)))).))))))).)))))))).))))).......)))))	[[][][[][]]]	-120.4	-0.165261	intergenic	intergenic	0	0	0	0	0	0	0	0.333333	0.833333	0	0	0	0	0	0	0	0	0	0	1	0	19	Down	Down	NS	DEG
chr10	49387369	49387496	43	+	127	43	10	33	-31.4261	-135.898	2.64151	5.93258	15.9803	11.7624	GACTCTGGGTCAGGCGTGGTGGCTCAGGCATGCAGTCCCAGGACTTTCGGATGCCAAGGTGGGCGGATCACTTGAGGTTGGGAGTTTGAGACCAGCCTGGCCAACATGATGAAACCCCATCTCTTTT	0	.......((((((((.((((..(((((((.(.(((.((((((...((((..(((....)))..))))...)))).))))).).))))))))))))))))))).....((((......))))......	[][]	-45.5	-0.0452969	rmsk528491|AluSz|AluSz-SINE|AluSz-Alu|Alu|exon-1	repeatMask-Alu	120	0.94	0.38	-7	194	0	0	0.333333	0.833333	0	0	0	0	0	0	0	0	0	0	22	41	45.5	Down	Down	NS	DEG
chr10	49521234	49522724	18	-	1490	18	8	10	-29.8615	-39.1573	3.15493	5.71429	4.49059	4.32177	AATAAAAGTGTTAATCTCAACATATTGATTATAAATGGAGCAATATATATTTTTCCAATTAAATTGGGTCAATATTAAATATGTTTAAAATATATCAGTATTTTGATCAAGAGCAATTTATTTTGATTGAATTTTAAATGTGGGTTTAGTTAATTTGATGGCAATAAGTTTTTCTTAATAATGTTAAGATTGTAAAACAATTTATTATTTCCAGAGCCAATATTTTGCTAAAGCTACAGTGAAATCTCAAATGAATTTCAGAAATATCAATAACTCTTAATTGCCACCAAAATACGATAGCTCTTAACATTTTATAGCTACAGTTATTAAGGCTGTTAAACTGCAGATATCCACATTGAAATATTTGTTATTACATCTCCTTTGGTGCTGTTTGGTTTG…	0	.	.	0	0.380986	ENST00000515869.1|ERCC6-208|ENSG00000225830.13|ERCC6|protein_coding|intron-5	intron	1490	1	0.22	1308	4113	29	37	48.3333	71.1667	39	75	61	76	30	70	67	40	11	14	101	138	213	Down	Down	NS	DEG
chr10	49550245	49550639	41	-	394	41	28	13	-142.476	-51.9641	10.1818	3.15152	11.2634	121.645	AGCCGGGCACAGTGGCTCACACCTGTAATCCCAGCACTTTGGGAGTCCCAGGCAGGCAGATCACTGGAGCCCAGGAGTTCAAGACCAGCCTGGCCAATGTGGTGAAACCCTGTCTTTACTAAAGATACAAAAATTAGCTGGGCTTGGTGGTGCTTGCCTGTAATCCCAGCTACTCAGGAGGCTGAGGCACAAGAATTGCTTTAACCTGGGAGGAGGTTGCAGCGAGCTGAAATCACAACACCGCACTCCAGCCTGGGCAACAGAGAGAGACTGTGTCTCCAAAAAAACAAACAAAACAAAACTCTGATCTCCGAATTCTTAGGGAGACTGATTTGAGTAATAATAAAACTCTGGTCTGCACAGCCAGCTCTGCATGAATTACCCTTTCTCTATT	0	....((((.(((((((((...((((...((((((....))))))....))))...).)).))))))..)))).((((((((...((((.((((....(((((((......(((((((...))))))).......((((((((.(((..(((....)))..))).))))))))(((((....))))).........(((((.((((((......)))))).))))).............)))))))..)))).))))....(((((.(((((...))))).....................((((.(((((((..........)))))....)).))))............(((((.......))))))))))..)))))).))...........	[][[[][][][]][[][][]]]	-121.8	0.0446927	rmsk528726|AluSz6|AluSz6-SINE|AluSz6-Alu|Alu|exon-1	repeatMask-Alu	300	0.76	1	-1	-93	0	0	0.333333	1.16667	0	0	0	0	0	0	0	0	0	0	53	82	59	Down	Down	NS	DEG
chr10	49730997	49731186	14	-	189	14	7	7	-36.3255	-39.9031	14	14	2.79012	334.815	ACCATGCTGGTCCAGCTGGTCTTGAACTCCTGACCTCAAGTGATCTACCTGCTTTGGCTTCCCAAAGTGCTGGGATTACAGGTGTGAGCCACCATGCCCAGTTCCGTTATATCATTCTTATGCCTTTGCGTCCTCATAGCTTAGCTTCGCCTTATGAGTGAGAACATAGAATGTTTGGTTTTCCATTCC	0	((((.((((...))))))))...(((.....((((....(((((((...((((((((....))))))))...))))))).((((((......))))))......(((.....(((....))).....)))((((((((((........))..)))))).))((((((...)))))))))).....))).	[][[][][][][]]	-45.7	0.0980646	intergenic	intergenic	0	0	0	0	0	1	0.2	0	12.1667	2	4	0	0	0	0	0	1	0	2	3	2	3	NS	Down	Down	DEG
chr10	49846752	49847678	23	-	926	23	11	12	-44.721	-49.1531	5.456	4.17391	3.04286	2.46022	ATTCCAATTATGACCTTTGTAGCTTTCTTTCCAGTCTTCAATTAGTCCAGGCTCACACCTTGGTATTCTTTAAACTGGAACCATTTCTCAGCTTTTCCTTGTGTTTGTTCACTTTGATATTTCTCAAGTGGATAGGCTAGTTATTTTGTAGATTGTCCTTCTTGTGTTTGCCCACTGCTTCTTCCTAATTAGGTTCGGGTTATTCATTTCGGTAGGAATCCCACTGAAGTGATACTGTGTTCTATTTAGTATATCTTTTGAGGAGACATGTGATAGCACTTTGTCCCAATATTTGTGACACCAGTGTAATGACTTGGTTAAGTTGGGTTGACCAGGTTCCTCCACTGTCAGGTTATACTTTTTCATTCTGTAATTAATGTATCGCTATATATTTTATAT…	0	.	.	0	0.203725	ENST00000402038.7|PARG-201|ENSG00000227345.8|PARG|protein_coding|intron-14	intron	926	1	0.07	9627	3120	69	31.7	36.5	80.6667	73	85	32	20.5	32.5	20	45.5	13.5	36	16	29	53.5	46.3333	NS	NS	Down	DEG
chr10	49912681	49912949	131	+	268	131.347	87.3468	44	-731.843	-338.556	20.2142	8.22145	4.0415	2.06097	AGGCCAGGCACAGTGGCTCATGCCTATAATCCCAGCACTTTGGGAGGCTGAGGAGCGAAGATTGCTTGAGCCCAAGAGTTCAAGACCAGCTTGGGTAACAATGGTGAAACCCTATCTCTACAAAAAAATACAAAAAACTAGCCAGGTGTGGTAGCACATGCCTGTAGTCCCAGCTAAACGGGAGGCTAAAGTGGGAGGAAGTATACAGCCCCGGAGGTTTGAGGCTGCAGTGAGCTGTGACAGCACCACTGCACTATAGCCTGGCTTT	0	(((((((((..((((.((((.(((.....((((((....)))))))))))))((((((...))))))..(((((((.(((...)))...)))))))......(((...)))((.(((((.((................((((((((((((......)))))))....((((........)))))))))...))))))).))....(((((.(((....))).)))))(((((.((((...))))..)))))))))...))))))))).	[[][][][][[][]][][]]	-91.3	-0.158265	rmsk529372|AluJb|AluJb-SINE|AluJb-Alu|Alu|exon-1	repeatMask-Alu	263	0.98	1	-1	-4	16	0.7	31	15.1667	20	28	12	7	35	0	0	22	13	21	79.5	226.767	213.146	Down	Down	NS	DEG
chr10	502918	503715	27	-	797	27	16	11	-58.9963	-52.1178	6.26087	6.08511	10.1586	2.90536	TAACTCGGTGTTTGGCACAGCAGAGGGGTAAGAGCCGAAGGAATATTGCTGGATGTTCTTCAAATGACTCTTCCCTCTCAGGGTGGAAGCTGTGGTTAGCACCCACTGGTTTTGGGTCTGTCAGTGACGACTCCTGGATGGTCAGGTGGTGCTCTCAGAGAAAGAGGCTAGGAACACTTCCATGGTTTTCCGCCAGCTTTAAGATACATCTTTGTAGCCCTTGGTTCCATTTGTTTCTCCCTTGTAGTTTTATTTTGCTTGTTAAATTTATGTATAGTAGCACTGCCACTCTCTTTTGTGGTCAGTTCTTTTAGTTTCCGAGTGCTTATTATGTCCATCCACTTCATTGAAGTGTCTGTTCGATCTTTGCCAGTTTTTAAATTGGAACGTTTATTGTCC…	0	.	.	0	-0.285855	ENST00000280886.12|DIP2C-201|ENSG00000151240.17|DIP2C|protein_coding|intron-1	intron	797	1	0	185778	16388	93.6667	76	48	221.333	284	251	251	222.333	248.333	28	2.25	26.1667	2	8	139	379.833	277.333	NS	Down	Down	DEG
chr10	50479391	50480476	21	-	1085	21	12	9	-49.6967	-37.9113	12	3	2.11928	2.46057	CACCAACTACCTAGTCAGTCCCAGTGAGAGAATCTGGATACCTCAGTTGAAGGTGCAGGATTCATTCGCCGTTTTCATTCTGCTTGGTGGGAGCTGCTGTCCACAGCTGCTTCTAAGCAACCAAGTAAGCATTTATTTAGCACTAACTGCCAGGATATTCTTGGTGCTTAAGATATACATCAGTGACTGCTTAATACTCTCGTTTTCTTTAAGACCTAGCTCAATGTCATGTGGACCATGTGGACCAAAACCAGAAAGCTTTTGCTGAACTACCAGTGTGGGTGTGGGTGAGGTACTCTCCTGTGAGGTATCCTCTCATGTAGTACTCACTGCATGAGTTATGTTCCTGTATACTATAGACGTTCATCCTTCTTTCTTTGTTTTAGGTTGAAAATGTCA…	0	.	.	0	0.125966	ENST00000429490.5|SGMS1-203|ENSG00000198964.14|SGMS1|protein_coding|intron-3	intron	1085	1	0.02	39354	12459	21	2	1	29	39	2	21	23	35.25	36	50	17	12	5	22.5	40	34	NS	Down	NS	DEG
chr10	50516779	50519356	18	-	2577	18	8	10	-32.3899	-42.9852	4.16	3.57143	3.22087	3.48425	ACAGGTAAGTCCAGTGCTGCTCAGAGTGCTAACCTGAGATGAAATAAAGAGCTTGACCTAGAACGTAAAAGTTAGATGAACGAAACAGTGTCTCTAGTGTTATCGTTGATTCTATGTCTGTTTCTATGTTCTATTTCTGTGTCTGTGTATATGTTGATTACTATGTCTGTATATATAATCTCCAAACAATATATTGCTTAGCTTTAATTTTAAGCTTGAACAGAATAGTATATTGCATGTAGTGTTCTGCAGCTTGCATTTTTTTTTGCCCTGTTATGTTGTAAGATTTACTTGTTGCATGTAACGGTAGTAAATTAATTTTTCTGGTTAAGTTAAATTCTATGGTGAGAATTGATCACAGTTTATCTGTTGTCTCCCTTCCCTCCAATCTTTGGTATT…	0	.	.	0	0.048473	rmsk530468|AluSq2|AluSq2-SINE|AluSq2-Alu|Alu|exon-1	repeatMask-Alu	303	0.12	1	-638	-1636	113	54	96	127.143	168	121	111	133	141.25	95	67	44	27	52	98.5	141.5	149.091	NS	Down	NS	DEG
chr10	50655831	50657608	40	-	1777	40	9	31	-24.1798	-134.587	4.12214	7.11475	11.1983	3.79305	CTTTTTGAGTCTTTTTTTAAATCTTAAGGTCATAGAAGTGTCCTCTGTATTACTTTTTAAAAACTGTACTGTTTTATGTTACACATTGGCTTCTATATGAAATAATTTTTGTGTATGTTGTGAGGTTGGATGTTAATATTCATTTTTCTCTGTACCGATGTATGAAAGACACCACAATTTATTGAAAATGAATCTTTTCCTCATTGTACTGAAGCACTATTTTTTTCACAAATCAGCTAAATATATTGTGTGGTTCTCTTTATGAGCTCTCTATTCTGTTTCATTGAAATATCTATACTTGCACCTTTTCCATAATGTCATAATTGATATACATTTATAAAAACTTTATATCTAATAGTGTAAGTCTTCACATTATATTTTTTCTTCAAAGTTATCTAT…	0	.	.	0	0.051186	intergenic	intergenic	0	0	0	0	0	241.5	170.833	164.833	49.6667	19.5	39.5833	534.167	387.5	539.25	86.5	131.5	172.833	207.5	282.833	355.833	670.5	857.833	Down	Down	Up	DEG
chr10	50660769	50660916	19	-	147	19	11	8	-53.1953	-39.6564	22	16	10.7653	26.9133	AAAGATTTTTTTCTAAGTAAAATGGCCCCCAAAGAGCCCAATGATTTTTTTAAGGGTTTATTTTTAATTTTTAAAAAACTGGATAAAAATGAAAGCTGTAAAATATGGGAAGAGGAGCAAGAGAGCTGCTGAGTTTGCATTTGAAAT	0	....((((((.((((........((((......).))).......(((((((((((((.......))))))))))))).)))).))))))..............(((.(((.((.(((......))).))...))).))).......	[[][]][]	-19.5	0.847625	intergenic	intergenic	0	0	0	0	0	2	2	1	2	2.5	1.5	0	0	1.75	0	0	0.5	0.5	0	4.5	2	15	Down	Down	NS	DEG
chr10	50865051	50867204	22	-	2153	22	8	14	-24.711	-51.8842	3.6	3.81818	19.0293	7.15631	TTGATATATTGATTTCTTTTCCTTTGGATAGATACCCAGTAGTGCCCAACTACGATTTCTAGTTCTGTTTTTGCCAAGCTATGCTTTCATGACTCGTTAAATGTGTTTTTCTAGTATGTACTCCTCTTACCTTTGTCTTGTATCTTCCCCAATTTACCATTTGAAAGACATTAAGAAAAAAAAAAAAACAGGCCAGGCATGTTGGATCACGCCTGTAATCCCAGCAGTCTAGGAGGCCGAGATGGGAAGACTGCTTGAGCCCAGGAGTTCGAGACCAACCTGGGCAACATAGCTAGCCCCATCTCTATTTTCTTTTAAAAACTTATATACATATATTACTCATTTTCCCTCTTTGTCTGTTTCCCTAGCTGCCAACTTATGGTCTGCTAGGGCAGTAAG…	0	.	.	0	0.0494982	rmsk531047|AluJo|AluJo-SINE|AluJo-Alu|Alu|exon-1	repeatMask-Alu	117	0.05	1	-190	-1846	1364	1179	1321	4	0	12	148	62	128	269	232	201	146	295	3	10	9	NS	Up	Up	DEG
chr10	50880485	50880782	16	-	297	16	9	7	-28.6588	-21.9285	2.7	2.6	3.84364	2.10251	GCACAAATGAAATTTTTTATTTCTATTGATTTTAGTATTCTATCCAGCTCTTCTACTGGGATTCTGCTTAGTGCTTATCTTTCCATCTGGGGCCTTCAGCATGAACTAAAATGTACTTTAAATTATTAGATGTAATTAAACTCTAATGCCTCTGATTATTTGAAATGGAAGTCAGAAATCAAAATCAGGTTCCATGGGGGGAAAACTGTGTTGGCACATATAGATGTTCATCTCAGGAATCCTCTTTCTAACCTTCTTTTCCGAAGATCCCTAAGAGTTCCTCGCCATTCATGTACT	0	(((..((((................((((((((.(..((((((...(((((.....(((((....((.....))......)))))...))))).....((((........))))..(((((((.((((((.(((.(((.....)))))).)))))).)))))))))))))..).)))))))).....((((((.((((((((...((((((......))))))...))).)))))))))))(((((......((((......))))......)))))........))))..)))...	[[[][][]][][]]	-58.4	0.0799712	ENST00000373997.8|A1CF-204|ENSG00000148584.15|A1CF|protein_coding|intron-1	intron	297	1	0.01	4798	16405	39	26	10	3	0	11	2	9	9	8	13	3	19	18	2	8	9	NS	NS	Up	DEG
chr10	50881044	50884354	22	-	3310	22	7	15	-20.8875	-56.4928	2.9697	3.17797	2.91731	2.23375	TTACTGTTCTATTTTACTATTTATCGATTTCAAGGGAAAAAAGAAGACAGCTGGCAAGGAAAAGAAATATTGTTGTGGGCAAACATTATAAAATGACATAATGGATATTAAAACACTATAAATACTTTGTTCTTATTTTCTACTGCACTAATGCCAAGGTGGTTTTATGTCATTTCAAATATCAACATTTCCTACACTATATTCAGTGGATGTTAATAAATGTGGCTCAAAAGAAAAGCAACTCCATTGTCAAGTAAGTTGAGGAAACAGTGTTAGAAAAGTTATAGCAGGTTTTGTTACCACATGAGTGTTTTGAGTAATAATGATAACAAGCATCTGTGAAGCACTATATTATCGGGTCTACTTCTAAGTTCTCTCCATGCATTATCTCATGTTATT…	0	.	.	0	0.0715271	rmsk531068|AluSx1|AluSx1-SINE|AluSx1-Alu|Alu|exon-1	repeatMask-Alu	244	0.07	0.83	-3066	50	385	436	367	3	0	11	39	21	58	126	82	170	162	182	2	8	9	NS	Up	Up	DEG
chr10	5091981	5092554	14	+	573	14	7	7	-36.7349	-38.764	7	3.5	2.01353	2.14776	CTAATGGCAATGGACTCTTGCAGCTTTTATCTCACATTGTATTAATAACTTTCTAATTAAAAAAAAATTTTTGCCAAATATAGATTTGTTGGTTGGCAGTTTTATTTTTACCACATTAAATGTATTACCTATTACATCCTTCAAATTGTCTAATCAAAAATCTGTTGATCATCTTGAACAGAATTTATTGTTCTGTACATAATACAGAGTTATGTTTCTCCTGCTGCTTTTAAGATAGTCTATTTGTTGTTGGCTTTTAGAGTTTGATTTTAATGTATGTGGGCCTTGGTCTCTTTATCTGAACTCCAGTTCTTTAAGTTACTCACATATTTAGATTAATGTCTGTTGCCAATTTGAGAACTTTTTGATGATTGTTTTCACCACATAATCTCTCCACCC…	0	.	.	0	-0.039154	ENST00000470862.6|AKR1C3-203|ENSG00000196139.14|AKR1C3|protein_coding|intron-4	intron	573	1	0.04	10096	3855	15.5	18	18.8333	1	0	2	4	15.3333	5	9	6	7	10.3333	26	3	12.7222	0	NS	NS	Up	DEG
chr10	50930319	50930525	18	+	206	18	9	9	-41.595	-41.225	3.31579	3.75	4.34563	3.00113	TAATACGTTGGATGGATGGACTTTTATTCATATAACCAGCTCCTTCTTAAAGAGCTTTCAGGTTGGATTTAGTTATTTTCCTAGCAATGCAATGCTTCAGTAAATATTCTTATACATAGATAGCTTGGCATAATTTTGTAGAAATCTCTGAAAGGAAATTTCTAGCAGTGGAATGACCAGATCCAAGAATTTGTCCTCCAACGTGC	0	...(((((((((.(((((((.(((..........((((((((.........)))))....)))(((((((.((((((((.((.((.((((...(((((.(((.(......).)))...)).)))...)))).......(((((((.(((....))).))))))))))).)))))))).)))))))))).)))))))))))))))).	[[][[][]]]	-53	-0.160925	intergenic	intergenic	0	0	0	0	0	2	3.33333	3.25	3	1	12	0	0	0	1	0	0	0	1	6.14286	33	35	Down	Down	NS	DEG
chr10	51025848	51026049	22	+	201	22	7	15	-37.1579	-79.624	14	30	124.378	497.512	TCAAATTCATATTTGCAGTCCTAACCCCCAGTACCTGAGACTGAAACCTTATTTGGAAATAGTCATTGCAGTTATAATTAGTTCAGTTAAGACAAGGTCATGCTGGAGTAGGATGGGCCCCTAATCTAATATGACTGATGTCCTCATAAAAAGGGGGAAATTTGGACACAGACTGCACCCAGAAAATATGCCATGTGAATA	0	....((((((((.((((((((((((((((......((((((((((...(((((((.((.......)).)))..))))....))))))...((((.(((((((.((((.((((.......)))).)))).)))))))..))))))))......)))))....)))).....)))))))...............)))))))).	[[][]]	-50	-0.0477802	rmsk531339|MLT1C|MLT1C-LTR|MLT1C-ERVL-MaLR|ERVL-MaLR|exon-1	repeatMask-ERVL-MaLR	201	1	0.43	23	243	2	3.33333	3.25	3	1	12	0	0	0	1	0	0	0	1	2.14286	9	30	NS	Down	NS	DEG
chr10	51035847	51036731	18	+	884	18	10	8	-46.4801	-35.9266	6.47059	4	6.84907	3.83849	TCTACTGTTTATCCATGAGTACATACCTTTATTTATTTATTTATTTATTTATTTTCAGAAAGACAATCATAAACACTACTTTTGGTAGCCTACTTTTAATTCAATAATATTTAACTCATATTTGTCCAGGTAATTACATAGTCTTCTGAAACATATGATACAAGTTATCCCATGTTTATTCTTGAACATTTCAATCGTATCCCATTTTATGCCTTTGTATTGAAATCACTGTAGTTAAGTACTGACATGCTCCTTGCTGTCCCCTTGCCTCTGCCAATGTGCTTCCATACTATTGTGTGCTTAACTTACTACAGAGCCTACCTATGTCATTAGGTTTTTCTGTTTTTTCCTCTTTTTCTCCTCATCAGTCAACATCCTCCATGAAAAAAGAGACCCTAT…	0	.	.	0	-0.0541797	rmsk531359|L2a|L2a-LINE|L2a-L2|L2|exon-1	repeatMask-L2	168	0.19	1	-316	-400	2	3.33333	3.25	31.3333	38	48	0	0	0	1	0	0	0	1	3.14286	62	68	NS	Down	Down	DEG
chr10	51184717	51186666	26	+	1949	26	14	12	-53.3016	-44.6812	5.38462	5.45455	2.78359	5.81681	AATTAGGCAATATCCCTTAGCTAATGCTATAGACTTCTTAATTTTAATTTGTGCAACTCTTCGACCCATCTTTTTTGAACGTCAACAAGAAAGGAAAGCCATTTGTTGCGTACCTCACCCAGGTCAAGAGGCTGACCTTCACCATTTTTCAGGCACAGAAATGGAGCTCTGGCACTTATATCCCTTGGGAGAAACCTAGTGACAGCAGGTATACGAGAGGCCAATTGATCTCTCAGTGTCCAGAGACCACCAGTCCCTTTATTTAAGCATTTAGGTTATTAACTTTACAGGACAGCCACTATCCTCTAAAATTCATTTTGATAATTGTGACATCTCACATCATCAAGTGGAGATTTGACCAATATTTAGCTTATTTTATCATTATGGGTAACATTACAG…	0	.	.	0	0.0693715	rmsk531592|MIR|MIR-SINE|MIR-MIR|MIR|exon-1	repeatMask-MIR	153	0.08	1	-443	-1353	2	2.33333	4.25	253	193	269	8	11	6	3	24	0	0	3	257.143	693	629	NS	Down	Down	DEG
chr10	51257431	51257932	16	+	501	16	8	8	-39.4361	-37.2934	3.55556	3.2	2.2986	689.581	TTTTTAACCAGAATACTTTGGGTTGGAAGTGACAGAAATGCATCAGAAACTGACTTAAAGTTTGAATGTATTGGGTCATGTAACAAAGAAATCCAGGAACAGCGCTGGCTTTAGGCATGACTGGATCAATATACTTACAGGGTTAGGGATTTCTAACTCTCAACTCTGCTTTGTTGTGTGTTAGCTCTTGTTCTTTGTGAGCTCCCTGCTTTTCTGACACATTCTACCAGCTTAGCCAACTCTGCAGAAAGAAAGCTCATTTTTTTTTTTCCACCAAGTTCTGAGTAACTACCAGGATTCAGTCTGCCAGGAAAAACTTGAAACATTCCACCATTCCTGAACCATTCGCTGTGATTCTGATGAACTAGGCTCTTCCCTAGAATCAGGGGCAGTGAGCAT…	0	.	.	0	0.0936082	ENST00000401604.8|PRKG1-205|ENSG00000185532.17|PRKG1|protein_coding|intron-2	intron	501	1	0	104101	209790	1.5	0.333333	0.25	3	5	22	0	0	0	0	0	0	0	0	15.1429	48	12	Down	Down	Down	DEG
chr10	51266588	51267481	19	+	893	19	12	7	-55.793	-28.7879	6	2.45	6.86162	2.40157	TTAAATTAAATAAGCAGCTTTTGCCTGTTTGGTTACAACAGAACTTTCTCATTAAACAGTAATCAGTTAAAGTACGGGCTGTTTTTTATTAAAACAGAATGGAATACTTGCACGCAGCACAAAGGTCAATGCATAAAGCTGAACAGAAAAATTGATAGACACACAATGTGGTTTCACAGATTGTGTCATTGACATCTTATTTCAATTCACAAGGAATACATCCTGTGTCTTTAAGACGTATTTCTGAGGGCAGCTCTATTTTCTATACTCAATTATTTATTTAACTCCTATTTAGTTATAACATTTCTTATAGGCCAATATCTGCCAGAACCTATCATAGGATCTGATTTAGATATATAAACAAAGTAAAACATTCCTTTCTTAGGAGCGACATTTAAA…	0	.	.	0	-0.0427038	ENST00000401604.8|PRKG1-205|ENSG00000185532.17|PRKG1|protein_coding|intron-2	intron	893	1	0	113258	200241	1.5	0.333333	1.25	43	26	36	0	0	0	0	0	0	0	0	36.1429	98	53	NS	Down	Down	DEG
chr10	51328468	51330151	22	+	1683	22	8	14	-28.0224	-57.8401	4.36364	5.91111	2.19182	20.7152	ATTTTATTTCCTTTGGATATATACCTAGTGTTGGTGTATATTGGTATATAAGTGTATATACATTGGCATTGATGGATTATATGGTACTTCTATTTTTAACTTTTTGAAGAAACTTTATACTGTTTTTCATAATGGCTGTATTAATTTACATTCACACCAAAGTACACCAGGATTTCCTTTTCTCCACATCTTCGGTGATACTTGTTATCTTTTGTCTTTTTGATCATAGCCATTCTAACAAGTGTGAAGTGATACCACACTGGAATTTTAATTTGCATTTCTCTGATGATTAGTGATGTTGAGCATTTTTTAATATACCTGTTGGCCATTTGTTTGTCTTATTTTGAGAAATGTCTATTCAGGATCTTTGCCTATTTTGGGGAGATATTAGGTACATTT…	0	.	.	0	0.0362345	rmsk531818|(TTTA)n|(TTTA)n-Simple_repeat|(TTTA)n-Simple_repeat|Simple_repeat|exon-1	repeatMask-Simple_repeat	46	0.03	0.85	-1637	8	2.5	2.33333	1.75	145.5	130	191	10	8	6	0	1	0	0	2	138.143	662	369	NS	Down	Down	DEG
chr10	51332989	51333901	31	+	912	31	13	18	-50.8165	-78.3735	6.05749	5.38318	3.09486	4.72255	ATTATCTCATCTTGAAGATGAGGATACTGAGGTTCAGGCAGTTTACATAACTTGCCACAAGCCACAAAACGGTGGGTGGACATCATGGTCTTAACTGAAGATATGACATTTTTAACTACTTTCTCAAAGCCATCTCTTAAAGAAGCTGGTATAAGTCTACTCAGTGTTCATGCCCATGGCTGAAGCAGAAATAGCTTGGGTTTTGAAGATAATGTAAACTCAAATCTCAGCCTAGTTATCTACTCAATGTGTGACACTGGCTATCTAATTCAACCTTCAGTATTGGTTATCTTAATTGTTGTGAAGATAGTAAACTTAGCTCATGTTAGTGCTTACTATGTGCCAGGCACTGTTTCAAGCACTTTATGAATTAACTTAGTAGTCTCTACAATATAACTA…	0	.	.	0	-0.202024	rmsk531825|MIRb|MIRb-SINE|MIRb-MIR|MIR|exon-1	repeatMask-MIR	148	0.16	1	-174	-590	3.5	0.333333	5.75	220.5	120	200	0	0	9	0	1	0	0	0	300.143	726.5	696	NS	Down	Down	DEG
chr10	51344977	51346923	19	+	1946	19	9	10	-34.8978	-40.0896	3.33333	3.04348	3.21173	3.88419	GTTTCTTTATTTTAATAGTTTGTTACAGACTAATAGGTGCACTAATTAGTCTACCTCTCCAAGGTGATCTTGAAAACAATAATAATTAGTAGTTCTTGGTGAAATATAACCAGAGAACAAAAAAATGGGTGCTGCGTTTATGTCAGAAAACTTTAAAATATGTGAAATCTTAGAATATAAAGTTTTCAAATAAAAGAGATATTAAATTACCCTATTTTAAACGTTGCTTCTAACATTGTTGCAAATTCTTTGCTGATGAGAATAATCAATCAAGTGCTTTCTAGTGTTTTTATTATTACAACCTCTTTTAATCTTCCTCTACTTCATGGTGCCATTCTTAGAAATAGTATTGCCTTTAAAATTATATTTTCTAAATAATGACTAATTTTGTTGTCCATT…	0	.	.	0	0.0892635	rmsk531846|(TTTA)n|(TTTA)n-Simple_repeat|(TTTA)n-Simple_repeat|Simple_repeat|exon-1	repeatMask-Simple_repeat	29	0.01	1	-740	-1177	3.5	0.333333	0.75	49.5	73	70	11	4	4	0	1	0	0	0	160.143	299.5	244	Down	Down	Down	DEG
chr10	51382378	51383105	23	+	727	23	12	11	-55.0993	-50.0335	4.17391	3	2.60987	2.67075	CCCATCTGTGATTAAGTAAGGTTGGAATTTCTAAGGGCTGTCTTTAACCTCTTGAAATTAATGGAAGATAATAATGCTGCTTTGGGTCAAGTCCTTTGGGCACCATTATCAGAGTAAACATATCGTCAACTTTACACTTATTATGTGATCTGTACTCTGTATTGTAAGATGCATACTTCTTTATAAGCATCTCATTTTAAAAACAACCTCAAACAATGCTGTGGGGTAAGTATTAATATTTGTGTCAGTTAAGATGCTTTAGGTAGAAAGTGTCAAAGTGCCTATTTAAAGTGCCTTGAACAGTAAGGAAATGAATTATACTACACATTTAAAACTCCATTGTTAGTGTGGGCTGCTGGTGAGAGGAGAACAAAGCTCTGGCTCCATTTTCTCAGCTCC…	0	.	.	0	-0.0277058	ENST00000401604.8|PRKG1-205|ENSG00000185532.17|PRKG1|protein_coding|intron-2	intron	727	1	0	229048	84617	2.5	0.333333	0.75	20.5	14	38	0	0	0	0	1	0	0	0	37.1429	89.5	80	Down	Down	Down	DEG
chr10	51444077	51444234	21	+	157	21	11	10	-71.1292	-61.2682	11	20	4.41401	3.31051	TCAGAGGAGGAAAAAAGAGAGTACAGGAAAAAAAATATGGCAATATTATCAAGGAAGTGTAATTATTATACCAGCTGTATATTACAGTAACTAGAAATATCTAGTATGAAAAAAGGCCTTGAAATGGGCAGGGTCTGGGAAACAGTGAGGGCATTTG	0	.................................(((((....))))).......((((((..(((((...((.((((((...)))))).((((((....))))))........((((((((.......)))))))).))....)))))..)))))).	[][[][][]]	-25.7	-0.033538	ENST00000401604.8|PRKG1-205|ENSG00000185532.17|PRKG1|protein_coding|intron-2	intron	157	1	0	290747	23488	2.5	0.333333	0.75	17.5	6	13	0	0	0	0	1	0	0	0	4.14286	10.5	14	NS	Down	Down	DEG
chr10	51463093	51463225	20	+	132	20	11	9	-61.5619	-50.6872	22	5.4	2.61125	14.4924	TACTCTTGAAAAAGGAGTCTTTGATTTGAAATCTAACATATTTGAAACTGAAACTAAACTGAAGTATTAAAACAATCATGAATAAATGCTAATGAATGTCTTCTGTTTTTTTTTAAAAGAAATAGATATCAC	0	.((((((.....))))))........(((.(((((.....(((.....(((((..((((.((((.......(((.((((............)))).))))))).))))..)))))....)))))))).))).	[][]	-17.6	0.367074	ENST00000401604.8|PRKG1-205|ENSG00000185532.17|PRKG1|protein_coding|intron-2	intron	132	1	0	309763	4497	2.5	0.333333	0.75	8.5	5	13	0	0	0	0	1	0	0	0	4.14286	16.5	21	NS	Down	Down	DEG
chr10	51599503	51600534	19	+	1031	19	11	8	-46.5112	-30.5778	6.47059	3.09091	11.7744	2.06678	ATTATTAGTATTGATTTAATTTTGGCCTTAATAATTATTATCAGATATTACAACACTGTATCTTTCTTGGTTTCCACTGCATCTGTGTGTTTTTTAGAAGGATTCTCTGAGAAAATGTTTTGTTCTAATGGAACAGAATACCAGTCCTGATTAAAACCAGGAAAAATTAAGACTTGGGGCTCCAAAGATATATTTTTATATTAGTCTTTTACCATTATAACCTTCCGGCTATTTTAATGCAAACTTGTTTCTGTAAAGCCATATTTTGGTTGCTATAACAACTTGATGTAGCTCTTGATGAGCTCTTCTTGCCTTAATGCTGCTTTTTAAAAAGTTGGGGTTGCTATGACTACAAAATGCTGTTTTATTTTCAGCAAGCTTTTTCCCCTTGTAAATTTG…	0	.	.	0	0.351882	ENST00000401604.8|PRKG1-205|ENSG00000185532.17|PRKG1|protein_coding|intron-3	intron	1031	1	0	131667	204050	1.5	2.33333	7.16667	59	45.25	39	0	0.5	8	2	1	0	0	2.5	87.1429	224.5	119	NS	Down	Down	DEG
chr10	51659646	51659874	18	+	228	18	7	11	-28.2517	-47.6241	3.76923	3.66667	2.72072	7.74359	TGTAGTCAACAAGGCAGATTCAGGTTTTGTGAAGTTTGAAGCCTATTCCAATTTGGAATGTCCTATTTATGGAAAAGTATACAAAATTGCAAATGCAAACTTGCTAGAGCTCATCACAAGCCTTGGAAGATGCCAATTAAATGAGAGACCCTGAATCCTAAGCTTTGTTAGTTTTTGAAATGTCTGCTTCCAACTATAGCAGTGCTGACCAGTAGAAATATAATGTGA	0	....((((.((.((((..(((((((((.(((((((((..(((.(((((((...)))))))(((.......))).............((((....))))....))).)))))..))))))))))..)))..)))).....................((..(((((.....)))))..)).....(((((.........))))))).))))...................	[[[][][]][][]]	-47.4	0.113869	ENST00000401604.8|PRKG1-205|ENSG00000185532.17|PRKG1|protein_coding|intron-3	intron	228	1	0	191810	144710	0.5	1.33333	1.16667	13	6.25	7	0	0.5	0	0	1	0	0	2.5	3.14286	32.5	31	NS	Down	Down	DEG
chr10	51748094	51748254	18	+	160	18	7	11	-33.7797	-55.4991	3.5	5.5	4.22187	3.6712	CAGAAGATGATTATTCACCTGGGAAAAATCTACAAGCTTCCAAATATTTCAGTGCCCATCCAGTCTTATCCAAGGGAGAAGCAGACCAAGTCTCAAGACTGACCATTATGCTTGTAATGGTGGAAATGACTGATATGTTTGGATAGGTGCCATTACATGT	0	...............((((((.................(((((((((.(((((.....((((((((..(((...))).....))))..((((....))))..(((((((....)))))))))))....))))).)))))))))))))))...........	[[][][]]	-38.3	0.0508474	rmsk532524|MamRep605|MamRep605-LTR|MamRep605-LTR|LTR|exon-1	repeatMask-LTR	111	0.69	0.37	-49	190	0.5	1.33333	1.16667	9	4.25	18	0	0.5	0	0	1	0	0	2.5	9.14286	16.5	18	NS	Down	Down	DEG
chr10	51854211	51854439	19	+	228	19	9	10	-45.4535	-52.9404	6.75	6.66667	2.3916	3.31509	AAGGTAGAATACTTTAATCTTCCCTTTTTGATTTGACCTACTGGGATTTTCTAAAATGAAAAGAAAGACAAAAAAATAGCTTTGATAGAACCAGCTCACTGAGAAGACAAATCAGATAAGAACATCTGATTACATCGATATCTCTGTGCAGTGTTTGGGGACAGGGCAATATTTGTCTGTCACCCAGTAGTAAAGAAGGCATAATTCACATGATAATGTCACCCTGGA	0	((((((...)))))).......(((((((........((((((((.(((((......)))))((.(((((((...((.((((((......(((((((((.((((.((..((((((((......))))))))...))....)))).))).)))...)))...)))))).)).))))))).)).))))))))..)))))))........((((....)))).........	[][[][]][]	-51.7	-0.219327	ENST00000401604.8|PRKG1-205|ENSG00000185532.17|PRKG1|protein_coding|intron-4	intron	228	1	0	49521	53067	0.5	1.33333	1.16667	8	8.25	7	0	0.5	0	0	1	0	0	3	6.14286	15.5	31	NS	Down	Down	DEG
chr10	51877358	51877629	16	+	271	16	8	8	-40.4844	-44.4495	3.07692	2.4	2.8535	7.4952	GATTTTTTTTGGTAGGATTTCTATACTTTCCCATCAAGTAAGTGCATGATGGTATCTAAAGAACTCTTATTGCCTTGCTTATCAGTGCAAACAGGTACAATTTGTTGAGCAGCATTTTTCTGACAAGAATTTGTATTTGATTACATATTTTATATTTTAAAGCAGTTTAGTTTTCAAAAGCTCATGCTTCCAAGTAAAATATGCATTTTTAAAAACCTCAAAATTCACTTCTTTATTACCCCAGCACTCAATCTCTGTAATCACTGGCCTA	0	.......((((((.(((...........))).))))))..(((((.((..((((..(((((((...........((((........)))).(((((((((.((.(((..(((.......))).))).)).)))))))))....((((((((((......(((((....(((((....)))))..)))))....)))))))))).........................))))))).)))).))))))).......................	[][[][][]]	-49.3	0.0704079	ENST00000401604.8|PRKG1-205|ENSG00000185532.17|PRKG1|protein_coding|intron-4	intron	271	1	0	72668	29877	0.5	1.33333	1.16667	13	12.25	9	0	0.5	0	0	1	0	0	3	4.14286	26.5	31	NS	Down	Down	DEG
chr10	51896321	51896527	18	+	206	18	11	7	-53.3449	-37.6915	7.33333	14	11.8724	498.641	TGTGCCAGGTACCTTCTTAATATGTCATACCTACTATTTTTCTTGTGTTTGCCACAACTCTATGCAGAAGGTGATATCATCTTATTTTTGAGGTAAAGAATCTGAGGCCTGGCATGGTGGCTCATGCCTGTAATCTCAATACTTTGGGAGGTTGAGGCAGAAGGATCACTTGAGGCCAAGTGTTCGAGACAAGCCTGGGTTCATAG	0	....((((((....((((..(((((((..(((...((((((.(((((.....)))))(((.......((((((....))))))......)))...))))))...)))..)))))))....((..(((((....((((((....)))))).....)))))..))((.((((((....)))))).))))))...))))))........	[[[][]][][]]	-55.5	-0.190242	rmsk532799|AluYh3a3|AluYh3a3-SINE|AluYh3a3-Alu|Alu|exon-1	repeatMask-Alu	101	0.49	0.42	-105	138	0.5	1	1.16667	8	5.25	7	1	0.5	0	0	1	0	0	3	3	11.5	33	NS	Down	Down	DEG
chr10	52099643	52100160	21	+	517	21	10	11	-53.8024	-55.1718	3.33333	11	10.3276	45.7364	CAATCTACATCACACAAAAGTAAAAAGTGATACAGGGTCATCTATAAGATGTTACCATCCACAGTGACTTAGATACTGTTAGGGTTGCTTTTGGAATCACAAACCTAGGGTATAAGCCTGGCTTGCCACTAAATAGCCACGCAGTCCTGAGTTGACTTCATTCTGTAAGGCTCCTTTTCCTCATTGGGACAAATTAAGATTTGGGCACTTGCCTCCTAAGTCAAGAACTAAACAGGAGAGTGCTTGTAATGCATTTGGCACAGTGCTTGGCATATGGCTGCTGCTTCTGCTGCTTTGGATTTCATTATTCTTATTTATTTTATTATCGATGATGACAATGCTAGTATTCTTAGAGTAATCTACTTACAGGGGAATAATGAAGACCTTCCAGAGATTTCG…	0	.	.	0	-0.136954	rmsk533117|MIRb|MIRb-SINE|MIRb-MIR|MIR|exon-1	repeatMask-MIR	188	0.36	1	-89	-240	2.16667	2	0.916667	8	5.2	6.5	2.5	0.642857	2.4	0	0	0.2	0	3	24.25	36.5	5.1	NS	Down	Down	DEG
chr10	52185094	52185303	19	+	209	19	9	10	-54.4555	-55.0637	18	20	60.4785	4.74341	ACCTCATTCCAGTGTCAAGTCCAAAGTCTTAAGTCTTATCTGAGAGTTGTCTTCTTCCACCTATCAGACTGTAAAATCAAAACAAGTTATTTACACCCAAGATACAATGGTGGTATAAGCATTGGGTAAACATGACCATTCCAAAAGGGACAAATTGGCCAAAAGAACAGAGCTACAGGCCCCACATCAGTCCAAAATTCATCAGGGCA	0	...((((((((((((........(((...(((.((((....)))).)))....)))(((((((((....((((((..............)))))).....))))....))))).....)))))))).....))))...((((....))))......((((...((.......))...))))........((((...........)))).	[[][]][][][]	-33.7	0.0818421	ENST00000401604.8|PRKG1-205|ENSG00000185532.17|PRKG1|protein_coding|intron-9	intron	209	1	0	23131	66266	2.16667	1	1.91667	6.25	4.25	3	2	2.5	0.4	0	0.0555556	0	0	3	5.25	5.55556	20.1	NS	Down	NS	DEG
chr10	52477670	52478059	16	-	389	16	7	9	-44.0731	-55.3325	7	4.5	2.80043	2.43114	GTTGCTAGCCACTGAGATTTTTGAGGTCATTAGCTAGCACATCATATCCTAGACTACTGATGAGTCCAGTAACTTCACTGGCAACTGAAAAAAATAAAGGTGTAATAGTGTGAAAAGCCAATAATACAGCACCTAAAAGCATGGACTCTGTACCCAAATTGCATAGATTCAAATTCTATCTTCCATTTACTTAAAAACTTTCCTTAGAAAACTTAATTAACATTTCTGCCTCAGTTTCCTATAGGATAATATAACTTTTCTCCTCCTATGGTTATCATAAGGATTAAACACTTTAATATTTATATAGTGTAACTATCACTGTGTGTCATTCCGCATCCTAAAAAAAATTGCTAGTAGTGGGATTTATGGACCTCGTGGTAGTTTATTTT	0	..(((((((...(((...........)))...)))))))..........(((((((((.(((((((((..(((((.((((((((.............((((((..((...((......))....))..))))))....((((((.........)))...)))(((((.......)))))...............(((((.....((((((............))))))....))))).((((((((.................))))))))......(((((........))))).....(((((((((.......)))))))))......................))))))))...))).))..)))).))))))))))))))....	[][[][][][][][][]]	-76	0.0896193	rmsk533700|MIR|MIR-SINE|MIR-MIR|MIR|exon-1	repeatMask-MIR	189	0.49	1	-120	-80	0.916667	6	1.25	3.5	5.5	2	3	0.5	4.4	1	0	0.2	0	0	1.25	10.5	18	NS	Down	NS	DEG
chr10	52660171	52660369	16	-	198	16	9	7	-58.2233	-43.2067	18	14	4.62121	369.697	ATCAGATAAGGGGTTAATATCAAAGATTTTTAAAGAACTCATACATCTAAATAGCAACAAAGCAAATAATCAAGTTTAAAAATGAGCAAAGGACTTGAGTAAACATTTCTCCAAAAGTGACATAAAACTGGCCAACAAGTACATGAATATTTGGCCAATATTATGAATCATCAGGGAAATGCAAATCAAAGCCACTAT	0	...((((...(((((....................)))))....)))).....((......))..........(((((....)))))...((..((((.....((((((((.....(((((((((...(((((((...............)))))))...)))))..))))..))))))))....))))..)).....	[][][][]	-30.8	0.108668	rmsk534008|L1MA10|L1MA10-LINE|L1MA10-L1|L1|exon-1	repeatMask-L1	198	1	0.19	676	155	0.916667	1	1.25	3.5	4.5	2	0	1.5	3.4	1	0	0.2	0	0	2.25	4.5	11	NS	Down	Down	DEG
chr10	5417210	5419813	18	+	2603	18	7	11	-22.2162	-40.7317	5.6	4.01923	2.14481	2.19677	ATCCAGCCACCTGTGTGTCTGCCTGCTAGGGTCTCGGGGGGTTTTTATAGGCACAGGTGGGGGCGTGCTTTTATAGGCACAGGATGGGGGTGTGGTGAGCCAGGGTGGTCTTGGGAAATGCAACATTTGGGTAGGAAAACAGAAATGCCTATCCTCACTTAGGTCCGTGGGCCCAGGCCTGGGGATGGAGCCCTAGCAAGGGACCACGCTCTCCTCTACGCAGCACTTCCCTGCCCCGCTTTGTATCACTTTATTTTCAGTTTAATAATTTCAATTGTATAGGAATACATACAATTGATTTTTGTATATCGATCTTGGATCCTGCTACCTTGCTGAGCTCATTAGTTCTAATAGTTTTTTAGTGGTTTCTTTAGGACTTTCTGTGTACAGGGTCATGTC…	0	.	.	0	0.137623	rmsk452089|(TTGG)n|(TTGG)n-Simple_repeat|(TTGG)n-Simple_repeat|Simple_repeat|exon-1	repeatMask-Simple_repeat	42	0.02	1	-2093	-468	132	131	106	396	396	448.5	135	108	129	332	756	44	35	102	153	255	152	NS	NS	Down	DEG
chr10	55757328	55760928	14	-	3600	14	7	7	-27.4955	-28.1145	3.79167	14	9.7142	5.82852	GAGGAACATTTCTATATTTCTTCCTCATTTTCTTGAGTTTTAAAAGATGTTGAAACATTTTGACAGCTATTGAAAATAACCTAGGAACAAATATACTCTTTATTTCTGACATAAAATGATATGCTTATTGTATTTCTCATAAAACTCAGCATAAAACTACATACCTAATAGTTATCTAAAAGGAGTTCCTAAAAATAAATATATACATTATTAATATGTGGCATGTGTGAGTTACTTTTGAAAAACTACCAAATTATTCAATATATTTTAACATATCATCTAGTATCAATATGGTATCCATTTCTTGATTCTGTTTTTTCATAGTGCACTTAAATATCTATGTTAATACTTTTGAATAAGTGATTTATTCTATGAAATGTTTTAATGAGAAAAATGAAT…	0	.	.	0	-0.0401803	intergenic	intergenic	0	0	0	0	0	3.23333	3.2	1.33333	491.767	470.017	515.633	15	0.916667	7.16667	0.25	0.424242	3.2	1	0	1.4	3.4	0.72619	Up	NS	Down	DEG
chr10	55796802	55796998	26	-	196	26	12	14	-64.9383	-82.6317	24	14	17.2296	4.3074	AATATCAAAATTATCATAATGTCTGATTTTTTTTAAAGCCCAGTTCCTACAAAACAATAAGTGGTGAGGTTCTGACAATTACGAGGGAAATTTAGTACCAAATACATATACTATTTCTCCATTTGCACAAGAGAGCTAATTTGTAGAAAACAGAAGACTAAAAGGTGGTAAATCAAATGTGTTTTATGATCACATC	0	..........(((((((...((((..(.(((((((.....(((..(((.((..((.....))..)))))..)))..........((((((..(((((...........))))))))))).(((.((........)).)))...))))))).)..))))......))))))).....(((((.........))))).	[[][][]][]	-28.8	-0.0697482	intergenic	intergenic	0	0	0	0	0	0.583333	3	0.333333	8.41667	2.7	34.4167	0	0.25	1.22549	0	0	2	1	0	1	3	0.583333	Up	NS	Down	DEG
chr10	55890336	55890558	19	-	222	19	11	8	-53.265	-41.7838	5.5	8	48.9203	5.99024	AAGCAATTCTCCTGCCGCAGCCTCCTAAGTAGCTGGGATTACAGGCATGCACCACCACACCCAGCTAATTTTTTTGCATTTTTAGTAGAGATGGGGTTTCACCATGTTGGCCAGGCTAGTCTCGAACTCCTGACCTCATGATCCTCCTGCTTTGGCCACCCAAAGTGCTAGGATTACAGGCATGAGCCACCACACCTGGCCTCTATCTCAATTTTTAAAATT	0	..(((.......))).((((.........((((((((......((......))......))))))))......))))..........((((((((((...))).....(((((((...((......(((.((.(((..(((((((..((((((((....))))))))..))))))).))))).))).....)).))))))).))))))).............	[][][[][]]	-61	0.0132062	intergenic	intergenic	0	0	0	0	0	0.583333	3.09091	0.333333	26.4167	1.7	14.4167	0	0.25	1.22549	0	0	1	1	0	1	3	0.583333	Up	NS	Down	DEG
chr10	55894778	55894980	15	-	202	15	7	8	-34.5395	-42.7402	4.66667	16	107.921	3.59736	GATGAAAGTGCACTGCTAAAGAAACACTGAAAACTGCTAGAAAGTGTTCGTAAGGCTTCAATTCCCAGGTCATTTGCTGGAACACTGAACTCAATGCAACAAGGAATAGAGAAAACTGCTGTGCATCCATGAAAGGCATTTCCTTATGGTCCATCTCAAATGTGGCCATGGAGAAAAATACAAAATGAGGTTTGTCCCAAAG	0	.......((((((.((..........(((........)))..((((((((((((((((........)))))..))))..)))))))...(((.((..........)).)))......)).))))))((......))..((((.(((((((((((.....))).)))))))).))))...(((((......))))).......	[[][][]][][][]	-36.8	0.0105283	rmsk539016|MLT1J-int|MLT1J-int-LTR|MLT1J-int-ERVL-MaLR|ERVL-MaLR|exon-1	repeatMask-ERVL-MaLR	202	1	0.56	82	76	0.583333	3	0.333333	18.4167	4.7	14.4167	0	0.25	1.22549	0	0	1	1	0	1	3	0.583333	Up	NS	Down	DEG
chr10	56348002	56348213	19	-	211	19	12	7	-64.0489	-34.0577	12	3.5	3.04466	4.01896	AAATCTTGTTTTGTTCTCACAAGAAATAAACTCAGAAAATAGAAATCCTTATCTATGAAGAGATAAATTGCCCAATTTACTGGCTGTTCACCAAACACAAAGCTCAGTGACAGTCCCTATCCTCCTTTGGGATTAGATGAAGCCATATGACTGGATTATAGCTAAAAGAGTGTGGGAAGAAATGATATATACCACTTTCAAGTACAGCTCG	0	...(((.((((..((((....))))..))))..)))............((((((......))))))....((((((((..(((((((...(((..((....(((..((...((((((...........))))))..))..)))....))..)))...)))))))...)))).))))..((((((........)).))))............	[][][][]	-36.2	-0.060954	rmsk539731|MLT1J2|MLT1J2-LTR|MLT1J2-ERVL-MaLR|ERVL-MaLR|exon-1	repeatMask-ERVL-MaLR	81	0.38	1	-121	-9	1	1	0	1.5	6	4.66667	1	0.25	0	0	2	1	0	0	0	5	13	NS	Down	Down	DEG
chr10	56362940	56363521	16	+	581	16	8	8	-36.5341	-34.9537	4	3.55556	30.2496	2.06247	CAAAAGTACACAAACCTCTATAGCAGCATTATTCACAAAAGCTGAAAGGTAAAAACAACCCAAAGGCCCATTAGCTGGTGAGTGAAAATGCATACTTTCATTCAATGAAGTATTAATCAGTAGTAAAGAGAACTTTATTACATGCTAAATAATGGTTACTACATGCTAAAATATGAACCTTGAAAATATACTAAGTGAAAGAAGCTAATTACAAAAGACCACATAATATATTATTTCATTTATGTGAAATGTCTAGATTTGACAAATCTATAGCAACAGAAAGTAAATTTATATAGTGCTTGTCCAGGGCTGGGGATTGGTGGGAATGAGAGGTTGAGAGAGTATGGGGAGGGACTGCAAATGGATATAGTGTTTCTTTTAAAGGGATAAATAAAATGT…	0	.	.	0	0.0877103	rmsk539748|L1MB8|L1MB8-LINE|L1MB8-L1|L1|exon-1	repeatMask-L1	464	0.8	0.73	169	-117	7	1	8	14.5	3	41.6667	1	0.25	0	0	0	7	0	0	0	2	0	Up	NS	NS	DEG
chr10	573765	581679	23	-	7914	23	7	16	-25.5977	-68.9065	3	4.83721	2.84884	3.19009	GTGTGCAGCCTTGCTGTTTGATTCTCTCGTGGTGGTGGGTTCCATCCATGGCCTCAGAGGGTAATGGAACCCATTACTTCAAGGCTGACCTTATTTAACTTTACCAAAAATACATTAAAATCATTTAGTATAAATCTTCCAGATACTTGTATCTTTTCTTTTTCTAGAGGCTTTTAAGTATTGCAACTTAAAAATCTTCAAATATAACTTTAAAAAAAACCTCTAAGTACATTTTTGATTAGCACCTTTGACAGCTTAACATGTTAAGTAAATTCCCTTGACTTTTGTATTCCTAGAAACTCATATTTGCAGAAGACTGCCTGTATTTTGTCAACAGTGGCCACTGTTTGACCATCATACTTGCCATCTCTCATTTAGAAAGTTGGGTGTGGATGTATT…	0	.	.	0	-0.193295	ENST00000280886.12|DIP2C-201|ENSG00000151240.17|DIP2C|protein_coding|intron-1	intron	7914	1	0.04	107814	87235	118.667	80	98	300.333	224	299	525	552.333	925.333	35	39.25	64.1667	28	42	127	541.056	341.333	NS	Down	Down	DEG
chr10	58558647	58562768	32	+	4121	32	8	24	-25.2102	-100.302	3.24324	7.31707	2.14648	2.00375	CTAAGCAACATTCTTAGTTTCTTAGTTCACAGGTGCTGCTGTAACAAAAATTCCCTAGATTGGGCAGTTTATAAACAACAGAAAATTATTTCTCACGGTTCTGGAGCCTGGGAAGTCCAAGATCAAGGTGCTAACAGTATAGGTGTCTAATGAGGACCTGTTCCTCATAGATGATGCCTTCTAGCTGCATCCTCACATAATGGAAAGGGCAAGGCATTTACCTGGGTTCTCTTTTATAAGGTCACTGATCACATTTATGAGGGCTCTTTCCTTACACTTTAATCACCTCCCAAAGTTCCACCTCCTAATACAATCACCTTGAGAGTATGTTTCAAAAATGAATTTTGAGATGATACAAATATTCAAACCATACAAATATTCAAACCATAGCACTTAGGA…	0	.	.	0	0.0651428	ENST00000373886.7|BICC1-202|ENSG00000122870.11|BICC1|protein_coding|intron-1	intron	4121	1	0.04	45314	58086	872.333	754.167	696.5	250	413	325	287	148	304	253	230	147	146	230	448	904.333	918.222	Down	NS	Up	DEG
chr10	58767676	58767833	18	+	157	18	9	9	-45.5113	-49.5113	4.5	18	9.16667	5.5	AAATAAAATAAAATCAGTGTAAATCTAAATAAAACTCGGTGTAATCAGGAAAACAATATATGAACAAAACTGAAAGCTCAACAAATAGATATACATCGTAAAATAGAACCAAACAACTTCTGAAGCTGAAGACTGCAATGAATGAAATGAAAAATGC	0	................(((((.(((((........(((((....(((.............))).....)))))............))))).)))))....................((((.......))))..........................	[][]	-12	-0.0284835	rmsk543678|L1M3c|L1M3c-LINE|L1M3c-L1|L1|exon-1	repeatMask-L1	157	1	0.07	1140	1102	17.8333	31	27	10	1.33333	5	6.5	6	5	4.5	0	4	3	9.5	0	1	5.5	NS	Up	Up	DEG
chr10	58965325	58965555	16	-	230	16	8	8	-43.6083	-43.6083	16	16	20.9952	377.913	GTACTCAGTCAGAATCTGCATCAAGATTACCAGGTAATACTTATACACAGTAAAACACTGGTTCTCAAACTTGCTTGCACATTGAAATCACCTGGGGAGTTTAATCAAATCCCCATCCCTGGATTCCATTCCCAGAGATTCTGATTTAATTGGTACAGGGGATGAAAAGCTCTCTGAGACGTTTCTAATGTGTGGTATACTTTAAGAACCACTGACCTAAGCTAAATGCA	0	.......((((((((((......))))).....((..((((.......))))..))..(((((((.(((..((((.((((((((((((..(.((((((((((..(((..((((((((.((((.........)))).))).(((((...)))))....)))))))).)))))))))).)..))))).)))))))))))...))).))))))))))))....((.....)).	[[][][[][]]][]	-56.1	-0.040299	rmsk543996|MER5A1|MER5A1-DNA|MER5A1-hAT-Charlie|hAT-Charlie|exon-1	repeatMask-hAT-Charlie	54	0.23	0.34	105	-176	17.8333	33	27	10	1.33333	6	6.5	6	5	4.5	0	4	3	7.5	0	1	5.5	NS	Up	Up	DEG
chr10	58967081	58967366	14	+	285	14	7	7	-44.9171	-44.9171	14	14	3.67251	264.421	CAGCAAAACATCACAATATGGAATGGAAAAAAACAAGTCTGCAGAGAAGAAGCTCAGAATGATACAAATTATTAAATACATGCCCCCAAATTACATATTCTTTATATTGCTATATTGATTATATGGGTAGAAGTCTAAAAGTGGATTAGAAGGAAGTGAGTTCAGGTCTTACAAGTGGTGTCTTCTGGGCCCAGGGGAAGGGACTAGGGAGGGAGGATAAAGGGAGCAAAGTGGGGTCCACCTTCTTGTGTTGTGCTTTCCTTCATTTATGGTTTCAAAACAAGA	0	..................((((((.(...........(((....)))....((((((((.(((((...............(((((...(((((.((((.(........)..)))))))))....)))))..((((((....))))))........(((((.......))))).....)))))))))))))...((((((((.((.(.(.(((((((......(((.(.......).))).))))))).).).)).))))))))......).))))))........	[[][[][][]][]]	-58.3	0.0382422	rmsk544000|L1ME3Cz|L1ME3Cz-LINE|L1ME3Cz-L1|L1|exon-1	repeatMask-L1	285	1	0.64	60	101	17.8333	22	29	10	1.33333	6	6.5	6	5.66667	4.5	0	4	3	18.5	0	1	5.5	NS	Up	Up	DEG
chr10	59253646	59254391	21	+	745	21	14	7	-50.4017	-22.9926	7.14583	4.66667	2.00667	2.27254	AATGTCTTTAAAAATGTGGAAGTATAATTTGTCTCAAAAAAAGTGGAAGTATAAATGTACCCAAGCATACTTAAATTTATATTTGTTAATATTTATTCCTTTTTATATTGATATCTTGAACAAGTAACTGTTTTGATATTGATGGAGTAGGATTTGTGATGCTTTTCTAGTTCTGTATTCCCATAAATCATTCTTTATTAAAAGTAGCCTAATTCAATTTCAGTACTTATATTTTCTATTGAAATAAATCTTCTCATATCTTGTACAGTATGGTCAAATGGTACCAAAAACAAATGTTGCATTATATCAAGAATATATTGTTAATTTTCTGATTAAAGGAAAAAATTAACCAACACACAGAACAGAAAGGCTCTGTTTTGTCTAGCTGTGTTACAAATT…	0	.	.	0	0.452699	rmsk544490|(ATATTT)n|(ATATTT)n-Simple_repeat|(ATATTT)n-Simple_repeat|Simple_repeat|exon-1	repeatMask-Simple_repeat	48	0.06	1	-66	-631	181.667	124.333	139.5	6.66667	21.8333	9.5	44	33	53	30	28.6667	56.5	42	78	9	30	11.5	NS	Up	Up	DEG
chr10	59256248	59256589	31	+	341	31	7	24	-21.1942	-104.167	2.42331	5.12821	2.26245	2.70529	AAATGTAGTATCTTACTGGGACTTACAATTCATAGAAAGTATTTCAGATAATGATGCATTTAACTATTATTGGTATCTCTCCATTGCAATTTGATTTTTGTGATTTGAATGTATTCCCCAGATTCTAGAAAAGCTAAATTTAATTCTAAAAGGAAAAAGTGACCAAAACACACATTAGAATGATGAATGCCATTATAGAAAACTATCTTCCACAGATGCCAGACAAAAATTCGGGAACAAGTACAATGTATGCACTCCTTTTTCACTTTGATTCCGTTGTCTTCCTCTTAAGATTATTATTAAAGCAATCCCTGAGGAAACGTGAGGGTTCCATACCCTCA	0	.......((((((...((((.............(((.(((.((((..((((((..(((((((.......(((((..((.(((((((.((((((.((((((.((((((...........)))))).))))))...)))))))))).......)))...))..)))))......(((....))).))))))))))))).))))))).))))))).))))))..(((((.....(((((.(((((......................)).))).))))))))))((((((....((((...........))))...))))))...(((((((.....)))))))	[[][]][][][]	-60.3	0.109634	intergenic	intergenic	0	0	0	0	0	411.667	590.533	416.5	12.6667	4.83333	10.5	21	38	49	18	30.6667	41.5	30	75	0	2	7.5	Up	Up	Up	DEG
chr10	60084830	60085156	17	-	326	17	8	9	-43.2953	-47.6143	2.66667	3.6	2.71267	5.32362	GTATGGAAATAAAGGATTCCAAAAAGCAGTAAGGAATTAGTTTTTATTACCTTTTGGAAAGTAAAAATTGTTGTGTTCAATACTAAAAAAAATTGTTGTGAGAAAAAAAATCCGTAGTATTTGCTTATCAAAATTATCCTCAAATAACAAACAGAGGGTTTCTGTGTTTGATACATCGAAAAAGCATCTTTGCTGTTTAAATGAACAAGTTAATAACGTTTTGGGTTAGTTCCTTTACATATTCTGATTTTTTTAATTGTGAGTCTTTTTAAGATTTGGCTTTTAAATAGCCACATTTTCATACTTCTGTTTTTTGTTTTGCTCAG	0	((((((((((((((((((((((.((((((((((((..(((((((((((.((....))..)))))))))))........(((((((..........((.....))..........)))))))(((((.........((((((............))))))(((.((((.....)))).))).)))))))))))))))))...((((.((((((..........(((......)))..........)))))).)))).))).))))))))).......(((((.......))))).))))))))))......................	[[[[][][[][]]][]][]]	-58.3	0.610882	ENST00000280772.7|ANK3-201|ENSG00000151150.22|ANK3|protein_coding|intron-31	intron	326	1	1	0	0	0	0	0	19	13	16	1	0	1	0	0	0	0	0	4	4	3	Up	Down	Down	DEG
chr10	60133656	60133909	15	-	253	15	7	8	-37.3745	-46.5292	3.5	16	51.3636	2.05455	AGAGTCTCTGTCACCCAGGCTGGAGTGCAGTGGCATGATGTCAGCTCACTGCAGCCTCTGCCTCCTGGGCTCAAGTGATTCTCATGCCTCAGCCTCCTAAGTAGCTGGGACCACAGGCGCACCACCACACCCAGCTAATTTTTGTATTTTTAGTAGAGACGGGGTTTCACCATGTTGGCCAGGCTGGTCTAGAACTCCTGACCTTAAGTGATACACCTGCCTCGGCCTCCCAAAGTGCTGGGAACAGGTGTGA	0	((((((.((....((((((.((((((((((((((.((....)))).)))))))..)))))...))))))....)).))))))...(((((..(((.(((((((((((((......((....))......))))))))...........))))).)).)..)))))..((((.(((.((((((((.(((.((..(((..........)))..)).))).)))).))))(((((......))))))))))))...	[][][[][]]	-90.1	-0.128422	ENST00000280772.7|ANK3-201|ENSG00000151150.22|ANK3|protein_coding|intron-25	intron	253	1	0.01	361	19325	0	0	0	15	1	1	0	0	0	0.5	0	0	0	0	4	0	0	NS	NS	Down	DEG
chr10	60157232	60157462	14	-	230	14	7	7	-31.3734	-33.0377	7	2.33333	4.49816	3.01581	CTTGCAGTGTTTAAGTGGTATAAACACCTGGGCCCAGAAGGTCAAGACTGCAGTGAGCTGTGATTGCACCACTACACTCCAGCCTGGGCAACAGAGTGAGAACCCCTTTAAAAAAAAAAAAAAAAAAGCCGGGCACAGTGGCTCACGCCTGTAGTCCCAGCACTTTGGGACGCTGAGGCAGGCAGATCACCTGAGGTCAGGAGTTCGAGACCAGCCTGACCAACATGGGG	0	(((((.(((((((.......)))))))(((.((((((........(.(((.((((((..(((....)))..)).)))).))))))))))..))).)))))..((((....................(((((.......)))))...((((...(((((((....)))))))....))))...(((.....))).(((((((.(((...)))...))))))).....))))	[[][]][[][][][]]	-71.3	0.0336486	rmsk546125|AluJr|AluJr-SINE|AluJr-Alu|Alu|exon-1	repeatMask-Alu	127	0.55	0.59	90	-103	0	0	0	11	0	5	0	0	0	0	0	0	0	0	3	3	0	NS	Down	Down	DEG
chr10	60590314	60590628	15	-	314	15	8	7	-44.3555	-42.4079	4	14	6.38694	4.25796	AGACTCATGAACTATACTTATGATGTTACTGCAGATATATATAACCATTCTTCATGTTGTTCTTCACTTGTAAGTTGATCTTGAAAACATAGTAAACTAGAACCATTAAATCTGAAACACTCAGTTCCCAATTATTTGTGTGGGTTGACTGACATTTCCATTTATCTTGGCCAGTTTTCTTTTCAAGTAGTTCCCAAATAGCCTCATAAAGAAGTAAAGTGAATGAGATGAAATTAATTTTAATAACATTTTAATCTAATATACTCAAAATATTATCATTACAACATGTAGTAAGTATAAGTAATTATTGAAGA	0	....(((..((...((((((((...((((((((.....................((((((..(((((((..........(((((((....((.(((((....(((.(((((..((((...((((((((((..........))))..))))))..)))).)))))...)))..))))).)))))))))((.(((.................))).)))))))))(((((((..((((....))))..)))))))...((((((.......)))))).....)))))))))))))).)))))))).))..)))...	[[[][]][][]]	-46.6	0.245541	ENST00000510382.1|ANK3-220|ENSG00000151150.22|ANK3|protein_coding|intron-2	intron	314	1	0	24557	81689	1	0	0	18	7	1	0	0	0	0	0	1	0	0	0	0	0	Up	NS	Down	DEG
chr10	60599025	60599239	18	-	214	18	8	10	-44.1641	-53.0889	6	2	3.10231	2.36865	CCAAACACAGGCTGGGCTCAGTGGCTCATTCCTGTAATCCCGGCAGTTTGGGAGGCCAAGGGGAGAGGATCACTTGAGCTCAGGAGCTTGAGACCTGCCTGGGTGACATAGTGAGACCTTGTTTCTATGGAAAATAAAAAAAAATTAGCCAGTCACAGTGGTGTGTGCCAGTAGTCCCAGCTACTCAGGAGGCTCAGGTGGGAGGATTGCTTGA	0	.......((((((((((((((((((((.(((((....(((((......))))).....))))).)))..)))).)))))))))..(((((((.(((.((((((((((.....(((((...)))))..(((..(((........)))..))))))))..((((....))))(((((....))))))))))))))))))))..........)))).	[[][[[][]][][]]]	-71.6	-0.0210453	rmsk546817|AluJb|AluJb-SINE|AluJb-Alu|Alu|exon-1	repeatMask-Alu	205	0.96	0.72	-9	81	1	0	0	2	21	15	0	0	0	0	0	1	0	0	0	0	0	Up	NS	Down	DEG
chr10	60702782	60703197	16	-	415	16	8	8	-37.489	-37.1048	2	16	8.16867	11.4361	ATCAAATATCCACTAAGTTCAAGCTTCCAAATGTCTTATAAATATCATAATATTTTTTAATTGTTTGCTTGAATTAGGATCCTAAGAAGGTCCATACATTTTGATTAGTTGATATATCTCCTGAGTCTTTAATCTGTGGGTTTCTGCTTTTCTGGATTTTGTATTTCAGGCAATTTATTTGTCAAGGAAACTAAGTCCTTTGTTGATTGCATCCCTGTGGTATCATTGAATAAGTTCTTTTATTCCCTGTGTTTCCTGTAAACTGTAGTTGGATTTAGAAGCTCTATCAGATTCAAGCTTGGATACTTTTTTGTAAGACTTCTTTTTAGATTGTGGTATATTCTTCCATGTGAAGGCAAAATAATGACTTGCCTGGTTGTCTCTTTTTGTGATCTTAGC…	0	.(((((((((.(((((((((((((....(((((......((((((....))))))......)))))))))))))..(((.(((....))))))...........))))).))))).....(((((.(((.((((((.(((((((((....(((((((((.((.((((.(((((.....)))))..)))))).))))))......(((((((.......((...(((.(((((((....)))))))...)))...)).......))))))))))..)))))))))...)))))).))))))))(((((....(.(((((.....))))).)....))))).(((........)))(((((.........)))))((((((((.(.....).)))...)))…	[[[][]][[][]][][][][]]	-81.5	0.0426709	ENST00000373827.6|ANK3-205|ENSG00000151150.22|ANK3|protein_coding|intron-1	intron	415	1	0	30065	87558	1	0	2	12	4	22.5	18	1	9	0	0	1	0	0	1	0	0	Up	NS	Down	DEG
chr10	60970275	60972650	21	-	2375	21	7	14	-23.097	-55.0964	3.6	4.375	5.50419	2.01045	CATACAGGTTTGTTACATAGGCATACACGTGCCATGGTGGTTTGCTGCACCCATCAACCTGTCATCTACATTAGGTATTTCTCCTAATGCTATCCCTCTTCTAGCCCCCCATGCCCCGACAGGCCCCAGTGTGTGATGTTCCCCTTCCTGTGTCCCTGTGTTCTCATTGTTCATCTCCTACTTATGAGTGAGAACATGCGATGTTTGGTTTTCTGTTCCTGTGTTAGTTTGCTGAGAATGATGGTTTCCAGCTTCATCCATGTCCCTGCAAAAGACAGGAACTCATCCTTTTTATGGCTGCATAGTATTCCATGGTGTATATGTGCCACATTTTCTTTATCCAGTCTATCATGATGGGCATTTGGGTTGGTTCCAAGTCTTTGCTATTGTGAATAGTGC…	0	.	.	0	0.242994	ENST00000357917.4|RHOBTB1-202|ENSG00000072422.17|RHOBTB1|protein_coding|intron-2	intron	2375	1	0.05	13194	28421	634.667	512.935	392.881	8.29284	13.101	15.5326	142.861	63.1667	109.36	13.377	65	228.137	138.484	235.342	1.25833	1.17882	0.0666667	Up	Up	Up	DEG
chr10	60984231	60985760	22	-	1529	22	11	11	-40.3468	-41.0157	5.16867	5.17647	3.38417	2.70577	AAAGATGGCATGACTTATGAATAATATCTAGATTGTCTTCATTATGTTTCACAAAAAATAGAAATATTTCGTTTTTTAGTTCAATTATGGGTTTTATAAATTCTACTTGAATATATTTTATCTGGTTTAGAATTTGAGTCATTTGGACCTACATATGAGTTTTGATTACTAAAATAACATAACTCTTCTATCCACTTTATACACAGTTAAAATTCTTTAGTGCGTAGCATTTTGTACAGGAAATTGACATGTGGACTCTGAAAAGTCATGGCCATATACAAGGAAGATTTAGAAATGACCAGATTGCTGTGCGTGGCATTTCTCTTTTTCCCAGATGCCTTAGCTTGGAGCATCCGCCCTTTTTGGCCTGGGCACTGAATGTCTTTAATTAGAAAATCT…	0	.	.	0	0.89113	ENST00000357917.4|RHOBTB1-202|ENSG00000072422.17|RHOBTB1|protein_coding|intron-2	intron	1529	1	0.03	84	42377	407	306	291	7	13	23.5	108	89	63	23	2	107	91	134	1	1	0	Up	Up	Up	DEG
chr10	60998463	61000909	19	-	2446	19	9	10	-33.0762	-37.9604	3.91304	4	4.52128	3.23724	GGCCCTAAGGTGATGCGGGATTGATTTTTCTTGGTTTGTTAGCCGTGAAAGCCCCGGGCTGTAAAAAGGTTTGGGTCAAGAACTAGACTTTGATTTATTGAGGCTTGCTTTGCCCTGCTATGCCACACCTTGTGGTGTCTGGAGATGGGGTATTTTGGAGCACTCATACAAAGTTTGAACTGGTATTCAAGTGAGCTTGAATACTCACTTGATTTTTAACACTTGGGAATTAAAAAAAAATGAAGATATACATTCTCTTAGTTTAAATTGAGTTTTATTTTTCAATACACATGCATGTATTTTAAGAGAAGTAATCACTGGTGATGTCACTCAAATAATGAGTCCAGCAGGTGTGGCATTGTTAGAATTTGAATTCGAAACTAAGTTTACCGTATAGTT…	0	.	.	0	0.414084	rmsk547558|MIR3|MIR3-SINE|MIR3-MIR|MIR|exon-1	repeatMask-MIR	99	0.04	1	-2087	-260	295	185	186	11	8	0.5	42	26	59	48	1	82	183	145	1	0	0	Up	Up	Up	DEG
chr10	6176418	6177784	15	+	1366	15	8	7	-37.059	-33.2849	8	3.34783	6.32455	5.03622	TGTGCAAGAGATGGGGTCTCCCTCTGTTGCCCAGGCTGGAGTACAGTGGGCCCATCATCGCTCACTGCAACCTCGAATCCTGGGCTCAAGTGATCCACCCACCTCAGCCTCCTAGGTAGCTGGGACCATAGGTGTGCGCCATCATGCCTGGCTAATTTTTAAGTTCTTTGTTGTCCAGGCTGTTCTTGAACTCCTGGGCTCAAGCAATCCTCCTGCCTTGGCCACCCAAAGCACTGGGATTACAGACTTGCACCACCACACCCGGCCTCCATGTTATATTTCCATAATATGTTTATTTGAAAAGTGACTTGGGTGCCAGGAGACATGGGCCCTCCCTAGTCCTGGCTGTCTCTAACTTGTGAGTGACTCAAGCTGTCTCCGGTTCCACTTTCTGGAAGA…	0	.	.	0	-0.198064	rmsk453624|(TTTC)n|(TTTC)n-Simple_repeat|(TTTC)n-Simple_repeat|Simple_repeat|exon-1	repeatMask-Simple_repeat	160	0.12	1	-922	-284	1.06667	1.2	1	59	44	88	7	4	7.5	1	0	0	1	4	53.25	48	86.2143	NS	Down	Down	DEG
chr10	61941546	61942040	23	+	494	23	14	9	-53.9436	-32.1621	5.56627	3.77419	2.37962	2.37539	ATTACAACAAACCTAGGCAATTTATTTTAATTGGCATAAAGAGACTGAATAACACCAGTAACTGACTGTGGCTTTCATGTGACCCTGGTTTGTGATGAGCTGTGCTGTGTTTTGGGAATAGCATTAATATTTTCTTGCAGTTTGAGTTTAACTATCAACGGTTTCCTGGCATCTTTTGGTTGATGTCAGACAGTAACATTTTAGATATGGCAGCCTGATTGTCACCTGCACATTTAGAGACAATTATTAGACTAGTGGTTTTCCTTCTAAAGCCAAAGAGTTTTTTGATAATCTTCCTATATATACTGTTACACCCCCCAGTTTTGTGAACACACAATAACTAGTCTTATGACTTGCGGTAATGCTGAATAATACATCTGTTGTGTTACTTTCCTAATG…	0	...((((((((((.((((((((......)))))......((..((((........))))..))....((.((......)).))))))))))))..((((((..(((((.....(((((((.......)))))))..)))))...))))))(((......)))...((((((((........))))))))((((((...........(((((((..(((...))).)))).)))...((((..((((..(((((..(((((((......)))))))...)))))..))))..))))........))))))..........(((((((((....))))).)))).((..(((((((((.(((.((((.((((((((((.....)))))))..))).....)…	[[[][][]][][][][[][]][][]][]	-99.3	0.494658	ENST00000644638.1|ARID5B-203|ENSG00000150347.16|ARID5B|protein_coding|intron-3	intron	494	1	0.01	1138	58050	63.3333	34	21	26	14	15	190	193	214	28	19	17	14	18	25	45.5	43	Down	NS	NS	DEG
chr10	62224041	62224555	32	-	514	32	10	22	-35.2368	-97.8278	3.91753	5.94595	3.97542	3.96745	CTTGTTTACCATTGAATGCCCATCACCTAGCATTGGACTTGGCACATTTTAAGTGTTCAGTAAATATTTATTAAATGAACGGGGACCCTTCAGAGAAACATTTGTGTGAATTAAAACAAATAATTTGCAGATTTTTATTGACAAAGTATAGAGATAAACTTGCTAAGTTAATAACTTGCATCGTTGAAAAATGTCATCTATTATATCTAAATTTTTTCTTTTTTGTAGTAAAGCATTCTTGAATATACATTCAGAGGCATTAAGTACATTCATGTTGTACAAGCATCACCACCCTCCATCTCCAGAAGTTTTTCATCTTCTCAAGCTGAAATTCTGTACCTATTGAACACTAATTCCTCCTTCTATCCTCCTGGCAGCCACCATTCTAGATTCCATCTC…	0	.	.	0	0.120431	rmsk549708|L2a|L2a-LINE|L2a-L2|L2|exon-1	repeatMask-L2	81	0.16	0.15	449	-433	119	161	158.062	337	275.2	320.087	8	15.5	27	49.1111	42	22.0556	42	25	157.1	324.106	295.4	NS	Down	Down	DEG
chr10	62250619	62250931	220	-	312	219.667	181.667	38	-1202.91	-196.596	58.9022	6.71014	4.00933	9.22185	AGGCCAGGCACAGTGGCTCATGACTATAATCCCAGCCCTTTGGGAGGCCGAGGTGGGTGGATCACTTGAATCCAGGAGTTCGAGACCAGCTTGGGCAACATCGTATAACACTGTCTCTACCAAATAACATAAACATTAGCTGGGCATGGTGGCATGTGCCTGTAGTCCCAGCTACTCAGGAAGCTGAGGTGGCAGGATTGCTTCAACCCAGGAGGCGGAGGTTGCAGTGAGCCGAGATCATGCCACTGCACTTCAGCCTGGGCAACAGAGTGAGACCCTTCCTCAAAAATAAATAAAAATAATAAAACTTAT	0	.((((...((.((.((((...((......))..)))))).))...))))((((.(((.(..((((((...((((((.(((((((.....)))))))..............(((((.(...................((((((((.((...(((....)))....))))))))))(((((....)))))).)))))...((((((.......))))))(((((.((((((.((.........)))))))))))))..)))))).....))))))..)))).))))............................	[][[][[][]][][]]	-101.7	0.0231789	rmsk549751|AluJb|AluJb-SINE|AluJb-Alu|Alu|exon-1	repeatMask-Alu	306	0.98	1	-1	-5	12	43	5	12.0556	7	13	1	5.5	8	0	4	16.1429	8	20	178	403.843	424.667	Down	Down	NS	DEG
chr10	62412865	62413093	29	+	228	29	12	17	-72.0466	-102.066	24	34	3.96382	7.92763	ATGCTATTCCCACAAAACTGCCATTGAGCCCCATCTGATCTGAATGCTCTTCCTTAAATGAAGGCAGTTCATAGCTGATGCTGGTCTTCCCAGGGATAGCATGGACTTTGACAGAGCAAGTTGGAAAGAGAGAAGGTTGGCTAATAGGCAACTCTCCCTCCTCAAGTGGTAACAAAAACTCCTCTGAGATTACTGTATAGCAATGGTTCTAAAACCCTGATGGGTATC	0	.((((((...........((((((((((..(((.((..((((..(((.((((.......)))))))((((((.((((.(.((((.....)))).).)))))))))).....))))...)).)))...(((.((.(((((.((...)).))))).)).)))))).))))))).......(((....)))........))))))...........((((....))))...	[[[[][]][]][]][]	-61.4	0.166757	rmsk550049|L1P3|L1P3-LINE|L1P3-L1|L1|exon-1	repeatMask-L1	27	0.12	0.03	906	-201	3	4	0	1	2	2	0	1.5	0	0	0	2	0	0	9	2.5	22	Down	Down	NS	DEG
chr10	62427158	62427741	14	+	583	14	7	7	-37.5323	-42.6553	3.5	14	3.53436	2.37728	TTCTATACTATTTATCATTATTTTAGAGTGTACTCCTTCTACAGTCACATGACACATGATGATATTTTGGTCAACAATGGACCTCATCTATGATGGCGGTCCCATGAGATTATAATACCATATTTTTACTGTACCTTTAGTATGTTTAGATACACAAATACTTAGCATTGTGTTACAACCACCTACGGTATCCAGTATAGTAACATGCTGTACAGGTTTGCAGCATAGGAGCAATAGGCTATACCACATACCCTAGGAATGTAGCAGGCTATGCCAGCTAGGTGTGTGTGAGTACACTCTATTTTGTTAGCACAGCAACAAAATCACCTAAAGATGCATTTCTTGGAATGTATCCCTGTTGTTTAAGGATGCGTGACTTACACAGAAAAGGAAAAATAT…	0	.	.	0	0.046801	rmsk550081|Tigger3a|Tigger3a-DNA|Tigger3a-TcMar-Tigger|TcMar-Tigger|exon-1	repeatMask-TcMar-Tigger	337	0.58	1	-41	-205	3	4	0	1	2	2	0	5.5	0	0	0	2	0	0	21	54.5	20	Down	Down	NS	DEG
chr10	6244397	6244702	16	+	305	16	9	7	-51.5123	-40.0651	18	14	371.279	371.279	GGGACCATGGTCTTTCTGGACCAACTTGGCTGCTCATTCTTTTTGAGGAAAACACTAACCGTATTCCAATTCGGGGCAGGCCTGAGAATTTGGGCGCAGCATCCAGAAAAGCTGTATTTAGCAGGTGCTCTGGGGCAGGTCCTCCTACAAAGCACACCTTAGCCCAGTTGAGAATCTGGGCTAAGATTCTGTCGCTATTCTCTTACACGGTAATAAATTAGTTCTTTTGCAAGCAGATTAGACCGAGACAAGTAATTCTTGGTCTTCTAAATCCACAGCTCACAAAGGATTAGGGAGGGATGAGA	0	.((.(((((((((....))))))...))))).((((((((((((..((((.((.......)).))))..((((((.....)))))).....((((.(.((.((((((..(.((((.....)))).)..)))))))).))))).........(((...((((((((((........))))))))))....))).((((.....((((...)))).....))))(((((((..(((.(((((((((((((........)))))))))....))))....)))..)))))))...)))))))))))).	[][[][][][][][]]	-97.3	0.0201492	ENST00000640683.1|PFKFB3-219|ENSG00000170525.21|PFKFB3|protein_coding|intron-14	intron	305	1	0.01	18032	9475	0	0	0	1	2	0	3	0	0.5	0	0	0	0	0	0	0	21	NS	Down	NS	DEG
chr10	62448055	62448489	21	+	434	21	11	10	-63.4339	-59.3234	7.33333	20	3.19009	85.0691	TCATATCTATCCATCTCACCAGCTATTAATTCAATTTCTTTTTGTTGCATTTAAAAGTGGATTGCAAATATTATACACATCTCCATAAATGTTTCAGCTTGTGTTCATTAAGTAAGATTCAGTATTTGTTTACAGTGGGCTTTCTTTTTGCTATAAAAATTACATACAATGAAATGCACATATCTTAAGGGTATATTTGCAGAGTTTTGGCAGTTGTACACACTCAGGATTTATTTTCATCAGGGGTGGAGACAGAGTCCCTTTCCCACCAGGAATGTGAGGCTCAAAAATGTGAGCCTAGAGTGGGGGACAGCTATGACTCCAACCTTCAGATTCTGAAAGCCAGCTAGGGATAAGAGAGCTGACATACCAATGTGGAGGCAGAGCTGAGAGATAAAA…	0	.....................((((......((((........)))).......(((((.(((((((.((((....((((........((.(((((((((((.(((((...(((.(..(((((.(((((((..(((.(((((((..((((........................((((.((((((...))))))...))))(((((.((((.(((...(.(((((.((((((.((((((((...))))))))..))))))..((((.....))))....(((((((......))))))).))))))..))).)))).))))).......))))....))))))).)))..)))))))...)))))).)))....))))).))).)))))))).))....…	[[][[][[][][]]]]	-107	0.27677	ENST00000647733.1|AC024598.1-201|ENSG00000285837.1|AC024598.1|processed_transcript|intron-3	intron	434	1	0.01	59479	11251	3	4	0	1	2	2	0	1.5	0	0	0	2	0	0	13	6.5	23	Down	Down	NS	DEG
chr10	62568897	62569060	25	+	163	25	11	14	-58.3616	-75.4375	8.25	28	22.685	8.03425	ACAAAGAGAGATCCGGCCTCAAAAACAAACAACAAGCAAACAACAACAACAAAAAAGTATGAACCTTGGATGTAGACCAAAGCCTGATTATGGCAATTTTCTTCCTGCCTCCAAAAGCTGTGATACTCTTCCTAGAGTGCTCTAAAAGGGAGAATAGGAATAT	0	......(((((((((((.............................((((......)).))....(((((.((((...((((((.......)))...)))....)))).)))))..)))).))).))))(((((.....((((.....))))..)))))....	[[][]][]	-28.3	0.0244195	rmsk550344|(CAA)n|(CAA)n-Simple_repeat|(CAA)n-Simple_repeat|Simple_repeat|exon-1	repeatMask-Simple_repeat	26	0.16	1	-29	-108	3	4	0	1	2	2	0	1.5	0	0	0	2	0	0	2	6.5	22	NS	Down	NS	DEG
chr10	62996063	62996349	25	+	286	25	17	8	-62.5393	-32.276	5.81579	3.76963	19.3207	8.19294	GGGTTGGGCACAGTGGCTCATGCCTGTAATCCCAGCACTTTGGGAGGCCACGGTGAGCAAATCACTTGAGTCCATGAGTTTGAGACCAGCCCAGGCAATGTGGGAAAACTCTGTCTCTACTAAAAATACAAAAAATTAGCCAGGCATGGTGATGCATGCCTGTAATCCCAGCTACCTGAGAGGCTGAGGTGGCAGAATCACCTGATCCCAGGAGATCGAGGCTGCAGTGAGCCATGATCGTACACTGCACTCCAACCTAGGCAACAGAGTGAGGCCCTGTCTCAAA	0	((((((((..((((((((((((.......((((((....))))))(((((.(((((.....))))))).))))))))))..(((((.((((((.......))))......)))))))..((((............)))).((((((((......))))))))........(((((((.((...)).))))))).......((((....)))).(((((.((((......)))).)))))...)))))..).)))))))...........((((((...))))))..	[[[][]][][][][][][]][]	-101.9	0.00398467	rmsk551097|AluJb|AluJb-SINE|AluJb-Alu|Alu|exon-1	repeatMask-Alu	285	1	0.91	-1	27	0	2	0	0	2.14286	0	0	0	0.1	0	0	1	0	0	38.3333	46	68	Down	Down	NS	DEG
chr10	63315709	63316307	15	-	598	15	8	7	-37.0127	-30.3041	4	4	2.66964	2.31477	TTACTTTCGGAAAAACAGATATGAAAATTACTGCGTACTTCTAACTAATCAAAAAATTTTCAAGCCAAATGCAGTGGAATGACATGTTTGAAGTGCTAAATGAAAACAACAAATTTTTGTTTGCGTGTTTGCTTTTGAGACAGGATCTTGCTCTATAGCCCAGGCTGGAGTGCAGTGGTGCAACCATAGCTCACTGCAGCTTCATAGTCTCAGCCTCAAGTGATCCTCCCACATTACCCTCCCAAGTAGATGGAACTCTACAGGTGTGCACCATCATGCCTGGCTAATTTTTTTATTTTTTAAGGAGACAGGGGTCTCACTATTTTGCCAGGGCTTATTTTGAACTCCTGGGCTCATGTACTCTGTCCATCTCAGCCTCCCAAAGTGCTTGTATTACAG…	0	.	.	0	-0.0232854	rmsk551842|L1MEg|L1MEg-LINE|L1MEg-L1|L1|exon-1	repeatMask-L1	11	0.02	1	-421	-166	5	3	2	15	4.14286	33	3	1	2	27	53	7	3	12	4	2.5	0	Up	NS	Down	DEG
chr10	6348029	6348283	21	+	254	21	11	10	-65.8556	-62.1261	22	20	8.93373	428.819	TTTTGTGTTCTGTTTGAAATCAAACTTATGCTTTCTTCCAAAATGAATGACAGAGAAAAAAGAAAAAGCCACCCAGGCTTGAAAAGTGGTAGCTTCTTGCCGCCGACTTCCTGCCGGTGCCAAGTCAGAGGGAGCTCTGCGTGTCCTCAGTTCACCCTCGCCAGGCCACACCGCATGCAAATAAGAAGCTGTTTCAGTGTGTGCCCATCTGAGACGCTGACATAAAAAAGGAAGAAAGAAAGGAAAAAAACCAC	0	.((((..(((.....)))..))))......(((((((((.......(((.(((.......(((..(((((.....)))))...((((....))))((((.(((((.(.....).))))).))))...(((((.(..(((.(....).)))..).)))))....((((((((.(((.((.........)))))....))))).)))..)))......))).)))......)))))))))................	[][[][][][][]]	-63.2	0.851995	intergenic	intergenic	0	0	0	0	0	0.5	0	0	1.33333	0.5	0	0	0	0	0	0	1.11111	1.5	0	0	2	20	NS	Down	NS	DEG
chr10	65586986	65588527	19	+	1541	19	7	12	-24.5843	-50.5126	5.32	4.24201	3.29908	3.49841	TATGTATAAAAATGAAATATGGTGGAATGATGGGTTTATGGTGGAATTTGCAAAGAGTATGGTGGCAGTTGACAAACTGCACTGAGTTAGATAGGGATAGTGATATAAGAAAGTATAGCATATAATTTTTTTTAATTATACTTGAAGTTCTAGGGTACATGTGCACAATGTGCAGGTTTGTTACATATGTATACATGTGGCATGTTGGTATGCTGCGCCGATTAACTTGTCATTTACATTAGGTATATCTCCTAATGCTATTCATCCCCCCTCCCCCGACCCCATGACAGCACCCGGTGTGTGGTGTTCCCCAACCTGTATCCAAGTGTTCTCATTGTTCAATTCCCACCACATGTGAGAACATGCTGTGTTTGGTTTTCTGCCATTGTGATAGTTTGC…	0	.	.	0	-0.0124792	ENST00000433152.8|LINC01515-201|ENSG00000228065.10|LINC01515|lincRNA|intron-5	intron	1541	1	0.05	1184	27108	92.3883	82.1875	110.032	487.823	912.139	405.996	12.3111	6.05	14.196	19.5	18.1381	42.5	13	33.6667	107.634	131.869	134.919	Up	NS	Down	DEG
chr10	65638940	65639902	37	+	962	37	20	17	-70.2638	-66.1061	6.64093	3.86364	2.6464	5.13033	TTAAAATATATGTAGACTGATAAACTTTTAAATAAATAAAATGGCTGGTAATAGCTATTTTGAACATCACATAAACAAATGTGTAAATGTCCAGTGGTAAAATGATGAAGGCAGTAGGCATAATGCAAAATATACGCTAAAGTGTTAAACCAGTAACTCAACTCCAGCATGGTTTTGCCATTCAGGCTAAAGGAAACACAAGAATTCCTGCCTTGCCCCCCACGTAGTTTTTCTAAAGAAATGCAAAATTCAGATTCTTATTTGAAATATTCTGATTTCTATATGTCTCTCAAAGAACAGTTGATATTTAATGACTAGTGTTTCTAGGTATGTAAGCTTTATATTCTACTATTTTGTTGCATTCTCATACCACTTTAATAAGTCAGGCAAAGGAAGCAA…	0	.	.	0	0.169241	ENST00000601926.5|LINC01515-213|ENSG00000228065.10|LINC01515|lincRNA|intron-1	intron	962	1	0.02	23179	19892	463	545	445	1764	1714.5	1859	157	192	183	68.5	94	77	77	170	289.5	622	537	Up	NS	Down	DEG
chr10	65804662	65804846	89	+	184	89	41	48	-216.494	-256.917	8.69697	10.9714	6.91401	4.77535	CCAGCCTGGCCAACATGGTGAAACCCTGTCACTACTAAAATATACAAAAATTAGCCAGGTGTGGTGGTGGGCGCCTGTAATCCCAGCTACTTGGGGGCCGAGGCAAGAGAAACACTTGAACCCAGGAGGCGGAGGTTGCAGTGAGCCAAGATTGTGTCACTGTACTCCAGCCTGGGCGACAGAG	0	...((((((((.(((.((((...(((..(((((((.........................))))))).))))))))))...(((((....))))))))).))))................((((((....((((..((((((((..((....))..))))))))))))..))))))........	[[][]][]	-64.1	-0.0682407	rmsk556335|AluSx1|AluSx1-SINE|AluSx1-Alu|Alu|exon-1	repeatMask-Alu	184	1	0.61	82	35	6	2	5	23	36.5	53	0	2	16	0.5	0	6	19	2	12.5	11	7	NS	NS	Down	DEG
chr10	67765091	67765491	879	+	400	879.373	578.373	301	-3128.76	-1452.53	91.3965	16.9944	19.1563	52.1643	AATGGCCGGGCGCGGTGGCTCACGCTTGTAATCCCAGCACTTTGGGAGGCCGAGGCGGGCGGATCACGAGGTCATGAGATCGAGACCATCCTGGCTAACACGGTGAAACCCCGTCTCTACTAAAAATACAAAAAAATTAGCCGGGCGTGATGGCGGGCGCCTGTAGTCCCAGCTACTCAGGAGGCTGAGGCAGGAGAATGGCGTGAACCCGGGAGGCGGAGCTTGCAGTGAGCCGAGATTGCGCCACTGCACTTCCACCTGGGCCACAGAGCGAGACTCCGTCTCAAAAAAAAAAAAAAAAAAAAAATGATGTTAATGATGTGTGAGGGCCTTCCCAATGCATTGCCAAATGCAAAAAGGACAGATCAAAAAACAGCACATCATACTATGATCATATTTT	0	.....(((((.((....))(((((((.....(((..((...((((((.....(((((..((.((((((.((((.((....)).))))..(((((((((.((((.(....)))))......................)))))))))))))))..))..)))))....))))))...(((((....))))))).)))....))))))).)))))((((((((((((((.(((.(((.((..(((......))).......)).))))))...))))).)))))))))................((((.(((((..(((((((((((...((.(((((...((((((....))))))....))).)).))........)))))))))..))..))))).))))	[[][[[][]][]]][][]	-132.8	0.0340038	rmsk559415|AluYi6|AluYi6-SINE|AluYi6-Alu|Alu|exon-1	repeatMask-Alu	304	0.76	1	-3	-93	73.8333	78.8667	42.8929	128.454	197.348	206.337	25.2778	16.3333	51.1806	37.7333	28.5179	216	294.56	195.789	260.475	342.874	214.123	NS	Down	Down	DEG
chr10	67934661	67934841	18	-	180	18	8	10	-43.2649	-58.8332	16	20	4.2963	4.76329	CCAAGACAAGATACATGAAATTTCAAAATTTTCAGTCAAAGGGACCCTAAAACTGTCCAGAAAACCCACAGACCTAAGAATCAGTAACATCAGACACTGGAATCAAGGAACACTGGAAGCTAGAAGACCAAAATTTTGGGAGAAAATTACTTTTAACTTAGAATTCTGTATCCAAATTAT	0	.........((((((.(((.((((((((((((..(((....((((.........))))..............(((.....(((((..........))))).....)))....((((...))))..))).))))))))))))........((........))..)))))))))........	[[[][][]][]]	-24.5	0.0518085	rmsk559883|HAL1|HAL1-LINE|HAL1-L1|L1|exon-1	repeatMask-L1	180	1	0.43	89	154	5	5.5	3.4	3	1	3	0	2	1	0.5	1	1	4.5	4	7	11	8.5	Down	NS	NS	DEG
chr10	67996809	67997299	17	-	490	17	8	9	-31.707	-36.5417	3.25	2.93023	2.86858	2.89983	AAACAGATTATTTGCTATCTAGCAGATTACACAAAAAGTAAAGAATAGCATTTTATATTATAGGTATTTATCAGTAAACCAAGGGAGCAGGTCCTTCTAAATTGAGTTAACTTTGCTAAGATGTTAACCATTTTATAGCTTCTTTCAGACTCAGGTATAAACTGAGGAAAATAAAATTCATTTCCCCAGTTGTATCTTTAGTTATGCTCTTTAATATTCTGCAACAAAGTGACATTTTGCTTGAGTTCAGTATTTCTATCTCAGAGGGTTCTTGAAGTCATAATGATTTTCTTTTTTTTTCTTTTTTTTTTCGAGACGGAGTCTTGCTCTGTCACCCAGGCTAGAGTGTAGTGGAGCGGTCTCAGCTCACTACAAGCTCTGCCTCCCGGGTTCTTGCCA…	0	.........(((((((....))))))).......((((((((((.((((.............(((............)))..((..(((((((((..((((.((.(((((((((....))).)))))))).))))............((((((((((...((((.(((((..........))))).))))(((..((((.((..(((.............)))))))))..)))...)))))))))).......(((.....)))((((....(((((((...)))))))........................((((((((...)))))))))))).(((.(((((((((((.(((.......)))))))))..))))))))((((((.(.((((...…	[][[][[][[][]][][[][]][][]]]	-117.4	-0.0228667	ENST00000427635.6|HERC4-206|ENSG00000148634.15|HERC4|protein_coding|intron-7	intron	490	1	0.03	16726	671	6	11.5	4.4	27	11	16	19	10	2	0.5	18	5	4.5	5.25	20	57	62.5	NS	Down	NS	DEG
chr10	68061920	68062321	15	-	401	15	7	8	-16.5139	-19.4316	2.44186	2.97674	2.72029	2.29288	AGATTAGTATATTCATTAGTATAGAAATAAGGAATCCAGGAAGAAGAGAAATATTCTCTTTTAAGAGGCAAGTTAAAAGATTCTGGTAAGGTGAATTTTGTGGTAAACTTAATAATATTAAGTGAGCAGTAAGAAATGTAGTATTGTAAGTGGGGAGAAAGATCAGGGCTAAATGTGTGAAGTGTTTATTTTCGATTTTGTTTTATTTTCAGTTCAGATAGGCTGACATTCCAACTGTAGACTTCTCCCAGTTCTAACCTGTTAAGTAATTAATAATTCATTAACAATACTTAACTTTGTGCTTTTGGAAGACTGCTTAAGGCACATGGTGATATAATACCGTTGTAAATTTAAAGTAATCTAAATGGTTGCCACCTCTATCTGTTTTGTAAACCTGAA…	0	..........(((((...((.((.(((..(((...(((((((((((((((...)))))))))..................))))))..(((((..(((((..((..(((((((...)))))))..))..))))).....((((((((.(((((((((((....(((((((...(((.((((.((.........................)).)))).)))))))..........))).....)))))))..........((((((....))))))...)))).))))))))..(((.((((((((.((.......)).)))))))).)))..((((((...))))))........((((((.....)))))))))))...)))..))).)).)).))))…	[[][[][[][]][][][]]]	-78.9	0.275544	ENST00000395198.7|HERC4-204|ENSG00000148634.15|HERC4|protein_coding|intron-3	intron	401	1	0.01	10561	17357	9	9.5	9	35	22	24	2	7	1	3	0	13	14.5	4.25	25	33	53	NS	Down	NS	DEG
chr10	68524544	68525661	30	-	1117	30	19	11	-75.3387	-40.1948	5.64356	5.85106	2.7067	2.75345	ACTTAATTATTTAAGATTCAAAAATTTAAAAATTCCACATTGAAGTTGTGTGCAGTGGCTCACTACTGTAGTCCCAGTTACTAGGGAAGCTGAGGCAGGAAGACTGCTTGAGTCCAGGAGATCGAGGCTCCAGTAAGCCATGATCACACCACTACCCTCCAGCCTGAGCTACAGAGAGAGACCCTCTCCTAAAAGAAGAAAAAAACAAAAACAAACAATAAAAATTCGCTGGGCAGGGTGGCTCACGCCTGTAATCCCAGCACTTTGGGAGACTAAGGTGGGCAGATCACTTGAAGTCAGGAGTTTGAGACCAGCCTGGCCAACATGGTGAAACCCTGTCTCTACTAAAACTACAAAAATTTGTCAGGCGTGGTGGCACTCGCCTGTAATCCCAGCTAC…	0	.	.	0	0.00265997	rmsk561337|AluSz|AluSz-SINE|AluSz-Alu|Alu|exon-1	repeatMask-Alu	306	0.27	1	-227	-584	63	25	41	133	79.1	105.343	76.5	100	168.125	92	28	38	39	38	20.5	51	65.0909	NS	NS	Down	DEG
chr10	68770435	68770647	1253	+	212	1253	435	818	-2845.58	-5907.14	48.3333	189.133	11.7792	8.65891	TTATCATGAAGATTAACGGTTGGTTGGCTTCGCGGGGTGGCTCACACCTGTAATCGCAGCACTTTGGGAGACCAAGGCAGGCGGATCACCTGAGGTCAGGAGTTCAAGACCAGCCTGGCCAACATGATGAAACTCCATCTCTACTGAAAATACAAAAATTAGCTGGGCTTGGTGGCACAAGCCTGTAATCTCAGCCACCCGGGAGACTGAGG	13.845	......(((((.(((((.....))))))))))(.((((((((.....((((....))))..((((((....))))))((((.......)))).(((((((.(((...)))...))))))).....((((......))))....((((...........))))..(((((((......)))))))........)))))))).)..........	[][[][][][][][][]]	-66.1	0.0183626	rmsk562065|AluSx|AluSx-SINE|AluSx-Alu|Alu|exon-1	repeatMask-Alu	181	0.85	0.61	-31	116	124	259	190	201	175	246	106	92	132.125	99.8333	35.1	56	44	58	24	38	53	Up	Up	NS	DEG
chr10	69221420	69221682	1722	+	262	1722	648	1074	-4370.3	-7937.03	39.4944	90.4421	15.5827	22.5817	GAGCCCAGTCTGCTACTCTGGCCACACCGGCTGGCTGTCACGGCCCTGGGCAAAAAGCATCTCTCAAAGTGCAGATGACAGAAGTCCTCCTAGCAGGAGGACTTAGCCAAGGTCACCAAGTATTTAGGATGGAATGAGGATTAAATCCAAGTTGGCTGACTCTTCCTTCAATGCTTTCTGCTGTGCCATGACTCCCTCCTGCTTTACAAAATGAATAAGGAGGCCAGGCACCGTGGCTCACGGCTGTAATCTGCATACACTG	0	..((((((.(((..((.((((((.....))))))..))..)))..)))))).................((((((((.((((((((((((((...))))))))))(((((.((((((((...((((.((((..(((....)))..))))))))))).)))))...........((.....)).(((((.((....((((((..((((.....))))..)))))).)))))))..))))).....)))).))))))))......	[][[][[][][]]]	-88.8	-0.0322687	rmsk563294|AluJb|AluJb-SINE|AluJb-Alu|Alu|exon-1	repeatMask-Alu	41	0.16	0.14	-221	257	549	559	598	0	2	2	144	169	177	344	226	111	84	146	0	4	0.2	NS	Up	Up	DEG
chr10	69331096	69332552	19	+	1456	19	11	8	-55.9429	-39.2273	22	8	2.94515	2.27718	CTCGAACTCCTGGCCTCAAGTGATCTGCCCGCCTCGGCCTCCCAAAGTGCTGGGATCACAGGCATGAGCCGCCACGCCGGGCCAGAGTTACCTGTTTCTTTGGACCTTCATTTCCTTATGAAGGCTTCTGCGTCACCTAAAAACTTAGATTAATTTGTATACATTGTTCTTGTTACTCTGTCTTTTGTTATAGGGGCCTCAGCCATAAACCTAAGATGGGAAGGAAGGATATTTCTTTTCAGCTACTGCGTGTTCTACATTTCAGCGGCCTTCTTCATAGAAACTGTCACCCAAGGCTCTGATAATGGAGATATGTCAGAAATGCTGGGGCTGTGTGTCCAGAATAGTAGGCGCCAGCCATAGGTGGCTGTTGAGCTCTTAAAATGTAGCAAGTCTGAT…	0	.	.	0	-0.0412143	rmsk563593|AluJr|AluJr-SINE|AluJr-Alu|Alu|exon-1	repeatMask-Alu	299	0.21	1	-496	-661	0	0	0	25	20	51	0	0	3	0	19	0	0	0	36	53	45	NS	Down	Down	DEG
chr10	69457664	69457896	27	+	232	27	11	16	-69.8181	-94.0272	11	4	2.96256	5.33261	ACATTTCTTATAGTTTAATGGTTAAGAGTGTGGGCTGTGTACCAGGTTGCCTGGGTTCAAATCCCAGCTCTGACACTTAAAGGTTAAGTGGCCTAGACATAACTTCCATGCACCTAACCTACCTGAAGAGTTGCTAAGCAGATTAGATGGATTAATACATCTGAAGAGCTTAGAGTGGTGCCTGGCACATGATGAACACTCCATCAACTAGTCATGGATTAGTCGTTCTTTT	0	.((.(((((.(((......(((((.(.(((((((.(((((.(.((((...(((((.......)))))......(((((((...))))))))))).))))))...))))))).).)))))...)))))))).))((((((...(((((((........)))))))...))))))....((((...)))).(((((.......)))))(((((((...))))))).........	[[][]][][][][]	-64.4	-0.0329972	rmsk563899|MIR|MIR-SINE|MIR-MIR|MIR|exon-1	repeatMask-MIR	199	0.86	1	-8	-25	0	0	0	0	0	12	0	0	0	0	0	0.5	0	4	3	11	31	Down	Down	NS	DEG
chr10	69759060	69759392	23	-	332	23	12	11	-60.0285	-49.9364	12	3.66667	20.0888	763.373	AGGCCGGAAACAGTGGCTCATGCCCGTAATCCCAGCACTTTGGGAGGCTGAGGTGGGTGGATCACTTGAGCTCAGGAGTTCAAGACCAGCCTGGGCAACATGGTGAAACCCCGTCTCTACAAAAAATGTACAAAATGGGGCATGCCTGTAATCCCAGCTACTCAGGAGGCTGAGGCACGAGAATCCCTTGAACCTGGGAGGTGAATGTTGCAATGGGCCGAGATCGTGCCACTGCACTCCAGCTTGAATGACAGAGTAAGACTCTGTCTCAAAAGAAAAATCATAGAAACACCTCCCAGGGCTGTTGTGAGATCACAACAAACAATAATTAT	0	.(((((.......)))))(((((((....((((((....))))))....((((((((.(..(((((((.(((((((.(((...)))...)))))))..)).)))))..)))))))))((((.....)))).......)))))))...((((((((((((........))))).))..((((.....))))..(((((((((((.....((((.(((..((....))..))).))))......(((....((((((((...))))))))....)))..............)))))))))))..(((((((....))))))).......)))))	[][[][][]][[][][[][]][]]	-117	-0.192732	rmsk564554|AluSz|AluSz-SINE|AluSz-Alu|Alu|exon-1	repeatMask-Alu	279	0.84	1	-1	-52	0	0	0	0	0	0	0	0	0	0	0	0.5	0	1	7	16	28	Down	Down	NS	DEG
chr10	69831036	69831266	22	+	230	22	14	8	-82.6235	-45.1044	6.125	2.28571	3.42808	2.5615	TTATATTGCTTTTAAGCCTCTCTGAATGTCTGAAATATTTCAAGATAAAACATATTTAAATCATAAAGTTAATGAACGGATGTTGTTGAATTAGAGGATGTTGAAGGAATCCTTCATGTCTGCCTCTAAACCTAATTGGCGGTCTTTACCAGCAAGGATGTATCATTGCTTGCTGCCTAAATCCCGTGTGTGTGCACCCTCAGCCACCTGTGGGCTGGCAGCAATGGTTC	0	...(((((((....(((((.......((((((((....))).))))).(((((((((...((((.......))))..))))).))))...(((((((....((((((...))))))......))))))).((.....))(((..((((.(((((((.(........).)))))))..))))..)))...(((.((.......)))))....)))))...)))))))....	[[][][][][][]]	-58.6	0.0307988	ENST00000645393.1|COL13A1-215|ENSG00000197467.14|COL13A1|protein_coding|intron-2	intron	230	1	0.01	8598	36531	0	0	0	26	1	0	0	0	0	0	0	0.5	0	0	2	5	28	NS	Down	Down	DEG
chr10	69952985	69953667	14	+	682	14	7	7	-22.9326	-34.0221	2.70455	4	2.09629	13.1967	ACTTGCATTGTTCTGGTTTTTGTTCTTGAGGTTTGTAAGTTGGAAACAAAGAAGGCAAATAAACTAAGATGAGAACCAAATGTCTACACGGATGCTACCAAAATCTCTCTGTTCATTTGACTGGTGAAATTCTGCCCGCTGTTGGATTTGCTTTGTAACCACAGCTGCAAGTAATTCTGGCTAAATCCCTTGCCTTTGAATCCTTTTCCTTTGAAGATACAGAGCAATCGATGTGTGGAAGTGAGGAAACCACTAGGAAAGGGATTTTCAGGGAAGGCCTCAGCTCTTAGCTCCAGGATGGCTTTGGAAGCCAGTGTAGCATTTGTGAGCCACGGATTTGCCTTCTTCGTTTCATGGCCACCTCTGTGGGCCAGTAGTTCAAGCTGTCTGAATCCTCAC…	0	.	.	0	0.452865	ENST00000645393.1|COL13A1-215|ENSG00000197467.14|COL13A1|protein_coding|intron-39	intron	682	1	0.17	17	3336	1	1	0	18	12	25	48	14	14	0	0	0.5	0	1	181	422	613.333	Down	Down	Down	DEG
chr10	70102741	70105014	15	-	2273	15	8	7	-39.453	-37.0461	3	3.11111	3.97459	7.38712	TCTGCACCTGAAATATTTTCTTGATCCACCCTCCCCGACCCCCTGCCACAGGGTGGGCCTGCACTGCAGTTGGTCTGTTTTAACCATGTTAAGATGCACTTTTTTTTTGTTTAAATATTTTAATATTGTTGAAATCAGGAAGCATCTTAGAACTGCTGTCAGCCTGGAGCTGAGTTCTTCCAGAAAGAAATTACATTTCCTTCTATGTCACCTGGGGACACTACCAAACTAAGGCTATGTCTCACTCTCTTCTCTGCCTCAGGTTTTGAGCTGCACTGGATCTGGCTGCAAATCTTCAGGAGCACTGGCTTGCGGTTCAAATTCTTTTTCTGTTTTTTAGACACAGAGTTTCACTCTTGCCACCCAGGCTGGAGTGCAATAGCGTGATCTCGGCTCACT…	0	.	.	0	0.0178981	rmsk565201|AluJo|AluJo-SINE|AluJo-Alu|Alu|exon-1	repeatMask-Alu	128	0.06	1	-1508	-637	54	6.05556	19	9	4.40476	10.5	111	78	116	15	53	11	50.1053	22	0	0	16	NS	Up	NS	DEG
chr10	70318839	70319000	894	-	161	894.351	320.143	574.208	-2277.87	-4459.1	30.0134	85.6554	11.5246	9.77349	ACCCCATCTCTACAAAAAGTACAAAAATTAGCCGGGTGTGGTAGTGTGAACCTGTAGTTCCAGCTACTCGGGAGGCTGAGGTGGTAGATCAATTGAGCCTGGGAGGTTGAGGTTGCAGTGAGCTGTGATTGCACCACTGTACTCCAGCCTGGGCCACAGAG	0	..((((.(((.........(((.....((((((...((.((((((..((((.....))))..))))))))...))))))....)))........)))..)))).((((.((((((.((((((..(((....)))..)).)))).)))))).))))......	[][]	-50.4	-0.165962	rmsk565700|AluJb|AluJb-SINE|AluJb-Alu|Alu|exon-1	repeatMask-Alu	161	1	0.52	102	44	97	103	114	62	43	51.5	60	57	34	44	85	195	182.071	68.0833	25.125	35.0714	33	NS	Up	NS	DEG
chr10	70487600	70488721	15	+	1121	15	7	8	-36.5255	-44.6812	3.65217	8	2.43972	10.7911	ATCACATTCTAAAACATTTTATCACCCTAAAGGAAAACTCCACCTATTAAGCAGTTACTCACCATTCCCTTCTCCACCACAGTACTTTTTTTCTTTAAAAAAAAAAACAAAAAAACAAAAAACAGTTTTGTTGAGATATGTGCACCATAAAATACACCTGCGTGAAGTGTGCACTTTGGTGAATGTCGGTAAAAGTCCTGGGCATGCAGCCAACTCCTAGACAAGTCTGACAACACTTTCCATCACCTAGAAGGGCCCTATGCTCCCTTGTAGCCGGTCACCACTCCCACCTTGGGCCCAGGCCCACTCATCTACTTTCTGTCACTATGATTTTGTTTTTTCTGGATTTTTCACATACGTGGACTCATATAACAGGTAGCTTTTAGTGACTGGCTTCTT…	0	.	.	0	-0.22126	rmsk566130|(A)n|(A)n-Simple_repeat|(A)n-Simple_repeat|Simple_repeat|exon-1	repeatMask-Simple_repeat	19	0.02	1	-96	-1006	2.5	0	1	34	22.0909	53.5	3	0	4.33333	3	0	1.83333	0	0	0	0	0	Up	NS	Down	DEG
chr10	70846716	70847107	15	+	391	15	8	7	-32.6465	-29.4473	3.85185	2.67647	2.03244	3.7122	TTTTACTTGCTATGATTAATATTAATTTTAGGTATTCTTTTTAAAACAAATTTTAAAATTAATTGGCAAATAAACATTGTTTATATTTATCATGTACAACATATGTTTTGAAATATGTATACATTGTGAAATGGGTAAATTGAGCTAATTAACATGCATTACCTCCCATATTTTTCTTTTTTTGTGGTTAGGTATTTACTTCTGTTTTCAGTTCTGCAGCTCACTATGCCATACATTTTGCTTAGCTAATAGTAGAGACACAGCCATCTTAGGTTCTGATACTTATCTGCTTTTAGTGGTCAAAAAGGAATATGCTGGCCTCTGAGAGGCCAATTTTCCATGAGAAAATTGTTAGTCGTAGTATACTGATGAGATATGCCATCTAAATCCT	0	.......((((((((((((((....(((((...(((..((((((((....))))))))..)))(((((.((((((...)))))).(((((.(((((..((((((........)))))).))))).))))).(((((.....(((((....((((.....(((((.(((((............)))))..)))))........))))...)))))....)))))...)))))....(((((((..(((((.((((((..((.((((......)))).)).......)))))).))))))).))))).((((.((..(((((((...))))))))).)))).)))))....))))))))))))))....((((........))))........	[[][[][][]][][]][]	-85.4	0.0557009	ENST00000373202.7|SGPL1-202|ENSG00000166224.16|SGPL1|protein_coding|intron-3	intron	391	1	0.06	2078	4035	55	31	47	65	39	39	42	19	36	53	27	13	9	33	19	20	4	Up	NS	NS	DEG
chr10	7172158	7172494	24	-	336	24	13	11	-69.8177	-70.8679	4.875	22	11.5089	920.714	GTATGTTCTGCCCGGGGCACCTGCCAGCCTGTAGCTCTGTCATCTGGCCCTGGCCGGCAAGTGTGGCTGCTTCACAGCAGAGGTGGCCCTGGAGATTGTGGCAAGATGGTCAGAAACACTGAAGAAGAGCCCCCTCCTCCTTACTTGCTGAAAACAAATGTAGTGTGTCCAGCTGCTTTGGCTGGGAAGGGCCTCGTAGGGCCCACGGGTGGGACCACTGGCTCCATTTCCGAGGGTTTGCTAGGTGGTCTGCACTGGGCCCAGGGTCTGACCGCGGGGCCACCGCTACAGGCCCCCGGGCCACCAGCCCCTTAAATGCCTTTTCCTCCTTCCCAG	0	....((((((((((((((.(((((.((......(((((.((((((((((((.((((.(((....(((((((((......))))))))).......))))))).))..))))))).....)))...)))))(((.((((((......((((...(((.......)))...))))......))..)))).))).)).))))))))).))))))))))..((((..........((((((.....(((.((.(((.....(((((.(((((((...((((.....))))..)))))))..)))))..)))))))).....)))))).........))))	[[][]][]	-135.4	-0.175044	ENST00000397167.5|SFMBT2-204|ENSG00000198879.11|SFMBT2|protein_coding|intron-18	intron	336	1	1	0	0	1	0	0	23	21	15	0	0	0	0	0	0	0	0	0	0	2	Up	NS	Down	DEG
chr10	7198963	7199278	29	-	315	29	18	11	-92.144	-58.4277	5.14286	8.55556	2.00511	2.78488	GGCCCAGCATGGTGGCTCATGCCTGTAATTCCAGCACTTTGGAAGGCTGAAGCAGGCAGATTGCTTGAGCTCAGGAGTTCGAGGCCAGCCTGGCCAACATGGTGAGACCTTGTCTCTACTAAAAATACAAAAATTAGCCGGGCATGGTGGTGCATGCCTGTGATCCCACCTACTTAGGAGGCTCAGGCAGGAGAATTGCTTGAACCCAGGTGGTGGAGGTTGCAGTGAGCTGAGATTGCACCACTGCATTCCAGCCTGGGCAACAAAGTGAGACCCTGTCTCAAAAACAAAACAAAACAAAAAACTTTCTTCTTT	0	.((((((..(((((((((.(((((((..(((.(((.(((...))))))))))))))))))...((((((((....))))))))))))(((((((.....(((((((((...))))).))))...............)))))))..(((((((((..((((((((((((((.((((.((.(..((((((((.....)))))))).)))))))))))).))))))))........)..))))))))).....)))..)))))).......((((((...))))))................................	[[[][]][][]][]	-116.5	-0.0128842	rmsk455535|AluSz|AluSz-SINE|AluSz-Alu|Alu|exon-1	repeatMask-Alu	304	0.97	1	0	-11	0	0	0	6	12	27.0588	0	0	0	0	0	0	0	0	17	12	46	NS	Down	Down	DEG
chr10	7234056	7237494	19	-	3438	19	8	11	-27.418	-47.7642	4.09756	7.33333	5.69504	5.88637	GCCTTACCAGTATCATTGTTTTTATTACCGTCAAATTAAAATAGACCTTATTTGACTATATACATATATAATGCGCTATGCATATCTTTATGTAACTTTTTATTTATTAACATTTTTCAGATTTTTTTCCATGTTGGGGCATGTAGATTGTTTATTCATTTTGCTTGCTTTACGAATATACTGTAATATTTGAAAATTCCATTTTCTATTGGTGAACATTGAAGGGATTTCCAGGTTTCCCTATTGCAAGTGATCCCCAAATGTACATCCAATGTCCCCAAGTGTAAGAGGTGCTTTCAGGGGATATTCCTAAATGTGGAATTGCTGGAATTCTGTAGATAGTACCAAATACTCTCCACGTTGTGTCAGTTTACATTTCTAACATGGTGTTTGAGCATT…	0	.	.	0	-0.0662591	rmsk455584|L2a|L2a-LINE|L2a-L2|L2|exon-1	repeatMask-L2	154	0.04	1	-2210	-1074	4.07143	3	0	844.333	1400.33	897	7	0	15	0	0	0	0	0	68	81	56	Up	Down	Down	DEG
chr10	72563063	72564427	21	-	1364	21	11	10	-50.5757	-46.1885	3	3.33333	2.78565	8.30585	AGCTGGGACCAGGCAAGCACCACCACACCCGGCTAACTTTTGTATTTTTAGTAGAGATGGTTTTTTGCCATGTTGGCTAGGCAGGTCTCGAACTCCTGACCTCAAGTGATCCACCCACCTCGGCCTCCCGAAGTGCTGGGATTACAGGTGTGAGTCACCACGCCTGGCCAGGCCACCATTTTCTTAGAGAGTTGCATACTGTGCAGTGTCTGAAAGCAGTCATTTGATATATTTTGTTCAATTTTCTGTATTTTTGCCCTGGTAGGAAGTCAGATCTATTATCGTTTGCTCCATTATGGCTGTAAGCAAAAGTCTTCTTTTTGTATTTCATCAGTTCTGTAATATTTAATTAATTTTAGTATTATATCATTGCAGCAATGGCTTCAACTACCAGAAATA…	0	.	.	0	0.205148	ENST00000398761.8|MICU1-202|ENSG00000107745.19|MICU1|protein_coding|intron-2	intron	1364	1	0.38	2205	0	37.3333	24.5	15	20.5	12	10	18	8	46.5	40.3333	99	5	13	10	21	39.5	44.5	Down	NS	NS	DEG
chr10	73233339	73234180	20	-	841	20	8	12	-25.3983	-48.9327	3.35484	5.43396	2.10815	2.22179	TAATGCTTAACTTGGAAGCCGCATTGAAAACACTGCTGTGGCCTTATTATCTCATACCTTTGAGGATATTTTTAGAAATTAATCATCCTAAGACATTTTGTGAATCAACAGCTAAAAGAATTCTATGTTTAAAATTGGCTCCTAGGTATTTTTGCATGATGAGGCTCAGAGTGTGTAGTGAATGAAGGGTGGGAAAGGCGATTACTTTTAGTGTCACTTCCTAGGAAGTGCTAAGGGATATTTTTGCTGGTATGTAAGCAACTACTTATCTGAGGTTTATGAAGTTTTCATTGTCAATGGAATAAGCAGATCCCAATGGTACAGAAGAACCTTAAAGGGGAATTAACTATTATTTTGGAGTGAATTTCACTGAATATGTTCCCAGCACGGAAAATGTTT…	0	.	.	0	0.186959	rmsk572371|AluJo|AluJo-SINE|AluJo-Alu|Alu|exon-1	repeatMask-Alu	303	0.36	0.99	-538	3	42.5	43	34	131	107	104.5	28	45.2	41	30	19	39	24	16.8333	48.5	152.583	114	NS	Down	Down	DEG
chr10	73622654	73624046	20	-	1392	20	13	7	-50.1395	-24.3431	5.60784	5.25	4.48555	2.31103	GTAGAAGTGCTTTTCTGATGCAAGATAAAGCTTTGTGTGGTGGTTGAGTCCAAAAGATTTCTGCATGAATCCAATAACAAGCTCTACTGAACTCCTGTTATGTGTAAAGTACTGTGTAAGGCATTGCAGTGAAAAAAGATTAATTCATTTAGCCACTTAATATTTATTGAGACCTATTTTGTGTCTGATTGCTAAGCCTTCAGGATACAAATACAGGTAGAACTCGATCTTTGCCTTGGAATTGCTCAGACCCTGTGAGGGCAGACTGATAGAGAAAAAAATACTTACAATGTAATAAGCACAATATATGAACATGAAAGTATGAGACAAGGTTCTGCCCCTGAAGAGTTTATATAGTAGTTGACAGGACAAAGAATTTGTTTGTTTGTTTGTTTTGCA…	0	.	.	0	0.142277	ENST00000474929.1|USP54-211|ENSG00000166348.18|USP54|protein_coding|intron-2	intron	1392	1	0.15	392	7467	59.5	72	55	134.5	144	94.25	87	16.2	113	28	107.167	26	11	31	24.3333	45	37.3	Up	NS	NS	DEG
chr10	73875894	73876078	30	+	184	30	8	22	-41.7652	-124.668	3.69231	12.5714	3.39248	5.84661	GGGCCGGGCGTGGTGGCTCATACCTGTAATCCCAGCACTTTGGGAGGCTGAGGCGGGTGGATCATGAGGTCAGGAGTTCGAGACCAGCCTGGCCAACATGGTGAAATCCTGTCTCTACTAAAAATACAAAAACTAGCTTCCCGCTGAATTGTAGGCTCCAATAAAGCGGGGCCTCTGCACCTTT	0	((((((.......)))))).............((((.....((((((((((((((((...((((((.(((((((.(((...)))...)))))))..)))))).....))))))))...................))))))))))))...((((((((((........)))))))..))).....	[][][]	-64.7	-0.273416	rmsk573772|AluSg|AluSg-SINE|AluSg-Alu|Alu|exon-1	repeatMask-Alu	136	0.74	1	-1	-47	3.5	3	0	2.78571	18	14.3269	8	12.2	5	3	1.16667	5	0	13	0.333333	4	5.3	NS	NS	Down	DEG
chr10	73914916	73915250	26	+	334	26	16	10	-81.746	-48.1564	9.6	10	4.01074	3.35381	GTAAGTGACAATTGCGACTGACTTAGAAGGTCCTGAGGAGTGTTTTGACCTGAAAATGAGCCCAGCGTGATCAAGGGAAGACTGCAGAGTTAGAGGTGGGAGCACTGAGGCGGTGGCAGATGGGTCCAGGGATGGATGAAGAGTGTTGTTTAGGGAGCGATGGGCTGCAAAGGTAAATAGATGGTAGGGGCTATAGGTGGAGTAAAGGCTCAGATTTGCATGGAAGAGAATAAGGGCCTTCCCTGGTAGAGATACTTTATGGTTCCCCTCTCTGGCAGACTCCCAGTGGACAGATAAATCTTGATGCAAACGCCTCCCTGTTTTCTCCACCTAG	0	.....((((..(((((.((..(((.((.....(((.((..((((((......))))))..))))).....)).)))..))..))))).)))).(((((((((((..((((((...((((((..(((((((((.(..((.((((.(.......((((((.(((((((.....)))........((((....((((.((.(((....((((((..((((.(......).))))..))))))))))).))))...)))))))).))))))).))))..))..)))))..)))))......)))....)))...))))))..)))))...))))))..	[][[][]]	-92.6	0.176035	ENST00000446342.5|PLAU-202|ENSG00000122861.16|PLAU|protein_coding|intron-8	intron	334	1	1	0	0	3.5	3	0	2.5	4	1.25	2	1.2	5	0	1.16667	0	0	0	0.333333	9	62.3	NS	Down	NS	DEG
chr10	73918168	73918504	15	+	336	15	8	7	-41.4626	-31.4191	9.23077	3.5	456.512	456.512	AAAAAAAAAAAAAAAAGAAGAAGAAGACCTGTAAGTGAAAATTGCTGGCCAGGCTCAGTGGCTCACGCCTGTAATCCAGCACTTTGGGAAGCCGAGGTGTGTGGATCACCTGAGGTCAGGAGTTTGAGACCAGCCTGACCAACATAGTGAAACCCCATCTCTACTAAAAATACAAAAAAATTAGCCGGGTGTGGGGGTGGGTGCCTGTAATCCCAGCTACTCGGGAGGCTGAGGCAGGAGAATCATTTGAACCCGGGAGGCAGAGGTTGCAGTGAGCCGAGATCGCACCACTGCACTCCAGCCTGGGCGACAGAGGGAAGACTTCGCCTCAAATAA	0	...........................((.((((.......)))).))(((((((....(((....))).....(((((((((((((....))))))))).))))((((.((.(((((((.(((...)))...)))))))..))..))))...(((((((((((..........................)))))))))))(((((....((((........)))).....)))))((.(..((....)).))).((((((((.(((.((.((........)).))))).)))).)))))))))))......(((((((...))).))))......	[][[][][][][][][]][]	-108.9	-0.00522396	rmsk573879|AluSx1|AluSx1-SINE|AluSx1-Alu|Alu|exon-1	repeatMask-Alu	290	0.86	0.92	-46	24	3.5	3	0	2.5	4	1.25	2	1.2	5	0	1.16667	0	0	0.1	16.8333	4	18.3	Down	Down	NS	DEG
chr10	73966641	73966824	72	+	183	72	31	41	-128.644	-188.201	10.1087	14.1379	29.5753	2.53399	AGGCCGGGCGCAGTAGCTCATGCCTGTAATCCCAGCACTTTGGGAAGCCGAGGCGGGTGGATCTCCTGAGGTCGGGAGTTCGAGATCAGCCTGACCAATATGGTGAAATCCCATCTCTACTAAAAATACAAAAATTCGCTGGGCTGTGGTGGTACTCAGGAGGCTGAGGTGGGAGAATCGTTT	0	((((.((((......))))..))))....((((((....))))))......(((((((.((((((..(((........))))))))).))))).))...(((((....(((((((((..((..............((.(((((...........)))))))))..)))))))))..)))))..	[][][][]	-57.4	-0.0241098	rmsk574017|AluSx1|AluSx1-SINE|AluSx1-Alu|Alu|exon-1	repeatMask-Alu	182	0.99	0.64	-1	101	3.5	3	0	12.5	19	15.25	2	1.2	5	0	1	0	0	0	17.3333	48	71.3	Down	Down	Down	DEG
chr10	74033393	74034302	16	+	909	16	8	8	-36.0322	-36.482	2.66667	2	2.08736	2.34227	TACTAGGTCTCTTTCTGGAGTGATGAAAATGTTCACAAATCAATTGTCATGGTTGCACAACTCTGTGACTGTCTTAACGACACCATTAACCTCTCTGTGGCAGTTGACACTATTGACTGTTCCTGAAATTCTTCTGGCTTTTATGACAGAGTTCTATTGATCCCCCTGCCCCTATCTCTGATATTTTCTTTCCAGCTTTTTTCACCAGCTTGTTCTTCCACCAGCTACTTATCTGTTGGTGGTGTTGGGTCGTGATTTCATTCATTATCCATGGCTTTTAGAACGTCTGAGTTGCCTGTTACTTGTGAATCAATTTTTCTAGTCCCGGTAAGTGAACTGAGGAACCATCTTTTCAGTTGCTTATTGGACAACTCCCTCTGAATATCCCAGTGCTAATTA…	0	.	.	0	0.191323	rmsk574211|L2b|L2b-LINE|L2b-L2|L2|exon-1	repeatMask-L2	173	0.19	1	-534	-202	12.5	15	32	20.5	17	31.25	13	2.2	10	3	1	11	20	14	27.3333	77	51.3	Down	Down	NS	DEG
chr10	74158161	74159531	17	+	1370	17	9	8	-36.8014	-33.6524	4.26316	4	4.722	3.47937	TAGGTGGAAGAATTATGAGGTTTAAAAAAAAACTTGTATTTTCCAATGTTTCTACACTGAACATATTAGGAATCTTGCTTTTAAGTTGGAGAGACTTGAAGTACACTGAATATATAAGTGGCCAAGTGCTGTGTGGCTAAATATTATCTTTACAGAATGGACCTCTGGGATACCAAATACCTCTGAAACTTGGTAACATAATTATTATGACTTTATTGTAGGCTATAATCTTTTAAGCTATATTTCTGAAATCCCAAAGCTCTGGAAGCTGGAAGTTTTTTAAAAAGTTTGAGATGAATTAATTTGGCAGCAAAATTTGAACTGATGTAAAGGTGTCAGTAGTATTTATTTGTCTGACACAAATGTATATGCTTTGCTATGGAAATATTAGGCTGTTAA…	0	.	.	0	0.266145	rmsk574470|MER46C|MER46C-DNA|MER46C-TcMar-Tigger|TcMar-Tigger|exon-1	repeatMask-TcMar-Tigger	309	0.23	1	-222	-839	126.5	67	65	186.5	345	125.75	53	8	56	2	17	24	22	16	25.3333	69	14.6333	Up	NS	NS	DEG
chr10	74701067	74701268	17	+	201	17	8	9	-44.5772	-46.1489	16	4.5	3.76805	459.701	TTAAAGTTAGGGATGAAGTGACTTGGAAACTATTTTAGATGTATTACAAAAGTGAGTAAACAAATAAATTTGTTGATATTTTTGGGAGCTAGGTTCTCACTATAAAAGAAGGAACATACAAATAATGGGATGAGGAAAGGCAAGAAAGAACCCTGTGGAGATGGACTAGAATTGGAAGTACTGGTGTCAGCTCAATTTCTA	0	.......(((((((((..((((((((..((((((((((.(.((((.((((((((....((((((....))))))..))))))))...((..((((((..((.............(((.......)))...............))..))))))..))...)))).))))))))....))).)))).))))..)).)))))))	[[][]]	-28.4	0.167418	rmsk575671|L1MC4a|L1MC4a-LINE|L1MC4a-L1|L1|exon-1	repeatMask-L1	201	1	0.18	525	394	20.8333	28	19.3333	5	0	14	13.5833	8	19	2	3.5	7	7	6	3	9.5	6.33333	NS	NS	Up	DEG
chr10	74710885	74711420	18	+	535	18	10	8	-21.4737	-26.0996	5	4.44444	2.08678	5.72842	CCACTTTGGGAAAAGGCCCTCAAGTTTTTCATAAAAAAGTAAACATACACCTATTCGTTCATCCAGTTGTTTCACTTCTGTGTATTTACCCAACGGAAGTGAAAGTATATGTCCGCCAAAGGACTTGCAGCAGTTTTATTCATCATTGCCAAAAACTGGAAAGGGATAGTTGTCCATCAACAGGAGAGCAGATAAACTGATATATTCAAACAGTGGAATAATACTTAGCAAAAGATGACCGAGTGTGATGGCCCATGCCTGTAATCCCAGCAATTTGGGAGCCTGATGTGGGAGGATCACTTGAGCCCAGGAGTTAAGACCAGCCTGGACAATATAGTGAGGACCCCATCTCTACAGAGAAAAAGCAAAATTATCTGGGCATGGTGATGCACACCTGTA…	0	.	.	0	0.119631	rmsk575696|AluJb|AluJb-SINE|AluJb-Alu|Alu|exon-1	repeatMask-Alu	299	0.56	0.97	-236	9	21.8333	28	51.3333	15	5	18	15.5833	16	20	3	3.5	14	33	13	5	10.5	6.33333	NS	Up	Up	DEG
chr10	74827535	74828263	15	+	728	15	7	8	-30.8832	-40.3266	4.66667	16	2.2065	2.6478	TGGGATGGTTGTGCTTGGGAGAGTTTCTGAAAGATGATGCTAAGACAGCAGAGCAAACTTAAATATGAAGGAAGGGGAGAGAGGCTGCTTAGAACTTGCAAAATCTGTGGCAGAAAATCTCCTGGGGACAAGGGATTGGTAGGGGTGGGACAAGGCGGCAGGTGTGAAGAAAGTGGGTGGAGCTGTACAGTAATTTTCGGTGAATGTGATTTGGTGGACTGTGCCAGGGGTGAGGATGGGGCAGAGAAAGGTGTTAGTTTGGGAGACAAGTTGTTTGATAGGCTGTATTTATTATTTTTTATAAAAATGAGAAAAGGGTCTCACTATGTTGCCCAGGCTGGTCTCGAACTCCTGGCCTCAAGTGATCTGCCCACCTCTGCCTGACTGATGGGATTACAG…	0	.	.	0	0.175661	ENST00000604130.1|KAT6B-207|ENSG00000156650.14|KAT6B|protein_coding|intron-1	intron	728	1	0.06	265	10419	22.8333	33	41.3333	15	1	13	19.5833	7	21	2	3.5	8	9	6	9	10.5	6.33333	NS	NS	Up	DEG
chr10	74953001	74953211	16	+	210	16	9	7	-46.4119	-38.755	4.5	4.2	3.58095	2.98413	TATTCATCTTTGCTTGCTTTTGTAGTATTATTCATTTAAGATTTTGTATTTGTTTATGCTTTTCTTTCTCCAACATCTTTTTCTTTTCATTTAGTTTGAGTTTTCCTTTTATTAAATAGTTGCAGGCCTTTTGGCTCTCAGTGGAGGCATTTTCTACTCTGTTCCTGTACTCCCTGATTAATTCATTCTTTAAAAAAATCCTCTAAGATT	0	.....(((((((((.((....)))))).................((((.(((((((...........(((.(((...................))).)))............))))))).))))((((....)))).((((.(((((((....(......)....))).))))))))((((........))))...........))))).	[[][][][][]]	-28.4	0.212004	ENST00000648725.1|KAT6B-222|ENSG00000156650.14|KAT6B|protein_coding|intron-3	intron	210	1	0	109523	6758	27.8333	28	18.3333	5	3	13	13.5833	7	22	2	3.5	7	5	5	3	13.5	6.33333	NS	Up	Up	DEG
chr10	75110484	75110751	16	-	267	16	8	8	-45.3685	-43.7614	16	16	4.5739	17.4884	AAACTGATATTCCAACCCAAATCTCTCTAACATCAGATCCTGTATTTTCCTCACTCCACCATGCTGCACCACCCTGAGGGAAGGTCTCCTCCCAAGCCAGGTCTAGCATTGGCATAAACCAAGTCCAAACCCAGCTGTAACCTGGACACGAGCCCCTCCTTGGTCTTGCCTCCCCACACAGTGCCGGGCCGACTTCAATGGTTCTGAATGGGATAGACATGAGTGTAGACTGCTTCCATGGGATGCCCTGGTGTGGCCTTTCCCTTC	0	...(((((.......................)))))..........................((((((((((((....(((((((((..(((((.(((((........)))))...(((((((((....(((.(((((.....(((..((((.((......)).))))..)))....)))))...)))..))))....))))).....))))).))))...(((....))).)))))..)))......)))))))))..........	[][[[][]][]]	-63.9	-0.0784081	intergenic	intergenic	0	0	0	0	0	20.8333	28	18.3333	5	0	3	13.5833	7	17	2	28.5	7	5	5	3	9.5	9.33333	Down	NS	Up	DEG
chr10	75497015	75497385	50	+	370	50	17	33	-57.5418	-135.105	4.57692	3.18182	2.04111	3.97191	TTAGAGATTGACAGAGAATGAAGAAAAGGGAATGAAAGACATATGCATGGGTGGGGAAGGGTGACTGGGAGAGTTGGCCACACCCAGAACAAAGCAGGTGGTTGAGATAGTGATGAGATGATAAAATCATGCTACATGTCAGGGTGGCATTCACAGCTCCATGGTTTCCAAGATGTCAAGAATAGAAAGATCCAGTTTTTTTTTAACTCTAATATTTTTAATGAAAAATTTCTATCATACAGAAAAGTTTGAAGGATTGTATAGTGGACACATGGATATGCCCACTATTGAGATTCTTCCATTGACATTTGTTCTGCTTGCTTTATTTCACCTCTAGCCATCCATCAATCCATCTTGCTTTTTTCACGCA	0	......................((((((((...((..((....((.((((((((....(((((((((((.....((....)))))))...(((((((((((..(((((.(((..(((.(((.......(((((((........))))))))))...)))))).)))))..(((((((((...((((((((.......)))))))).......................(((((.......))))).....((((((((..(((((((.((........)).)))))))...))))))))..)))))))))...)))))))))))...))))))....)))))))))).))..))...)))))))).....	[[][[][[][][]]]]	-86.1	-0.0166913	ENST00000611255.5|LRMDA-215|ENSG00000148655.15|LRMDA|protein_coding|intron-2	intron	370	1	0	58521	538622	634.833	589	896.333	13	5.125	4	1042.58	441	772	63	45.5	156	104	313	117	238	171.333	Down	Up	Up	DEG
chr10	75543352	75545384	26	+	2032	26	17	9	-57.5418	-26.5845	7.67073	2.85	2.60552	2.11154	TGGTTATAAACAAGAGATATTACTTTGGAATACCACAATACTGTGTTTTGCTATTTCTTTAGGATTTCTAATGGTGTTTTCAAAATAATGGATTTTACTTCAAGAAAAAAAAATGGAAGTGGGGAGGAGGAGAGAGGAAGGATCCCATTTCTGAACAAAACCCTCGTCCTATTTTTAAATTCCTCTGTGTACCTTCCCTAATTCACCAGCCCAGTATTTATTTGTATTTGTGTTTGTTTTGCTGGCCGGATTTGACTCTCTATGGGAACATCAGAAATATTATTTACTCCAGGATTCTGAAATAAGATAGATATTTTATTTCATGTTTTTTAAATTCTCCAAAGATTTATTTTTATTTTTTTCCTTTCCCATTTCTGGACATTGATATATTTCAGAACT…	0	.	.	0	0.86525	rmsk577637|MER20|MER20-DNA|MER20-hAT-Charlie|hAT-Charlie|exon-1	repeatMask-hAT-Charlie	177	0.09	1	-1684	-171	473.833	310	438.333	29	0	2.5	496.583	326	636	32	23.5	121	116	206	34	140	88.3333	Down	NS	Up	DEG
chr10	75561671	75563439	23	+	1768	23.2222	11.2222	12	-35.8493	-40.9669	8.1738	6.09375	2.65189	2.91649	CTATAAATTTCCCTCTACACACTGCTTTGAATGTGTCCCAGAGATTCTGATATGTTGTGTCTTTGTTCTCGTTGGTTTCAAAGAACATCTTTATTTCTGCCTTCATTTTGTTATGTACCCAGTAGTCATTCAGGAGCAGGTTGTTCAGTTTCCATGTAGTTGAGCAGTTTTGAGTGAGTTTCTTAATCCTGAGTTCTAGTTTGATTGCACCGTGGCCTGAGTGACAGTTTGTTATAATTTCTGTTCTTTTACATTTGGTGAGGAGAGCTTTACTTCCAACTATGTGTTCAATTTTGGAATAGGTGTGGTGTGGTGCTGAAAAAAATGTATATTCTGTTGATTTGGGGTGGAGAGTTCTGTAGATGTCTATTAGGTCCACTTGGTGCAGAGCTGAGTTCA…	0	.	.	0	-0.00975919	ENST00000611255.5|LRMDA-215|ENSG00000148655.15|LRMDA|protein_coding|intron-2	intron	1768	1	0	123177	472568	719.881	544.863	709.346	28.2137	50.738	40.4574	821.384	660.407	879.247	88.3262	62.8819	75.7706	61.4167	150.331	80.2205	269.684	214.173	Down	Up	Up	DEG
chr10	75762116	75762760	16	+	644	16	7	9	-24.0322	-33.1408	2.66667	4.66667	2.88255	2.75106	ATAATTTTTGAAGGATCTCAAGGTTTTATCTCCCAAAGAAAGAGGCAGTTGTGCAGGGCACAGTAACAAGCGGATTAGGCATTGTTATTTTTTGACACTGGGTTGGGTTTCAGACCATGTTTTGTTTTTCCTGTAAATCAATCCTGTCCAACTCACAGCCCATGGGTCACATGTGGCCCAGGATGGCTTTGAATGCGACCCAACACACATTTGTAAACTTTGTGAAAACATTATGAGTTTTTTCTGTGATCTTTTTTTTCTTAGCTCATCAGCTATGATTAGTGTTAGTTCATTTTATGTATGGCCCAATTCTTCCAATGTGGCCTAGGGAAGCCAAAAGATTGGGCACCCTTGCTGTAACTGAAGATGTGCAGTGCCCAGGCACTTGAGCAGAATGTT…	0	.	.	0	0.028776	rmsk577958|MER30|MER30-DNA|MER30-hAT-Charlie|hAT-Charlie|exon-1	repeatMask-hAT-Charlie	216	0.34	1	-138	-290	115.2	120.083	102.933	12	7	14	147.7	106.81	92.3333	0	29	40	31	37.3333	15	17.4625	13	NS	Up	Up	DEG
chr10	75811479	75812060	17	+	581	17	9	8	-32.7197	-28.6919	2.76923	3.61905	4.81837	3.71978	TACTAAATCTTGCTGGGCCTAGGCACGGACTCAGGATCCTTCTCAACATGGTACTCATCTCATTTTAGGACTGAGGGCACTGAGATCCAGAGAGATGTTACTTCAACAATCAGTTAATGCTAGAATAAATCTGTTTGCTTATTAAATCAAATAAAGTAGATTCTAGTTCAGTCCTTTTACAGGTAAGGATGCTGAGGGCCCGAGAGGCAGTGACTTGCTCATTTCTGGTGGAGATGGAGCTCATGCTCCCATTCCTACCTCCCATCTAGTCAGTGGTCCCTCCTTGGGCCTGGAACACACGGCAAATCCACTTGCTGTGTTGGCTCATTCAGCAAAACGGAGCACATCTTGTTGTGGACATGCATTTTTCATCAGCTGTTCCTCTGGAACTTCCCTCAT…	0	.	.	0	0.216331	ENST00000593699.5|LRMDA-209|ENSG00000148655.15|LRMDA|protein_coding|intron-1	intron	581	1	0	163886	70595	70.2	39.5833	72.9333	0	6	0	36.7	33.8095	100.333	0	2	25	22.1111	9.33333	7	6.4	1	NS	Up	Up	DEG
chr10	75819434	75819900	22	+	466	22	9	13	-32.7197	-51.894	4.35938	7.8	2.65666	10.483	AAAATTCAAGCAATGAAAATATTTCTTTTTGGTAGGGGAAATGCTTCTAGAGTTCAATTGCTCTCCTCAGATACCTTTAAAATTGCCTTACCTTTTTTTGACTATGATAAAAGGACCTCTTAGGCATATGTGCCAATTATCAGAGATTTTCCCTGATAATATGATAAATTTTCATACTCCAGTGAAATTTGGTGATTGGCAGGTCATTGGGTTGGCAGTTGTGGTTCTGGTGATGTCCTAGATATGTTGGAACTTGGGATAGGTCTCTGGAGGACATGATGCAGGTAGCCTTCTGGTAGTCAGGAGGACCCCAGCTGTTTCTCCACATGGCTCCTAAAACAGGCAAGAAAATGGTGGATCTAGACCTGTACTGTCAAATATGGTAACTGCTAGTAGCCA…	0	....((((((.........((((((((((....)))))))))).....(((((......)))))..(((((((((.......((((((..((((((.((......)).)))))).(((...)))......((((((((((((((...((((.(((....(((((.......)))))...))).))))))))))))))))))((((((((((..((((((((.(((((((((.(((((((((((.((((.........)))).))))....))))))).)).))))...(((((((.....)))))))))).))))))))..)))).))))))........))))))......)))..)))).)).((.....((((.(((((((.(((...))).))))…	[[][][[][][][[][]]][]][][]	-132.2	0.14129	rmsk578066|MER33|MER33-DNA|MER33-hAT-Charlie|hAT-Charlie|exon-1	repeatMask-hAT-Charlie	116	0.25	0.68	-350	55	187.2	164.583	155.933	10	25	3	142.7	101.81	160.333	7	2	25	39	56.3333	3	54.4	33	NS	Up	Up	DEG
chr10	75835440	75837963	20	+	2523	20	11	9	-41.5544	-34.3076	5.2963	4.60465	2.04317	2.05089	ATTTTAACTCAATCACATTTGCAAAGTCCCTTTTTCCATATGAATTCACAGGTTCTGAAAATTCATGGACATATTTGGGGTGGTGTTATGTAGCCTACCATATCGCTATTATTTCAGTTCTCCCAACTTTTAGAAGGTTGATAGACAGCACGTAGTAGTGGAAGGAACTAATCTGGGAGTCAGAAACCTAGATTTCAGTCCCACTTGGGCTACTAAAAGGTTTTATGCCTTAGATCAAGCCATTTTGCTTTTTTGGACCTCAATATCATCAGTTGTAAAGTGAGGGGATTAAACTGAGTGATGGCTAAGGCCCTTCAGGACTCTCTACTGTTATGCTTCTTTGGTTCTGGGCTTTCATTGCAATGAGGTGCTTCTTTAGAAATAAGAAATGGTGAGTTT…	0	.	.	0	0.113303	rmsk578090|L2c|L2c-LINE|L2c-L2|L2|exon-1	repeatMask-L2	350	0.14	1	-1190	-983	364.2	317.583	292.933	29	48	99	229.7	201.81	351.333	22	17	102	137	122.333	41	118.4	137	NS	Up	Up	DEG
chr10	75905520	75906126	21	+	606	21	12	9	-51.9585	-38.7682	6	3.375	2.18307	5.18301	TGAAATTATCACATGTATACCAAAAAAAAAAAGAGTCTGTCAAAATGTTAAAAAAGACTCTTCCTTCTCATTTCCCTCAGCTGCCTCCCACCCCCAGCCTTTTTTGAGTCAGTCTAATTTCTAGAGATTTGGGGTTTGCAATGAAGGGGAGTAGCATGGTGCTAACCACTCTGTCCCTTCCTGTTTCTGTTGGTCTCTCGTGTTCTCTGCTTTCGTTAACCTGGCTGATGTATGTCCCTATGTTCTTGGCCATGCATAGACAATGTTCATGCTGTTGCCATCGTCATGCCTTCAAACTTGCTCTTGGGAAGTGGGACATTTCCCTCTCTCTGTCTAAGGCATTCAGCCGAGCCATTAGTCTGCTGGGGAGGAGGTGGGAGTGATGGTCACTGAGTCCCC…	0	.	.	0	-0.203821	rmsk578205|(T)n|(T)n-Simple_repeat|(T)n-Simple_repeat|Simple_repeat|exon-1	repeatMask-Simple_repeat	19	0.03	1	-410	-177	243.2	240.583	320.433	26	30	40	164.5	176.81	252.333	1	10.5	59	83	42.3333	33	76.4	50	NS	Up	Up	DEG
chr10	75980966	75981304	25	+	338	25	16	9	-86.1214	-46.2088	6.58824	2.4	2.34905	2.43195	TTAAACTAGAACTTCATCTAAAGTTGGCAGCTCAACTTTATGTCAAATCACAAACATCAAGGATATATTTGTGGGTTGTTATAAATGTTAGCAAGTTCCAGTGTTATAAGTTATACACATTGTCTGCTTATTAAAGTGGTTCACTTTTACATTCTTAACTTTTGAAATTTGCTGTGACTATTTCACATGTTACTTTCACTTTTTGAACAAAATAGTTTCTTTGCTGGCTTGGTGTGTGTCTGTGTGTCTGCTGGTTTGCTTTTTAGACATTTAAGTCCATTTGTCTGACAATTGGAAGATATGTTTTCTGGGTTGTATCATTCATTCATCTAATGTTT	0	.....((((((....((((.....((((((((((....((((((.................))))))....))))))))))((((((((((((((..((((((.((((((.(((((((...(((.((.....((((((...))))))...............(((((...(((((((.....))))).))...)))))......((((......))))....)).)))...))))))).)).))))..)))))))))))).....))))))))..((((.((((...)))).)))))))).....))))))...........................	[[][[][][]][]]	-68.1	0.107098	ENST00000593699.5|LRMDA-209|ENSG00000148655.15|LRMDA|protein_coding|intron-3	intron	338	1	0	97441	54703	34.2	24.5833	26.4333	1	1	0	20.5	15.8095	16.3333	0	1.5	10	21	11.3333	2	4.4	5	Down	Up	Up	DEG
chr10	76088195	76089394	18	+	1199	18	9	9	-42.2349	-41.2282	4.5	6	3.1319	5.48082	ATCCATCACTGCTGTAATCTAGCCGAGGCTGGGTGACAGTCATGGTCACAGCAGAGAGGACAGGATGCTCCTTTCTGCTCTATCTGTAACCATCTTCTGTCCCTGGAATGAGCTGAGTGAGGAATGCTCTCCCTCCTCTCCTCAAAGTATCTTCCTTGTCCCAGCAAAGCTTCATTCTTCCTATTGAGGAGGGGTTCATTTATCTCTAGGAGAGTTATCTTAAAATTTGTCTACTTTTTGGAGAAAATATATATTGAGACTTTGAGGGTGGGAATTTAATTGGTTGCCAATAAACAGGAAGGCCCCAAGGGAAAGAAATGAGAATTAGAAACTGACTCACAATATCTGGATGGGAAGCCAGGCAGGAGGGAAACTCAGGCTCTCGAAAGGGAAATCTGT…	0	.	.	0	0.0835954	rmsk578484|L3|L3-LINE|L3-CR1|CR1|exon-1	repeatMask-CR1	37	0.03	0.37	64	-1162	32.2	20.5833	71.4333	3	9	6	29.5	23.8095	34.3333	0	1.5	10	10	13.3333	1	10.4	6	NS	Up	Up	DEG
chr10	76090901	76091641	17	+	740	17	9	8	-35.3813	-31.9488	4.8	2.10526	2.26086	2.12111	AGAGTTCTGGAGACTGTACCACAATGTGAATGTATTTACCACTACTGAGCTATATATTTAGAAATGGTTAAGATGGTAAATTTTGTGTTATGTGTATTTTACCACATATAATATTACTGCATCTTTGTAAGAGAAGGAGAAGGAATCCAGCTTTAGGGACTTGGGTAGATTCACTGCTGCTGTTTACTTGCTGTATGACTTTGAACAAATTAGTAAACACTGTAAGCCTGCTCTTCTCAACTGTGAAATAATATCTGCTGTAAGGGTTGTAAAATAGCGAGTACTCAATAAATGTCAGCATCCCTCACTTTGGTGTTTCAGAAATCCTCTCTTATGCCCACCCCAAACTGTTCTCCTGAAATAAACATGGTGGACGTGTGTGTGTGTGTGTGTGTGTGT…	0	.	.	0	-0.109046	rmsk578490|MIRc|MIRc-SINE|MIRc-MIR|MIR|exon-1	repeatMask-MIR	113	0.15	1	-157	-470	31.2	62.5833	23.4333	4	4	8	35.5	43.8095	41.3333	1	1.5	26	28	25.3333	1	16.4	6	NS	Up	Up	DEG
chr10	76103772	76104152	14	+	380	14	7	7	-26.0956	-27.2042	2.51808	2.33333	2.07929	2.40408	AGACATAGTGGCTCACGCCTGTAATCCCAGCACTTTGGGAGGCTGAGGCGGGTGGATCACGAGGTCAGGAGTTCAAGACCAGCCTGGCCAAGATGATGAAACCCTGCCTCTACTAAAAATACAAAAGTTAGCCAGGTGTGGTGGTGGGCGCCTGGAATCCCAGCTACTTGGGAGGCTGAGGCAGAGAATTGCTTGAACCTGGGAGGTGGAGGTTGCAGTGAATGGAGATCATGCCACTGCACTCCAGCCTGGGTGACAGAATGAGACTCTATCTAAAAAAAAAAAAAAAATTCCACACCATTCCCTTCTTCCAAGTATGGATGGAATTTCTTCCAGGATCTGCCAGCTTTTGTGTGTGTTTGTGTGTGTTGTGTTTGTTT	0	(((((((...((.(((((......((((((....))))))((..(((((((((..(((((..(((((((.(((...)))...)))))))..).))))...)))).)))))..))....(((((((((((..((((((((........))))))))..((((((....))))))(((.((((((......))))....((((((((.(((((..(((((((.(((.....)))..))))))))))))....((((..((...))..))))..................((((((((..((((...(((.....))).)))).)))))))))))))))).)).))))))))))))))......))))).)))))))))....	[[][][[][][[][[][][]]]]]	-130	-0.0426504	rmsk578516|AluSg7|AluSg7-SINE|AluSg7-Alu|Alu|exon-1	repeatMask-Alu	290	0.76	0.99	4	-90	26.2	16.5833	41.9333	0	1	0	25.5	28.8095	27.3333	2	1.5	6	5	14.3333	18	61.0984	45	Down	NS	Up	DEG
chr10	76142213	76144109	22	+	1896	22	7	15	-25.5983	-66.4681	3.5	7.38385	3.74991	2.88351	AATCATAATTCTTGGTTTATGACACACTATCAATTGGTTTATGTGTAACATTTATAATTATATGTGTGCATTTACATAGTCTTAAAAATGCAATGAATGAACCAACCCAAGAATTAGAATATAGATAATAACTTATGTTTTTCTGTGTGGTCCTCTTCAGTGTAATCATTATCTTGAATTTTGTGTGTAATATGCCATTTCATTTTTAAAATATTTAACTACAAATACATTTATGTACCTAAATAATATATTGCTTAGTTTGGGGCTGTTTAAAACTTTGGTAAAAACAAAGCTTGTCACGCTTGATTTTTTTTTCTGGGATTTACTTTTTTCACTCAACATTGTGTTACTAAACTTCATCTGTGTTGATGCTATAGCAGCTGTTTCTGCATTTTCAAT…	0	.	.	0	0.0373555	rmsk578567|(TTA)n|(TTA)n-Simple_repeat|(TTA)n-Simple_repeat|Simple_repeat|exon-1	repeatMask-Simple_repeat	34	0.02	1	-461	-1401	285.779	354.293	387.699	28.4708	72.236	27.3054	146.414	125.979	221.517	0.731685	4.55263	66.0003	28.1053	68.9083	51.75	75.4106	59.9398	NS	Up	Up	DEG
chr10	76161903	76162152	18	+	249	18	8	10	-32.2398	-45.6303	4.44444	4.61538	6.61736	2.73915	GTGGGTGAGCTTTAGCTCACATTTCATAGAGCAAACTTTTTTAGGGTATAAAATAATATTCTTTAGTAACTAAATTTACAGTCTTTGTTCACTGTAACTTTGACTTTACTTCTGAATAACTGCAGCTGACAGGTCATTTCTGACTATTACATGTGTTTTTTCTTGAGTTCAAGCTAATAACCCAAAATGTTAGTCAATCCTGCAAGTGTTATTTGCATGTCCTTAGGTTTTGTTAAGGTACTTCGTGCT	0	....((((((....))))))....(((.(((...(((((...))))).........(((((...(((((.((((.(((((((........))))))).))))...)))))...))))).((((....).)))((((....))))....(((((((......((((((.....(((((((........))))))).....)).)))).......)))))))((((((......))))))..))).)))..	[][[][][][][][]]	-50.5	0.247723	rmsk578587|MIRc|MIRc-SINE|MIRc-MIR|MIR|exon-1	repeatMask-MIR	16	0.06	0.18	73	-233	13.5	13.3333	15.5	0	0.5	3.25	4	2.33333	25.8333	0	0.5	6	5	6.33333	0.5	13.7	1.5	NS	NS	Up	DEG
chr10	76471967	76472131	17	+	164	17	8	9	-40.9917	-46.1157	16	18	35.9756	431.707	AACAATAATAGTTGTAGTGTTCAATACCCCACTCTTAATAACAGATAGAACAACTAGACAAAATATCAAGGAAATAGAAGACTTGGACAACACTATAAACCAACTTGACCTACCAGACATCTGTAGACCTTCCACCCAGCAACATCAGAATGCACACTCTTCTC	0	........(((((((..((((......................))))..)))))))...................((((((.((((.............))))......((((.((....))))))............(((.........)))....)))))).	[][[][][]]	-15.7	0.139413	rmsk579062|L1MB8|L1MB8-LINE|L1MB8-L1|L1|exon-1	repeatMask-L1	164	1	0.04	1002	3226	7.83333	1.6	18.5	1	0.5	0.45	4	1	7	0	0	0.666667	2	0	0	3.5	2.72917	NS	NS	Up	DEG
chr10	77112094	77112236	18	-	142	18	10	8	-57.5645	-44.8075	20	16	2.60141	2.06461	AACCACACAATTGTCTGGGTTTCCAACCTTTTTACCCCAAACTAGTTCCAAATGGTGAGTAATGTTTGCACTATTAACCTGCATTTTTCAGTTCATTGCTCATTGGTATTGTCATGGGGGCTTTGGTAGATTTTCCTTCTGT	0	..(((.((....)).))).......(((......(((((...((((.(((....((((((((((..((((.........))))..........))))))))))))).))))...))))).....)))...............	[][]	-30.2	0.241809	ENST00000639913.1|KCNMA1-273|ENSG00000156113.23|KCNMA1|protein_coding|intron-7	intron	142	1	0.07	130	1751	0	0	0.5	0.333333	0.5	0	0	0	1	1	0	0	0	0	14	9.58333	18.5	Down	Down	NS	DEG
chr10	77119482	77120115	17	-	633	17	9	8	-46.3199	-40.0204	3.6	3.42857	3.06931	7.48144	CATGCATTTGATAAATGATTAAAAACAGGACACCTCCATATTTTGTGATTTGTAATTAATATATCTGTAGTTTTGAGGATTAGATTCAGCATCATTTTCCTGGTAACACAGGCTGGGACCTAGCTTCCTGAATGAACCTGACACAGCCAACAAATTCAACCTATGATTGGCTTTACTCCTTGGGTGTTAGTGTTTTTTTTGCTTGTTTATTTTATTTTGCTTTAATTCCAAATTGGTTTCCTCTCTCTGACTGCTCATCTATGTGACTGTGAGGTCAAATTCACTTTCTATTAGTCAAGTTGAAAAGAAAAAGAGAATCCAATGGCACTGAAGTCTTTAAAAGTATGTCCTCCTGCCTTTTACTGTTCATTATCCTGAGATAAGAATTTATCAGTCCTC…	0	.	.	0	-0.0330157	ENST00000639913.1|KCNMA1-273|ENSG00000156113.23|KCNMA1|protein_coding|intron-6	intron	633	1	0.07	857	7040	0	0	0.5	0.333333	0.5	0	0	0	1	1	0	0	0	0	50	56.5833	48.5	Down	Down	NS	DEG
chr10	77123760	77124169	23	-	409	23	9	14	-49.3833	-84.4259	18	14	2.33961	21.6668	ACACACAGAATGTTCAGGATTAAACACTAAATGGCTAATACATTGCTAGCATGTATTTCTACAGGAGTGCCTCTTATCTATGGTTTTGCTTCCTGAGGTTTCAGTTATCCCCAGGCAACCGTAGTCTGAAAATATTAAATAGGAAATTCTAGAAATAAACAATTCATAATGTTTAAGTTGCATGCTGTCCTGCTTGGTTCCATCTGGGACAAGAATCCTCCCTTTGTCCAGCACATCCGTGCCATCTGCACTCCCTGGCCATTAGTCTCTCAGGGCACTTCAGTGGGCAGACCGATGTCTTGCTGTAACCCATGTTACCTGTGTTCAACTAACCCTTATTTTACTTAATAACGGCCCCAAAGCGCAAGTATAGTGATGCTGGTACATATTGTCATAATT…	0	....((((.((((((((.((((...(((((.((((((((((((.......)))))).......(((((((.......(((((((..(((...(((.((..........)).))))))))))))).........(((((.(((((.......((..((((((........))))))..))........))))).)))))........(((((((.........))))))).((((....)))).....))))))).)))))))))))....(((((.....(((((((((......)))).)))))...))).)).(((.((((((.......((.(((((......))))).))......)))))).)))...)))).)))).)))).)))).......…	[[[][[][][][]]][][]]	-92.8	-0.032618	rmsk580035|MER44B|MER44B-DNA|MER44B-TcMar-Tigger|TcMar-Tigger|exon-1	repeatMask-TcMar-Tigger	340	0.83	0.7	-69	143	0	0	0.5	0.333333	0.5	0	0	0	1	1	0	0	0	0	7	51.5833	39.5	Down	Down	NS	DEG
chr10	77213175	77213538	25	-	363	25	14	11	-64.0412	-47.0941	5.6	4.4	3.01852	4.52778	ACTTTTTGTCTCCTGATTACAGTTTCAAACTTAAAACTGACATGCAGGAGTGACTGTTTCAGAAATGTGAGTCCATCTCTTGCTGCTCCTTTCTGTCTAAGGGCTGATTGTATTGGTGATTTGGTTCTTGGAGATGTGAGTGCTCCTGCCCTCATGAGGACCTTCCTTAGACCTCGCCTACTGCCTTTGATTCCTGTGGAGTATAAAAGTCAAAGGATACATTAGGGGGATAAGGATGATAAGCAAGTCCAAGTATAGGTGCTGAAAGCTACTTTCCAGGTCTCCAACTTTAGCTGTGCTCCATTCAGCCAGGGTTAGAGCCGTTTTTGCTCGTTGCAGAGTACCCTGTGAATGTTATACATC	0	.........((((((....((((((........)))))).....)))))).........((((((.(.((((.((.....))..)))))))))))((..((((....(((((.((((((..((((((((((((((.((((((((...(((((.((..(((((.((((((..((((........(((((((((..((((...))))..)))))))))........))))..)))))).)........))))..))..))).))....))).)))...)).)))))))(((((.((((.........)))).))))).)))))))...)))).)).)))))....))))..))............	[][][[][]]	-102.9	-0.0315305	ENST00000639851.1|KCNMA1-272|ENSG00000156113.23|KCNMA1|protein_coding|intron-4	intron	363	1	0.01	3944	28259	0	0	0.5	0.333333	0.5	0	0	0	1	2	0	0	0	0	20	22.5833	42.5	Down	Down	NS	DEG
chr10	77308564	77308768	19	-	204	19	9	10	-46.6381	-51.6075	18	2	8.77206	3.89869	CTCAGACATCAGAGTAGACTCAGGGCAGGTAATGTATGTGTGATGGTGGACACACATTATCTGCATGGCGGTGGAGAAACCTGCACATGAGTGATCCCTCATGCTGCCATTTTGGTCATGTCTCAGTGTTAGGAAACTTACAGCTGCTTTGCTTCATTTCCTGACAAGGCGGCAGCTGGAATTGTCGACTTTGCTGTTATCTGG	0	.(((((((.((((((.(((((((.(((((((((((..((((........)))))))))))))))(((((((((.((....)).))((((((......)))))))))))))........((((.(..((((((((((.....(((......)))...))))))))))..).)))).))))....))).)))))).))...)))))	[[][[][]][]]	-70.1	0.367183	ENST00000639851.1|KCNMA1-272|ENSG00000156113.23|KCNMA1|protein_coding|intron-1	intron	204	1	0	41560	4010	0	0	0.5	0.333333	0.5	0	0	0	1	2	0	0	0	0	7	24.5833	21.5	Down	Down	NS	DEG
chr10	77330767	77331312	23	-	545	23	9	14	-46.1219	-78.2829	4.09091	2.8	2.50429	2.47387	TGTATAAATTAAATATAAGGATAAGCAAGTTATTGCTCAGATTAGATACTGTATTCCTCATGCTCAGACCTGCTGCCAGTGTCAGAGGCCTGAGAGTATGCCAGCTGGGGTGGGTCAGGCCAGCGTGGGATTTAAAAGTTCTCTAGATAAGCCACATGTGATGATTGAGCTCTCTCTCTGCTGTTCAGGCATGTGGCTGGCAGGTACATGGGGGGCAGGGAGAAAGACACTGGACTTAGACTGGAGCCAGTGTGTTTTATGGCCTCCTTAGTTTAGATTCCGTGTGGCTCTGTACGTTGGAGAGGGAATGGGGCTCCCCTAACCATAGTAATAATAACAATAGGACCCTCCTATTTAATCCCATCTCTGTGCCAAACACTTGGCTCAGTGCTCTCCCAC…	0	.	.	0	0.0332777	ENST00000639851.1|KCNMA1-272|ENSG00000156113.23|KCNMA1|protein_coding|intron-1	intron	545	1	0.01	19016	26213	0	0	1.5	0.333333	0.5	0	0	0	1	2	0	0	0	0	51	35.5833	53.5	Down	Down	NS	DEG
chr10	77447591	77448626	20	-	1035	20	10	10	-51.2484	-49.2581	10	20	7.63019	9.84541	TTCTGAACCTCCCTTCTCACATCTGAAAGAACCCTGGAATTGGACAGACCTGAATTCAAATTTAGATGTCGCTGCTGATCAGTTTTATGATGTTGCGAGTCTTGATTGTCTCATATGTAAAGTGACTATGTCAACAATAGCCTTGTAAGATTGTGGTGAGGAAAAAGTGAATGTGTGCAGAGGCCTGGCCGGTGGCAGGCACTGTGACAATTATCGTCTTTGTTGGTAGGTTGATTGCCTGTTCTCTGTGTCATGTGTACCCAGCAGACTCCAGTTGATATCACCCTAGAAAACAATTTCCTCATTCTGATAAATGTTGGCCCTTTTCTGCAAGATTGCTTTAAATTTGGAGCCGATGGAATCACAAGGCTGTGACCTCTCCATGCAGGAGACAGTGTT…	0	.	.	0	0.129569	rmsk580646|MIRb|MIRb-SINE|MIRb-MIR|MIR|exon-1	repeatMask-MIR	178	0.17	1	-24	-833	0	0	0.5	0.333333	0.5	0	0	9	1	2	0	0	0	0	22	71.5833	140.5	Down	Down	NS	DEG
chr10	77499212	77501121	18	-	1909	18	7	11	-28.1358	-49.1973	4.2	4.88889	3.34415	3.04616	CTGAAATGGGGCAGGATTTGGCCCTGGCCCTCCAGAGCCTATGGGCTTAATTGTTGCCTTGGTGGGTCTTAGCCTTGAGCCTGCATTAGAACAACCTGGAGGGCTTGGCCCCACTCCAGAGTTTCTGATTTCGGTCAGGTCTGCGATAGGTCTGAGAATGTGTGTTTTTAATAAGTTTCCATTTGAGGTAAAGCCCAGGGACCACACTAGTCTGTGCTGTACTGACTCATCATCCCGTCTCAGTTTCCAACCTCCAAAACCAGAGGGTTGAGCTTTCTACCAGTTCTCTCCAGTTGACCAGTTAACGCAGAAATTCCAGCCTTCTAATCACCCATAATTATGTTTAGTTTTGGACAACTTAATATATGAGAGAGCAATAGTACTTCAGTAAACTCCTCT…	0	.	.	0	-0.0594717	ENST00000638514.1|KCNMA1-238|ENSG00000156113.23|KCNMA1|protein_coding|intron-1	intron	1909	1	0.01	136143	5283	0	0	0.5	1.33333	0.5	0	0	0	7	2	0	0	0	0	198	607.583	416.5	Down	Down	NS	DEG
chr10	77558462	77558971	18	-	509	18	8	10	-33.0546	-43.0886	2.05714	3.33333	2.18346	3.42664	TTACAGGAAGTTGTACCAGCAGCTCTACACTAAGGTGTATAGTCGGTGACCACTTTAAAGAAAGACTCATTAGAAAGAGGCATTGTTTGGGGAGGCCAACAGGCCAGCTGTTGGGGACCATGCCAGAGGTACTGTGTCAAGGTACCTGGCTTGATGCTTACTTCCCATTGTCTGTTTCTTGAGTTTATTTTGCGCCATCTGCCTTCTTCCACCTGATTTGGAATTCCAGGACTGCTGTGTAGGCTTCTCTTCAGATGAGATGCAGCAGTGTTCTCAACTGGCAGGGGCAGCTTTCTTGGGGGCAGGGACTGGGCATCTGTGTTATCTATCCTGGGCCCATCTGTTTCTTTCCCCTTGACACCCACCACAGGGGTCTGTGTACAAGAGGGTTGGTTGATA…	0	.	.	0	-0.18632	ENST00000638514.1|KCNMA1-238|ENSG00000156113.23|KCNMA1|protein_coding|intron-1	intron	509	1	0	78293	64533	0	0	0.5	0.333333	0.5	0	0	0	1	2	0	0	0	0	38	122.583	110.5	Down	Down	NS	DEG
chr10	77580708	77580936	21	-	228	21	9	12	-47.4659	-66.3531	9	24	17.8195	27.7193	ATATTTCCCATAGGCTTGTTGTGAAGTTTAGGAAAGATAATAATGCATATAAAGTATTGGGCCACATGGTAAGGGCTTGATGGACACCAGCATTTATGAGTGCAGGGTCAGAAATTCACAGCTTCTTTTTGGGTCATTGGCAAAAGATCACGGAGAGCAAAGGTACCTGCAACAGTGGTTTAGCTTCAGGAACAGGTCTGGACTTTGGTCTCTGCCCTTGGCTGCTAT	0	...(((((..(((((((......)))))))))))).....((((((.......))))))((((.((....((((((((((..(((.((.(((((....))))).)))))......))).))).))))..))))))..(((((........((((((.(((((..(((((...(.(.(((...))).).)...))))).....))))).))))))........))))).	[][][][]	-57.9	-0.0202652	rmsk580928|MIRb|MIRb-SINE|MIRb-MIR|MIR|exon-1	repeatMask-MIR	97	0.43	0.7	42	-131	3.66667	3	0	4	3.16667	1.33333	0	1	0	2	0	0	0	2.5	2	5.83333	22.75	NS	Down	NS	DEG
chr10	77595623	77597531	22	-	1908	22	15	7	-64.4832	-24.3248	4.6875	2.33333	28.7689	3.48949	TTAAATTTCAATTTATTATTATTTATTGATACATAATATTTTACCTATTTATGGGGTATGTGTGATATTTGTTACATGTGTGGAATGTATAATGATCAAGTCAGGGAATTTGGGGTATCCATCACCTTGAGTATTTATCATTTCTATGTGTTGGGGACATCTGAAATTCTTTCTCTTCTAGCTACTTTGAAATATGCATTAGAAATATACAATACATTGTTGATAACTACGTTTTTCATCCTGAACATCTCTCCTGAGGCAGGAGAGATGAGATCTATATCTTCCTGTAGATATAGATCTCATTTTAAAATATAATTACAGAATTTTCACGGTATAGAGGTACCATAATTTTTTCAATCATTCTCTTTTGATGGACTTTCAGGTTGTTGTCAGGGTATG…	0	.	.	0	0.0806485	rmsk580961|AluSx4|AluSx4-SINE|AluSx4-Alu|Alu|exon-1	repeatMask-Alu	288	0.15	1	-1582	-38	3.66667	3	1	4	14.1667	1.33333	0	1	0	2	0	0	0	2.5	119	368.333	376.75	Down	Down	NS	DEG
chr10	77631827	77632203	62	-	376	62	32	30	-165.062	-156.416	21.3333	19.2857	2.5455	8.3615	AATCAGCAGGCATGGCGTGGCTGAGCTTCCCCTTTGGAGGGCCACATCACAGGCTTGGCGGCATCCTGCTGGTAGAGAAAGTGGTTAAAATGCCCTCAAATGTGCTACCTGTGAGCAGTCTTGCTTCAGTGTCAGGGGTGCTGTGCAGTGCCCAAGGTTCAGCCTGTGATCCTGGGCAAAGACGTCATGCCTTTGTGCCTCAGTTTCCTCACCTGCAAATTGAGGTCTGTGATAGAGCACAGCCTCATGGGGTGGTTTTTTTCACCAACCCCATTTTATAGCATTTCCTAGGAGGACACTGAGAACCTATGGCCTCCCTTTGGGAGCCTTGGGCTAGCCCTGCTTCTAGGTGCCCAGGAAACTTGACCAAACATAC	0	...(((.(((((((((((.((..(((..(((((...((((((...(((((...(((..(((((...)))))...)))...)))))......)))))).........(((((.(((((....)))))))).)).))))).)))..))..((((((.((.(((.....))).))))))))...))))))))))))))....((((((((((............((((.(((((......)))))))))((((((((((.......))).)))))))......(((...((((((((.(.....((..((((.(((.((((...))))))).)))))).....).)))))))))))..))))))).)))..........	[[[][]][]][[][][]]	-141.2	-0.0884842	rmsk581043|MIR|MIR-SINE|MIR-MIR|MIR|exon-1	repeatMask-MIR	93	0.25	1	-164	-119	4.66667	3	0	4	3.16667	1.33333	0	1	0	2	0	0	0	2.5	60	49.8333	105.75	Down	Down	NS	DEG
chr10	77993367	77999733	32	-	6366	32	8	24	-30.5166	-117.411	2.18182	10.9091	2.49248	6.89224	AACATGGATGGAAGTACATTGTGGGATATGTCATTCAACCTCACTAAGCCTCGCTTTACTAACACGTGACAATGAGGGTTATTGCAAGGCCTCTGCCTCTCTCTTTGCAACTATTTATGTAACTCATTATTAATATCATTCTAATTAACTCTAATGACCTATTCCAGTGCTTGCTGCGGGGCTTGGATGCTTAGAAGGAAAGCATTTCCTCAGAGAGTGTATAGCTCTGAGATAATAGACTCTGGGGCACAGGGCTAAACTAGAGGCTTCTCAGCATTTGTGCTTCTCAAACTTTACCACAAAAGTACCCTAATGGCAGAGGAGTGAAAAATACGTCTTCTTGTGTTCTTCCATAAGACCACAGGCAAAAGATGTCTTTTCAATCCCTGTACTCTCCAC…	0	.	.	0	0.203199	rmsk581847|MIRc|MIRc-SINE|MIRc-MIR|MIR|exon-1	repeatMask-MIR	80	0.01	1	-23	-6263	340.537	243.695	243.326	508.768	571.798	522.179	222.222	165.186	295.38	133.08	86.8645	119.513	55.89	124.297	137.681	294.078	397.83	NS	NS	Down	DEG
chr10	78009991	78010470	101	-	479	101	26	75	-136.474	-460.831	13	23.6301	2.04321	5.98498	GTAGGTTGGTGAAGTTCACTTGAAAGGAGATTTCTGACTGGAACACAGTGTTCCTCGTTCATAGTGATTCATGTGATGACTTGAAAAGCTATTTAATAGCCTGTGTTTAATTTGGTTTTTTGTTTACTAAGTTTGATCATGAACCTCCCCGTGGGTTTTTTTTTTTCTTTTTTTTTTTAATTGGTTGGTTATTCATTAATTCAGCAAGTCTTTAATGAGCTCCTCTCATGGACTGGGCATTTTCTAAACCTAGTGTCTGGCTTAGAATCTGTCCCTTTTGCCTGGGGATACAGCAGTGAACAAAACAAAGTCACGTTCCTGTGGAGGTAGATCCTAGTTGGAGGAGAAAGCCAGTAAGCAGCTGTTTGTTTCAATTCACGCTGTTGGTCATGGTTCAAA…	0	..(((..(((((((((..........((((...(((....((((((((.(((....(((.(((((..((((.((....)).))))..)))))..)))))))))))))).....((((((...((((.(((((((((((((((.(((((((..((((...........................((((((((.....))).))))).(((((...(((((.....))))))))))(((((..((((((.((........)).))))))..))))).....))))))))).(((((.(((((..((((((....(((...((((...(((...((((......))))....))).....)))).)))))))))...)))))))))).)))))))).)))))…	[[][[[][][]][]]][]	-113.9	0.516842	ENST00000372371.8|POLR3A-201|ENSG00000148606.13|POLR3A|protein_coding|intron-12	intron	479	1	1	0	0	24.6667	14	8	37.3333	36.1667	53.3333	18.5714	31	40	20	2	17.5	20	8.5	25.25	11.8333	48.0833	NS	NS	Down	DEG
chr10	7852557	7854048	20	+	1491	20	8	12	-25.8376	-42.8946	3.76471	5.03226	2.27892	2.16273	TGGTATAGTCGGTTCTAAGAGCTTGATGAAATGTCATGTTCAATTGTTTTGGCAAGACTACTTCATAGCTGGGGGTGTGTAACTCCGTCAGAGTACACATAATATCAACATAATATCATTTGTGAATGTGTGGGTGTGATTTTAGCAAACATTGAACCATTAAGTCAATAGAAGTTGCAAATTGGTAACAGTCTAATTCTGTTTTCTTCACAAGCTGGAGTGCTTCTATAAAGAGAAACTTCCTATCATCTACTATTTGGTTTCCTGGTGGTAGAGTTTGTATATGAAAAGCTGGATGAATGCTTGATCCCTTTTCTTCATTCATCAGTTTTCAAAATAATGAATTTGTTTCCTACCTTCTTCCAATAGTCACCAACTAGTTGTGCATATGTTTTTTGA…	0	.	.	0	0.104165	rmsk456753|MER63D|MER63D-DNA|MER63D-hAT-Blackjack|hAT-Blackjack|exon-1	repeatMask-hAT-Blackjack	992	0.67	0.96	-499	37	74	25	38	121	99	92	129	80	284	15	51	50	19	54	20	49	23	Up	NS	Down	DEG
chr10	79277618	79278413	18	+	795	18	9	9	-42.3866	-41.7827	2.7	2.76923	2.31661	2.47777	ATTGGGCAAACCCAGAGAAACCAGGGGCTGACAGGGATCTCAGGAAGGCCACGGGGTTGGTGGTTCCAGCCAAGATGGGGACAGAGCCAGCCCAGGCCAGCCACCCTGGAGCCAAGTAAGACTGGGCTGGGTCCACCAGAAGCCCAGGGTCACAGGCAGGCATGGGCTTGCTGGAGGCCGACAGCACCGAGGGATTGTCCAGTCCACCTGTGCCAGCCTCAGAAGGAGCACGTGGCCAGGACTGGCAATTCCCCCAGTTAATTATCTTTTGAGTCCCTTGCTGAGCTGGGGATGCTCTCTCTGAGCGCTCTGCAGGCTGACCCTGCAACAACAGGGCCTGTCATGCTGTCTGCTCTCCCCTGTGTGTGTCTCCGCTAATGATCAGGAGGGTCATTTGCA…	0	.	.	0	-0.0555703	rmsk584576|(TTA)n|(TTA)n-Simple_repeat|(TTA)n-Simple_repeat|Simple_repeat|exon-1	repeatMask-Simple_repeat	18	0.02	0.6	-777	12	19	30	7	0	0	4	9	21	16	20	0	23	39	14	36	58	8	Down	NS	Up	DEG
chr10	79528749	79528873	21	+	124	21	12	9	-69.6254	-44.6308	24	3.6	631.828	6.01105	AGGCCTGGTGCAGTGGCTCATGTCTGTAATCCCAGCACTTTGGGAGTCCGAGGTGGGAGGATTGCTTGAGCTTAGGAGTTCGAGACCAGCCTGGGCAACATGGTGAAAGACCATCTCAAATTTT	0	..((((((.((..((((((......(((((((...((((((((....))))))))...)))))))..(((((....)))))))).)))))))))))...(((((.....)))))..........	[[][]][]	-43.6	0.0515906	rmsk585062|AluJb|AluJb-SINE|AluJb-Alu|Alu|exon-1	repeatMask-Alu	116	0.94	1	-1	-7	0	0	6	2	0	3	2	0	0.111111	0	1	0	1	0	2	3	9	NS	Down	NS	DEG
chr10	79933143	79933357	16	+	214	16	8	8	-50.3149	-43.0582	16	16	10.0093	5.00467	TACAAACAGGACTTACATAAGGACCATTCTGCTCAGGCAGGGTGCTGCTAAGTCCCTCTCTGTGGCTCAAAGGTGTTTCAGCCAGGTAGTCTGAGATTGCCTACAGACTCTTAAGTAAATAGAGGGCAAACATGTTAATATTCAAATGTATCCAGGAAGGATGGGTGCTGCAGTAACAACCCCCAAATATCACTCAGAGTACAAGTCCATTGCC	0	..(((...((((((......((((((((((((....)))))))).......)))).......(((((.(((....))).))))).(((.((((((.(((((......((((.........)))))))))...(((((........((.(((((.....))))).)).......)))))..............)))))).))))))))).)))..	[[][][[][]]]	-55.4	-0.0393084	ENST00000453174.7|AL512662.2-201|ENSG00000283913.1|AL512662.2|processed_transcript|intron-6	intron	214	1	0.05	1325	3173	1	1	0	12	0	5	0	0	1	0	0	0	0	0	0	0	0	Up	NS	NS	DEG
chr10	80411320	80411581	177	+	261	177	75	102	-449.822	-638.145	8.92857	31.0435	13.0945	7.15194	GCTGATGATGTTCTCTCCAGGCAGCAGATTTCCCAGGCCCTGTTTACGGGCAGTCTTGCTCTTAGCTTGCCTGAGGCCAGTGAACAGGCTTCAAGACCTGCAGGGCCCCACTTCCTGAGCCCAGACTGCCATGCTATTCCAGCCTTAGAGGCCACTGGCCCTTGGCTGGCTGCCCAGGACCTAGCGTGTCTGATGCAGGATAAACAGTCATGGACTGGAAGTTGGGAGACCCAAACCTGAGTCCCAGTGCAGCCACTGACA	17.894	((((....((....(((.(((..((((.(((...(((((.(((((((.(((..((..((.........))..)).))).))))))))))))..))).)))).(((((((((((((..((.((((((((..........((((((..((.((((...)))))).))))))((((...(((((....).))))...))))......))))).))).))))))).)))).).)))...))))))...))...))))........	[[][[][]]]	-95	-0.214923	rmsk586763|MIR3|MIR3-SINE|MIR3-MIR|MIR|exon-1	repeatMask-MIR	79	0.3	0.5	-182	79	88.5	24.25	34.5	3.33333	15	9.66667	3.5	12	13.3333	19.5	34.5	31	16.0556	48	34.6667	11.25	58.3333	Down	NS	Up	DEG
chr10	80478650	80480169	16	+	1519	16	7	9	-25.8528	-36.3511	4.025	6.0154	2.21128	2.01245	ATACATCTGAATATAGGAGGTGGGGGAGTGATGCCTTCATCATGCTCAATGAAATGGATCCCCAGCTTAGAACTCTGCACACAGCCAAACTCATTCAAGAGTGAAGGTATCCTGTAATCCCAGCACTTTGGGAGGCCGAGGCAGGCGGATCACTTGAGACCAGGAGGTCGAGACCAGCCTGGCCAACATGGCAAAACCCTGTCTCCATTAAGAATATAAAAATTCCACAATGGTTGAACTAGTTTACAGTCCCACCAACAGTGTAAAAGTGTTCCTATTTCTCCACATCCTCTCCAGCACCTGTTGTTTCCTGACTTTTTAATGATTGCCATTCTAACTGGTGTGAGATGGTATCTCATTGTGGTTTTGATTTGCATTTCTCTGATGGCCAGTGATGGT…	0	.	.	0	0.0322719	rmsk586890|AluSx|AluSx-SINE|AluSx-Alu|Alu|exon-1	repeatMask-Alu	114	0.08	1	-110	-1295	119.665	147.812	173.248	62.1333	47.8095	53.9753	166.069	105.942	195.748	53.3514	18.7311	70.3061	45.8075	37.3742	35.466	59.7913	54.0149	NS	Up	Up	DEG
chr10	80484333	80484768	19	+	435	19	10	9	-39.8334	-36.3511	3.75	3.85714	3.39934	2.35491	TATTTTTTAAAGACCGGGTCTTGCTCTGTCACCCAGACTGGAGTGCAGTGGTGTCATCACTGTTCATCACAGCCTGGACCTCCCAGGCTCAAGCGATTATCCCGCCTCAGCCTCCCACGTAGCTGGGACTTCAGTCACCACACCCAGCTAATTTTTGTACTTTTTGTAGAGATGGTGTTTGGCCTTGTTGCACAGGCTTATTTTTCCATTTGTTACGTTATTCTTCCCTTTGTTATTCTTTCCTTTGTGTATAATGTTCATATCCTTTGTTCATTTGTGTACAACGGGGGTCTTTTTGAAGTATGGGTCTCTATAGGTTGCAGATATTTACTGTGTCATAATTTTTTCAGCTGCAGATAACATTTGTGTTTCCTTTTTTATTTTAATGTTACTTTTATT…	0	...........(((.((((...)))).))).....(((((((((((((((((...)))))))).......(((((((.....)))))))...(((.......)))((((((..(....)..))))))))))))))).....((.(((..(((.((((((...(((((((((((((.....(((((........))))).......))).................(((....(((......(((((((((((((((..((.......))..)))...))))).)))))))......))).....))))))))))))).)))))).)))..))).))............((((((((((((((..(.((..(((((........................…	[][[][][][]][[][]][]	-108.6	-0.00413117	ENST00000372158.6|TSPAN14-205|ENSG00000108219.15|TSPAN14|protein_coding|intron-3	intron	435	1	0.02	15646	4448	125.083	125.25	47.7	33.5833	21.1667	25.6667	133	86.5	109.333	75.5	37.8333	28	43	47	51.6667	51.3333	48.3333	Down	NS	Up	DEG
chr10	81445610	81446922	20	+	1312	20	10	10	-35.7313	-38.7853	4.4	4.34783	3.43308	3.69392	TTTTATTTCTTTTTCAGATTGTTCACTGTTGACATATAGAAATACTACTGTTTCCTGTATGTTGATTTTGTATTTTGCTACTTTACTGAATTTATTTATCAGTTTTAATAGTTTTTTGATGGAGTCTTTAGTTTTTACAAATGTAAGATCATATCACTTGCCAACAAGGAGAATTTTAATTCTTCCTTTCTAATTCGGATGCAATTTATTTATTTCTCTTATTTGATTGCTCTAGCTAGGACTTCCACATTCTGTTGAGTAACAGTGGTAATATTAGGCATCCTTGTTGTGTTCCAGATCTTAGAGGAAAGGCTTTCCATTTTTCCTCATTCAGCATGAAACCAGCTTTTGGTCTGTCATATCTGGATGTTGTTATGCTGAGGTATGTTTCTTCCATAC…	0	.	.	0	0.000752588	rmsk588582|(TCT)n|(TCT)n-Simple_repeat|(TCT)n-Simple_repeat|Simple_repeat|exon-1	repeatMask-Simple_repeat	55	0.04	1	-799	-458	11	4	3	4	7	0	1091	561	1147.37	5	3	1	11	6	0	1	0	NS	Up	NS	DEG
chr10	82345934	82346144	18	-	210	18	8	10	-58.5004	-68.9371	48	60	13.596	6.35916	CTGGCACAAGACAGGGATGCCCTCTCTCACCACTCCTATTCAACATAGTGTTGGAAGTTCTGGCCAGGGCAATTAGGCAGGAGAAGGAAATAAAGGGTATTCAATTAGGAAAAGAGGAAATCAAATTGTCCCTGTTTGCAGATGACATGATTGTATATCTAGAAAACCGCATTGTCTCAGCCCAAAATCTGCTTAAGCTGATAAGCAACT	0	..(((...(((((((((((((((......((.(((((.(((((((...))))))).......(((..........))))))))..))......)))))))))..........((.(((.(......).)))))((((.(((((((((....))).))))).).))))....))))))..))).......((((((......))))))...	[[[][]][][]][]	-47.7	0.0276392	rmsk590029|L1PA2|L1PA2-LINE|L1PA2-L1|L1|exon-1	repeatMask-L1	210	1	0.03	3942	1872	3.4386	0	1.1732	13.8571	1.44479	6.8125	0.698413	0.266667	0.181818	1	0.662338	0.166667	2.09091	0	0	0.45	0.0833333	Up	NS	Down	DEG
chr10	84467878	84470371	16	+	2493	16	7	9	-26.3319	-36.0631	2.8	4.5	3.99466	2.70796	TTATCACTCTCTTGGGTCAGGCTCCTACTCTTATCTAGATTATTATAATATTTTCATAAGTGCCTAGCTCAGTTTTCTTGCTGTTGTTAAAATTTGTCCTCTAAACACCTGTCAAAGCCATCTCAAATGCAAATCTGTCACTCCCTAGCTAAGGCCATGCGTGATAGTCATGGCTCTCTGTGATCTGGCCCTTGCATAGTTTACTAGCCAATTGCTTCTCAACATTAATCAGAACCTATGTGCAACAGCGACACTGCTTATACTTCTCCAGACGTGCTATGCTTTCCCTCACCTTTGTATTATATTGTATGGCACTTAGAATCCTTTAACTAAAATTCCAAGCCTACCACACTCCTCTATCTTCTGAATCTTGTGCTTATCCTTTGGAACTCCACTGTA…	0	.	.	0	0.0686496	rmsk593767|L1MA5A|L1MA5A-LINE|L1MA5A-L1|L1|exon-1	repeatMask-L1	144	0.06	1	-457	-1892	48.4	45.25	83.3333	62	85	68.25	29	21.5	25.5	98	185	17	23	11.5	47	176.125	129.5	NS	Down	NS	DEG
chr10	85593960	85594194	28	-	234	28	14	14	-63.1385	-69.2367	6.125	14	7.89972	2.74296	TGCTCATGATGAAGTGCAGCCGAAAAGAAGCAAACTTCAGCGAAACTAGCTCTCCAAAGCTGGTGGAGATATCTATGCATCCTCCAGAATATAGTTTGAGAGGTAAGGTTTATGGCCATATAGTTCAAAAAACAAAGACCTTCAGAGGTTCCTGGGGTGATGGCCCTGTGCTTTTCAGGTAGCATCCAACCCCTTGTGTTTTATGGGGGAAATAAATGCACACACCTGAAGCAA	20.005	((((((.(.((..(((((........((((....)))).......((((((......))))))((((....))))....(((((((((((((((((((((..(((.((((...)))).)))..)))))).......(((((....)))))...(((((((((..((((.......))))...))))..)))))))))))))..)))))))......))))).))).)).)))).	[[][][][[][][]]]	-61.3	-0.256076	intergenic	intergenic	0	0	0	0	0	3.2	1.25	0.833333	4.95	1.5	6	11.7	1	4.2	0.333333	1	0.583333	0	1	12.5833	21	29	Down	Down	NS	DEG
chr10	86046558	86047349	15	-	791	15	7	8	-30.3443	-32.9825	3.18182	2.66667	2.62159	2.48492	TATGTTTTAATAATGTGTGCCCAGCTCCAGTCTGTGTAAGCAGGGGTTGGCTCTGCTCCACACTTGTGGATTACAGTTCTGCCTGTTGCCAGACTACCTTCTCCCACCAGGGCCCAGGTAGCTCAGGAGGCTGAGTCATTTAGATGAGTATGTTTCCTGCTGGGGAGCTGTCTTTGATGATGAACTCAAGTTTGGTATTTTCAGTCATTGAAGGTGAGACTTCAGTGAGCTTAACAAAGATTAATTAGTTTTGAGAATGAGCAGCTAATTAGTTTCAAGGCAATCATTTGTTCTGATGCTCAGAGAACATGGTACTGAGCCATGGAGAAGTCCTGCAACCTCTGGTGTGGCCACTGCCTGACTAGAGAGAGCTGGGGGAGCGCATGTGGCCTTTTTGCT…	0	.	.	0	0.191781	ENST00000327946.12|GRID1-201|ENSG00000182771.19|GRID1|protein_coding|intron-4	intron	791	1	0	91469	130319	0	1	0	41	6	12.1429	48	7	41.2	0	0	0	0	0	0.25	0	0	Up	NS	Down	DEG
chr10	86072559	86073025	14	-	466	14	7	7	-35.8298	-35.9942	3	3.88889	3.42405	2.27378	TCTCAATACTCACAAAGCCACACATCTGGATGAGAATTTCTGGAAAAATTCCATCAGCTATCTTCATGTTTCCAAATATTATGGCTTTGGCATTGGGTAGATGACATAACAGAATTAAAAAGCATTTCATCTCACCTCCGTGCTGTGTAGGCACTAGCGTGTGCTATACAGGCACCTGCGCCTTTCCTAGACTGCAGCAGTGTGTGTGCAGTGAGGACAAGTAAACCACTTGTTTTTGTACACTAGCAAAGGCCCTATACTATCTCCTTGGTGTAGAGTTAGGTCTGAGACCGTGGAAAGGGGTGGGGTAGGTGGATGAAAACCCATGAAGAAAAGCTGACGTTAAAAAGGAGAGATGTTCAATGTGCTAATCAGACCGAGCTCCCTTGGGCTTTTGAG…	0	.((((((...(.((((((((......(((((((((.....(((((...))))).......)).)))....)))).......))))))))).)))))).(((((.((....((((.(((((((..(((((((.((((((((((((((((((.(((......)))))))))).))))((((.(((((((......((....((..((((((((...((((((((.....))))))))))))))))..))....)).((((((((......)))))))).....((((...))))..))))))).)))))).))))))))))))....(((((......((((.((((..(((((((((.........((((..(((((...(((((....)))))))))).…	[][[[][[][][]]][]]	-132.6	-0.153273	ENST00000327946.12|GRID1-201|ENSG00000182771.19|GRID1|protein_coding|intron-4	intron	466	1	0	65793	156320	0	1	0	7	3	35.1429	9	39	61.2	0	0	0	0	0	0	0	0	Up	NS	Down	DEG
chr10	86116178	86118731	18	-	2553	18	11	7	-49.1422	-30.617	22	4.375	14.9148	9.2629	ATCACTGTTGGTGTAGACCTTGACCACCTGGCTGAGGCAGTGTTTGTCAAGGTTTCTCCACTAAAAAATGACCCTTTGTTCCCCCATGCTGCCCTCTTTGGAAAGATCTCACTATTTGCAGCCCACACTTAAAGAGTGGAGAACTACACTCCATCTCTCAAGAGTGGAGTATCTACATCCGTTGTTTGGAATTCTTCAGCATGGGATATTCTTTTTTTATTTTAATTTTTAAAATTTTTTTGTTTTATTTCAATAGGTTCTTGGGGGAACAGGTGGTGTTTGGTTACATGAATAAATTCTTTAGTGGTGATTTCTGAGATTTTGGTGCACCCATCACCTGAGCAGTGTACATTGTACCCAGTGTATAGTCTTTTATTCCTTGCCAGCCCCCACCCTTTC…	0	.	.	0	-0.107643	ENST00000327946.12|GRID1-201|ENSG00000182771.19|GRID1|protein_coding|intron-4	intron	2553	1	0.01	20087	199939	4	1	3	146	319	201.143	246	221	576.2	0	1	0	1	1	0	0.18254	0	Up	Up	Down	DEG
chr10	86121289	86123066	18	-	1777	18	7	11	-28.6648	-52.2222	3.5	5	11.6074	2.86961	CAAAACTCAAGCAGTTGCCTGGTTCATCCTCAAAGCTGGGCACCTTTCAGAGCCTTTGCAATGATGCTTGGGTCCCTTGGTTCTGCTGCCATGGCTCTGAAGTCCTGTGTCCCTGGACTCTGGACTTGAGCACTGCCCAGGCCTGCACGGCAGGGCACTAAGCTGCAGAAAGTGGGGCCCAACAGTTCCAACTGGGCTCCCCCCTTGTCTCCACCCCTCCCTCATGTGTGCTCACACGTCAGGGGTGGCCCTCAGGGTCAGTCCCATCAGAGGTAGCAGCTGTGGTCCAGGCATACTGGGAGACTTCAGAGGCCAGTTAAAAGGTGAGGAAAAAATAAATTTATCTGTGAAATGGGGAACACTATTTGCACATTTAATTCAGTGACCAATTTAAAAAAT…	0	.	.	0	-0.140645	rmsk596402|MIR|MIR-SINE|MIR-MIR|MIR|exon-1	repeatMask-MIR	257	0.14	1	-1150	-370	0	1	0	61.5	104.5	58.1429	109	87	240.2	0	1	1	1	0	0	0	0.4	Up	NS	Down	DEG
chr10	86323150	86323885	17	-	735	17	9	8	-42.5995	-40.4869	3.75	4	2.4293	4.91995	TTAATGATAAGTTTTAGTTTTTTCTCACTACTGCTTTTGCATTCCACATTATGTTCTTTGATTCATTTTTAAAAATTGTGGTAAAATGCACATCACATGATTTTAACCATTTTAAAGTATACACTTCAGTGACTTCCAGTACATTCCGATGTTGTGCAACCATTGCCACTACCTAATTCCAGAACATTTTCATTATCCTGAGAAGAGACCCTGTACCCATTGAGCAGTCACTCCAATTTCCACTCCCCCGGCCGCTGGCAGCCACTCACTTCTCTGCTCTCTGGATTCATTTTTGTGGTTGCTGGAGCATACCGTTTGGTAATTCTTTCCAAGAGGGTTTGTGGTGGTGAATTTTCTGTATCTTCACATTTCTGAAAATGCCTGTTTCCTTCCTAAAAG…	0	.	.	0	-0.0938231	ENST00000327946.12|GRID1-201|ENSG00000182771.19|GRID1|protein_coding|intron-2	intron	735	1	0	40055	116502	0	0	0	93	126	76	0	0	5	0	0	0	0	0	0	0	0	Up	NS	Down	DEG
chr10	868850	869907	18	-	1057	18	10	8	-37.9413	-29.4461	3.26316	4	2.11082	3.30342	ATTTATTTTTTGAGACAGAGTCTCACTTTTGTCACCCAAGTTGCAGTGGCGTGATCTCAGCTCACTGCAACCTCCACCTCCCAAGTTCAAGTGATTGCCGGGTTCAAGTAATTCTCGTGACTCAGCCTCCCGAGTAATTGGGATTACAGGCATGTGCCACTACACCTGGCTAATTTTTGTATTTTTAGAGATGGGATTTCGCCATGTTGGCCAGGCCGGTTTTGAACTCCTGACCTCAGGAGATCCACCCGCCTCAGCCTCCCAAAGTGCTGGCATTGCAGGCATGAGCCACCGGGCTGGCCAATTTTAATTGTTTTTAACTTAAAATTAATAAAGATTTACTCTAAACAGTGGGTAGTTATTTGAATGCTTATATATGGCTGTGAATTACTATAACAT…	0	.	.	0	0.048249	ENST00000481118.1|LARP4B-208|ENSG00000107929.14|LARP4B|protein_coding|intron-4	intron	1057	1	0.18	101	4580	25.6667	22.5	43.3333	130	64	73.75	11	46.5	26	103	137.25	58.3333	37	29.3333	22.1667	55.5	15.8333	NS	NS	Down	DEG
chr10	87025411	87025623	18	+	212	18.25	8	10.25	-28.8863	-40.062	2.49351	4.48438	9.42562	9.42562	GCCCCTGCTGCTGGCTGGATAGGTCCTCATGATGAATCAGATGCTTCTCTGTCATGCTAAGTAAGATCTTTCATGTCAGGAAGGGGCTCTTCTGGAAGAATAGTTAGTGTCTGTGCTACATTTCCTAAAAAACTGTTTCCCCGGAAACTATATGTAACTTTCAGGTGCCTCAGTGCTTCAAGACATGCTAAGGGAGGACCCTCATTTGTCTT	0	((((((....(((((..((.(((((((....((((..((((......))))))))....))...))))).))..)))))..))))))....(((((((.(((..((((.((((....((((((......))).))).....)))).))))..)))..)))))))((((....))))....(((((.....((((....))))....))))).	[][][][]	-57.1	-0.172555	intergenic	intergenic	0	0	0	0	0	0	0	0	1	0	0	0	0	1	0	0	1	0	1	12	20.25	32.25	Down	Down	NS	DEG
chr10	87068529	87069356	24	-	827	23.5	11.5	12	-43.2251	-46.0037	5.82278	4.55172	14.247	2.89261	TTTTAGTAAAGGCAGGGTTTCACCATGTTGGTCAGGCTGGTCTCAAACTCCTGACCTCGTGATCCGCCCTCCTCAGCCTCCCAAGGTGCTGGGATTACAGGCATGCGCCACTGTGCTCAGCCTAATAGTTTAACCATTTTTTAAGTTGCGTTTTTCGTTTTGTAAAAACGAGTTTGTATTTTACAGTTGAAATAATATAGAAAGTTATAAACTATATATATGGCAGGGAAGAGAAAAAAATTATAAGTGGGAACATGTTATACATGCTGTATGAAACCTGCCTTTTTCCATATGTATGTTCATGATAATTCCAAGTAATTTACATGGATATAAGTTACCCTTTTTAATGGCTGTTTAGTACTTTGCATAGGTATACCATATTTCATTTAATTGGCATAC…	0	.	.	0	-0.139328	ENST00000277865.5|GLUD1-201|ENSG00000148672.9|GLUD1|protein_coding|intron-4	intron	827	1	0.13	5194	372	190	144.667	157.333	83	76.5	50	55	26	76	93	100.5	41	53	104.333	66	114.833	110.667	NS	NS	Up	DEG
chr10	87272223	87272972	35	-	749	34.8333	13.5	21.3333	-42.0337	-77.5454	8.23318	8.38536	2.35402	2.55326	ATTTTACATTTGCTGAGGATTGTTTTACGTCCAATTAAGTAGTTGCCTTTCGAGTAGATGCCATGTGGCGATGGGAAGAATGTATATTCTGCTGTTTTTGAGTAGAGAGCTCTGAAGAGGTCTATCAGATCCATTTGGTCCAATGTTGAGTTCAGGTCCTGAGTATCTTTGTTAATTTTCTGCCTCAATTATGTGTCTAATATTGTCAGTGGAGTGTTGAAGTCTCCCACTATTAATGTGTGGGAGTCTATGCCTGTTTGTAGGTCTCTAAGAACTTGCTTCATGAATCTGGGTGCCCCTGTGTTCGGTGCATATACATTTAGGATAGTTGGATCTTGTTGTTGAATCGTACCCTTTACCATTATGTAATGCCCTTCTTTGTCTTTTTTGATCTTTGTT…	0	.	.	0	0.0551692	ENST00000451940.6|NUTM2A-AS1-210|ENSG00000223482.7|NUTM2A-AS1|antisense|intron-4	intron	749	1	0.02	15469	26011	196.917	148	183.667	453	500	477.278	84.5833	40.8333	72.6667	100.65	212.5	47.3333	66.25	89	227.783	433.417	432	NS	Down	Down	DEG
chr10	87515470	87515776	15	+	306	15	7	8	-22.0947	-27.1026	4	3.11111	4.23118	2.78639	AATTGAATAATAGTTTCTTTTTACATGTGAAAAGAAATTAAATTCTTCTTTTAAAAATTAAGGTTGTCTTTTGATTGAGGTATTTTCTATTATTTACTTCAGCAATTTGTTAGAAAATAATTTATCCCTGCTTAGGACTTTCACTGTGAAATAGGTTTATATGCTGAAGTATTTACAGGTGAAATAAAATGATACCTGGGATTTGCTTCAAAATAATACAGTGGTGGTGGTAGGAGCAAAGCTGAAATGGGATTGGTTGAATGTTGATTATTGTTGAAGTTGGATGAGTACACAGAGGTTCGTTAT	0	...(((((..(((((((((((((....)))))))))))))(((.((((..((((((............))))))..)))).))).....(((((((((((((((((..(((((....(((((.((((((((((...(((.((((((((...........(((..(((((((....((((((...........)))))).....)))))))..))).)))))))).))).....)))))..........))))).)))))....))))).)))))))))).)))))))..........)))))....	[[][][]]	-68.3	0.342424	rmsk599255|L1MC5a|L1MC5a-LINE|L1MC5a-L1|L1|exon-1	repeatMask-L1	149	0.49	0.83	-157	31	10	7	10	34	6	27	2	1	0	0	0	19	5	11	2	3	4	Up	NS	NS	DEG
chr10	88645786	88646078	17	-	292	17	10	7	-56.8017	-39.7612	20	14	286.986	286.986	TGAAGCAAAGATGACATGACTGAGAAGGAGGGTTTTTCTTGTGAGGAATGGACAATGGCAAGAAGGAAAATGAGCTCTATCATCTGAGCCTACTGCAGCCACTAAATGACCTGAGTTGTTAAATCCAAGGCTCCATAAACGATTCTTACAGAGATGAATTTATTGCCAACTTGTCAATTTGTTACCTGTTCTACATCAAAATATTACACAAATGTCACAAAGAGAAGAGGGAAAGCGTCTATTCCTCGACTGAATCTCTGAGTCTGATCCCCCAAATCTTCTTTTCTTGCAT	0	..........(((.((.((..(((((((.(((..........(((((((((((..(((((((..((..((((((.((.(((.(((((((((...(((((((..........)).)))))........))))))................)))))))).)))))).))..)))))))........(((.((((........(((((.....))))).......)))).)))......)))))))))))((((.(.....).))))......)))...))))))).)).)))))	[[[][]][]]	-63.3	0.0314395	intergenic	intergenic	0	0	0	0	0	0	0.333333	0.5	3.5	1	0	0	0	0	0	1	0	0	0	0	1.5	23	NS	Down	NS	DEG
chr10	88657914	88658138	23	+	224	23	7	16	-28.8098	-79.8728	2.1	4	2.97656	17.6389	TGGCTCATGCCTGTAATCCCAGCACTTTGGGAGCTGAGGCAGGAGGATTTCTTGAGTCCAGGAGTTTAAGACCAGCCTGGACAACACGGTGAAATCCCATCTCTAAAAAATACAAAAATTAGCCAGGGGGCACACAGCTGTCATCCCAGCTACTCAGGAGACTGAAGTGGGAGGATCACTTGAGCCCACAAGATTGAGTCTGCAATGAGCCATGATTGCACTTT	0	.(((((((((((....((((((....))))))....)))))(((((((((((((.(((((((.(((...)))...)))))))....))).)))))))..)))((((............)))).....((((.((.((..(((.(((((.((..((((....))))))))))).)))..)))).)))).......))))))((((((.(....).))))))....	[[][][][]][]	-71.7	0.0791261	rmsk601312|AluJb|AluJb-SINE|AluJb-Alu|Alu|exon-1	repeatMask-Alu	224	1	0.83	12	33	0	0.333333	0.5	3.5	1	0	0	0	0	0	1	0	0	0	0	22.5	22	Down	Down	NS	DEG
chr10	89239410	89239603	2158	-	193	2158	958	1200	-7670.23	-9920.54	60.5053	83.6066	23.5781	27.3941	TTCCCTGCTCTGTGATGCAGGGTGCTCTTGTTGTGTTCACTCCTGCAGGTCACCTGCTCCCCAGCAGGGTGACAGTGAAGTGTGAGTGCAGTGGACTGCACAGTGGCAAAGGCCACATGACTCCTGAATGCATCCTGTGGACAGGCCAAGCGCTGTGCCCTGTGTGAATCATCAGGTGAACTCTCATACAATT	0	(((((((.....(.(((((((((((.((((.(.(((((((...(((((((((((((((....)))))).(.(((......))).)((((((....)))))).(((((....))))).)))))......))))....))))))).).)))).))...))))))))).).....)))).))).............	[[][][][]]	-71.2	-0.109901	ENST00000282673.5|LIPA-201|ENSG00000107798.18|LIPA|protein_coding|intron-3	intron	193	1	0.01	6072	11012	133	224.333	173.333	320	262	380	71	70	96.2	119.125	107	103	66	52	153	236.5	245	NS	NS	Down	DEG
chr10	89639347	89640229	19	-	882	19	8	11	-23.1685	-40.7186	3.26531	5.21053	6.99086	2.53726	CAGTAATGAAAGTAGCTATTATTGAGTGACATCTCTGTGTCCATTGTTCTGTATGTGCTTTTACAAAAGCATGCAGTTCCCACTCCTACTCTCTATTTTAAAGATGGGCAAAGAGAGGCTCAAAGAAGTAAAGCAACCTGTCCAAAGACCTGTTATCAGTGAATGACAGGGCCAAAATTGTAACCCAAGTCTATCTTCCTTGCCAACTGGCTTTGTTTTCTATCACAATAAGCCTATTATTTATGTTGGGAAAAAAAAGTGTGTTCTGTAAAACTTTCGGAAAAGATAGGTCCATGTAATCTGTACACCTTTGGCAAAATGCTCATCCATGTGTCTGTGGAGGTAACAGTGGCCAACATTGAGGAGCACTTACTATGTGCTAGGCACTAAGTTAGACAC…	0	.	.	0	0.0550234	rmsk603124|MIRb|MIRb-SINE|MIRb-MIR|MIR|exon-1	repeatMask-MIR	242	0.27	1	-560	-80	264	284.7	329.833	132.5	109	172	237	128	260	19	48	100	67.6667	41	19	45	91	Up	Up	NS	DEG
chr10	89738617	89738957	102	+	340	102	21	81	-77.162	-405.179	6.02	22.9865	10.1225	3.61874	GTAAGCTAAATGTTATTCAAAATATTTTAAAATACACAAAGCATTCATTTTGCTATGCAGCTTTAAAAAAGTTAGATAGTCATACTTAATCTGGTAAAGCGTAGCATGTATGATGAGTGAAGAACTTGAACTTTGTCCATATAAACCTTTGGACCATAGGTTATGTGAAAAGATCAGCTTATAAAAATCATATGAAATATTTTCTGAAGAACTCATTCATAGTTTGGATATTCCAAATTTGTGAAAAGATATAATTTTGTAAAGATTGTTACCATTTCACATGTATGGTCCTAAGCAGTTAATGATGCATTACCATAGAAAAGTGGTTTATGTTTTTTAG	0	((((((.(((((((......)))))))..............((((((((.(((.((((.((((((......(((((((((...)))..))))))))))))...))))))).)))))))).......(((.((((...(((((((.(((.((...)).)))))))))).)))).))))))))).....................(((((((((...(((((((((((((...)))))).))))))).....((((((((...)))))))).(((((((....(.((((((.....(((........)))...)))))).).)))))))....)))))))))	[[][][]][[][][]]	-70.2	0.485435	rmsk603351|GA-rich|GA-rich-Low_complexity|GA-rich-Low_complexity|Low_complexity|exon-1	repeatMask-Low_complexity	5	0.01	0.11	40	-335	26	23.7	47.8333	85.5	37	22	44	25	32	34	6	4	0.666667	9	55	90	116	NS	Down	NS	DEG
chr10	90725657	90725821	51	+	164	51.3333	24.3333	27	-38.3781	-46.3975	5.67001	5.73569	11.4834	17.0509	GCAGAAGAATTTTCTTTATAAAATTGAAGTTTTAAGGGACGTCAGTGTTTATGCCATTTTTCCAGTTCCAAAATGATTCCATTCCATTCTAGAAATTTGAAGTATGTAACCTGAAATCCTTAATAAAATTTGGATTTAATTTTATAAAATGTAAAAAAAAAAAA	0	...(((((....)))))...(((((.(((((((((((((..((((.((((((((((..((((.((......((((....)))).....)).))))..))..))))).)))))))..)))))..)))))))).)))))..(((((((...)))))))........	[][][]	-29.9	0.00440472	rmsk605004|(A)n|(A)n-Simple_repeat|(A)n-Simple_repeat|Simple_repeat|exon-1	repeatMask-Simple_repeat	12	0.07	0.55	-152	10	18.3333	21.5	15	73.3333	46.3333	68.3333	72.1667	70.5	115.333	114.533	98.8333	105	140.5	120.333	47	85.6667	84.25	NS	Down	Down	DEG
chr10	90828512	90828702	14	-	190	14	7	7	-31.0085	-33.5944	2.33333	3.5	3.63732	2.81764	CTTTATTACAGCTTCTATCTCATTACTTGTTATCGGTATGTTCAAATTTTGGATTTCTTTATGGTTCAATCTTGGTAAGTTGTATGTGTCTAAGAATTTATCCATTTCTTCTAGGTTTTCCAATTTAGTGGCATATTAAGCCTCTCATAATCCTTTGAGTTTCTGCAGTATCAGTTATAATGCCTTTCTT	0	..................................(((((((((((...))))))......((((.....((((((..(........)..))))))......)))).....(((((((....))))))).(((.......))).((((........))))...(((......))).....)))))......	[[][][][][][]]	-24	0.06305	ENST00000336152.8|HTR7-202|ENSG00000148680.16|HTR7|protein_coding|intron-1	intron	190	1	0	28430	78918	0	1.5	1	0.833333	0	0	7	0.5	0	1	0	1	0	0.166667	1.5	17	9	Down	Down	NS	DEG
chr10	91222983	91223541	36	+	558	36	24	12	-89.3997	-45.4398	10.383	3.84	4.27807	2.86729	GTAAGTATTCTTTTAGGTTATTATACCTATCAAAGTTTATATGTACATTTTGTTCTTTTAAAATTGCCATGTTTTGTTTTTATCTATGTTGTAACTTTTAAGAAATGAGTATTCTAATAATTATTTTAACTTTGAATTTTCAGAATATTTGTCATTGGGTTGCCAGTGGCATGAAATTTTGCTTTTATTTGAATCTCAGTAGTTGACTCTTATCACATTGTAAAATATTCTAAAAATCATAAGCATATTATCAGTTATGGTTTTTTTAAGTGAACTATTTCAGGTTTTTTTATTTTAAAAATTTATACTCAAGGAATTAATCTCAGAGATTCTTTTAGGATATGCAGACTCTTAATTCGCTGGTTCTCAAAGTGTGATTCCTAGACTAGCAGCACCAGT…	0	.	.	0	0.495871	rmsk605943|MER5A|MER5A-DNA|MER5A-hAT-Charlie|hAT-Charlie|exon-1	repeatMask-hAT-Charlie	191	0.34	1	-360	-7	206.5	273	190.25	59.8333	84	57	112.5	72	98	121	154	47.1	117.333	167.167	41.5	98	64	NS	Up	Up	DEG
chr10	91806323	91806506	76	-	183	76	62	14	-271.354	-52.3649	4.98968	3.80583	4.55462	27.7173	ATTTGAGTGTATGAATGGAATGATGATCACTGTGCTATAATGTACTGAAACCACCATATTACAGAAATATTTACTACATATTTTCCATCTGTAGTTTCTCAGAAGGGCTATGGATTAGTTTGAACTGTCAAATCCTTGCATACTTCTGTGACACCCCTGCCCATTTTCTGTCTTTAATTAACC	0	(((.(((.....((((((.(((.((.(((..((((......)))))))...)).)))(((((((((((((.......))))).....)))))))).((.((((((...((((.(...((((((....))))))...).)))))))))).)).........)))))).....))).))).....	[[][][]]	-30.5	0.183587	intergenic	intergenic	0	0	0	0	0	94.8333	61.5	70	202	104	177	395.167	360.5	477.333	263.5	252	313.5	364.5	551	93	154.5	146	NS	Down	Down	DEG
chr10	92078827	92079812	17	-	985	17	9	8	-51.3756	-40.8116	9	16	12.9127	7.37868	AAATCTGTTCTATATGAAGTTTCACTAAATATCCTCTACAGTCAACTTTGACTAATTTTGTGTAGCAGGCAAGTTTCTTAGGTAAAAATTTTAACTGGTGATGGATTTTTCATATTCAGGATTATATTTTGTTAAGACATGTATCCGATCAAAAACTACAAGAGCCAGGGCTTAGAATAAATATTCTATTTGCTACTTCACTGAGCTTCTTAAGAGTAAGTGGTAGTGGTTTGCTTTTTAATTAAAATGAATAAAATAATTTAGAATTTTGAAACATTCTTTAAATTCATGGAGATTCAAAAGTGTAATAAAGATTCAACTCCATTCCTGGTTTTTAAGTACCCATAGCAATCTGAGCATGGGTACCAAACTGAACTCCATGCATTTTTAAGTATCCAT…	0	.	.	0	0.229686	rmsk607602|L2a|L2a-LINE|L2a-L2|L2|exon-1	repeatMask-L2	120	0.12	1	-432	-433	3.33333	2	3.5	14	18	18	11	0	9	7	1	1.5	0	11	1	2	16	NS	NS	Down	DEG
chr10	92090497	92090607	15	-	110	15	7	8	-38.6928	-42.893	2.33333	48	2.14584	3.443	ATTCTAGCTATTCCTTTTGCAACTAACTGCAAGCACAAATTAGTTTTTTTGTTTGTTTGTTTGTTTGAGATGGAGTCTCGCTCTGTTGCCCAGGCTGGAGTGCAGTGGCA	0	.....(((.(((((.(((..(((.(((.(((((((.(((......))).)))))))..))).)))..))).)))))...)))....((((...((((.....))))))))	[][]	-27.6	0.147144	ENST00000265997.5|CPEB3-201|ENSG00000107864.15|CPEB3|protein_coding|intron-8	intron	110	1	0.01	1222	8996	3.33333	2	6.5	6	8	5	0	0	8	1	1	1.5	9	2	0	2	2	Up	NS	NS	DEG
chr10	92254063	92254228	17	-	165	17	9	8	-52.2281	-45.0167	3	16	4.0101	12.0303	AAGGCAGGGTCTCACTCTGTTGCCCAGGCTGAGGTGCATTGACACAATCATGGCTCACTGCAGCCTCAACTTCCTGGGATCAAGCAGTCCTCCCACCTCAGCCTCCTGAGTACCTGGGACCACAGGTGCACATCACCATGCTCAGCTAATTTTTAAATATTTTGT	0	..((((((((...)))))))).((((((.(((((((((.(((..((....))..))).)))).)))))....))))))....(((((((((.....(((((....))))).....)))))....((((.....)))).)))).......................	[][][[][]]	-50.9	0.0425677	ENST00000265997.5|CPEB3-201|ENSG00000107864.15|CPEB3|protein_coding|intron-1	intron	165	1	0	36697	13702	0	1	1	0	0	0	0	0	3	0	2	1	0	0	0	1	13	Down	NS	NS	DEG
chr10	92322864	92327782	23	+	4918	23	14	9	-58.3721	-34.4825	16.5246	3.96	5.77443	4.35733	GTAGCTGGGACTATAGGCGTGCACCACCACGCCCAGCTAATTTTTATATTTTTAGTAGAGACGGGGTTTCACCATGTTGGCCAGGATGGTCTTGATCTCTTGACCTCGTGATCCACCCACCTTGGCCTCCCAAAGTGCTGGGATTACAGGCGTGAGCCACCGGTCCCCAGCCACCTTCTTTATTCTTTTTCAGTCTTGCCATGTTGCTCAGGCTGGAGTGCAGTAGCTGTTAACAGGTGCAGTCATAGTACACTGCAGCCTTGAACTCATGGGCTCAAGTGATCTTCCTGCGTCAGTATCCTGGTTAGCTGGGAGTACAGGTGTATGCCACTGCACCCAGCCCCTCTTTCTGTTTCTGTTATTTTTAAATAGATTTTAGAGCCTTTTTAGGTTCACAGT…	0	.	.	0	0.102335	rmsk608194|AluJo|AluJo-SINE|AluJo-Alu|Alu|exon-1	repeatMask-Alu	295	0.06	1	-2194	-2429	124.333	150	86	255	229	301.7	144	157	234.75	131	150.258	73	60	117	32	125.333	60.375	Up	NS	Down	DEG
chr10	92856175	92857915	36	+	1740	36	9	27	-30.9034	-126.507	4.1087	11.25	2.96953	2.19299	TTCTGTTACATTTACATCTGATCTAATCTTTATTACTTTCTTTCTTCTGCTTGTTTTGGGTTGGGTTGCTCTCTTTTTTATTATGATGGAACCCAACCTTACGATGGAAGTTTGGGTTATTAATTTGAGATCTTTCTTATTTTTTAATATTGGTTTTTACAGCTATAAATTTTTCTCTAAGAACAGCATTAGCTTCATCTAAAACTTTTTGGCATGTGTGTTTTCATTTACCTTTCTTCAAAATATCTTTAGTTTTCCTTATTATTTCCTCTTTCACTGGTTATTTAGAAGTGTGCTTAATTTCAACATATTTGTGAATTTCTAAAATGTCCTTCTGTTATTAATTTCTAATTTAATCCCATTGCAGTCAGAGATAATAATTTGTATGACTTCAGTTTA…	0	.	.	0	0.2293	rmsk609627|(TGTGTGTC)n|(TGTGTGTC)n-Simple_repeat|(TGTGTGTC)n-Simple_repeat|Simple_repeat|exon-1	repeatMask-Simple_repeat	38	0.02	1	-1608	-94	304	178	141	511.143	824	365	272	160	259	65	38	64	36	56	20	104	67	Up	Up	Down	DEG
chr10	92871624	92873469	17	+	1845	17	8	9	-32.1295	-36.8233	4.8	2.8125	4.5783	4.70547	GATGAAACCCTGTCTCTACTAAAAATACAAAAATTAGCTGGGCGTGGTGGTGCATGCCTGTAATCCCAGCTACTCAGGAGGCTGAGGCAGGAGAATCGGTTTGAACCAGGGAGTCAGAGGTTGCAGTGAGCTGAAATTGTGCCACTGTACTCCAGCCTGGGTGACAGAGTGAGATTCCGTCTAAAAAAAATAAATAAAATAATAAAATAATAATTTCTTCTCTTTCAATGGTTATATCCCACTTGTCAGTCCTAATTTTAGTATTTTTTGTATTTAAATTTAAATTTTGTGTATTTGTAATTTCAGTCATTGTTTTCCCCTTTTGTTTGGTTAACTAGTGGTTTGCCTGTTTTGTTGATTTTTTTAAAAAACCTGTTTAGTAGTTCCATACATTTTCTG…	0	.	.	0	0.509503	rmsk609669|AluSz|AluSz-SINE|AluSz-Alu|Alu|exon-1	repeatMask-Alu	207	0.11	0.67	100	-1638	81	90	35	101	111	174.053	54	34	72	17	0	13	24	27	23.1875	14	36	Up	NS	NS	DEG
chr10	93338221	93338872	18	-	651	18	7	11	-34.1781	-55.518	2.625	22	4.49746	2.16646	AATCTATTCTTGTTATAAATCTGAGTGGGAGGCCTTCTATAGTTTGACAATATTCCACAAGTGACTCTGACATGCTGTCCCTTCTGCCCAACCAAGGACTACCCATTCAAACCAGAGATTCCCAACACTGTCTACGTATTGGACTCTCCTGGGGAACTTCTGAAAGCTTATTGGATGCCCTGGTCTCACCCCAGACTGATTGCATCTCCTAGGATAGGTTGGGAGCCCTGGTCTAACTGAACCATGATGCCTCCTGCCTTTCGTTTCACGTTTTATAATTTTCAAAGCTCTTTCTCCTAAAGATCCCATATGATTTCCAGAACAACTTTTGGAGGTACATGGAGGCAGGTAGATGAAGGCAGCATGTGAATGCTTTGTCCATTGTGTTATTATTGCATT…	0	.	.	0	0.230314	rmsk610694|MER5B|MER5B-DNA|MER5B-hAT-Charlie|hAT-Charlie|exon-1	repeatMask-hAT-Charlie	94	0.14	1	-112	-445	0	0	1	1	1	2	0	0	0	0	0	0	0	0	18	21	45	Down	Down	Down	DEG
chr10	93476479	93476863	16	-	384	16	8	8	-39.2941	-40.384	4.8	2	2.27986	2.03179	CATGTTATTACTTATTTTTTCCAGATTCCTGTCATTTTACTTGGACCTGTTTTTGGAATGTGAGCCTAGATATTTCTAGAATATCCCCCCTCTAATTAGCATATCAAACTTTGTAGTCTTGAGCAAACCAGTTAACCTCTCAGAGAGTCCTTTTTTCTTTTGAAAAATGGGGCTGTAATGGCTTATCTGAAAGGGAGTTAATCTCTAGACATCCCAAAGGCTGTGATGTATCCAATAGACACATGTGTATTTTTAGTAAAAACCTGCTTTGCTATTTGAAATTATAAAGTTGATTTTTTTTTTCAGTGGGGGACATTAACACCAAGAATATATCTTTTAAAGCATTTTTAAAATAAGCTCCAAAGCTATGCGATTCCACTTAAG	0	..(((((...(((((...(((((((..(..(((..........)))..)..))))))).))))).(((((....)))))....((((((((..((.......(((((.((((((((((...((((((.(((....(((.(((((.((((((((((((....)))))).))))))...........))))).)))(((.....)))...(((((.((.....)).)))))....((((.((....)).))))............))).))))))....))..)))))))))))))......))..)).))))))...)))))..((((.....)))).....((((..........((((....)))))))).............	[[][][[][][][]]][][]	-79.5	0.123975	rmsk610995|MIRb|MIRb-SINE|MIRb-MIR|MIR|exon-1	repeatMask-MIR	89	0.23	1	-106	-189	0	0	1	1	1	2	0	0	0	0	0	0	0	0	12	14	43	Down	Down	Down	DEG
chr10	93501186	93503101	20	+	1915	20	10	10	-39.2795	-38.3835	4.375	2.85714	3.65285	11.312	TTGAAGGAAAAATTATTAGACATGTTGGCATTTACACTCTGTTCAACTATATTTCGGATTCCCTAATTTATAATTTGTTATGGCATAGACAGTAAGGAAGTTAGGAACTTATTAGAACTAGAGGGACTTAAAAATGTAATCATAAATATAATCACAAATTTGGATTTAATTATTTTGCAAAAGTGCTTTTATTGTTTGTATTTAGAAAATAAATGGTTAAGGCCGGGCACGGTGGCTCATGCCTATAATCCCAGCACTTTGGGAGGCTGAGACAGGTGGATCACCTGAGGTCAGGAGTTCAAGACCAGCCTGGCCAATATGGCGAAACAAAAATTAGCCGGATGTGTTGGTGTGCACCTGTAATCCCAACTACTCGGGAAGCTGAGGCAGGAGAATCGC…	0	.	.	0	0.276171	rmsk611059|AluSx|AluSx-SINE|AluSx-Alu|Alu|exon-1	repeatMask-Alu	289	0.15	1	-220	-1406	45	8	23	53	58	97	33	28	34	8	38	3	0	24	39	91.5	135	NS	Down	NS	DEG
chr10	94059808	94060041	23	+	233	23	13	10	-71.2464	-53.592	26	2.5	2.12629	799.485	TAGCCCCATTCTATTTCTCTTTTAGTGAATGTAGTGAGTGGTTGCTATTTCAACCCAAGCACTTGGTGTTCACGTCTTGCTTGTTCCTTGGTGGCTTCTGTTTGTTAGTTTCTATTGTGGCTTTTGAAGAAGGTACCTGGGTTTGATTAAATTTGTTACACCCTTCAATTATATCAAATTATAGTGGAAGTGTTTTTTGTGTTTTTTGTTTGCTGTCTTAAAAAGGCAGCAGA	0	((((.((((((...(((.((...)).)))......))))))..))))...(((...((((((..(((((..(((...........(((.((((.(((((.......((((.(....).)))).....))))).)))).)))............))).)))))((((.((((((......)))))).))))........)))))).)))(((((((((((...)))))))))))	[][[][]][]	-56.6	0.31906	ENST00000371380.7|PLCE1-202|ENSG00000138193.15|PLCE1|protein_coding|intron-1	intron	233	1	0	27556	72132	0	1.5	0	1	2	1	0	0	0	0	0.125	0	0	0	1	0	37.3333	NS	Down	NS	DEG
chr10	94166137	94166298	16	+	161	16	9	7	-42.1724	-35.9093	4.5	14	14.3301	401.242	ACAAAATTATTTTTTACCTCAATAGGATAATATTCCATTGTTCTCAACTTGCTTTTTTGTCCTAAATTTTTTGTGAAATAAATTCAGTTTCAGTACATATACATTTACCTCACTTGGTCTATATTTTTGCAAGAGTTTCTGTTGGATAATATCCTAGAAGT	0	......................(((((((.(((.(((..........(((((.....(((.............((((((.......))))))..............(((......)))..))).....))))).........)))))).))))))).....	[[][]]	-20.7	0.294507	ENST00000371380.7|PLCE1-202|ENSG00000138193.15|PLCE1|protein_coding|intron-2	intron	161	1	0	33678	4881	0	2.64286	0	0	1	2.75	0	0	0	0	1.125	0	0	0	4	0	21.3333	NS	Down	NS	DEG
chr10	94230517	94230885	23	+	368	23	9	14	-45.7034	-79.8926	3.375	4.66667	24.0217	3.35968	TTTCAACATGTTGGCCAGGCTGATCTTTAACTCCTGACCTCAAGTGATCCACACGCCTCAGCCTCCCAAAGTGCTAGGATTACAGGCATGAGGTAAAAAACAATTTTTTAAGAGATAAGATCTCACTCTGTCACCCAGGCTGGAGTGCAGGAGCAAGATCATAGCTCACTGTAACCTCTTACCCTGGGCTCAAGTAATCCTCCCACTTTGGCTTCCAAGTAGCTAGGTCTACAAGGAGTGTACCAGCACAATGGCTATTTAAAAAAATTTTTTTAGAGATGGAGTCTTTCTATGTTTCCCAGGCTGGTCTGGAACTCCTGGCCTCAAGTGATCTCCCCTGCCTCAGCCTCCCAAAGTGCTGGGATTAC	0	......(((...(((((((............(((.(((.....(((.....)))....((((((.((((((((..((((((((.((((.(((.(((((((...))))))).(((((...))))).))))))).((((((..(((((((((((((.........)))).)))))..))))...)))))).....))))))))..))))))))...(((.((.(((.(((.(((.....))).))))))))..)))...((((((((....))))))))...((((.(.......).)))).))))))))).)))...)))))))....)))...........((((((((.....)).)))))).....	[[][[[[][]][]][][][]]][]	-108	-0.15661	rmsk612640|L1ME4a|L1ME4a-LINE|L1ME4a-L1|L1|exon-1	repeatMask-L1	11	0.03	1	-92	-265	0	2.64286	0	0	1	18.75	4	0	0	0	1.125	0	0	0	4	25	27.3333	Down	Down	NS	DEG
chr10	94303364	94303654	15	+	290	15	8	7	-45.6035	-36.3255	16	3.5	22.7414	363.862	TGTGTAAGAGCCCAGAAACAGTGCAAGAATCCAATTGTTCATCAAAGTACTGTGCCAAATAAAATTTGGCAACAAAAAAGCCTCTGTGAAGGTTCCTGATGTTTATGATTGAGGGGATTGTGGACATGATGTGAATCAGATGTGATTATTTTTTTTCTTGTTTACGATTTTTTAAAAAGAAATAGGTGTATTGTAATTTATGGGATGAAATTGAGATTTCAAGGAAAAGCATGTTTTTCTGGCTATTCTCCTATTCTTTCTTGTATAATTAAGATTTTATCTTACATTTG	0	.((((((((.((((...((((((((......(((((((.(((((......((((((((((...))))))).)))....(((((......)))))..)))))...)))))))(((((((((((((((.((....(((((....)))))........)).))))))))))))))).............))))))))......)))).((((((....)))))).((((.(((..(.....)..))).)))).........(((((......))))).....))))))))...	[[[[][]][]][][][]]	-63.6	0.524971	ENST00000371380.7|PLCE1-202|ENSG00000138193.15|PLCE1|protein_coding|intron-23	intron	290	1	0.05	4695	827	0	2.64286	0	0	1	4.75	0	0	0	0	1.125	0	0	0	4	0	30.3333	NS	Down	NS	DEG
chr10	94328329	94329200	15	-	871	15	7	8	-24.0697	-29.5958	3.58537	2.41509	3.21438	2.20147	AAATGGCAAGTATGACTTGGATCAATAGCTCTTCAGTTAATGAGAAATGAAGCAATTTTACTTGAAAGTCTAGCCCATTTCAGATGTTCAGAGCATATATTTTCTTTTTAGAAGTTTGTCTTCAAGTACTGAGAACTAATGCTTCTAATCCATGGCAATATCAAGAGAGCGATGTATAATAAATATATAAGTATAGTGTCAGTACAAACCTTGCAAAATAAATTTAAACGCCAACTCAATCTACTTTTGCTTTAAAAAATTGTTAGGTTTCTTGTTAAGACATTGCAATTCAGTAGATATTAAATTATACGTCATTCTAAATTCATTTTGAAAACCAAAAATGAGTAATCTAATCTATGATTAAGCAATAACCTTTTTTAAAGCAACCCTATTAACTGA…	0	.	.	0	0.617975	rmsk612842|MER58B|MER58B-DNA|MER58B-hAT-Charlie|hAT-Charlie|exon-1	repeatMask-hAT-Charlie	213	0.24	0.65	-658	114	45	54.6429	48	181	257	204.75	45	37	54	26	66.125	62	46	103	168	163	269.333	NS	Down	Down	DEG
chr10	94520380	94520559	15	+	179	15	8	7	-32.521	-30.1484	6.17978	4.51613	3.15114	574.925	CGTCTCTACTAAAAATACAAAATTAGCCGGGGTGGTGGCACATGCCTGTAATCCCAGCTACTCGGGAGGCTGAGGCAGGAGAATCGCTTGAATCCGGGAGGCGGAGGTTGCAGTGAGCTGAGATCACACCATTGCACTCCAGCCTGGGCTAAAAGGGTGAAACTCCATCTCAAAAAAAT	0	.((((((................((((.(((((...(((....)))....))))).))))....))))))(((((..((((..((((((.........((((((((..(((((((.(.((......)))))))))))))).)))).........))))))..)))).))))).......	[][]	-57.5	-0.0575452	rmsk613300|AluSp|AluSp-SINE|AluSp-Alu|Alu|exon-1	repeatMask-Alu	179	1	0.59	109	17	0.533333	2.64286	0	0	1	2.75	0	0	1	3.27273	1.125	0.291667	10	0.166667	4.22619	1	13.3333	NS	Down	NS	DEG
chr10	94546625	94547297	21	+	672	21	11	10	-38.9893	-35.9752	5.34579	4.10714	2.8151	2.88874	ATTACTTGTCTTTTTTGTATGTTTACAGATATTGCCTTTGAGAATCCTTTCGCAAGTGCTTTGAATGGTGTGTTTCTATGAGATGTAGTCTTGGTAGTCCCATCACTTTTAAATGAGCATTTCAGATTGCTTGTTTAGCCATGAAAAGTCTTTCAAAGTCCATAGTGAGTTTTTTCGTTTGTCATCCTTATTTCCTTTAAAAATTACCTTAAATGTATGTCTCATGGCAAACAGGAATCGCTAAAACCTGCAGAAGTAATGTACTAGACTGAGGGCAGGAGAAGTTAGCATCAATCAAAGGCTGGGCTGGAATCCAAGTCTAATGATTTCCTTATACTGTAGTGCTGTTTTCCACCTAAGTGATCAACTTGCTGTTTGTTTTTCTTTTGGTTTCATGGC…	0	.	.	0	-0.0614258	ENST00000348459.10|HELLS-202|ENSG00000119969.15|HELLS|protein_coding|intron-2	intron	672	1	0.09	127	6828	92	92.6429	109	225	194.167	167.75	82	50	58	60	36.125	43	42	107.5	46	88	162.333	NS	NS	Down	DEG
chr10	94558994	94559449	20	+	455	20	8	12	-26.258	-45.0174	3.45455	3.95604	2.52354	3.27297	ATCATATTCAAGGATTCTATATTTGTGAATTCGCCTACTCACTTACATTTATTTGTAACCCCAGAGTCAAGATTCCTGACACCGTCATGGTCATTTTTGGATATGCTTATGTTCAGAGCAGCAAAGAATTTTAGTCCTCCAATACATATGTTCCAAGCTCAGCTCAAACATGGGTTGCTGTTCTTTGTTTTCTGCTACCATATGTATGTCAAGCATATATCCTTTTCATGGTCTTTATTTAGCACCATAACTTTTGCGTTTTTTTGTGCTTTTTCATGGTGATTTTGCTGTTAAAATGGCCCCCAACTATTGTACCAAAGTGCTGTCTAGTGTTTCTAAGTACAAAAAGGCTGTGCCATATGGAGAAAGTATGTCTTGGGTAAGCTTCATTGAGGCATG…	0	(((..(((((.((((((.........))))))....((((..(((((......))))).....))))(((((..((((((...)))).))....)))))(((((((.((((..(((((.((((((((((...(((..((((.......((((...(((...)))..))))))))..))))))))))))))))))....)))).)))))))(((((((..........(((((((......)).)))))(((......)))....)))))))......(((.((((((....)))))).))).((((((((((((((...(((((....(((...((((((.(((.....(((...((....))....))).)))))))))...))).......))))).…	[[][][][][[][]][][]]	-100.3	0.107448	rmsk613388|Tigger17a|Tigger17a-DNA|Tigger17a-TcMar-Tigger|TcMar-Tigger|exon-1	repeatMask-TcMar-Tigger	426	0.94	1	-4	-25	20	3.64286	4	74.1111	56	74.75	27	0	13	20	9.125	23	0	9.5	37	22	28.3333	NS	NS	Down	DEG
chr10	94664271	94664604	16	+	333	16	9	7	-54.1768	-45.2521	18	14	434.234	2.71396	TGTGCTGCATTGTGGGGAATTTCTCCCAGCCCCCCCATACTGGCAGGCTAGAGTGGCCAACTCCAACCACAGATATGGCAGCCACCTCTCCCCACTCCCATAAACTCAGTCCATGTCAGGCCATCTCCAGCCCGTTGCCACTGGCTGGCTGGAATTTCAAGCCAGTGGGCCTTGATTTGTGAGATGCCATGGGAGTGGGGCCCACAGAATGATGGCACTTGGCTCCCTGGATTCAGCTCCTTCCTAGGGGCATGCATGAGATCTCCTGCCTTGTCAGAATTCCTGGGGCTGGAATATGCAAAACTTCTGGGGTTCTCTGCATGCTGAATGAAT	0	.((((((((((.((((((.....))))((((..((......))..))))((((((((.....(((..........)))..)))).))))((((((((((((...((((...((.((((((((....((((((.((....)).))))))((((.........))))..)))).)))).)))))).....))))))))))))....)).)))).))))))......(((((((..........))).))))(((((((.((((.((((....(((.((..(((((.......))))).))))).......)))).))))))))))).........	[[][][][[][]]][][]	-124.6	0.0190687	intergenic	intergenic	0	0	0	0	0	3	4.64286	1	23	7	3.16667	1	0	1	2	1.125	0.333333	0	0.5	9	2.19841	9.83333	NS	NS	Down	DEG
chr10	95255001	95255333	37	-	332	37	9	28	-27.8818	-123.566	3.0566	7.93583	4.48021	2.46963	TTTTTTTTTAGTATCTTTGGTTTTGGTATCAGGGTAATAGTGGCCTCATAGAATGAGTTTGGAAGCATTCTCTCTTCAGTTTTTTGGAAGAGTTTGAGAAGGATTAGTTTTAATTCTTTTAAAATTGTTTGATAGAATTCACCAGTGAAGCCATCTGGTTCTGGGCTTTTCTTTGTTGGGATGTTTTTGATTACTGATTGAACCTCCTTACTAGTTATAGGTCTGTTTAGAGATTTTTAATTTTTGTATGACTCAGTCTTGGTAGGTTGTGTTTTTGGGAATTTATCTATTTCTTCTAGGTTTTCTAATTTGTTAATGTATAATTGTTCATA	0	..............(((((((......))))))).((((((.....(((..((((((((.((((((.....((((((.........))))))....(((((((.(((....((((((.(((((....))))).)))))).(((((((....)).)))))(((.(((........))).))).((((((((..((......(((((((..(((((((((((((((......)))))...........))))))).)))...)).)))))..))..))))))))....))).)))))))..)))))).)))))))).)))....))))))....	[][[][[][][][]]]	-65.2	0.0995651	ENST00000329399.7|PDLIM1-201|ENSG00000107438.9|PDLIM1|protein_coding|intron-4	intron	332	1	0.02	8530	7635	192.5	238.5	177	50.1667	81	83	338.5	199	307	143	64.5	97	87	68.5	82	123.5	96.5	NS	NS	Up	DEG
chr10	95367333	95367497	21	-	164	21	11	10	-60.935	-52.9176	6.6	3.33333	2.2775	4.28171	AATTATAGTCTTCAAATTATTTTTCTTCTGTTCTGTCCTCCTCTTCCAAATTAATTTTGTGATGATTTGTATTACCTTTTATAAAGTTTTCCCCATTTTAGCATCTTCACCTTTAGAATGGGAGTTTATTTGTCTAAGTTTAGAATCCAAGTTCTTGCCTGGCA	0	.............................((((((..((..((.((((((.....)))).)).))((((((........))))))......((((((((((...........))))))))))..............))..))))))(((.((....)).)))..	[[][][]][]	-20	0.117319	rmsk614595|AluJb|AluJb-SINE|AluJb-Alu|Alu|exon-1	repeatMask-Alu	8	0.05	0.03	-156	291	10.5	8.5	8	5.16667	1	2	1	5	1	2	15	4	1	4	0	1	4.5	NS	Up	NS	DEG
chr10	95559695	95559880	132	-	185	132	68	64	-418.592	-392.101	11.3333	17.4546	7.13193	20.07	GACAGATGATGGACATATCTACAGCCTTCAGACACCGATGAGGCAGATGGCTGTCTACAGAGTGAGGGGCGTGTGTTTGGGCTGTGAGGGGGAGGGGTGGAGGAGGAGGATGCCTCCAGCAGTTTTCTGCCCCGCCCTCTGGATGCTGCCTTAAATAGCCCCTTGCCAACCAAGCTCTGATGTCT	17.36	((((.....(((((((((((...((((.((........)))))))))))..))))))(((((((((((((.(((....((((.(((((((((.((((((((((((((((...))))).....))))))))))).))))))...))).))))...)))))))))).........)))))).)))).	[[][]]	-76.5	0.591549	ENST00000371227.8|SORBS1-205|ENSG00000095637.22|SORBS1|protein_coding|intron-1	intron	185	1	0	1439	68575	38.5	47.5	43	5.16667	3	2	9	4	7	38	28	13	6	8	0	1	4.5	NS	Up	Up	DEG
chr10	95879912	95881000	17	-	1088	17	8	9	-32.9593	-38.9675	16	4.09091	2.74968	2.09591	TCTTTGTGTGTCTGCATCCTTGATCTCTGTGGCCGTCAGACAGCAAACCTCAGGTGTCACCCCAGACAACGAGGCTGCTTCAGTGGGAGGGTGTTTTGGGCTCACAAGTAGATAAAAAGGAGAAATGAAAATGAGGCACAACCCAATTTAGGAGACATCACACCAAAGTCATCTTGTGTCCTGCTGAATTGGGTAAAGGGAGATATTGCTAATACAATAGCATTTATCTTTTATTTATTGTTAAAATACTGGTAATTTATAGCATATTTCCCCTGCCACACATGGGTCTGGGAAAAAGTCAAGGCTTCTTAATGATCAATACCCTCAAAATGGTGTACAGATAAAGAATTATGATTATGCCAACAATGAACCTGTCCAAAGGCATAGGGATTTTGATGA…	0	.	.	0	0.467887	rmsk615631|LTR9A1|LTR9A1-LTR|LTR9A1-ERV1|ERV1|exon-1	repeatMask-ERV1	99	0.09	0.46	118	-989	11	5	7	39.1667	28	83	1	20	9	3	0	6	3	1	3	23	21	NS	NS	Down	DEG
chr10	95903898	95904542	24	-	644	24	10	14	-34.6542	-53.797	4.58333	3.83333	2.18199	7.49908	TACTTGTTAACTCTTCTACCCACAGAGTTCTGGCTTCCGCCACCTAATCATGCCACCAAGGACTTTGTGATTGCCAAACCCAAAATATCTTCTTAGGCTTCTTTTCTGCACTTGGCTCTGTAGACCATTTCCCAGTCTTGAACTTTCCTTGTTTCATTGTTTTCGCAAACATCAGTTTCTACCATTCTTCTCCCACCTCTTAGGTTATTTTAAATTTGCAGTACCAGTTCCTCTGGGATCTTGCTCTAGTGTGGGGTATCCAATTTTTTGGCATCCCTGGGCCATATTGGAAGAAGAAGAAATGTCTTGGGCCATACATAAAATACACTAACGATAGCTGATGAGCTCAAAAAATAAAAAATTGCAAAGAACTCTCAAAATGTTTTAAGAAAGTTTACA…	0	.	.	0	0.109891	ENST00000452942.6|ENTPD1-AS1-210|ENSG00000226688.6|ENTPD1-AS1|antisense|intron-2	intron	644	1	0.09	287	6219	41	35	34	136.167	124	96	78	54	80	8	25	12	20	12	53	72	67	NS	Down	Down	DEG
chr10	96847445	96847715	26	+	270	26	8	18	-27.0912	-73.8234	2.62069	5.86957	2.2498	2.78205	ATTTATTTTTTGAGACAGAGTTTTGCTCTTAATGTTGCCCAGGCTGGAGTGCAATGGCACGATCTCGGCTCACCGCATCCTCCGCCTCCCAGGTTAAGCAATTCTCCTGCGTCAGACTCCCGAGTAGCTGCGATTACAAGCGTGTGCCACCACGCCTGGCTAATTTTGTATTTTTAGTAGAGACAGGGTTTCTCCATGTTGGTCAGGCTGTTCTCTTAACTCCCGACCTCAGGTGATCTGCCTACCTTGGCCTCCCAAAGTGGTGGGATT	0	........(((((..(((((..(((((..((((.(.(...((((.(((((((..((((.((....)))).))..)))..)))))))).).).)))))))))..)).)))..)))))..(((..((..((((...((((((.((..((((.......))))..))))))))......))))..)).)))..((.((.((..((((.((..(((.....)))..)))))).)))).))....((((((((((....))))...))))))...	[][][][]	-76.4	-0.0892932	ENST00000371103.8|LCOR-204|ENSG00000196233.13|LCOR|protein_coding|intron-2	intron	270	1	0	13966	59549	9	32	21	1	3	2	9	9.5	36	16.25	1	15	13	22	0	9	2	NS	Up	Up	DEG
chr10	97835415	97835626	28	+	211	28	9	19	-32.745	-74.0487	2.25	3.58491	1905.78	17.0159	ACCTGAGACACGGCCTGGCACAGTGGCTTGTGCCTGTAATCTCAGTACTTTGGGAGGCCAAGGAGGGCAGATTGCCTGAGTCCAGTAGTTCAAGACCAGCTGGGCAACATGGTGAAACCCTGTCTCTACAAAAAATACAAAAATTAGGCAGGTGTGGTGGCTTGTGCCTGTGGTCCCAGCTATTCAGGAGACTGAGGTGGGAGAATCATTT	0	..((((((....((..(((((((....))))))).))..))))))..((((((....)))))).((.....((((((.((((((((((((...(((((...(((((.((.(((.(.(((((((((....................))))))).))..).)))))))))).)))))..)))))))...).)))).)))))).....))....	[][][]	-67.1	0.0566532	rmsk620080|AluJb|AluJb-SINE|AluJb-Alu|Alu|exon-1	repeatMask-Alu	200	0.95	0.69	-11	88	1	0.333333	0	1.5	0	4	0	0	0	0	0	0	0.5	0	1.75	48.5	24	Down	Down	NS	DEG
chr10	97860386	97860616	16	+	230	16	9	7	-54.6797	-40.3029	5.85	2.33333	2.45633	2.36658	TGGAAATCCAGGATGGAGTGCAGTGGTGTGACCACAGCTCCCTGCAGCCTCTGTCTCCCAGCTAAGGTGATCTTCCTGCCTCGGCCTCCCAGGTAGCTGGGGTTACAGGTTCGTGCCACTACTCCTGGCTAATTTATTGTAATTTTAGTAGAGACGGGGTTTTGCCATGTTGCCCAGGCTGGTCTCAAACTCCTGGGCTCAAGTGATCCGCCCTCCTCGGCCTCCCAAAG	0	(((....)))(((((((((...(((((...))))).)))))..((((((.(((((((...(((.(((((.......))))).)))..(((((....)))))(((((((......((((.......)))).......))))))).......))))))))))..)))(((...(((((((..(((.....))))))))))....)))))))(((......))).........	[][[][[][][]][]][]	-76.7	0.0442303	ENST00000370602.6|GOLGA7B-201|ENSG00000155265.11|GOLGA7B|protein_coding|intron-2	intron	230	1	0.05	803	3313	0	0.333333	0	1	0	4.25	0	2	0	1	1	0	0.5	0	12	16	4	Down	Down	NS	DEG
chr10	98618395	98618876	25	-	481	25	17	8	-90.1582	-32.041	4.25	16	731.476	40.6376	AGCCAGGCACCGTGGCTCACGCCTGTAATCCCAGCACTTTGGGAGGCCAAAGTGGACAGATCACTTGAGGTCAGGAGTTTGAGACCAGCCTGGCCAACATGGTGAAACCCCATCTTTACTAAACATACAAAACTTAGCCGGGCATGGTGGCATGCGCCTGTAGTCCCAGCTACTTGGGAGGCTGAGGCGGGAGAATTGCTTGAATCTGGGTAGCAGAGGTTGCAGTGAGCTGAGACCGCATTCCAGCCTGGGCAACAGAGCAAGACTCCGTCCCTCCCCCATGCCCCCCAGATAAAACCCCACAAAAGTACACTCCCACTCTCCACTGGCTTGATATGAGACCTGTTGAAAGAGTGAGAAGCCAGGGTGTCAATGCTGCAGGGACCCCCTTGGAATCAG…	0	.((((((((((.((((((.((((((......)))((((((((....))))))))(((((.(((..(.(((((((((((..((((((((((((((.....(((((((........)))))))...............))))))).))))(((((((((((....((((((....)))))).....)))))((((..((((((...((((.....)))).(((((...(.((((.((......)))))))...))))).))))))..))))..........))))))...........................)))..))))....))))))).)..)))...)))))......))).).))))).))))))..((((((((((....)))))....)))…	[[[][][[][[][[][]]]]][]][]	-165.8	0.034439	rmsk621657|AluSz|AluSz-SINE|AluSz-Alu|Alu|exon-1	repeatMask-Alu	273	0.57	1	-1	-207	6	1.83333	7.5	8.16667	3	1.36667	0	2.5	0.75	5.33333	4	4.66667	10.3333	1	2.5	36	40.9667	Down	Down	NS	DEG
chr10	98692484	98692823	32	+	339	32.2679	19.2679	13	-96.5538	-59.1991	14.1974	4.10526	13.0953	4.02932	AAGGCCGGGCGCGGTGGCTCACGCCTGTAATCCCAGCACTTTGGGAGGCCGAGGTGGGTGGATCACGAGGTCAGGAGATCAAGACCATCCTGGCTAACATGGTGAAACCCCGTCTCTACTAAAAAATACAAAAAATTAGCCGGGCATGGGGGCGGGCGCCTGTAGTCCCAGCTACTCGGGAGGCTGAGACAGGAGATTGGCGTGAACCCAGGAGGTGGAGCTTGCAGTGAGCCGAGATCGCGCCACTGCACTCCAGCCTGGGCGACAGAGCGAGACTCTGTCTCAAACAAACAAACAAACAAACAAACTGAAGAAGAATAAGAATTTCTGAAAATATTT	0	....(((((.((((.(((((((((((((..(((...((((((((....))))))))...)))((((.(((((((((...........))))))))....).))))..(((((((((..((((.............))))..))).)))))))))))))..)).)))))).))..)))))..(..((((((((.((.((.((.((..((((((...(((((..(((((((.((((....)).)))))))))))))).))))))...))..)).)).))))))))))..)..........................((((.......))))..........	[[][][]][][]	-120.1	-0.191929	rmsk621806|AluY|AluY-SINE|AluY-Alu|Alu|exon-1	repeatMask-Alu	306	0.9	1	-2	-31	6.5	1.83333	7.5	8.5625	3	1.41667	6	2.5	15.3894	5.33333	4.16667	7.76667	4.41667	2	18.5526	65.8413	24.0917	Down	Down	NS	DEG
chr10	99784259	99785111	15	-	852	15	7	8	-43.8281	-50.5118	2.33333	16	3.6576	2.60892	TGATTTATTAGAGCTGTTTAAAGACAGGTGATCCAGTGTTCATTTCTCAAATGCTATAAAGATAATTTGATTGATTATATGCCCTTTGTGTTTAGGGAACCCAATATCCACAAGAATTAAGAGTCACCATTCTTATGCAAAAATCAAAGCCACTTTGATTTAAGAAATGCAGCAAGGGACCCGTGAGGGAAACCTTGAGCCTGGCTCTACCTGAGACAATGGCACCTGGGACAGCTGCTTAAAGACAAGGAAGAGAACACTAACCACCAAGAAAATGTCTCTACTGTGCACCAAGGAATTAGAGTTCAGAAACAGTGGTGTTAACTTTACCTGCTTAGCAAGATAGAGTTTGGTGGTAGAGGATCTCTTGGTCCTGGATTTATACACGTGGAGAAGCTG…	0	.	.	0	0.827556	intergenic	intergenic	0	0	0	0	0	156	138.5	139	7	4	7	96	82	106	144	133	87	83	94.3333	10	0.5	15	NS	Up	Up	DEG
chr10	99787246	99788146	17	+	900	17	9	8	-25.0538	-22.1708	4.17073	3.85714	6.33969	2.82461	TTTAACCCCGTCTCCTCCTTCCCCTTATCCTTAGCAACCGCTAAATCTCTTTTCTGTCTTTATAGATTTCCCTGTTCTAGACATTTCATATGAATGGAATTATATAATATGGTTCTTTTTTGATTGGCTTCTTTCACTTAGCACAATGTGTTCAAGGTTTATCTATGCTGTACCATTGCTATACCATGTATTGATATTTTACCCCTTTTTTTGGGGGGACGGAGTCTCGTTCTGTCGCCCAGGCAGGCTGCCAGCATAGATTCCTGCCAACAGTGTGTTAAAGTGCATGTCCTTGCACCATTGTCAGCATTGAGTTATTTTCAACTTTTATGTGTAAACATGACATCTCACTGAGTTGCTTTGCATTTTTATGAATACTAACGCAATTGTTTTTTTAAT…	0	.	.	0	0.0515867	rmsk623960|AluJb|AluJb-SINE|AluJb-Alu|Alu|exon-1	repeatMask-Alu	313	0.35	1	-535	-52	70	93.5	66	2	4	7	70	31	72	77	45	58	25	49.3333	1	9.5	5	NS	Up	Up	DEG
chr10	99813834	99814107	26	+	273	26	17	9	-55.0927	-29.2485	5.23661	4.05634	2.33524	4.37822	AAAACTTATATAACTTTGTAACCAAACTACCAACAGAAACAATACCAACCATAACAGTAATATCAAGAGCAATAAAAACAGTAGATTGTACAATCATCACTGGCATTTGCACCCAACATTGCAATTACTCTTGGGCCTTTCTCTTCCTCCTTTGAGAGCTAAATCTTTGATGGCATTTGCTTCCAAAATAAAAATCTGGTGTAGGGTGTTGTCTTCTTCATCAATTTTGTATATATATATGTGTATGTGTATATACACATATATATACACACA	0	.....(((((......))))).............((((((((((((...(((..(((.....(((((((.........((((.(((.(......))))))))....(((((........)))))...)))))))......(((((........))))).......((((..(((....)))..))))........))))))...)))))))).))))..........(((.((((((((((((((((....)))))))))))))))).)))..	[][[[][]][][]][]	-55	0.0548292	rmsk624009|(TA)n|(TA)n-Simple_repeat|(TA)n-Simple_repeat|Simple_repeat|exon-1	repeatMask-Simple_repeat	44	0.16	0.06	-229	710	119	50.5	124	2	4	7	30	39	63	85	139	21	14	46.3333	3	0.5	18	NS	Up	Up	DEG
chr10	99849950	99850601	29	+	651	29	8	21	-11.0797	-65.0441	4.72727	6.0375	2.0487	2.50273	ATTTGCATTTTAGAAGCATATTTGAATTCCACATACATTGCATCTCACACCAAGACATCACGTTCATTAGACAGCTTCATCTCTAATCAAAGCAGAAGGCCTTGAACAAATAATTAGCCTTGAGGCTAGAATTACACATTAAAATAATAAATTGATTTGCTAAGGCCACAAAGAAATGCCACTGGGGCATTCTAGTGTTGCTCCACCCTATATTAATGGCTTCAGGTCAAATGCTGCTAACGTAAACTTGGTGACACTCATGTTGTTTTGGAAATGTTGATGTCACGGCAACCAAATACAAAGCATGGTTCCTGGGCCATTGTTATCCAAACTTGTTTAAGCATAAAAATGGCCTGGGGTGCTTAGTAAAAAGGCACCTTCCTAGGCTCCTGCCCGCTC…	0	.	.	0	0.372653	rmsk624061|MER5A|MER5A-DNA|MER5A-hAT-Charlie|hAT-Charlie|exon-1	repeatMask-hAT-Charlie	142	0.22	1	-339	-170	72	82.5	69	3	4	7	40	3	45	24	16	29	10	46.3333	1	1.5	5	NS	Up	Up	DEG
chr10	99916306	99916459	21	-	153	21	13	8	-68.2318	-36.0593	4.875	3.86207	2.66481	2.47446	CTTATTTATTTTTTTATTTTGAGACAGAGTCTCGCTCTGTCGCCCAGGCTGGAGGCGCAGCCTCTGCCTCCCAGGTTCCAGCGATTCTCCTGCCTCAGCCTCCTGGGTAGCTGGGATTACAGGCACACGCCACCACGCCCAACTAATTTTTGT	0	......................((((((((...)))))))).....((((((.((((..((((.....((((((.((((((.((..((........))..))))))).).))))))....))))...)))).))).)))..............	[][]	-51.1	-0.018881	ENST00000636706.1|DNMBP-204|ENSG00000107554.17|DNMBP|protein_coding|intron-1	intron	153	1	0.01	13148	7160	10	5.5	1	2	4	14	2	3	3	0.142857	0	5	8	4.33333	9	25.5	6	NS	Down	NS	DEG
chr10	99983531	99985629	18	-	2098	18	7	11	-32.9553	-53.2616	7	7.33333	6.33428	13.607	ATGGATTCTCATTCCCAAAAGGTAATGTTAACTGGAGAGTTCAGTTCCAAGACATAAGGATGCTCGTGGAAGCATATTCTTTTGAAGGAACCTCCACCTGACAGCCCCTACAAAAAGGGAACCCCTTTCCCAGCTCTTCCCAGGTAGGTACTCTCCCCTGGGTGGCTGAGCGAGACCCTGACTCAAAAAAAGAAGGACACTGAGTTCTTTTGACACCATCTAAAGAATCAGCCATTCATTGGGTTTGCCGTGTTGTGGCATATTCTCTGGTTCATCTTGAAATTATATATACATTTTATTTTCAAGTATAGTGGCTGTAGTTTCTATAAAAGGCAAGCAGTACTGCAGTTTTTGTTGTTGTTTGTGTAAAGCTGCTCGTCCCTGGTTTTCCATGGTGCT…	0	.	.	0	0.138039	rmsk624339|AluJb|AluJb-SINE|AluJb-Alu|Alu|exon-1	repeatMask-Alu	303	0.14	1	-587	-1208	12	14.5	9	46	38	61	16	8	10	0	16	6	17	11.3333	65	167.367	78	NS	Down	Down	DEG
chr11	100780986	100781214	15	+	228	15	8	7	-45.0783	-35.8663	16	3.5	8.11404	8.11404	TGTTAATTGGAAAGAGTTCAATAGTAATAGATCATTTCTCAAAGTTCAGCCCACTGGCCCTGTTTTTTTGGTGTTTTCCTAGTTTTCTTTGTGGAGTTTCTCTAACTTATGTTAAATATACTGTAATATAAATTAATCAGCTTTAAAATAGCCTTTGAGGATGGTATTGTACAATAGGTGTTTTCTTGGTGTGGAGTAGTTTACCTCTTTCTCTCTGGGAGCTGCATT	0	........((((((((................(..(((((((((....(((....))).(((((((...(.((......((((((......((.(((.....((((....)))).....))).))....))))))..)).)...))))))).)))))))))..)((((.((((.((((......)))).)))).))))......))))))))(((...))).......	[[[][]][]][]	-38.5	0.0407241	ENST00000298815.13|ARHGAP42-201|ENSG00000165895.19|ARHGAP42|protein_coding|intron-2	intron	228	1	0.01	10548	13890	0	1	1	5	4	2	0	0	1	0	0	0	0	0	2	1	10	NS	Down	Down	DEG
chr11	101995047	101995416	44	+	369	43.6111	25.6111	18	-146.766	-93.6615	14.2284	9	2.62714	4.64127	GGCGTGTGATGTTCCCCTCCCTGTGTCCATGTGTTCTCATTGTTCAACTCCCACTTACGAGTGAGAACATGCAGTGTTAAAACTAGACATTACTGAATCTTTTTTTTTATTTTTTGCCTTGGCACTGGGTTCTGGTAAAAATGATCTGGAACAGCACTTTTCAAACTTTAGTGTACTTTGTACCACCTACAGATCTTGGTAAATACATTTTCTAATGTAGTAGGTCTGGGATGAGACTAGGTAATACCAATGCTGCTAACTAACTTTGAAACACAAGTTAGTTCTATGTGAAGCACTAACTTCACATAGAAACATGAACATGGATACACATTGGAATCACATGGAGAGCTTTAAAAAATACTGATGCCT	17.308	..((((((((..(((......((((((((((((((((((((((.............)).)))))))))).((((((((....((((((((((((((((((..............(((....)))..)))))).))))...))).))))).....((((...........))))(((((.((..((((..(((((((.......((((((....))))))..))))))))).))..)).))))).....))))))))...(((((((........)))))))((((((((((((......)))))))))))).......))))))))))....)))))))))))....((.(((........))).))..	[[][[][][]][][]][]	-98.9	0.138461	ENST00000263468.12|CEP126-201|ENSG00000110318.13|CEP126|protein_coding|intron-10	intron	369	1	0.08	2205	2182	56.1667	26	34.2	9.5	16.25	10.8333	11.5	12	49	12.5	4.33333	14	11.5	12	11.504	16.6	8.33333	NS	NS	Up	DEG
chr11	102006481	102006654	18	-	173	18	9	9	-44.092	-41.8911	3	5.4	253.526	4.02422	ACATTCCACTGGTAGGCTATAAAAGCTTAAAAGATTTAAAGTTTCAGTATGTTCTAAGTGCTCATGTGGCGAATTAAACAATTCTCCACCCAATTGGTATATGCATTTGTTTATAAAAGGTTTCGTTATATGTTCACCTTAGTCATGTTTGTAAAAAGTTGAAAAAATATTTT	0	........((..((((((.....))))))..))........((((((((((..(((((((..(((((((((((.(((((((......(((.....)))........)))))))........)))))))))))..)).))))).))))...........)))))).........	[][]	-30	0.18756	intergenic	intergenic	0	0	0	0	0	49.1667	34	17.2	8.5	8	10.8333	5.5	6	15	10.5	4.33333	11	10.5	10	4.14286	6.6	0.333333	NS	Up	NS	DEG
chr11	102040261	102040429	20	+	168	20	9	11	-52.3838	-59.5053	9	3.66667	5.01785	5.86813	TAGCCGGGTGTGGTGGCACATGCCTGTAATCCCAGCTACTCGGGAGGCTGAGGCAGGAGAATCGCTTGAACCCAGGAGGCAGAAGTTGCAGTGAGCCGAGATCATGCCATTGCGCTCCAGCCTGGGCAACAACAGTGAAACTCCATCTCAAAAAAAAAATACTTGTTT	0	..((((((((((......)))))))....((((........)))))))(((((..((((..(((((((..((((((.((....(((.((((((.((.........)))))))))))))..))))))...))..)))))..)))).)))))..................	[[][]][]	-52.2	-0.117052	rmsk869346|AluSg|AluSg-SINE|AluSg-Alu|Alu|exon-1	repeatMask-Alu	159	0.95	0.55	130	-9	49.1667	33.3333	15.4	11.5	9	12.5	6.5	7.28571	21.1429	10.5	4.33333	11	13.75	10	5	11.9214	0.333333	NS	Up	NS	DEG
chr11	102122958	102123616	18	+	658	18	8	10	-20.9939	-29.4983	3.09677	3.73333	4.14612	4.92165	TGCAGCTTGCATTCTTCAGAGGCAAGCACTTTCCACTCCTTCTAGGTGTTTTTTCCGCTGGTACTTTTAAAAATTCCATATTTATAAAATGTGTTACATTGCTATTTCTTGAATTTTCATCACCCCTCAAAATCCTTTTCTTTAATCCTCCCATTATAATGACTATAATTGTTTTGTTAAATATTTTTACGTTATGACAATTCATGTTGTGCCTACAGCAGAGTCATATAATGTACTATGATTTTCTGGAAAATTCTGTATTTCCTTGCCTGGCCAACTGTGATTTTGTTTTTGCCGTGATTTTTTGTTTTTATTTCTGTTGCTTTTTGCCCACCTTGGAGCTATCCTTAGAGTCTTTTGTTTTCCTGCTCTGTGCTAGACTTGTTGCTTCAGAGTTGT…	0	.	.	0	0.010711	rmsk869553|(TGTTTT)n|(TGTTTT)n-Simple_repeat|(TGTTTT)n-Simple_repeat|Simple_repeat|exon-1	repeatMask-Simple_repeat	41	0.06	1	-280	-337	184.167	96.3333	64.4	35.5	20	31.5	83.5	39.2857	92	69.5	18.3333	89	44.75	49	9	35.85	6.33333	NS	Up	Up	DEG
chr11	102151577	102152774	28	+	1197	28	8	20	-20.9939	-70.9196	3.30435	4.83221	5.74587	5.11363	AGTTGTATCTTTATGGATCTTTCCCACTAGAAGATAAGCTCCTCCAAGTCAGGGATTATGTGTTATTCATTTTGATGTCAGCAGTACTTGGCACTTAGTAGGTGTTCAGTAAGTGCTTTAGACAAACTGTAGCTCAGATAATATTGTTTGGCTTAGGTTTAGTGCGGTTTTTTTGGTGGTATGGAGAGGGTTGGGATTGTGGAGAGAGAAGCTGATTGACAGGAGACTTGAGTTCTAGTTCTGCCTCTACGACCCATTAGTGCCATCACCTCAGGCATGGTTGAGTGACCATTATGAGTTTTAATTATGTACAGAGTGAGGGAGGATTGGGCTACAAGGTTAAGAGGAGCACTCATCCCATAAGCTGTGTATCACAGCTCACTTAACTGAGGCCAGACA…	0	.	.	0	0.0521999	rmsk869616|MIR3|MIR3-SINE|MIR3-MIR|MIR|exon-1	repeatMask-MIR	155	0.13	1	-179	-863	1265.17	832.333	1019.4	197.5	168	108.5	415.577	443.286	645	345.5	369.333	188	235.75	295	89	252.85	164.333	NS	Up	Up	DEG
chr11	102173394	102174598	27	+	1204	27	14	13	-42.2365	-40.63	6.125	4.65209	3.14362	2.50209	TATTATCTGATCATTTGAATTTTGAAATCCAAATATCTCATTTTCTTATATTTAAAGCTACTTCCTTAGGTATAGTATACATGAATTTTTAATGTTTAATATATCATTGGACCAAAATGGTAGAACTATTCTAAGAAAGAGTAGGGAACTGACATTTAAGCACCTACTGGGAGCCATGACCTGTGTCAAACACGTGTTTTAATTCTCTCAATGATCTATTGAGTGTTCATCTCTGTTTTATAGATAAAGAAAGTGAGCATCAAGCAGGTAAAGGAATTTGCCCAAGGTTAGAAGGCTAATAAATATTGGATCGATCCAAGATTTGAGCCCAGGTCTGTCTGAATCTAAACCCTTTATAGTCTCTAAACTATACTGTCTTTCTGGAGTTGAATATGAAAC…	0	.	.	0	0.0218784	rmsk869654|AluSc|AluSc-SINE|AluSc-Alu|Alu|exon-1	repeatMask-Alu	279	0.23	1	-922	-3	357.5	203.833	257.4	48.5	45	81.6667	225.5	197.619	229	122.5	160.444	126	35.8333	226.5	40	130.85	51.3333	NS	Up	Up	DEG
chr11	102192154	102193772	27	+	1618	27	11	16	-30.9393	-52.8761	4.31081	4.65455	3.5067	2.45349	TTATATTTCTTGATTACCCAAAAATTTACTTCCTTTCACATGTGTGAATACAGCTCTAATCCCAGCAGTGTTCTCTTCTAACTGTGGTTTCTCTGGTTTTTCATGTGTTCAGAGTTCTCTGTTCTTTATCAATTTACTCACTTCTCTGGATGTCCTTCATTTTGCTAGTGCTTCTTTAAGTGTTATATTCTATAGTGTTTCATATGTACATTATCCTGTGAGAAAAATAGTTATGTCATTGCTCTGACCTGTCATTTTCAATCTCCTCCAAAAATCTTTCTTCAATCTGCAGTAGAGGCTAGCATCTCTTTTCCACATGATAGTTACAACAATGTACTTGATTCAACTGAATTAAATTGGGATGTAGAAAAATTTACCTTCTCAGTTGGAAATCAAGAG…	0	.	.	0	0.0460776	rmsk869688|MIR3|MIR3-SINE|MIR3-MIR|MIR|exon-1	repeatMask-MIR	131	0.08	1	-386	-1101	505.667	358.333	345.4	53.5	96	58.5	251.5	119.286	230	151.5	253.333	151	162.75	181	96	85.85	86.3333	NS	Up	Up	DEG
chr11	102211643	102212343	30	+	700	30	10	20	-27.3482	-70.0371	4.00868	5.35211	2.66337	4.25825	ATTTTCTAAATAACCTTAAGGTAGATGTCAGGAAATAGATCACAAAGAAGAGTCATGTCTTTTCTTCTTTTTTTTTTTGAGATGGAGTCTTGCTCTGTCACCCAGGCTGGAGTGCAGTGGCGCAATCTCAGCTCACTGCAACCTCCACCTCCCAGGTTCAAGCAATTCTCCTGCCTCAGCCTCCTGAGTGGCTGTGATTACAGGTGCCTGCCACTACGCCCAGCTAATTTTTTGTGTTTTTAGTAGAGACGGGGTTTCACCATGTTATCCAGGATGGTCTCCACCTCCTGACCTCATGATTCGCCTGCCTCGGCCTCCCAAAGCACTGGTATTACAGGCGTGAGCCACCGCGCCCAGCCAGAAGAGTCATATCTTAAGTGAAGATGGCTTTAAATAGTG…	0	.	.	0	-0.0516602	ENST00000282441.10|YAP1-201|ENSG00000137693.14|YAP1|protein_coding|intron-6	intron	700	1	0.05	2079	11278	608.667	846.167	620.9	132.488	134	109.5	426.5	164.286	501	493.583	325.333	252.5	224.75	248	152.333	182.85	183.333	NS	Up	Up	DEG
chr11	102396191	102403720	17	+	7529	17	9	8	-26.565	-25.5987	3	4.66667	115.081	174.98	AAAGAATTTGCATTTTCTAACACGTTCCCAGGTGGTGCTGCTGCTCCTTACCCAGACAACCCCACTTGCAATCTGCCCTTTTGAGTGTTTTCTATTTATCTTGAGTTTAATGAAATGAAGCAAAATCACACACTTAAAACTTTTAGAAGGAGAACAATTTTATTCTAAAAATAGAACTTGGTAACAATGAAATACCAAAAGCTGGTCATTATAATAAAAAGAAAAGAAGAGTTTAACTTTTTTTTTGTGAAAATACAAAATTATCACTATAATATACTGCCAACTCTGTTTATCTGTATTTGAATTATTCCTTTCATGGATTATTCAAGGAAATTTTAAAATTGGCTTCTGCCTAGTACTTATACATCTGGATTGTTTGTTTTGATCTTCAGATAAATA…	0	.	.	0	0.131597	rmsk870108|MLT1A0|MLT1A0-LTR|MLT1A0-ERVL-MaLR|ERVL-MaLR|exon-1	repeatMask-ERVL-MaLR	309	0.04	1	-4389	-2831	22036.9	22048.8	21117.4	3277.83	2834	3606.09	29123.7	24547.8	31506.7	30620	30724.1	28195.8	35297.6	50465.5	1185.12	2365.84	2125	NS	Up	Up	DEG
chr11	103220028	103220622	54	+	594	54	25	29	-119.788	-147.162	13.3333	20.7143	12.1268	5.14471	GTAAGTTAAAAAACATTCTAAGATCCATTTACATTTTTGCTTACCAGTTATATGTAGGAATTTAAACATTATTTGTAACTCAAGTTGTTTTCTCATAGTATTATAAAATGTGGTTTTCAACCAAAATGTTACTTGTAAAAGAGAACAAGAAGGAAAGCCTTCCAGGAAAAGTATAAATTAATGGATGATAATTAAAAATAATCTTTGTTTTCCAAGAGCCATATGGTTTTGATTGCAGAGGGAAAAAATGTGTTAGATAAATTAAGATATACTGTTAAGCTCTTTTTCTCCAGTTGATTAAATTAGTCAGCTAGTCCTAGGATATAAAGAGCCTCTTGAAAATGACAAATTGTCTCAAAACAAGTTAGATTTTCCAAATTAGGTTATTGCAGTTGTGGT…	0	.	.	0	0.3859	ENST00000375735.7|DYNC2H1-202|ENSG00000187240.15|DYNC2H1|protein_coding|intron-56	intron	594	1	1	0	0	6.33333	1	5	80.5	36.2	61.65	3	0	2.16667	1	0	2	1	1	1	12	22	Up	NS	Down	DEG
chr11	10454634	10455133	17	-	499	17	8	9	-30.533	-36.4767	2.18182	3	5.57515	9.29192	ATGGGTCAGTTGTTTACCGGGAGGCTAGCTGTAACCCTGACTTGGGCCTGAGTCACCTCCGCATGTCCAATCGTGAGGTTGTGTCTTACTGAGCTCACATCATAATTCCTGTGTGCACAGAGCAGTATTACAGGGTTGACACATGATCCTCGGGCTGCTGCTGGGCTTTAGCTACCCAGAGATTACGGCCCACCTGTCCTCACAGCTGTTTCATAAACAGTGCAACCAGCAGGCTACAAGCAACCTAGAGGGAGGGTAATATTTATTCATTAAACAATTAAATGAACTTACAGTATGAGAAAAAAATCCAAGCCCTTAGTACTATTCTGCCAGAAGGAGGAGGGGCAGATGACTTTTTCTGCTAGTGTTTTGGGGAAAGGGGAGGTAGAGTGGGGACTG…	0	.........(((((((....(((((((((((...(((......)))(((.(.((((((((.(...(((..((((((((.....)))))).))((.((((..........)))).)).(((((.(((((((.((((((........((((((((((((((.(((((.........)))))))....)))))).(((((.......(((((((...))))))).......)))))..........((....))))))))........((((((.........))))))((((.....))))...........))))))))))))).)))))((((((.(......((((((........))))))..).)))))))))..).)))))).)).).)))..((…	[[][[][][[[][][]][][]][]][][]]	-151.9	0.687203	intergenic	intergenic	0	0	0	0	0	2	0	3	1	0.666667	4	1.25	0.5	0	0	0	0.5	0	1	52	25	39.5	Down	Down	NS	DEG
chr11	10473111	10473280	15	+	169	15	7	8	-40.9625	-46.2823	3.5	8	2.85524	10.1361	ATACAAAAATTAGCTGGGCATGGTGGTGTGCGCCTATGGTTCCAGCTTTTTGGTAGGCTGAGGCACGAGAATTGCTTGAACCCAGGAGCTGGAGGTTGCAGTGAGCTGAGATCGTACCCCTCCATTCCAGCTTGGGCGGCAGAGCAAGACCCTGTGTCAAAAAAAAGTA	0	...........(((((((.((((.((.(((((((...)))((((((((((.(((....(.(((((.......))))).)))).))))))))))((((.(((....))).)))))))).)).)))))))))))..((((.(((.........)))))))...........	[[][][]][]	-53.3	0.102998	rmsk703051|AluSz6|AluSz6-SINE|AluSz6-Alu|Alu|exon-1	repeatMask-Alu	169	1	0.63	86	14	2	0	3	1	0.666667	4	1.25	0.5	0	0	0	0.5	0	0	1	5	8.5	NS	Down	NS	DEG
chr11	106186793	106186922	232	+	129	232	153	79	-729.604	-305.259	26.7143	7.55147	84.5429	3.98966	GACTGCTCTGTGCAGTAGCTCAGTAGATTAGATCTTGGCTTTTCACACTGGCTGGCTGGGTTCAATTCCCTGGTTAGGAAGTAAGCTCCTTCTGGTTTAATATCTGTATAACGTTGTGTGGTCTCTTTT	0	((((((.((((((((........(((((((((....(((((.....(((..(((((((((........)))))))))..))))))))...)))))))))....))))))).....).))))))......	[]	-33.8	-0.165657	rmsk876500|MER57-int|MER57-int-LTR|MER57-int-ERV1|ERV1|exon-1	repeatMask-ERV1	129	1	0.28	301	37	7	14	13	46	44	70	16	10	2	0	1.5	9	3	6.5	21.5	31	53	NS	Down	Down	DEG
chr11	106888469	106888620	14	-	151	14	7	7	-35.1672	-35.1672	14	14	307.285	307.285	GGCTATAAAGGATAGCTCTTAAAAGAAACCAGAAAGCAAGGGAAACAAAAACAATCGTGTCACTTTCCCAGCAGCATGTGATGATGAATTTCTCATTCAAACCCTGTGAAATAAATAGCTTGCTCATTCAAAATCATTTTTTTTTCTTTCT	0	((((((.....))))))....(((((((..(((((((((((((((.....((....)).....)))))..((((...((...(((((.....)))))...)).))))...........))))))............))))..)))))))..	[][[][]]	-23.5	0.470218	ENST00000347596.2|GUCY1A2-202|ENSG00000152402.10|GUCY1A2|protein_coding|intron-5	intron	151	1	0	48029	77991	7	2	1	9.06667	5	1.5	1	0	0	2	0.333333	2	1	1.5	0	1.83333	0	Up	NS	NS	DEG
chr11	107279137	107279977	15	-	840	15	8	7	-30.2608	-30.9105	3.05455	3.24074	7.1832	5.06316	AATAAATGTTCAGTCCAATATATTAGGAAATGCTTCATTCCGAGGTAAATACTTCTGTTCCCTTCCAATTCTTCGGTTAGAGCCTATAGTGGGCAGTTCCCTACCCTCTCTGGAAGAGGGTGTGGTTGACTTTTTTCTTTTTCATTGCCCTACCTCTTTCCACTAGCTACCCATATTTCTGACTGCTCCAGAGGGAATTACAACTTGGAGTGGAAATGCAGAAAAGAGGCGAGAGAGTGTCATTGAATAGGTCTTCAGATGACCTTAGTCTCTCTGGGTCCAGCAGATGTTGAAAGTGGACCATCCTGTGGCTGTTCTCATGGCACTCTGGAGGTTCCCTGCTGGTCTCACTGAAAGTTCTCTACAGGCTAGAGGTGAAAGAGGTAGAGTTGGGCTTTT…	0	.	.	0	0.059848	rmsk878293|MIR|MIR-SINE|MIR-MIR|MIR|exon-1	repeatMask-MIR	197	0.23	0.88	-643	27	161	200	300	56	79	52.5	73	55	58	88	98.3333	46	38.25	130	31	49.8333	39	NS	Up	Up	DEG
chr11	107377360	107377976	20	-	616	20	7	13	-22.2865	-51.1979	4.58623	7.43704	4.76676	2.20075	GAGAAGTGTCTGTTCATATCCTCCGCCCACTTGTTGATGGGGTTGTTTGTTTTTTTCTTGTAAATTTGTTTGAGTTCTTTGTAGATTCTGGATATTAGCCCTTTGTCAGATGAGTAGGTTGCGAAAATTTTCTCCCATTTTGTAGGTTGCCTGTTCACTCTGATGGTAGTTTCTTTTGCTGTGCAGAAGCTCTTTTGTTTAATTAGATCCCATTTGTCAATTTTGGCTTTTGTTGCCATTGCTTTTGGTGTTTTAGACATGAAGTCCTTGCCCATGCCTATGTCCTGAATGGTGACGCCTAGGTTTTCTTCTAGGGTTTTTATGGTTTTAGGTCTAACGTTTAAGTCTTTAATCCATCTTGTATTGATTTTTGTATAAGGTGTAAGGAAGGGATCCAGT…	0	.	.	0	-0.117032	ENST00000282251.9|CWF19L2-201|ENSG00000152404.15|CWF19L2|protein_coding|intron-12	intron	616	1	0.02	12097	23624	120.818	148.068	133.047	132.899	320.067	106.027	55.2885	37.5009	86.7134	179.591	200.49	34.1852	36.8003	49.3017	10.8774	48.3317	53.9411	Up	Up	NS	DEG
chr11	10739480	10739613	78	+	133	78	60	18	-273.716	-56.8139	32.7273	3.5122	132.343	26.4687	AGGCCAGGCATGGTGGCTCACATCTGTAATCCCAGCACTTTGAGAGGCCAAGGTGGGAAGATTCCTTGAGGCCAGAAGTTCAAGACCAGCCTGGGCAACATAGTGAAACTCCCATCCCTACAAAAAATTATTT	0	.(.((((((.((((.....((.((((....((((((((((((......)))))))(((....)))))).)).)))).)).....)))))))))).)....(((.((........)).))).............	[[][]][]	-33.5	-0.0122718	rmsk703575|AluJr|AluJr-SINE|AluJr-Alu|Alu|exon-1	repeatMask-Alu	132	0.99	0.9	-1	14	2	0	3	2	11.6667	17	1	0	0	0	0	0.5	0	1	8	20	53.5	NS	Down	Down	DEG
chr11	107400374	107401441	43	-	1067	43	18	25	-71.5605	-116.021	6.78261	5.88235	2.99702	4.32635	TGATTCTCTGCTTGTTCGCTGTTGGTGTGTAGAAGAGCTACTGATTTGTGGTACATTAATCTTGTATCCAGAAACTTTGCTGCATTCTTTTATCAGTTCTAGAAGCTTTCTGGAGGAGTCCTTAGGGTTTTCAAGGTAAACAATCATATCGTCAGCAAACAGTGACAGTTTGACTTCCTCTTTACCAATTTGGATGCCCTTTGTTTCTTTCTCTTGTCTGATTGCTCTGGCTAGGGCTTCCAGTACTGTGTTGAAGAGGAGTGGTGAGAGTGAGCATCCTTGTCTTGCTCCAGTTCTCAGAGAGAATGCTTTCAACTTTTCACCATTCAGTATTATGTTGGCTGTGGGTTTGTCATAGATGGCCTTTATTACATTAAGGTATGTCCCTTGTATGTTGAT…	0	.	.	0	0.107172	ENST00000282251.9|CWF19L2-201|ENSG00000152404.15|CWF19L2|protein_coding|intron-10	intron	1067	1	0.05	14767	7479	224.233	254.233	180.7	181	258.719	251.433	232.5	110.5	155.5	786.393	1371.87	67.5833	68.25	112.7	56	89.9262	107.25	Up	NS	NS	DEG
chr11	10761446	10761595	72	+	149	72	43	29	-234.678	-133.03	24.5714	6.82353	4.17489	2.09354	AACCAAAGGTGGTAGAGGCCAGGCATGGTGGCTCTCACCTATAATCCCAACACTTTGGGAGATCAAAGTGGGAGGATTGTTTGAGCCCAGGAGGTCAAGGCTGCAGTGAGCTGTGTTCATGCCAGTGTACTCCATCCTGGGCAACACAG	0	......((((((.((..((((....))))..)).))))))(((((((...((((((((....))))))))...)))))))....((((((((((...(.((((..((((((...))))))..)))).)...)).)))))))).......	[][][]	-61.5	-0.0829706	rmsk703626|AluJb|AluJb-SINE|AluJb-Alu|Alu|exon-1	repeatMask-Alu	132	0.89	0.83	-17	27	22	12	18	10	10.6667	12	5	3	7	7	3	11.5	9	10	0	14	2.5	Up	Up	NS	DEG
chr11	107654481	107654607	21	+	126	20.5833	9.5	11.0833	-45.6737	-48.6878	9.10543	8.60656	12.5948	8.65606	GTTTGGGGCCGGGCGCGGTGGCTCACGCCTGTAATCCCAGCACTTTGGGAGGCCGAGGCGGGCGGATCACGAGGTCAGGAGATCGAGACCATCCTGGCTAACACGGTGAAACCCCGTCTCTACTAA	0	......(((((((((.((....)).)))))....((((((....))))))))))((((((((.(..((((..((((((((...........))))))))......))))..)))))))))......	[[][]][]	-51.2	0.00325116	rmsk878985|AluY|AluY-SINE|AluY-Alu|Alu|exon-1	repeatMask-Alu	120	0.95	0.4	-6	183	7.06667	9.73333	8	9	9.5	8.14103	2.55556	1.5	3.83333	8.05	7	4.63333	7.25	3.03333	1	4.2	0	Up	Up	NS	DEG
chr11	108133937	108134220	72	+	283	72	36	36	-202.634	-200.089	13.8461	24	2.45248	2.48225	GTCAGTAGTTACTTGGCTTTTTGTGTTAAGGGAGCAAAAAGATTCCATGGAAAAGATATTTATTTTGCATTAACTATGTATGTAACACTTAGAAATAACTTAATGCCTACATTTCTGCTTTCCCTTGTAAAGAAGTCTTTGTACTATACAGTTTAGATTGAAACTCAAAACTGACAAAAAAAAGAAACCATTCCTATTGTGTAATGTCACCTACCTTATTAGGTAATCACTGATTATTAAATTGAATTAAATGCCTTTTTGACTTTTTTTTTTTTTAATAAAG	0	(((((((((.....((((((((....((((((((.....(((......((..(((.(((((...((((((.........)))))).......))))).)))....))......)))...))))))))..)))))))).....))))..((((((.((.......)).))))))..........(((....))).....(((......))).(((((....)))))....)))))(((((((..(((..(((..(......)..)))..)))..)))))))...	[[][][][][]][]	-44.2	1.24416	ENST00000265838.8|ACAT1-201|ENSG00000075239.13|ACAT1|protein_coding|intron-3	intron	283	1	1	0	0	15.0667	38.7333	13	61.1429	32.5	50.8077	9	2	8.5	17	5.7	12.5833	0	11.7	2	15.2	4.33333	Up	NS	NS	DEG
chr11	108141536	108142013	44	-	477	44	12	32	-49.0801	-173.505	5.41353	7.57895	3.73755	4.65352	TAAATAGAAGAATGTTATTATGGTATATAAATTATATCAATAAATCTGTTTTTTTCAATGCCAATGAAGACCCTATCATAGACTGCTACATATGAAAAACTGAATTCTATAGTCATGTTATACATATCTTCCCTGGGATTTATATATTGAAGGTATAAACTACCAAAACAATTTTACATGAGCCTGATATACTGAAAATGTTAAATAACATCTAGATGTTTTCTAGAATTTTTCAAAATCCTTAGGCAATTCTAAGAACTAGATATGGTATACTGGCTCAATTTTTTCTTATGCTTCATTTCTTAACACTAACCATTTTCTTTCTGGAAAACTGTCTTCAGCTTTGGAACTTTGCTAAAATCAACACGTTTATATTCTTCATCTTCTTTCACCACTACA…	0	......((((((((......(((((((.....))))))).(((((.((((((((.(((..(((((((((((.......(((....)))((((.((((((.(((((((((.((..((((...))))..))....)))))))))...((((..((((.....))))....))))......((((((.(.(((((((....((((....))))((((((.....)))))).............(((((......))))).........)))))))).))))))..)))))).))))......................((((((....))))))..)))))))...))))....)))..))))..)))).))))))))))))).............(((((.…	[[][[][[][][[][][]]][]]][][]	-75.1	1.08338	intergenic	intergenic	0	0	0	0	0	189.067	291.733	214	387.143	510.5	287.808	69	67	135.5	74	98.7	69.5833	18	56.7	35	114.2	78.3333	Up	Up	NS	DEG
chr11	108197707	108198429	24	-	722	24	15	9	-59.8881	-32.9634	6.15789	3.77419	3.04927	2.06885	ATTTTCTAGACGTGGATTCCTTTAGTTTTTCCAACTTATTTAAAATTGCTTATTTAAAGTCTCAAGTCTAATGTCTGGATTTCCCTAGGCAGATTTTTGGTTTTTTGACTCTGTATGATCCATACTTCCTTATTTCTCTGCATATCTCATAATATTTTGTGGAAAATAGGATGTTTTAAATAATATAATGTGACAACTCTTGAGATTAGATTTTTCTTCTTCCATGTTTGTTGTTGTCTTAGCTGTTGCTGTTTGTCTAGTGAGTTTGCTGAACTAATTTTATGCAGTCTATATTCTGTGAAGAGTTGATACTCTGATTGGATGATGATTTCCTTAACTACTGGGAGCAAATTAATATCCCATTGTTTGCCAAGGGGGTCTGTGTGTGCTTTGGGGCAT…	0	.	.	0	0.0669871	ENST00000531384.1|NPAT-205|ENSG00000149308.17|NPAT|protein_coding|intron-2	intron	722	1	0.07	9991	287	62.0667	78.7333	69	84.1429	90.5	146.808	44	25	61.5	115	189.7	20.5833	9	37.7	5	80.2	49.3333	Up	NS	NS	DEG
chr11	108205229	108206074	19	-	845	19	12	7	-45.5918	-24.2236	3.53425	2.90566	2.42962	2.90993	TTATTTTTATTTATTTATTTATGTATTTTTGAGACAGGGTCTCGCTCTGTCACCCAGGCTGGAATGCCTTGGCATGATCTCGCCTCACTGCAGCCTCTGCCTCCCCAGTTCAAGAGATTCTCATGTCTCAGCTTCCCAAGTAGCTGAGATTACAGGCGAGTCCCACCACACCTAGCTAATTTTTTTGTATTTTTAGTAGAGATGGGGTTTTGCTGTGTTGGCCAGGTTGGTCTCAAACTCCTGGCCTCAAGTGATCCACCCGTCTAAACCTCTCAAAGTGCTGGGATTACAGGCATGAGCCACTGCACCTAACCTATACTGCTTTATATTATGTTGTTATCAAGTTACTCTCCAGTATCATCTCATTTTAGCCTGAAGGAGTCCCCCTTTAGTATTTCT…	0	.	.	0	0.0897921	rmsk880465|AluJr|AluJr-SINE|AluJr-Alu|Alu|exon-1	repeatMask-Alu	305	0.36	1	-506	-34	82.2095	50.7333	98	147.143	93.5	115.808	93	55	83.5	120.5	104.7	58.5833	61	51.7	1	44.2	44.3333	Up	Up	NS	DEG
chr11	108324065	108325309	18	+	1244	18	7	11	-22.7537	-39.7608	3.02703	7.33333	3.32641	7.54839	TTTTAAAGAATAGGGTATAACACTTATTTACATAGCATTTACATTATAGTAGGTATAATATGTAATTAGAGATTTATGTATAACCTGTGCACATTCTCCTATTACACGTAATCTAGAGGTTATGTGTAATACTTTTTGGAAATGTTTAATAAAAGCACAATCTAGAGGTTACGTGTAATAGGAAAATGCCCTGCCATTTTAAATAAGGGACTTTGAACATCAGCATTATCAAGGTGTCTTGGAACCAATTTTCTGCAGATACAGAGAAACTACTGTAGTTATTTTTCCTAAAAATTGTTATTTATGATATATAGTAGATTTATTATTTTTGAATAAATTAATACATTTTAGATTTTTCTCAGTCTTTCTAATATGATATCATATCTAATATCAGTAGAT…	0	.	.	0	0.364885	rmsk880706|Charlie1a|Charlie1a-DNA|Charlie1a-hAT-Charlie|hAT-Charlie|exon-1	repeatMask-hAT-Charlie	209	0.17	1	-275	-760	50.8333	72.2333	35.6667	114.976	76.5	56.5983	13.5	18.0833	47	57.1	114.2	25.75	15	33.2769	11	45.4167	35.6762	Up	NS	NS	DEG
chr11	108573176	108573532	19	-	356	19	8	11	-41.9241	-56.3482	4.8	2.95122	2.44794	2.63052	TTGTATAAAATCTCAGAAGGAAATCACAGGGGAAAACACAGCTTTCATACAGAGAAGTGTGATTGTTGTTATACCTATACAACATACATAGTTCATTAATTGTGTTTCAGTTTTTTTCCTCTTCCCATTTTCTACGTCAGGTGGCAAACCCAACCAAGGGTAGACCATTCATCATGAGGTCTCCATCAAGTGGACTGATTGTCATTTAGATCTGGTTGTTTTGCTGGTCAAATCAGTACCCTGGTAGGGTGGTAGACTCCTTTTCTTTCTCCCTCGCTTGCTTGCTTGCTTCCTTGCTGGTTTGCTTTCCCTTTCTTTCTTTCTTTCTTTCTTTTTCTTTCTTTCTTTCTTTCTTT	0	..............(((((((((....((((((((((.((((...((..(((((((.((((..((((((.........))))))..)))).)))...(((((.....)))))............((((((........))))))...((((......)))).((((..(((...)))))))(((((...)))))((((.......)))).))))..))....))))))((((((((((....(((((((.((.(((.......))).)).)))).))).((......)).....)))))))))).))))))))..)))))))))................................	[[[][][][][][][]][[][]]]	-82.2	-0.0725357	ENST00000265843.9|EXPH5-201|ENSG00000110723.12|EXPH5|protein_coding|intron-1	intron	356	1	0.01	19885	31364	2	1	1.66667	56.25	16	53	1	2	0	0.5	19	2	0	0	0.5	0	0.333333	Up	NS	Down	DEG
chr11	108707203	108714432	17	+	7229	17	7	10	-21.0595	-34.2522	4.78947	3.0303	2.42665	4.21894	CTACCATTTTAATATCATATGGCAGTTTTCACTGCTCTAAAAATCCTGTGCTCTGCCTATTTATTCCCCTCCCCTCCCCCTGAACCTCTGACAACTACTGATCTTTTTACTGTCTCTATAGTTTTATTTCCAGAATGTCATATATTATAGTTGGAATTATACGGTACCTAGCCTTTTCATATTGGCTTCTTTCACTTAGTAGTATGCATTTAAGTTTCCTCCATGTCTTTTCATGGCTTCATAGTACATTTCCTTTTAGTACTGAATAACATTTCATTGTCTGGACGCAACAGTTTTTATTCACCTACTGAAGGAGATTTTTTTGTTAGTTTTGTTTTGACCTTGTTTATATAACCAGCTATAGCCTGGTTATAAAAAGGACAGATTTGTATTGATTTT…	0	.	.	0	0.10439	ENST00000322536.8|DDX10-201|ENSG00000178105.11|DDX10|protein_coding|intron-10	intron	7229	1	0.8	366	1446	312	362	318.067	460.25	658	569.25	276.333	115	273	279.5	369	190	214	224	140	92	113	Up	Up	NS	DEG
chr11	108749231	108750374	19	+	1143	19	12	7	-40.2145	-21.8867	5.36842	3.23077	3.24403	2.37721	TTGAAGGCTAGAGTGGTGATAGAAATAAAAATTCATCATTACGCTCCATGTGTGAAACAGGGATTTGGTTCAGGGTACTATAATTCTCCCAAATAGATGTTTATACTGTTATTGATGGAAATGTTTTTCAAGGAGTAGGGTAGTACTAACATTTATTTCACTATTCAAGGTTATTAGCTTACTGACAAGATGGTATGTTTTATCAGGTCTAAATTTAAAGTTCTTTTGATACTTAAAGGTCAAGGAGCTGATCGTTTTTTGTTACACTTAAAGAAATCATATAACTTTCCTATTAAACACTTCCCTTAATTGCTTGGCTTTCTCTACTGACGCTTCTTAGAGGTGTCATTGCTGTGAGTTTTTCTGTAAATGTCAATAAATATAGCATCTGTAAGACAG…	0	.	.	0	0.382927	ENST00000648124.1|DDX10-209|ENSG00000178105.11|DDX10|protein_coding|intron-15	intron	1143	1	0.01	2936	88071	99	38	59.6667	100.25	111	131	56.3333	67	100	18.5	41	15	53.5	40	8	12	22	Up	Up	Down	DEG
chr11	108784715	108785418	41	+	703	41	12	29	-40.2145	-126.256	3.70312	6.26633	2.33691	2.23021	TTTGTTTTTGTTACAATTGCTTATGGGGACTTAGCCACAAATTATTTGCCAAAGCCAGTGTCAAGCAGGGTATTTTCTAGGTTATCTTCTAGGATTTTTATAGTTTGAGGTCTTACATTTAAATCAGTAATCCATCTTGAGTTAATTTTTGTATACAATGAGAGGAAGGGTCCAGTTTCATTCTTCTGCATATGGCTAGCCAGTTACTCTGGTATCATTTATTGAATAAGGAGCCCTTTCCCCATTGTTTATTCTTGTCAATTTTGTTGAAAATCTGATGGTTGTAGGTGTGTGGGTTTATTTCTGGGTTCTCTGTTCTGTTCCATTGGTCTATATGTCTCTTTTGTACCAGTACCATGCTGTTTTGATCACTGTAGCCTTACAGTATTGTTTGAAGTT…	0	.	.	0	0.0545966	rmsk881652|(TTG)n|(TTG)n-Simple_repeat|(TTG)n-Simple_repeat|Simple_repeat|exon-1	repeatMask-Simple_repeat	31	0.04	1	-672	0	702	464	458.667	578.25	1203	447.083	317.333	218	419	113.5	223	114	122.5	160	68	196	210.333	Up	Up	NS	DEG
chr11	108790186	108793256	22	+	3070	22	13	9	-44.4513	-29.9533	5.57143	4.8	2.1113	2.85449	ATGTAAGGTTTTTAAAAATTTCGCTTATTCTTTGACTTCATGTATGTTCACTATCATTACTTAAAAAAGAACTATGTAAGTGGTTTCTACCCCCTCACTTTAGAGGCAAATCTCTGGATAGGCAGTTTTATTAACCCAATGAACTACAAAGAGAATATTTTGGGCAAGAAGGAAGCAGAGGTATTAAAGCATACTTTTCAGTCATTTTATGTGCAGATAAATAACAATATTTAAGGTAAATATAATCTATATTGCCTTTTCTCAGGTGGATTGTAGCCAACTCTTTATCAAAATTGATTCCCTTCTTCACAAATTGTATCAAATATGCTCTCTGTTGTGGCTTTCTCCTCTCGTTTTCTGTTTTCAAATGCATTCTCCCTTAACTAACATGTGCCAAAA…	0	.	.	0	0.0667594	rmsk881662|MLT1G3|MLT1G3-LTR|MLT1G3-ERVL-MaLR|ERVL-MaLR|exon-1	repeatMask-ERVL-MaLR	460	0.15	1	-754	-1856	221	204	168.667	229.25	271	334	190.333	115	159	49.5	140	72	93.5	152	53	105	132.333	Up	NS	NS	DEG
chr11	108987218	108987391	15	+	173	15	7	8	-36.1134	-41.2724	14	16	298.96	298.96	ACTAAACAGGTTCTTAACTCAGATTTATCTAATAGTTAAAGAAAGATAGTTGCAATGTTAAATAAACTTTTCTATATCGTGAAAAAATGAAGAAGATGTTAATTCACTTTATAATAGAGTCCATCTTATTTTAATACTCAGCTCTAATAAAGTATAATTGAAAATTTAAAAAC	0	((((......(((((((((.(((....)))...)))).)))))...))))..........(((.(((((((((...((((......)))))))))).))).))).(((((((..((((((....................)))))))))))))....................	[][][]	-19.8	0.268645	rmsk882007|L1M5|L1M5-LINE|L1M5-L1|L1|exon-1	repeatMask-L1	150	0.87	0.14	-23	913	4	0	2.66667	4.25	4	4	1.33333	4	11	0.5	0	3	0.5	0	1	0	0.333333	Up	NS	NS	DEG
chr11	109695150	109695603	15	-	453	15	8	7	-39.7683	-38.8095	5.33333	2.8	9.75533	2.84871	GGGGAATTTAAACCATTTACATTCAGTGTTGTTATTGACAGGTGAGAACTTACACCTGTCAGTTTATTTCCTGATTGTCTTGTATATCCTTTGTTCTTTTCTTCTTCATTTATTATTTACCTTTACACATTGATAGTTTTTTGTAGTGACAATGTTTGATTCATTTCATTTTCTCATTTGTATATCTGCTCTATGAGTGAGTTTTATACTTTCATGTGTTTTAATGATGATATTATCTTTTTGTTTCCAGATGTAGGACTATCTTAAGCATTTCTTGTAAGGCCATCTAGTGACAATGAATTCTCAGTTTTCTTGTGTATGTGAGACTATTTCTCCTTCATTTTCGAAGGATAGCTTTGCTAGCTATAGTATTTTTAACTGGAAGCTTTTTCTCTTTCT…	0	((((..............(((.((((.......(((((((((((........))))))))))).......)))).)))................................(((((((.......((((((.((.(((.......(((((.((((.......)))))))))..((((((((((.........))))))))))......))).))))))))......)))))))..........((((((((.((.((((((((....(((.......(((((((.((((..(((.((((((.....(((..((((........))))..))).....)))))).)))..)))).)))))))..)))))))).))).)).)))))))).............…	[[][[][]][][]]	-85.9	0.0598603	intergenic	intergenic	0	0	0	0	0	0.4	2.5	0	2.5	1.79167	3	0	0	1.16667	1	1	0	1	0.5	0.166667	24.3333	23.5	NS	Down	NS	DEG
chr11	110251869	110252002	510	-	133	510	256	254	-1327.53	-1444.19	93.7465	67.4688	3.11885	2.37861	AAGCCCATTGGCAAAGTAGCCAGCAGATATACCTGGGAGAATGCCCAGAGGTATGCTGCCTGTGCTGCTAGACTCTCTTGGGCAAGAACAGTAGTTGGGAAAGAGTAGCAAAGAGACCTCTTTCCCTACAATA	0	..(((((..((...((((((((((((.((((((((((......)))..)))))))))).))).)))))).....))..)))))..........((.(((((((((............))))))))).))....	[][]	-50.7	0.196379	ENST00000645527.1|RDX-222|ENSG00000137710.15|RDX|protein_coding|intron-10	intron	133	1	0.02	1943	4036	20.2	30.9333	48.5	42	16.3333	10	99.3333	89	167	54	60	28	76.5	41	6.14286	5	7	Up	Up	NS	DEG
chr11	110297419	110298060	15	+	641	15	8	7	-38.931	-29.0725	4	4.66667	2.53655	2.29497	GAGAAAGTTAGGCATTCGATCTTAAGACTAAGTCTAGCCCACTCACTTTAGTTAGTGGCTGGGATGAGACAGGAAGCTCCTGACTTCTGGATCAGTCTTCTGTCATCTAATCCATGCTGAGTCCCCTCAGTATTGTCTGCTGGGATGATTCAGGGAGCAAAACTTGCTATGAGTATACAAACAGCAAGCGCACAAAATCAGATTCGCCTGGCTTGCCCTGTTTGCAATACTTTTTTTAGCTTATCTTTTGTGAACAAACTTTAGATTCAAATAACAAAACGCCTGAGTATACTTACTTTTATAGGACAAATAACTCCTATACTTCCTGCCTTAGCATTTACCTTAGGTGAGACAGTAGCTTTTCCAGGAAATATCTGCAAATCACTTTCACTAGCCTGC…	0	.	.	0	0.289669	intergenic	intergenic	0	0	0	0	0	11.2	14.9333	1.5	8	1.33333	6	51.3333	44	41	25	0	1	6.5	6	0.142857	0	0	Up	Up	NS	DEG
chr11	110450282	110450430	205	+	148	205	81	124	-446.991	-738.171	17.8677	44.2857	8.84654	5.21442	GGTCCCATCTGGAGGTGATGGGAGACAGTAACAGATCATCAGGCATTAGATTCTCATAAGGAGGGTGCACCCTAGATCCCCCACATGCACAGTTCACAGTAGGGTTCTCATCCTATGAGAATCTAATGCAGCTGCTGATCTGACAGAG	0	..(((((((.......)))))))........(((((((.(((((((((((((((((((.((((((...((((((.........................)))))).))).)))))))))))))))))))..))).)))))))......	[][]	-60.7	0.125849	ENST00000260270.3|FDX1-201|ENSG00000137714.3|FDX1|protein_coding|intron-2	intron	148	1	0.01	14324	6487	22.2	58.9333	47	19	1.33333	20	31.3333	14	29	4	9	10	4.5	2	0.142857	0	8	Up	Up	NS	DEG
chr11	111039635	111039790	16	-	155	16	7	9	-34.0572	-55.043	2	18	2.4129	2.1689	GATGATTAATGTGTTGGGTTATGGGTCTGTGTTGAATGGGAAACAAAGTGAGAGAAGGTGAGGTGATGTCAAGATGGGAGGTTCCTGTGATGCTGAAGAATGTTCGTATTGGAATTAAAAGAGTAAGGATGGTGTGGCTGTTGGATGTAAAATTA	0	..(((((.((((.(..(((((((.((((...((.((((.(((......(.((........(((.(((.((.......)).))))))......)).)......))).)))).)).............))))..)))))))...).))))..)))))	[]	-16.8	-0.0909256	intergenic	intergenic	0	0	0	0	0	8	13	0	0	0	0	0	0	0	8	0	0	0	0	0	0	0	NS	Up	Up	DEG
chr11	111486005	111486274	16	-	269	16	7	9	-39.2919	-50.5182	14	18	477.621	59.7026	TGTAGAGATGGGGTTTCACCATGTTGCCCAGGCTGGTTCTTGAACTCCTGGGCTCAAGTGATCTACCCACCTTGGCCTTCCAAAGTGCTGGGATTACAGGCATCATAGTTCTTTAAATGTTTGGTAGAATTCAGCAGTGAAGCCTTTAGGTCCTGGGCTTTTCTTTGATAGAAGCAGTAGTAAAAAGCTTTCTATCTCATTACTTGTTATTGGTCTATTCAGGTTTTGGATCTCTTCAGGTTTCAATCTTGACAGGTTGTATGTCTAAG	0	..((((.(((((((.((((..((..(((((((..((((....))))))))))).)).))))...)))).(.((((....)))).)(((((((.(..(((((((..(((....))).)))))))..)...)))))))(.(((((((.........))))))).)...(((((((((...........)).))))))).....(((((.....((((((.........))))))....)))))..((((((....))))))))).))))..	[[][][][][][][]]	-74.2	0.0590727	ENST00000356018.6|BTG4-201|ENSG00000137707.13|BTG4|protein_coding|intron-5	intron	269	1	0.01	8888	18324	0	0	0.666667	1	0	1	0	0	0	0	0	0.5	0.285714	0	3.33333	0	19.1818	NS	Down	NS	DEG
chr11	111614599	111614905	23	+	306	23	7	16	-28.2631	-75.5389	3.18182	4.8	2.54527	2.77253	TATCTTCACATTGAGTGGGCTGAGGAGGAGGAGAAAGAAGAGAAGTTGGTCTTGCTGTCTTAGTGGTGGAAGAAAATTTGTGTATCAGTGAACCCACACAGTTAAATCCCATGTTGTTCAGGGTTAACTGTAATTGTATGAACAGGAGACTGTGGGAATTATGTGAAATGGCAAGCTGAGTCCTATTTTATTGGATAGCTTTTGGAAGCATTGAGCTGTCATAGCATGTGCAATTGCTGATATTAAAAGTTATCCTCGGCTGGGCACAGTGGCTCACGCCTGAAATCCCAGCACTTTGGGAGGTCG	0	.((((((.((..((((..((((.(((..(((.............((.((((..(((((((((((.(.(((....(((((..((((((((((.(((((((((((((..(((.((.....))))))))))))...((((....)))).....))))))...((((((..((((((.(((.(((((.........)))).((((....))))..).)))))))))..))))))...))))))))))...))))).))).).)))))).))))))))).)).)))....)))))))))))))))))))..	[[[][]][[][]]]	-83.8	0.22288	rmsk886785|AluSx|AluSx-SINE|AluSx-Alu|Alu|exon-1	repeatMask-Alu	49	0.16	0.16	-257	253	4	7	5.66667	7	8	16	3	0	0	0	33	2.75	0.285714	1	3.33333	0	0	Up	NS	NS	DEG
chr11	113004212	113004505	21	+	293	21	10	11	-51.2352	-57.4933	3.23529	3.34783	4.40852	3.65317	GGCCGGGCGCGGTGGCTCACGCCTGTAATCGCAGCACTTTGGGAGGCCAAGGAGGGTGGATCACAAGGTCAGGAGTTCAAGACCAGCCTGGCCAAGATGGTGAAACCCTGTTTCTACTAAAAATACAAAAATCAGCTGGGCATGGTGGCACGTGCCTGTAATCCCAGCTACTCGGGAGGCTGAGGCAGAGAATTGCTTGAACCCGGGAGGCGGAGGTTGCAGTGAGCCGAGATCGTGCCACTGCATTCCAGACTGGGTGACAGAGCAAGATTTCATCTCAAAAAAAAAATTTT	0	((((((((..((((((((..((((((.(((.((.(.((((((....))))))..).))))).)).))))...)))))....))).)))))))).((((((((((((...))))).))))..............(((((((.((...(((....)))....))))))))).(((((....)))))...((((.((((((..((((((.....((((..(((((((.((((....)).)))))))))))))...))))))....))))))..)))).)))...............	[][[][][][]]	-108.8	-0.0476843	rmsk889514|AluSg7|AluSg7-SINE|AluSg7-Alu|Alu|exon-1	repeatMask-Alu	289	0.99	1	0	-4	9	1	0	11.0588	35	56.3333	0	0	0	0.5	0	0.333333	12	2	3	8	1	Up	NS	Down	DEG
chr11	113189161	113189435	20	+	274	20	10	10	-46.7692	-49.4722	2.72727	3.33333	12.6715	5.91337	ATAGCCTCGGCCGGGCACGGTGGCTCACACCTGTAATCCCAGCACTTTGGGAGACTGAGGCAGGCAGATCACAAGGTCAGGAATTTGAGACCAGCCTGGCCAATATGGTGAAACCCCGTCTGTACTAAAAATGCAAAAATTAGCCAGGCATGGTGGCGTGTGCTTGTAGTCCCAGCTACTTAGGAGGCTGAGGCCAGAGAATCACTTGAACCCAGGAGGCAGAGGTTGCAGTGAGCCGAGATCATGCCACTGCAGTCTGGCCTGGGTGACAGAG	0	...(((((((((...(..(((((((....(((((..((((((....)))))).......)))))..(((.(((((..((.(........(((((((((((....((((.(....))))).((((.......)))).......))))))).))))..).))..))))).)))..)))))))..)..)))))))))..........((...(((((((...((((..((((((((.((.........)))))))))))))).)))))))...))..	[[][[][]]][]	-99.1	0.115147	rmsk889791|AluSx4|AluSx4-SINE|AluSx4-Alu|Alu|exon-1	repeatMask-Alu	266	0.97	0.86	-8	42	0	0	0	15	8	20	0	0	0	5	0	0	0	0.0625	0	7	3	Up	Down	Down	DEG
chr11	11338066	11338269	43	-	203	43	22	21	-99.0352	-100.85	6.17544	2.33333	14.9444	130.764	GAGGCCAGGCGCAGTGGCTCATGCCTGTAATGCCAGCACTTTGGGAGGCTGAGGTGGGTGAATCACTTGGGGTCAGGAGTTCAAGAACAGCCTGGCCAACATGGTGAAACCCCATCTCTACTAAAAATACAAAAATTAGCCAGGCTTGGTGGCACATGCCTGTAATCCCAGCTACTCAGGAGGCTGAGGCAAGAGAATCATTT	0	..(((((.......)))))..(((((.......((((..((((((.((((((((((((.(..(((((((.(((((((.(((....)))..)))))))..)).)))))..))))))))...((((...........)))).(((((.((......)).)))))......))))).))))))..)))))))))............	[][[][][]]	-67.5	0.032181	rmsk704788|AluSz|AluSz-SINE|AluSz-Alu|Alu|exon-1	repeatMask-Alu	201	0.99	0.66	-2	105	0	0	1	0	2	0	0	0	0.5	0	0.2	0	0	0	13	39	28.1	Down	Down	NS	DEG
chr11	11355241	11355350	18	-	109	18	9	9	-46.8049	-46.3301	18	2.57143	2.00535	2.73848	TGAATTTGAGGAAGGGGGAGACAATTCAGTCCATAGGGAGTGCTGTAACAGAAAAAACACAGTGTAAGTATCAGAAAGTCAGGGATTTTTTATATTTTGTTCTGTGGTA	0	.................(..(((...((.(((....))).)).)))..)........(((((...((((((.((((((((...))))))))))))))....)))))...	[][]	-19.2	-0.0646271	rmsk704814|L2a|L2a-LINE|L2a-L2|L2|exon-1	repeatMask-L2	49	0.45	0.41	-60	71	0	0	1	4	5	0	0	0	0	0	0.2	0	0	0	0	11	9	NS	Down	NS	DEG
chr11	113885538	113885704	32	+	166	32.25	17.25	15	-78.593	-62.5011	10.35	4.32247	43.4849	15.4613	AAGGCCGGGCCTGGTGGCTCACGCCTGTAATCCCAGCACTTTGGGAGCCTGAGGTGGGCAGATCACGAGGTCAGGAGTTCAAGACCAGCTTGGCTAACATGGTGAAACCCCATCTCTACTAAAAATACAAAAATTAGCCGGGCATGGTGGCACACGCCTGTAATTT	0	....((.(((((.(((((((.(((((....((((((....)))))).....))))).).)).)))).))))).))........((((((((((((((...((((......))))...................)))))))))).))))(((....)))........	[][][]	-55.4	-0.0618142	rmsk891077|AluSg|AluSg-SINE|AluSg-Alu|Alu|exon-1	repeatMask-Alu	164	0.99	0.53	-2	145	0	9.33333	0	11.5	11.25	23	0.142857	0	1	0	0	0	0.333333	0	0.0833333	0	0.477381	Up	NS	Down	DEG
chr11	11399868	11400459	17	-	591	17	8	9	-32.2382	-49.3629	4.44444	4.09091	7.55412	2.68837	TCTGGTTTGCCGCAGTCCTTGATTACTCACATTTTGAGTTTGCAACCTTCCTCAAGGATATGAAGGAACACTTTGTCTAATGATCATTGCGTTAACTATCTATTGCCATGTAACAAATTATACCAGTCTTAACAGGTTAAAGCAACAAAGGCATGTTACTGCACACAATTTTGAGTGTCAGGAATCCAGGAGTGTCTTAGCTGGGTGGGTTTGGATCATGAGGTTGTAGTAAAGATGCTGGTTAGGGCTGCAGTCATCAGAAGGTTTGACTGGGCCTGGATGGTCTGTGTGGATCTTTTCTCATGACATGGCAGTTGGCTTCCTCCATAGTGAGTGATCCAAGAGAGAGTGTCCAAGCTGGAATGGTTTTTATGGTTTAGTCTCAGAAGTGACACATCA…	0	.	.	0	0.026811	rmsk704891|MIRb|MIRb-SINE|MIRb-MIR|MIR|exon-1	repeatMask-MIR	56	0.09	0.74	-535	20	1	0	1	170	311	156	8	3	3	0	0.2	2	0	0	127	236	116	NS	Down	Down	DEG
chr11	114303412	114304026	25	+	614	25	8	17	-41.5916	-91.1071	4	5.66667	2.79947	5.59895	TTTATATTTTCTTTCAAGATCAGTTTGGACATTTGCTTTTGGTTTGTAATCAAATTTAGAATTATTTGGACATATTTGGTGCTCATTTTATACAATTTTTCTAGATATTGAGTCTTTAATTTTGGTTCATCTGTCAACTGAATAGATCTTCAAATATTTATTTCAAGAGGAACATACAGTGACGTGTTTTCTAAGTCCATGCATATATGAGAATGTATTTTGTCACTCTTACACATGAACAAAATCATAAAATTGTTTAAATATTGCCCCACTTTTTTTCTGACATGTAGTAAGAAGTTGAGAGAGGCTATTCTATTTTTTTTAGACAGGGTCTTGCTCTGTCACCCACACTGGGGTGCAGTGGTGAGATCTCACTGTAGCCTTGACCTCCTGGGCTCA…	0	.	.	0	0.094399	ENST00000545255.1|NNMT-207|ENSG00000166741.7|NNMT|protein_coding|intron-1	intron	614	1	0.04	5218	8018	0	1.33333	0	1.5	0	0	1.14286	0	1	0	0	0	0.333333	0	19	31	70	Down	Down	NS	DEG
chr11	114462287	114462523	19	+	236	19	9	10	-45.3235	-51.0352	18	20	2.39709	5.59322	AATTAGAAAATATTTCAAACTGAAAGATCATGGAAATGCTACAGATAAAAACTTTTAGGGTGCAGCTAAACAGGACTTCGAGGGAAAATTATAGCTATAAATCCTGTATTAGGAAGGAATAAAAGTGAAGAGAATGTTAAAGTCATAGCAAAAATTAATGAAATAGAAAATGAATATTCAGTAGAGGGTGTTCAGTAGAGAATAGCAAGTAAGCTAAAAGGAATAATAAAACTGAA	0	..((((....(((((((..(((..((..(((....))))).)))......(((((((........((((((((((.((..((............))..)).)))))).)))).......)))))))........(((((......)))))........))))))).....(((((((((......)))))))))........((((......))))...............)))).	[[[][][]][][]]	-33.5	0.23054	rmsk892228|L1ME3Cz|L1ME3Cz-LINE|L1ME3Cz-L1|L1|exon-1	repeatMask-L1	236	1	0.41	229	109	3	14.3333	0.5	1.5	0	1.33333	0.142857	2	7	0	0	0	0.333333	0	0	0	0	NS	Up	NS	DEG
chr11	11492353	11492632	20	-	279	20	9	11	-44.0948	-58.0817	2.48936	4.4	3.38608	2.50133	GCTGACAATGATGGTTTCCAGCTTCATCCATGTCCCTGCAAAGGACATGAACTCATTCTTTTTTATGGCTGCACAATATTCCATGGCATATATGTACCACATTTTCTTTATCCAGTCTATCATTGATGGACATTTGGATTGGTTCCAAGTCTTTGCTATTGTAAATAGTGCAGAATGCAGATCTATTTCTAACCCTGTGCTTTTCTCTGTTGTGGCTTGAGCCAGTTCTTCCCTGTGTTAGCAGCATTCTCAGCTTCTATGGCAGTGTTATTGTTGGTT	0	((((((((((((((((...)))).....(((((((.......)))))))................(((.((((..((((........)))).)))))))...............(((((((...)))))))....((((((((((.(((((...((....(.(((.(((((((.....(((......)))....)))))))))))...))...)))))))))))))))....((((..(((.(((.......))).)))..)))).)))))))))))).	[[][][][][][]]	-67.7	-0.000325178	ENST00000526064.1|GALNT18-202|ENSG00000110328.6|GALNT18|protein_coding|intron-1	intron	279	1	0	128726	15901	0	0	1	33	7	8	0	0	0	0	0.2	0	0	0	3	8	31	NS	Down	Down	DEG
chr11	11514744	11515227	15	-	483	15	7	8	-36.2458	-37.7391	7	2.18182	2.31349	6.94048	CTGTGCCTAGTACCAAGCCCTTTGCAGGGTGACCTCATATTATTCTCATGGTATCTTAGGAGAGGCCCCTATTCTCAGTTTACAGAGTGCATAGCTGAGCCAACAGAAAAGTGAAGTGACTTGCTCAAAGACCCGCAGCTAGAAAGTGGCAGATTCAAAACTTGAATGCGGGCTCTGGATCTGGCCTCTGTAATGCCTCTCATTTGGACCACACAAGCGTAGTGCACAGTTGGCTCTTGATAAATAATGGCTGTTCTCCTTCATAGGATCTGTCTTTTCCCATGGCTAAATTGTCTCTTGGTTTCGGTCCACTTTTGGATTCCTGGTCCTTCATCCTCCCATGAGCAACCAAACCTCTGCCTCCTGGTCCAGATCCTTCACTTGCCCTCACTCTTGGGA…	0	.........((((((((((((....)))).......(((((((....))))))).....(((((((.............((((((((.((.(((.(((((........((((......))))))))).(((((((((((((.....))))...(((((...))))))))))).)))....))))))))))))).)))))))....((((((...((((..((.(.((((((((((..((..(((..((((......((((....)))).))))..)))..)).)))).))))))).))..)))).((((((....))))))..))))))..........((.(((((((((.......((...((((((((((.(((.......(((........))).…	[[][][[][[][]]][[][]][][]]	-136	-0.0814204	ENST00000526064.1|GALNT18-202|ENSG00000110328.6|GALNT18|protein_coding|intron-1	intron	483	1	0	106131	38292	0	0	1	1	7	32	8	0	1	0	0.2	0	0	0	6	25	14	NS	Down	Down	DEG
chr11	115189244	115189690	27	-	446	27	18	9	-51.7757	-24.8251	6.12	2.86726	2.15584	2.87523	AATAGATTAGAAAGATAGACAGCCAATCAAGAGAGTGTTTCATTTTTTGCCACTTCTTTGTGGTGTAGTTGGAGAAGTTGCAAAAACATTTACCTAGTTTTATTTTAAAATAAGGGTGGATAAGTCCTCCCTACGTAAAATGTGATGCTGGAAGTAAGCAATTTCTGCTTGCATTTCTGGTAATAGACAGTCTCAGTTCTGGTTGACCGTAAAGAAAACAACTCTCTTTGATACAGTAGCCCTGGCAATTGGATCTTCTCAAAGATCCTAAGAAAGCTGGTGGGTGTGTTGGCCCTGATCCCTCTTGGCACAATAGCCAGACAAGGATCACTCAGATATGCAAAAGTCATTTTTCTCCTCTTTAGGAAAATGTGACTGAATCAGCCATCCACCCCTTCC…	0	...................((((((.....((((.(((((...(((((((.(((((((((.........))))))))).)))))))..........(((.(((((((.....((((.(((....))).))))...))))))).)))((((((((((((((.....)))))))..)))))))...))))).)))).....))))))....((((((.........))))))...((((.((...(((....(((((((....))))))).......(((((((((((.(.((((..((((((.(((.(((......))))))...))))))........((....((((((.(((.((((....))))))).))))))....)))))).)))))).....…	[[][][]][][[][[][]][]]	-124.4	0.20638	ENST00000536727.5|CADM1-204|ENSG00000182985.17|CADM1|protein_coding|intron-9	intron	446	1	0.04	1197	10469	44	24	58.5	35	19	16	17	0	16	35	70	52	8	30	0	0	0	Up	Up	NS	DEG
chr11	115235020	115237369	20	-	2349	20	11	9	-44.6533	-36.039	5.5	5	4.57761	2.11638	TTTTAGAAAGATGTGTTTAAAACCAGTCCATACAATTTCTAATCTGGTCTGTGTTTAATGATAGATGGCTTTCACGTATTCATATTTGTCACTATTGTGGTTTTACTCCAGATTAGACCTGTAGAAATAGTAAGCATGGGAGGTTTTAGTGGGATGACTATTTTGGTATTTTGCAGATGTACCAAATTCGCAAGCATAAATTTGAAGTTTTCTGTCTGTCTGCTTGTATCAGAGTATTTGAAAATGCTCTTTGCTTATTGGAGTAAGTCATTAGCAGCATAGACTTCAAATTGACTATCCACTCATCCACCCTTTGACTCATCATCGTTTATGGCATTTCCACAAAAGTGACAGTCATAAAATAAAATCTATTTATGGCATTTTGAATTTTCAGAGTAT…	0	.	.	0	0.675366	ENST00000537140.5|CADM1-207|ENSG00000182985.17|CADM1|protein_coding|intron-3	intron	2349	1	0.34	1130	3530	220	194	254	47	160	58	48	68	61	132	99	71	35	70	0	13	22	Up	Up	NS	DEG
chr11	115278892	115282025	23	-	3133	23	12	11	-43.9002	-39.8939	5.52	2.92188	2.25566	2.31064	AAACTCTAAGATGGATGGCTTGTGTGTCTTTGATACATGTTTTACTTTGTAGAGCTAGTTTAAATTGTGTTGTAAACAGAAGGACACCTAACAAAAAATGAACCAGTTATTTATTTAACCTCATGATTAAATGTCAGTGACATGGTGTTCTTTTTTTTTTCAGTTAGCCATTAAATATAGTATTATGATTTTAAACTTACCTTTTGCACATCAGTTGTTTAGCTGAAAAGTACATTCTTTTTATTTATTAGGAACTAAGCTTTTTTTCATTGAAAACTGCTGTAGTTATAGACAGCTCATGTATTTCCACTTAAGGTGTACCTTGTACTGCATATTTGCCCTGGATCTGAAGATCCATCTTTTTTTTAGCAGACTCATTTTAAACTCTCATAGAACTAA…	0	.	.	0	0.524117	rmsk893577|L2c|L2c-LINE|L2c-L2|L2|exon-1	repeatMask-L2	83	0.03	0.26	-3050	231	491	304	424	180	187	179	251	168	294	220	457	195	127	149	1	2	0	Up	Up	NS	DEG
chr11	115337648	115338524	20	-	876	20	8	12	-21.2673	-36.5928	3.29412	5.07692	3.26547	2.01541	TTAAAAGACAGTAAATTCAAGGTAAAATAGAGTACACTGGTGTGTACCTTAGATATTAGTTCTTTAAGTCTTTCTCCAAATGGTAGTTTCTCTAAAATTTGAGACATGAACACTAGGTAATTTAGTATTAGGCAAATATTTAAACAGTTTAAATGAGTTTATTGCATCCTGGCTCTATTACTTACTAGCTGTGTAAGTAACCTTAGGCAAATTATTTGAATTTTTTGCGACTTAATTTTCTTGTCTATAAAAGATATTTAACAATGGTTTCTACCTCTTAGGGTTTTTGTGAATATTAAATGAGTTAACATATGCGAAGTACTTAGAATCGTTTCTAGCATATAGTAACACCGTACATGTGTTAGCTGTTATGATGGTGGTAATGATGTTCTCCTCCTC…	0	.	.	0	0.227873	rmsk893658|MIR|MIR-SINE|MIR-MIR|MIR|exon-1	repeatMask-MIR	211	0.24	1	-161	-504	65	39	66	34	35	28	63	21	27	41	51	9	27	31	0	0.0555556	0	Up	Up	NS	DEG
chr11	115392496	115392919	38	-	423	38	16	22	-43.9713	-70.2814	3.75652	6.6	2.69029	2.22126	ACAGGTGCACAACTACTGTGCCTGGCTTGTTTCACCACTTTTAATCCTCTAGATTTTTCCAGAATTTTGCTATTGTAAATACTGCTTTCATGAATATCTTTGTATTTGATCTTTGCCTCTATTATATAGTGTTTCTTTGCAGGTTTCACAATTGAAATTCCTGGGTCAGATAATGGTTGTCTTGATTTCCTTCCTCCTGGCTGGAAATGACCATCTCACCACATGGTCATTTGTGTTTGGGAATGCGAATGTTAGTTTTTAAAGTATCTGATAATTATGCAGAGGAAAAATATAATTTTGCTTTAATTTGTGTTTATTTGCTGTCAGCGAGGTTGTTTTCCTCCAAAAGTTTATTAACCATTTGGTTTTCTTTTCAGTAGGGTTTTAGGTTCTTTAACC…	0	(((((((((((.....)))))...))))))......((((((((((.....))))...((((((((((...(((((.((..((((......(((((.((.((((...((........))...)))).)))))))....))))..)).))))).)))))).))))((((((((((((((......((((((..((....))..))))))))))))...(((....)))((((((((((....)))))))))).............)))))))).........(((((((...(((((((((((...((..(((......))).)).)))))))))))))))))).)))))).((((((.((((.(((.......((((..(((((..((...))..))))…	[][[][][[][][]][]][]	-93.9	0.186794	ENST00000540951.1|CADM1-210|ENSG00000182985.17|CADM1|protein_coding|intron-2	intron	423	1	0	52841	152076	347	317	304	78	162	134	234	137	237	125	186	212	152	175	4	0	4	Up	Up	NS	DEG
chr11	115393823	115394818	47	-	995	47	18	29	-51.3122	-99.9068	6.79592	7.58462	3.70461	2.3057	TAGGAAATTTTGCATCAAGACTATAAAACAAAGTCATGTGGCTCGTAGGGAAATCAACAGAGCTCCTGTTTCAGAAACTTGATTAGCACTGGAAATTGAACTTTAGTTTTTGACATTGGGTTCCACACTATGCACCATCTCTGTAGTGTGCTCAGTCTGCATGCAGATTGTTTTCCTTAAGCTCTTTATAAATAAGATGACATTAAAAGAATAGTTTAATCATGTTTTCGTTTTTCAATATGTAACGCTAGAGAAGACGAGAAGTAGATTTCTTCATCTCATAAAACAAACTACCTTTGCAATAAAGTTCTGACTAAAACTTAACCCGGCATTTTTTTTTTCATTTATCTTGGTTATTGCTTTTCACATGTCTCGTGGTTCTTGTAAACATGATTTTCC…	0	.	.	0	1.08532	ENST00000540951.1|CADM1-210|ENSG00000182985.17|CADM1|protein_coding|intron-2	intron	995	1	0	50942	153403	1026	846	698	295	344	309.45	700	478	796	535	727	198	262	459	1	11	6	Up	Up	Up	DEG
chr11	115432982	115434506	19	-	1524	19	9	10	-31.7293	-36.6815	3.78947	2.61905	2.19289	3.23069	AATAAATGGCAGAGACTAGATTTCAACCCAGTCTGTCTGACGCTGTGAGGTGTGTAGTCAGCGTCGGGCAATGTAAGTCAGTTGGCTGATTAACTGCACTTAGCTTGGTGCCTTGCATATGGTAGGTCCTATATATGTATTACTGTTTTGTCTGTAGCAAAAGGGGAGGGTTGGGGTGAAGTAGTATTAAAGCATTAGGGACCAAAGAGTATGATACCTTCGTTAGAGTTTCAGTTGGATCTTGTAATCAACCTGTGTCTTAATCAAGCCAGAATATGCTTTTGGGAACCAAAGAGGAGTGATAAAAAAATAAAAGATCAGAGAAACTCATGCAGTTAAAAATGTGGCAAGTCATAGACATGGGGAAGCCAGTGTGAAAGTCCTTACTACTGAGCTCAT…	0	.	.	0	1.24258	ENST00000536781.1|CADM1-205|ENSG00000182985.17|CADM1|protein_coding|intron-1	intron	1524	1	0.01	69764	33469	79	89	78	16	36	59	89	51	67	46	224	21.5	98	48	1	12	0	Up	Up	NS	DEG
chr11	115491729	115492260	26	-	531	26	10	16	-30.0394	-55.3826	4.14286	5.18868	3.17657	2.58593	TTCTATTCTCTTAAACTTTCACACAGCCTTTGTTAATATCTGCCTATAATATGTATTATTTGACAAATCCTAGGTTCTCGTATTTGTTATGATGACCTTCCTCCTCATTTGGCTGTATTTTACTTTAGAAGCCTTTTGTTTTTATTTATTTAATTATTTATTTTTATTTTACTTTAAGTTCTAGGGTACATGTGCACAACGTGCAGGTTTGTTACATAGGTATACATGTGCCATATTGGTTTGCTGCATCCATTAACTCGTCATTTACATTAGGTATTTCTCCTAATGCTATCCCTCCCCCTGCCCCTCACCCCATTACAGGTGTATGATGTTCCCTGCCCTGTGTCCAAGTGTTCTCATTGTTCAATTCCCACCTATGAGTGAGAACATGCAGTGTTT…	0	.	.	0	0.00338966	ENST00000540951.1|CADM1-210|ENSG00000182985.17|CADM1|protein_coding|intron-1	intron	531	1	0.01	12010	45893	127	165.86	145.341	75.5	56.0769	70	233.056	185.125	231.7	94.7857	143	44	18	51.5833	0.25	1.21429	4.4	Up	Up	NS	DEG
chr11	11570380	11570578	16	-	198	16	8	8	-38.5195	-39.7559	16	4	2.7402	2.90276	GAAGAGCTGGTTTGGTGAATTGTGGAAAAAAGCTTTCTAGGCAGAGGGCAGGGTCCCCCAGGAGGAAAAGAAAGTATGTTATGGTGTGTTCAAGAAACCTAGGGAGGCCAGTTAAGGGCAGGGCAGGGGCCGGACGGCCGGATGAGGCTTGGGTCGTGCGCAGAGGCTAGATCATGTGAGGGCTGGTGGGCTAGCTGT	0	.....(((((((((((...............(((((((....)))))))..(((((((.(((.......(((..(((......)))..)))......))).))).))))...........(.(((.((.(((...((((......))))))).)).))).)....))))))))).)).(.((((((....)))))).)	[[][][]][]	-55.7	-0.175614	ENST00000526064.1|GALNT18-202|ENSG00000110328.6|GALNT18|protein_coding|intron-1	intron	198	1	0	50780	93928	0	0	1	0	1	1	0	0	0	0	0.2	0	0	0	1	0	24	NS	Down	NS	DEG
chr11	11581838	11585364	16	-	3526	16	9	7	-38.0698	-30.12	4.5	2.33333	3.26386	6.16506	AAAAAAAAAAGATTTTTCTTCACAGATATATGTAGATGGGAAAAGAAGGAGTATTTTAATATTTTCAGATAATTATGGATATTCTTCTTTGATACTACACCCAAACTGGACAAGTGATAAGTTTCTAGAAGTTGGAGTGAAATCTGAAACCACATCAGTAAATGTTTTATATTCTGTTACATCAAAATCTGTGGTCTGCCTTGTACTTTGCTTATATCTTTTATCCAAGCATGATTTTGTAATATTATACATTAGTCATTTGGAAAGGATAAGCTCACAGAGTTAGGCAGATCTTCTAAATGTGGACATATTTTATTATACAGTGTGAAAAATCACTTCCATTAATATTACCATTTATATCATCAGAAGTCTTTAGGTGTTGGGAAGCCGTCAAGCTCA…	0	.	.	0	0.0955412	rmsk705216|L2a|L2a-LINE|L2a-L2|L2|exon-1	repeatMask-L2	425	0.12	1	-3066	-35	0	0	1	181	205	214	0	0	0	0	0.2	0	0	0	124	262	348	NS	Down	Down	DEG
chr11	116762049	116762331	17	-	282	17	9	8	-31.7724	-30.517	3.07895	4	4.109	2.62881	TGTTGCAGAAGCTTTGGAATGTACAGAAGTATATAAAGATAAAATGTGACACAAAATTCTGTCATTCAGAGGCAATTATTGTTAGTGTTGTGGCCAGGGTCATCTTAGTCTTTTTTGGTTTGCATTTTTTATATAGTTGAGCTCTGGCTGTGTAGAACATTTGTATTGCATGTGCAATCTTGCCTGCTGTCCTTTCTTAACGTAGTCTTCCTCAGGCCATAAAACATCTTTATGTTAGTATAATTTTTAATAGTGTTTAATTACAAATTTAACCATTTTCCT	0	.((((.(((((....(((((((((....))))))...........((((((........)))))).(((((((((..(((((..((((.(((((((((((((.((..........((.....))..........)).))).)))))))(((.....)))....))).))))..))))).)))))).)))))))))))))))...((((.....))))((((((.....)))))).................((((.((((........)))).)))).....	[[][][[][]]][][][]	-52.2	-0.0118219	ENST00000260210.5|BUD13-201|ENSG00000137656.12|BUD13|protein_coding|intron-4	intron	282	1	0.18	221	1097	24.5	24	19	8	9.33333	19	2	4.5	11	4	35	6	13	7	18	1	0.2	NS	Up	NS	DEG
chr11	116895366	116896144	18	-	778	18	10	8	-38.3932	-30.4917	6.19048	3.45098	3.44163	2.73938	TTTAACTCCAGCTTGCTGACCTGATGCCTCCAGGAGGCAAGGTTCTGTAGAAACAGTATATAGGTTTTGGCATCAGAGAGCCCTACTTGGGTTTGAATCTGGGCCCTAAGTCTGTCTCAGCTTTAGTGTCCTCATCTATAAATTGGCTGAGAGTTTTGTGAGGGCTGCTATTACTGTAAGGATTAAATGAGATAATGTATGTGAAGACTCAGTAGGCCCATGGCATAGCAGTAATGCAATAAATGCTTTTGTTTCACTTCTGTCTTCCTACCCTTTTTCAGGATATTTCCACTTATTGGGTTCTCATTGCAATGTGGTTTTAAATGCCAAGGATAAAGTAGGCTTTGCATCTTAGTCTTGCTACTGCTTCATTTCCTATTTCTGTGCTCTTTGTCCTCC…	0	.	.	0	0.0163554	rmsk896734|MIRb|MIRb-SINE|MIRb-MIR|MIR|exon-1	repeatMask-MIR	215	0.28	1	-30	-533	91.5	79	78	72	69.3333	89	52	56.5	72	132	148	25	24	42	13	24	18.2	Up	Up	NS	DEG
chr11	116927760	116929521	18	-	1761	18	7	11	-25.3038	-44.0728	2.33333	5.07692	2.31299	3.08398	TAGGAAAACAAGGTACTTAGAAATTTATAAAGACTTTCTTAATAAAAGAAATCACTTATTTTGGAAATTGTGAAATTAATCATTCTGCAGCATTTAAGAAGCACTTTGATGTGTTCTGGTAATTAGTATTTACTGCCAGACAAATGTCTCTTGGGCATTTTAATTAATGGGTAGCTTGGCCAAATGAGCTTCTGATGGTAAACCTTCATAAGGGTTTATTTTTATGTTTCTCAAGAATAGCTGTCTCTTCAAAGCTCTTTAATTAGACAAGGTTTAGCAACTAAAACATATTATTAGAATAATTAGGCCTTGGGTTAAGAGAAATAGGGGGTCAGAGGAGCAGGTACTGTTAGAAAATGGCCTCTTAAAACATAGCATTCTACCTCTGATGGATGGCCA…	0	.	.	0	0.44729	rmsk896791|MamRTE1|MamRTE1-LINE|MamRTE1-RTE-BovB|RTE-BovB|exon-1	repeatMask-RTE-BovB	123	0.07	1	-1188	-450	35.5	43	69	35	66.3333	49	27	26.5	70	182	138	8	24	67	6	10	25.2	Up	Up	NS	DEG
chr11	116969975	116970360	14	-	385	14	7	7	-29.0768	-30.0001	3.23077	2.40072	2.00191	2.80592	CAAAACCCAAGTCTCCCAGAGTTCGAATTAGGAATTGGCACAGTGAGAACCTTATCTTGATAACTCTCTTTCTTTCTTTTTTATAGTCAGGGTCTCACTCTGTCACCCAGGCTAGGAGTGTAGTGGCTTGATCACAACTCACTGCAGCCTTGACCTCCGGAGCTCAAGCAGTTCTTGTGCCCCAGCCTCCCAAAATGCTGGGACCACAGGCACATGCTAATGTGCCCAACCAATTTGAAATTTTTTTTGTAGAGACAGGATTCCACTATGTTGCCTAGGCTGGTCTGAAGCTCCTGGGCTTAAGCGATCATCTCACCTTGGCCTCCCAAAGTGCTGGGATTGCAGGTGTGAGCCACTGTGCCCAGCTGATACCTCTGCTTTCAAG	0	.....((...(((((.(((((((((((((.((...(((((.(((((((.((((..((...........................))..))))))))))).)))))...(((.((((..((((((((.(((....))).))))))))..)))).)))..((((((.....))))))((((.((((((..........))))))..))))(((((((....)))))))...)))))))))).....)))))..))))).)).............(((((((..(((.....))))))))))....((((((....(((.((((....)))).)))....))))))((((((.(((...........))).))))))...........	[[][][][][]][][][]	-118.3	-0.02435	ENST00000445177.5|SIK3-204|ENSG00000160584.16|SIK3|protein_coding|intron-1	intron	385	1	0	127782	12911	13.5	5.15789	2	17	8.33333	17	0	1.5	58	24	18	4	1	0	0	0	0.2	Up	Up	NS	DEG
chr11	117027845	117029493	28	-	1648	28	10	18	-30.8702	-65.9314	4.34783	6.69767	3.48803	3.46626	AAAACCATTTTGTCTTTTAATTTTTAATTTTATTTTTGAGACAGGGTCTGGCTCTGTTGCTCAGGCTAGAGTGCAGTGGTGCAATCTTGGCTCACTGCAGCCTCTGCCTCCTGGGTTCAATTCATCCTTCCACCTCAGCCTCCTAAGTAGCTGGGACTATAGGTGCTTGCCACCATGCCCAGCTAATTTTTTGTAGATCCAGGGTTTCACCATGTTGCCCAGGCTAGTCTCAAACTCCTGAGCTCAAGTGATCCACCTGCATCTGCCTTCCAAAGTGCTGGGATAGGCTGGGCACAGTGGGTCACACCTGTAATCCCAGCACTTTGGGAGACCGAGGTTGGCGGATCACTTGAGGTCAAGAGTTCGAGACCAGCCTGGCCAGCATGGTGAAACCTTGTC…	0	.	.	0	0.0510157	rmsk897044|L2c|L2c-LINE|L2c-L2|L2|exon-1	repeatMask-L2	492	0.3	1	-705	-451	176.5	145	112	160	297.726	192	333	129.5	266	412.5	394	110	89	86	42	102	57.2	Up	NS	NS	DEG
chr11	117092733	117093304	39	-	571	39	14	25	-47.1936	-98.9651	4.72289	9.29487	4.09457	2.08574	GAACAAGTCAAAGTGGGCTAAAAGCATTATTTTCACCTCTAAAGAAGAGTTTAACGAAGCACATGAGATGATGCTTTCACCCATTAGAAAACTGAAAACAAGATTCATTTGGTAAGTAGGAGAGAATTATGTCAAAAAGAAATTGAAAGCAGAATTTACATTAGATACATTTGAGGAAGATAGCCCCATCCCTAGACAATCTAGAAGTGACTATTGAAAGATGATTATGTTCAGTTTGATACAGTGGTGATGGGGTTGCTAAACGTTTTTGAAATTTTGTAAAGAGCTAAGACTGATTGAGACTAGTCTCTCCAGAGTCAAAATACCAGTATTCCATTTTCTACATCAAAGATGTTTATTTTAACATTTTGACTTTGGTGCCAGCTCCCTAGAAAGTCA…	0	.	.	0	0.729898	ENST00000445177.5|SIK3-204|ENSG00000160584.16|SIK3|protein_coding|intron-1	intron	571	1	0	4838	135669	65.5	85	41	107	93.3333	102	97	55.5	156	79	195	37	20	61	14	36	41.2	Up	NS	NS	DEG
chr11	117236828	117237262	14	+	434	14	7	7	-29.0529	-29.0248	3.18182	3.5	2.65323	2.50634	ATTGAATGTTTACTATGTGCCAGGCACTGTACTGAGTACTTTATGTGCATTATCTCATGTAATCCTCACAACAGTCTTGTTAGGTGGATAGTATTATTTCTGTTTTACAAATGAGGTAACTTGCCGAGAGTCAAACAGCTTGTAAATGGTGGGCGGAGTCAGGATTCAAACTCAGGTACTGTATATGCCTGAATTTTTAATTAAGCACCCGCTCACAGTTAACTCCCAGCAGGAAGGAATCAGCTTCGAGTGTTTTTATTAATATTATTGAGACAGGGTCTCCATCTGTCATCCAGGCTGGAGTACAGTGGTGCGATCATGGCCTACTGCAGCCTCCACCTCCTGGGCTTAAGCAGTCCTCTCACTTCAGCCTCCCAAGTAACTGAAGCTACAGGTGCA…	0	.(((((.(((..(((.(((...(((..((((((..((((.....)))).(((((((((((((.(((.((((.....)))).)))..(((((........))))))))))..))))))))(((((.(.(((((((.....)))......((((((((.((...((((.(((.(((((((.......)))))))..))).))))....)))))))))).....)))).).))))).((((....((((.((((....................((((((.......))))))..(((((.(((((..((((((.((.......))))))))....)))))...)))))))))))))..))))....((((((............)))))).....))))))…	[[][[][]][[][]][[][]][]]	-113.4	0.0463819	rmsk897489|Kanga2_a|Kanga2_a-DNA|Kanga2_a-TcMar-Tc2|TcMar-Tc2|exon-1	repeatMask-TcMar-Tc2	56	0.13	1	-211	-167	17.5	3.05556	2	12	19.3333	2	14	1.5	11	1	12	8	17	2	0	5	0	Up	NS	NS	DEG
chr11	117258506	117259985	14	+	1479	14	7	7	-28.4425	-28.8837	3.9375	3.20833	2.14329	2.94703	CATGTACATAATTAATTAGAGTTTAATATTATTTATTTGCATTTTTGGGTAATAAAATGTATATGCAGTTAAATATACAAATCTTTTTTTTTTCTTTTTTCACTTAGCAAGTCCACTGGTTGAAAAATACATAAATCTTAAGGGAACCATTCAGTGAGTTTTGACAAATGTATGCACTTGAGTAATTCAGACCCCATCAAGATATATAAAATACATTACTGTTAAACCTGAAAGTTCACTCTTGTGCCTTCTCAGTCAGTCCCTGCCCCCACTCTCCCCAAACCAACCATTGTTGTGGTTTTTTACCATAGTTTAGTTCTGCATGTTCCAGTGCTTCACATAAATGGAATCAATCTTATACAGTGTACTCTTTTGTATCAGAATTATTTCTTTCGGCAG…	0	.	.	0	0.0721585	ENST00000300650.9|RNF214-201|ENSG00000167257.11|RNF214|protein_coding|intron-6	intron	1479	1	0.04	11558	19922	28.5	24	23	44	74.3333	60	33	26.5	71	2	38.3333	40.5	13	48	2	26	5	Up	NS	NS	DEG
chr11	118245417	118245874	51	-	457	51	13	38	-63.9024	-225.659	7.09091	19	11.3822	3.2002	GATAATACATCAACAAATGAACATGGCTGTGTTCTAATAAAACTTTGTTTTAAAAGACATTGTAAATGTTTTTTAGCTGTTTACCAAAAGACCACTGGATGTCATAATTGATTTAGGCCAATCTGGTCACACCCAGAGCTAGCGGCAAGGTCAGTTGCTAGTTGTTTTTAGTTTGTTCCCTTTCCACTAGATCCATTTGCTTCCATTTAGCTCATGGGCCATAATTTGCTCACCTTTGCCCTAAACCAACTGCTCCCTTGACATTATCCCTTGGGTATCTCAGAAGCACCTTAAATGCATCCAGAATCAAACTCCTGTTCCCCTGCCAAGCCTAGTACTTTTCTAGTCTTCCTGTCTCAGTGAATGACATCAGCAAGTCGGAAACCTGACAGTCATCCT…	0	.................((((((((((((((......((((((...))))))...(((.((((..(((((.((((.(((.........((((..(((((((.(((..(((.((((((....(((((......))))).((((.((.((((......(((((......)))))......)))).)).)))).(((((..(((.......)))..))))).........((........)))))))).))).((((...((((...(((((...)))))..)))).))))......)))))))))).....(((....)))........(((.((((.......)))).)))...))))))))))).)))))..)))))))(((((.......((((....…	[[][[[[][][][]][]][][]][]]	-98.1	0.0874829	rmsk899558|L2c|L2c-LINE|L2c-L2|L2|exon-1	repeatMask-L2	212	0.46	0.81	-245	50	8	11	5	4	0	18	4	2	25.3333	27	50	6	1	1	0	0	0	Up	Up	NS	DEG
chr11	118479801	118480173	67	+	372	67	16	51	-64.27	-260.432	6.66667	20.8636	2.21106	2.57507	TTTAGTCTGTTTTGTGTTAAGATTACTTGATGGATATTAACATCGTAAGAGAGTAGGACTGATGCGACTACAAGAAATACTGACTGATCATTTTCTGTGTGGTGCTAGTCAGTGTTGGATTACAAGAAATTTGAGTCCCATTTCAAAAATAATTTGATATTTGCTCCTTTTAGATCCTAAAGGTAGGTGAAATTGCTGATCCAGGGATTCAAAGGCTCAGATTTAATCTGAGTAATGAGCAGTCCTTTTTTCAACTATAAAAATGTGAACCTGAATACAGATTCACTGATTGTTGCAGACAAAATGAACACTTGTTTCAGTGCTTTTCTTCTAAATTTAATTTGTTTCATGGTTTATTCGTTGTTTTCCTAG	0	..((((((...........))))))..(((((........)))))...(((((.(((((((..............((((((((((((((((.......)))))..))))))))))).............((((((((((...(((..(((.........((((((.(((((((...)))))))..)))))))))..)))....)))))))))).((((((((...))))))))......))))))).)))))....((((....(((((((((((.(((((((((((((........(((((.........)))))))))))................))))))))))).)))))))...))))........	[][][[][][]][]	-85.3	0.377473	ENST00000534358.6|KMT2A-213|ENSG00000118058.21|KMT2A|protein_coding|intron-5	intron	372	1	0.19	1600	0	28	28	8	18	23	42	11	19	16.3333	0	13.3333	3	9	11	0	0	0	Up	Up	NS	DEG
chr11	118566407	118566704	106	+	297	106.282	36.2818	70	-125.288	-264.117	12.6856	8.43558	38.468	18.9335	GTGGGCCGGGCGCGGTGGCTCACGCCTGTAATCCCAGCACTTTGGGAGGCCAAGGCGGGCGGATCACGAGGTCAGGAGATCGAGACCATCCTGGCTAACACGGTGAAACCCCGTCTCTACTAAAAAATTCAAAAAATTAGCCGGGCGTGGTGGCGGACGCCTGTAGTCCCAGCTACTCGAGAGGCTGAGGCAGGAGAATGGCATGAACCCAGGAGGCGGAGCTTGCAGGGAGCCGAGATCGCACCACTGCACTCCAGCCTGGGCAACAAAGCGAGACTCCGTCTCAAAAAAAATTTT	0	.((((((((((((.((.((.((((((((...((((((....)))))).....(((((((.(..((((..((((((((...........))))))))......))))..))))))))...((((.............)))).)))))))))).)).).))))))..).))))(((........)))((((((.((((..(.((.((..((((((....((((..(((((((.((.......)).)).)))))))))..))))))...))..)).)..))))))))))...........	[[][][]][][]	-117	0.0296918	rmsk900266|AluY|AluY-SINE|AluY-Alu|Alu|exon-1	repeatMask-Alu	290	0.98	1	-3	-4	10.3333	25.1292	4.6	111.115	92.5526	148.573	11	0	14.3333	1	1.33333	21.25	39.5	19.1667	15.3636	10	0	Up	NS	Down	DEG
chr11	118573943	118574558	37	+	615	37	13	24	-39.2689	-92.0327	4.72105	7.73053	2.05835	2.41685	AGAGCATATTTTTATTTTAATAGTAAAGTTAAGGTCTTGTATTATATAAACCAGATAAAGGTAATCTTTCTAAAAATATTCTTTGTTAAAAGGTTCTTGGAACTTAGTATTTTTAATTCATTGATAACTGAGGGATGGTAAAGCCCTACGTGATATATATAAAATATAACTTTTGCATGCTATTTTGACATGTGTACGTATACATAGAGTTGTGTCACATATTTCTGAATTATTTGGGACTTAACATGATCCAGATACCCACAGATTTGTGTACTCTGGAGAACAATTTATCTCAGTACATTCTGCTCTGTAGAGTGTTAAGACATTGGTATGATTTCTGTGTAATGTTTTTGGGTCCTGCTCCTTTACAAACAGATCCCTGGACAGTAGAAATGTCCA…	0	.	.	0	0.29053	ENST00000359415.8|ARCN1-202|ENSG00000095139.14|ARCN1|protein_coding|intron-2	intron	615	1	0.08	160	6687	292	194	284	166	99	136.333	161	84	216.333	40	164.333	60	53	86	15	61	69	Up	Up	NS	DEG
chr11	118735843	118735999	100	-	156	100	47	53	-251.118	-287.388	11.75	22.7143	10.9652	19.5807	AACCCCGTCTCTGCTAAAAATACAAAAATTAGCCAGGCATGGTGGTGTATGCCTGGGCTACTCAGGAGGCTGAGGGAAGAGAATTGCTTGAACCCAGGAGGCAGAGGTTGCATTGAGCCGAAATCGTGCCACTGCACTCCAGCCTGGGCAACAGAG	0	..((((((.((((((((...........)))).)))).)))).))(((.((((((((((.(((((....)))))((..(((.....)))...))..((((((((.(((...(((.......)))...))).)))).)))))))))))))))))...	[][[][][]]	-53.7	0.0561978	rmsk900649|AluSg|AluSg-SINE|AluSg-Alu|Alu|exon-1	repeatMask-Alu	156	1	0.55	106	23	9	9	4	24	26.5	31	2	15	3.33333	4	1.33333	5	11	1	3	6	0	Up	NS	NS	DEG
[truncated: 8,790 more rows]

## Sheet: human_different_cell_conditions
Supplementary Data 3: NapRNAs which were differentially expressed. Each row represents a single napRNA which expressed in at least 2 samples. The following is the meaning of each list header: (1-3)chrom,start,end: genome location of napRNA (hg38); (4)score: the numbers of reads containing NAP-seq specific 5’ or 3' adapters (same as "readNum" column); (5)strand: strand direction of napRNA; (6)cont…
[truncated: 7,279 more rows]

[truncated: 1 more sheets: mouse_different_cell_stages]
