# Supplementary material for: NAP-seq reveals multiple classes of structured noncoding RNAs with regulatory functions
Source: Nat Commun. 2024 Mar 18;15:2425. doi: 10.1038/s41467-024-46596-y (PMC10948791; doi:10.1038/s41467-024-46596-y)
Supplement: Supplementary file 7 — Supplementary Data 4 [file 41467_2024_46596_MOESM7_ESM.xlsx]

## Sheet: human_histone_modification
Supplementary Data 4. Histone modification patterns of napRNAs (human). Each row represents a single napRNA which expressed in at least 2 samples. The following is the meaning of each list header: (1)cluster: the dominant type of histone modification; (2)gene locus: genome location of napRNA (hg38), which consists of chrom_start_end_strand direction ; (3-12)types of histone modifications (e.g. H3…
cluster	gene locus	H3K36me3	H3K79me2	H4K20me1	Control	H3K4me1	H3K27me3	H3K9me3	H2AFZ	H3K27ac	H3K9ac	H3K4me2	H3K4me3
H3K27ac	chr14_67011265_67011516_+	0.35957	0.316335	0.137166	0.562344	0.0694199	0.113931	0.276944	0.0880216	0.388074	0.676411	0	0
H3K27ac	chr16_69276289_69276751_+	0.390701	0.41689	0.298083	0.916548	0.226291	0.123795	0.257933	0.462592	0.474382	0.826846	0.0732049	0.118972
H3K27ac	chr1_43377422_43377718_-	0.304905	0.295767	0.232625	0.572223	0.235465	0	0.167744	0.36101	0.246807	0.716972	0	0
H3K27ac	chr20_13257754_13258054_-	0.30084	0.350188	0.229524	0.84689	0.290407	0.381288	0.198608	0.653026	0.730549	0.707413	0.225471	0
H3K27ac	chr9_4967223_4967374_-	0	0.463825	0.228004	0.560854	0.115393	0.189381	0.0657644	0.353837	0.483807	0.562182	0	0
H3K27ac	chr20_25743270_25743494_+	0	0.781669	1.07589	0.378076	0.155575	0.255327	0.310326	0.318032	0.652275	0.757942	0	0
H3K27ac	chr5_21476238_21476380_+	0	0.369916	0.824346	0.298201	0.276091	0.107405	0.0990711	0.438974	0.514471	0.697449	0	0
H3K27ac	chr19_49458037_49458204_+	0.0788129	0.209693	0.274879	0.50712	0.296928	0.0726461	0.128838	0.0106646	0.464795	0.571861	0	0
H3K27ac	chr21_16872785_16872953_+	0	0.104222	0.614796	0.504101	0.103717	0	0.0591097	0	0.43485	0.252647	0	0
H3K27ac	chr22_20726688_20726854_-	0	0.105478	0.414802	0.510175	0	0	0	0	0.880179	0.511383	0	0
H3K27ac	chr14_37999997_38000258_+	0	0.335429	0.923372	0.648958	0.467321	0.328697	0.646809	1.22826	1.11961	0.650494	0.129581	0.210595
H3K27ac	chr14_24802468_24802677_-	0.431828	0.753992	0.82365	0.40521	0.333481	0.410478	0.47514	0.937358	1.04863	0.203085	0	0.262991
H3K27ac	chr6_147802702_147803446_+	0.242613	0.423614	0.416475	0.341488	0.425461	0.422799	0.289192	0.550572	0.785536	0.456395	0.0454579	0.073878
H3K27ac	chr1_214482205_214482382_-	0	0.412179	0.356605	0.956938	0.541436	0.161563	0.149611	0.620492	1.30701	0.479602	0.127385	0.414051
H3K27ac	chr8_94419764_94420189_-	0.0707859	0.299376	0.0810084	0.398536	0.313346	0.0841077	0.16356	0.447224	0.916767	0.29961	0.079578	0
H3K27ac	chr21_29577331_29577771_+	0	0.0795881	0.391234	0.38495	0.0396009	0.0649923	0.157984	0.445245	0.830169	0.0964654	0	0.124921
H3K27ac	chr2_62030650_62030991_+	0	0.308083	0.605781	0.248355	0.102196	0.251583	0.0582429	0.365597	0.856948	0.124471	0	0
H3K27ac	chr8_96948725_96949641_+	0.394114	0.296283	0.300686	0.647187	0.228267	0.031219	0.281868	0.264248	0.717788	0.463371	0.0738442	0.180017
H3K27ac	chr14_34787410_34787854_-	0.780171	0.295319	0.561624	0.953705	0.234647	0.343405	0.245685	0.44072	1.0695	0.597899	0.206493	0.282666
H3K27ac	chr2_96232350_96232658_-	0.586052	0.568486	0.670686	0.824893	0.282864	0.371384	0.19345	0.404768	0.948764	0.689038	0.219615	0.178458
H3K27ac	chr13_95956449_95957127_-	0.399345	0.37761	0.355457	0.49964	0.0256997	0.0421779	0.248993	0.42742	0.754254	0.281713	0.149649	0.162139
H3K27ac	chr14_37332299_37333196_+	0.503077	0.593731	0.690874	1.44768	0.48563	0.286922	0.348174	0.94476	1.46598	0.66246	0.263929	0.490214
H3K27ac	chr3_37115417_37116029_-	0.294941	0.486372	0.450047	0.830284	0.284712	0.186906	0.0973571	0.611121	0.835595	0.277417	0.110525	0.0898124
H3K27ac	chr18_39545443_39545654_-	0.427735	0.414914	0.163169	0.802739	0.0825801	0.135529	0.235318	0.675253	1.03869	0.20116	0	0
H3K27ac	chr2_168738659_168739046_+	0.13118	0.299477	0.0970502	0.474142	0.133154	0.255275	0.232746	0.608144	0.637413	0.20234	0.0258913	0.0202899
H3K27ac	chr2_54119742_54120180_+	1.03027	0.548687	0.157208	0.580062	0.437599	0.261156	0.413768	0.789932	1.08971	0.759096	0.154432	0.125491
H3K27ac	chr15_58828287_58828520_+	0.774695	0	0.147762	0.726944	0	0.122732	0.0852397	0.687933	0.94062	0.546499	0	0
H3K27ac	chr1_75401644_75401833_+	0.477524	0.0926422	0.364324	0.44809	0	0.30261	0.157626	0.565391	0.773067	0.449151	0	0
H3K27ac	chr1_1098100_1098265_-	0.216514	0.490693	0.295599	0.513267	0.568493	0.0866564	0.154001	0.273958	0.553446	0.403011	0.0341623	0.0237945
H3K27ac	chr3_56927031_56927314_+	0	0.494965	0.364967	0.299254	0.677273	0.101048	0.0350898	0.503457	0.774433	0.449945	0	0
H3K27ac	chr8_58056264_58056905_+	0	0.409736	0.214843	0.52848	0.652396	0.089225	0.154921	0.416766	0.34191	0.331082	0.211049	0
H3K27ac	chr14_24954485_24955125_-	0.564075	1.42264	1.0221	1.19094	2.36863	0.223411	0.356875	1.25225	0.913186	1.26008	0.634137	0.171766
H3K27ac	chr1_178161262_178161973_+	0	0.503826	0.290536	0.119113	0.763287	0	0.0977679	0.429724	0.410998	0.477578	0.285406	0
H3K27ac	chr12_95951918_95952410_+	0.183439	0.750105	0	0.602462	1.24365	0.237777	0.441697	0.616574	0.742427	0.0862698	0.160396	0.111718
H3K27ac	chr3_171995804_171998134_-	0.232409	0.413312	0.11821	0.399819	0.852524	0.159552	0.319649	0.577099	0.564372	0.309683	0.188699	0.0943609
H3K27ac	chr14_25037761_25039027_-	0.855469	2.06621	0.489506	1.40479	2.18608	0.316234	0.853682	1.2826	1.38493	1.03933	0.480862	0.347331
H3K27ac	chr7_7697393_7698601_+	0.149424	0.596691	0.171003	0.280427	0.677936	0.0710181	0.0986466	0.309608	0.544283	0.210818	0.139986	0.136503
H3K27ac	chr20_32293871_32294838_+	0.559992	2.02797	0.427242	1.40127	2.77493	0.0887175	0.328618	0.801165	1.81315	0.702292	0.524622	0.170523
H3K27ac	chr3_24406573_24407163_-	0.15297	0.7716	0.116707	0.574163	0.974585	0.145406	0.201975	0.332047	0.619109	0.287761	0.229293	0.279484
H3K27ac	chr1_121547587_121548031_+	0	0.45437	0.0215394	0.396847	0.585392	0.0387207	0.240014	0.446079	0.164538	0.515158	0.106007	0.13927
H3K27ac	chr10_112600212_112601294_+	0.250237	0.453108	0.127278	0.234812	0.740778	0.0792882	0.146845	0.658403	0.540147	0.431509	0.281318	0.152399
H3K27ac	chr12_53378277_53379121_-	0.122283	0.294541	0.058972	0.43056	0.968277	0.174886	0.100646	0.936793	0.829753	0.492066	0.174888	0.245665
H3K27ac	chr3_38226915_38227132_+	0.415908	0.48413	0.158657	0.390272	0.24089	0	0.137287	0.615546	0.336658	0	0	0.506592
H3K27ac	chr10_75980966_75981304_+	0.267018	0.36262	0.305579	0.250559	0.206206	0	0.11752	0.790376	0.432277	0.251152	0.100061	0
H3K27ac	chr18_11080851_11081274_-	0.426724	0.43463	0.244174	0.400421	0.370732	0.202813	0.187809	0.715761	0.172707	0.501711	0	0
H3K27ac	chr13_50576617_50576807_+	0	0.368618	0.543609	0.445732	0.733659	0	0.156796	0.468679	0.768998	0	0	0
H3K27ac	chr18_69641684_69641954_+	0.668534	0.129699	0.38254	0.313663	0.645348	0	0.183897	0.461736	0.541147	0	0	0
H3K27ac	chr10_95879912_95881000_-	0.663618	0.225304	0.253151	0.311357	0.656618	0.105135	0.182545	0.570782	0.33573	0.195059	0.0932555	0.0505195
H3K27ac	chr9_32134389_32134756_+	0.491837	0.190838	0.281432	0.46152	0.759647	0	0.189409	0.727921	0.398119	0.231307	0.184309	0
H3K27ac	chr2_69219500_69220365_+	1.25205	0.647746	0.199009	0.881157	1.41007	0.264477	0.42477	0.864754	0.844565	0.53976	0.234594	0.381262
H3K27ac	chr6_85462408_85463314_+	0.896543	0.328542	0.114002	0.560854	1.34626	0.0315636	0.186332	0.491441	0.483807	0.655879	0.111989	0.060668
H3K27ac	chr14_37526613_37529634_+	0.567623	0.594746	0.49539	1.20544	0.734057	0.248796	0.365916	1.07093	0.799877	0.633327	0.326111	0.27457
H3K27ac	chr2_215741135_215741934_-	0.564781	0.460196	0.258537	1.05994	0.632425	0.107371	0.559285	0.891605	0.731463	0.478101	0.211644	0.0687925
H3K27ac	chr3_99937684_99938427_+	0.607349	0.590531	0.0926745	0.683895	0.915985	0.153952	0.230927	0.820977	0.884917	0.45701	0.273114	0.147955
H3K27ac	chr6_16622725_16622962_-	0.76162	0.591034	0.581073	0.714675	0.735207	0.120661	0.335204	0.976909	1.23299	0.537276	0.142703	0
H3K27ac	chr10_76161903_76162152_+	0	0.0703188	0.276535	0.680233	0.419865	1.03361	0.0797624	0.214576	0.880179	0.681844	0	0
H3K27ac	chr19_50227726_50227941_+	0	0.00904877	0	0	0.405219	0.53203	0.138564	0.174877	0.67958	0.394835	0.157305	0
H3K27ac	chr11_68018665_68018836_-	0	0.102394	0	0.495257	0.713279	0	0	0	1.28166	1.48929	0.197782	0
H3K27ac	chr12_50168940_50169251_-	0	0.534852	0.221406	0.272312	1.62478	0.275852	0.191584	0.725373	1.52687	1.77422	0.869985	0.176737
H3K27ac	chr6_73570115_73571497_-	0.0759069	0.230049	0.0513813	0.3064	0.901974	0.107008	0.152972	0.428768	0.954814	0.653425	0.468829	0.132574
H3K27ac	chr1_85316816_85316995_-	0	0.684724	0.192338	0	0.292029	0.159758	0.332863	0.298488	1.22438	0.711365	0.377884	0
H3K27ac	chr3_190573694_190574111_+	0	0.167956	0.33025	0.203091	0.125355	0	0.11907	0.341675	0.700766	0.50893	0.162209	0
H3K27ac	chr14_50380712_50381390_-	0.133115	0.284075	0.609355	0.37473	1.02799	0.463957	0.157451	0.31686	1.07751	0.375617	0.299298	0.486418
H3K27ac	chr17_30972291_30972413_-	0.24659	0.15609	0.357028	0.694172	1.78445	1.06847	0.26787	0.0640699	1.87128	0.579847	1.29666	0.996539
H3K27ac	chr5_140708470_140709331_+	0.177616	0.215568	0.633758	0.462298	1.40745	0.0882919	0.127396	0.331028	1.56617	0.542268	1.10547	0.379508
H3K27ac	chr5_140708589_140708958_-	0.332908	0.139201	0.576846	0.390166	0.985992	0.0251867	0.0999044	0.209306	1.31162	0.824356	0.822712	0.190384
H3K27ac	chr10_100179488_100179594_-	0.922387	0.143492	1.43259	0	3.46434	0.218072	0.14621	0.739995	3.9369	0.310024	1.92453	2.13898
H3K27ac	chr20_37398832_37398972_+	3.22329	0.625335	2.45918	1.81476	15.433	0.204261	0.496521	1.0177	13.5673	5.15401	5.55625	2.35565
H3K27ac	chr15_75120077_75120398_+	0.286752	0.101736	0.148933	0.263829	1.40915	0.059413	0.034631	0.0893	1.35034	0.426588	0.499986	0.28339
H3K27ac	chr1_26837473_26840982_+	0.882223	0.378766	0.647067	0.207286	4.05581	0.241486	0.182157	0.320746	4.05492	1.84525	1.52839	0.940548
H3K27ac	chr9_108940036_108941088_-	1.15818	0.316234	0.163634	0.402514	2.22774	0.108732	0.113275	0.389378	2.32637	0.524508	0.916244	0.522483
H3K27ac	chr20_32328864_32329218_+	2.05163	0.50699	0.767558	0.305688	5.55939	0.64422	0.267335	0.466557	5.76173	0.731536	1.61491	0.862151
H3K27ac	chr20_44504891_44505317_-	3.38975	0.616527	1.69718	0.596401	8.34408	0.469897	0.256419	0.794334	10.4609	2.09235	2.61991	1.80637
H3K27ac	chr4_113645959_113647342_-	0.783098	0.772286	0.224047	0.734829	3.40173	0.165418	0.129246	0.502229	3.27505	0.85933	1.83409	1.31153
H3K27ac	chr1_113506226_113510187_+	0.356968	0.936243	0.28973	0.481066	2.49613	0.187708	0.229646	0.415369	3.34812	1.06925	2.1171	1.1587
H3K27ac	chr3_149225790_149227625_+	0.681255	0.782004	0.174644	0.479589	2.09581	0.20527	0.101919	0.367613	3.44861	0.807079	2.12902	1.13597
H3K27ac	chr10_73587191_73587516_+	0.162542	0.282301	0.277173	0.293154	2.95745	0.202987	0.114594	0.304898	3.27981	1.04687	1.33641	1.41816
H3K27ac	chr6_31778347_31778608_-	1.91339	0.578551	0.278477	0.405599	7.21751	0.438262	0.240968	0.580013	8.35258	2.34178	5.02127	4.0715
H3K27ac	chr7_73613313_73614704_-	2.01942	1.02661	2.12936	0.611879	6.97669	0.291005	0.195737	0.330879	8.40358	2.00429	3.81004	1.86708
H3K27ac	chr15_65173456_65173771_-	1.86234	1.6351	0.655782	0.806562	7.32931	0.0907829	0.126101	0.252339	7.65337	1.75169	3.00628	1.22145
H3K27ac	chr2_17592753_17593905_+	1.48853	0.797953	1.04601	1.02921	7.29798	0.347528	0.181023	0.672506	7.86354	1.41851	3.36152	1.43139
H3K27ac	chr3_57960973_57961274_-	0.648755	0.0632083	0.264082	0.55881	2.76602	0.453851	0.294496	0.201305	3.215	1.08027	1.61647	0.775632
H3K27ac	chr6_56623374_56624119_-	0.484575	0.37604	0.277277	0.454706	2.15174	0.115154	0.159953	0.549833	2.94181	0.911565	1.31651	0.442673
H3K27ac	chr13_44522421_44524683_-	0.249813	0.384317	0.303316	0.230463	2.31998	0.147208	0.250568	0.826462	2.22846	0.960467	1.9099	0.817858
H3K27ac	chr5_173766723_173767063_+	0.149314	0.0808031	0.27256	0.0309016	2.75039	0.387918	0.0278917	0.287352	2.37269	1.28507	1.5458	0.796319
H3K27ac	chr19_17765392_17765733_+	0.166745	0.314395	0.617939	0.651743	4.46362	0.494684	0.193847	0.377838	4.87922	0.67695	3.03876	1.10145
H3K27ac	chr16_21440971_21441471_-	0.599889	0.805737	2.28204	2.0115	9.40616	0.64179	0.429798	1.33682	9.35856	2.11126	7.24621	3.17363
H3K27ac	chr16_22497484_22497931_+	0.54122	0.83451	2.0937	1.94325	9.32912	0.6204	0.440559	1.40679	9.39549	2.04375	7.44019	3.2674
H3K27ac	chr15_82763496_82763647_+	1.19539	0.927649	0.456008	0.560854	9.80844	0.378763	0.263058	1.06151	11.6114	1.96764	8.51116	4.3681
H3K27ac	chr6_168261449_168261975_-	0.343164	0.366166	0.654536	0.805028	6.72463	0.108732	0.188791	0.711038	8.05548	2.74358	5.46532	1.98544
H3K27ac	chr12_1053161_1055359_+	0.512759	0.950877	0.858309	0.504743	4.36922	0.280603	0.209593	0.419592	5.146	1.6828	2.8177	1.15997
H3K27ac	chr1_234382807_234382992_+	0.487849	0.383313	0.248134	0	3.105	0	0.026839	0.0882468	3.32367	1.05156	2.4027	0.594218
H3K27ac	chr3_71135367_71135653_-	0.631133	1.16321	0.601898	0	5.30043	0.199976	0.173609	0.435904	6.64135	2.07772	4.73016	1.72967
H3K27ac	chr8_38166658_38166967_-	0.584155	0.84997	1.78271	0	4.73673	0.277637	0.160686	0.345822	6.85628	1.64834	4.04972	1.95669
H3K27ac	chr11_115278892_115282025_-	0.46091	0.709764	1.03297	0.621719	2.79747	0.164296	0.183838	0.54572	3.21786	0.826406	2.46125	1.17544
H3K27ac	chr2_39230096_39230373_+	0.32582	0.33883	0.652428	0.101912	1.69915	0.0766179	0.320259	0.416252	1.91165	0.766151	1.44402	0.605213
H3K27ac	chr10_34343671_34344214_-	0.66484	0.419193	0.190213	0.62386	1.79699	0	0.219457	0.688777	2.55625	0.0781672	0.186854	0.303675
H3K27ac	chr10_112679390_112683751_+	0.539669	0.367294	0.125848	0.582589	1.35448	0.0983603	0.167367	0.430485	1.42391	0.360925	0.170616	0.113434
H3K27ac	chr2_113967472_113972310_+	0.734067	0.475045	0.175532	0.902599	2.0935	0.234212	0.24153	0.52522	2.55537	0.800755	0.33555	0.205069
H3K27ac	chr3_100069983_100071320_+	0.3961	0.335846	0.0304716	0.464512	1.2976	0.100527	0.2991	0.437383	1.17348	0.559528	0.265848	0.264106
H3K27ac	chr8_130259501_130260062_-	0.321754	0.749064	0.06137	1.35865	2.64006	0	0.194714	0.571438	2.21378	0.378296	0.361718	0.293932
H3K27ac	chr16_50546481_50547102_+	0.726667	0.492246	0.565493	1.36375	4.22002	0.368394	0.233069	0.813534	3.99978	1.19839	0.898617	0.442554
H3K27ac	chr2_191376162_191377146_+	0.366878	0.516028	0.244919	0.774594	3.16968	0.116246	0.232114	0.76108	2.82122	0.25881	0.687412	0.446872
H3K27ac	chr3_154162325_154166030_+	0.048719	0.313439	0.241604	0.594309	1.78947	0.146649	0.150095	0.399619	1.59715	0.315042	0.511189	0.244784
H3K27ac	chr1_93661236_93661453_-	0.0574349	0.644162	0.260651	0.390272	1.3375	0.223401	0.167795	0.0891183	1.21571	0.141265	0.12555	0
H3K27ac	chr4_101263852_101264109_-	0	1.83951	0.669817	0.659058	3.72896	0.111271	0.0772796	0.692989	3.97964	0.495464	0.394794	0.213872
H3K27ac	chr10_103123159_103124065_-	0.326844	1.37625	0.532009	0.560854	3.97954	0.0771554	0.256395	0.199592	3.23012	0.942176	1.01723	0.060668
H3K27ac	chr5_78597991_78598903_-	0.593763	2.41906	0.0755013	0.835747	4.14594	0.0940678	0.272216	0.351509	3.44447	0.744645	0.482093	0.361613
H3K27ac	chr18_39700198_39701782_-	0.512796	0.475318	0.260823	0.427722	1.32003	0.126374	0.420037	0.742075	1.38361	0.294755	0.44838	0.242902
H3K27ac	chr2_108831422_108831746_+	0.557111	0.540413	0.212522	0.261386	1.50581	0.0975518	0.453558	0.335597	1.57835	0.131002	0.104385	0.508937
H3K27ac	chr10_68524544_68525661_-	0.78108	1.17071	0.182704	0.379091	2.52639	0.0537466	0.161159	0.627178	3.34547	1.49584	1.53678	0.660637
H3K27ac	chr19_47108233_47109079_-	0.533404	2.19385	0.244174	0.600631	5.9935	0.236615	0.164333	0.58945	8.03085	3.96352	3.71787	0.97456
H3K27ac	chr1_9113792_9113944_+	0.0593763	0.190675	0.566855	0	3.32055	0.399788	0.00343851	0.103808	4.5459	1.70411	1.48148	0.723226
H3K27ac	chr6_21023325_21024015_+	0.1308	0.456766	0.349275	0.122738	2.42426	0.207222	0.172703	0.696906	3.49393	1.2918	0.882278	0.477958
H3K27ac	chr4_106238899_106239972_-	0.504671	0.538499	0.224604	0.552491	2.02987	0.0799532	0.175842	0.697122	2.17871	0.909813	0.914072	0.307354
H3K27ac	chr12_46431434_46432167_+	0.554071	0.892835	0.187878	0.808763	5.16178	0.127489	0.23031	0.513711	5.08294	1.50554	1.36113	0.33744
H3K27ac	chr21_14943565_14945862_-	0.432204	0.998576	0.344735	0.811127	4.30869	0.248991	0.198868	0.480718	4.35721	1.40435	2.06134	0.478583
H3K27ac	chr17_82002573_82003898_+	1.27817	3.96634	0.728633	0.188485	9.48074	0.389761	0.155696	0.271315	9.11113	4.12098	2.74594	1.90421
H3K27ac	chr19_17097136_17097329_+	0.101319	1.90469	0.222983	0.438803	3.52128	0.0656177	0.133226	0.405642	3.8004	1.15031	1.11087	1.1728
H3K27ac	chr22_20011833_20011978_-	0	0.120754	0	0	0.841178	0.197218	0	0.368479	1.51148	0	0.233246	0
H3K27ac	chr9_6238261_6238464_+	0	0.345012	0.508797	0.834374	7.29593	0.28174	0.440265	3.15839	10.0765	2.09088	0.666417	0.270765
H3K27ac	chr9_92617788_92618054_-	1.69647	0.526598	0	0.31838	6.55053	0.430024	0.14933	0.401725	7.1407	0.957401	0.381436	0.413272
H3K27ac	chr7_102210690_102211431_+	1.39566	0.496355	0.365397	0.236744	4.0576	0.0935561	0.100916	0.87603	5.00342	1.89462	0.880889	0.336924
H3K27ac	chr11_96237590_96238690_-	1.14866	1.27341	0.219091	0.69291	6.74799	0.181978	0.225691	0.599057	9.03224	2.54669	2.15222	1.0993
H3K27ac	chr18_12606882_12607845_-	0.374879	0.548061	0.357514	0.263829	3.70201	0.178172	0.186647	0.410668	4.58963	1.20473	0.495193	0.171231
H3K27ac	chr14_37696958_37697270_+	0	0.729557	0.220696	2.17151	5.30551	0.641591	0.413768	1.08457	6.0879	1.36041	0.867196	1.05702
H3K27ac	chr10_58967081_58967366_+	0	0.921546	0	0.594309	6.05269	0.401356	0.383279	0.812377	6.66465	2.08501	1.78003	1.15716
H3K27ac	chr1_95017476_95018179_-	0.256763	0.82192	0.195895	0.843276	5.25458	0.0813559	0.169509	1.16536	6.33904	1.26791	2.06869	1.01643
H3K27ac	chr10_58965325_58965555_-	0.3924	1.97932	0	0.736426	11.1365	0	0.388582	0.464604	11.4347	1.47634	2.2057	1.91183
H3K27ac	chr10_99776130_99776606_+	0.189605	0.514982	0.144658	0.88959	5.69221	0.0600769	0.135605	0.374156	7.82731	0.980866	1.49209	1.15473
H3K27ac	chr1_65484418_65484928_+	0.176965	0.0686642	0.202521	0.498171	4.16819	0.168215	0.1363	0.419054	4.87032	0.749025	1.52525	0.969974
H3K27ac	chr1_173127431_173127614_-	0.49318	0.382719	0.188134	1.85113	5.33206	0.312531	0.217058	1.55714	19.5611	3.47908	6.83806	5.70677
H3K27ac	chr1_178126606_178127463_+	0.315935	0.837672	0.562427	1.38348	4.31035	0.433787	0.208574	1.22611	10.9113	2.27825	4.41997	1.9241
H3K27ac	chr6_63452481_63452661_+	0	0.291823	0	0.940989	5.6226	0.172109	0.270328	0.6992	15.4227	2.41699	4.69731	0.636171
H3K27ac	chr3_98010815_98011140_+	0.243492	0.319814	0.392969	0.128448	3.06077	0.197764	0.515272	0.456633	5.64978	0.991895	2.45051	1.06569
H3K27ac	chr11_14583637_14584369_-	0.369885	0.813277	0.188134	0.809867	7.02213	0.585996	0.257757	1.0462	12.076	2.72528	4.71272	2.02741
H3K27ac	chr11_122706727_122708003_+	0.282332	0.538247	0.19662	0.738506	3.72281	0.134622	0.189323	0.414089	6.95688	1.57059	2.05614	1.0474
H3K27ac	chr1_235061535_235062814_-	0.331065	0.649588	0.242183	0.406119	6.35334	0.295488	0.159456	0.442854	12.1286	3.12212	3.34153	1.54922
H3K27ac	chr11_18393690_18394168_-	0.251749	1.84013	0.312114	0.354347	5.18236	0.837557	0.103875	1.52948	12.3796	3.10788	3.77357	2.45312
H3K27ac	chr5_141589931_141590332_-	0.465139	1.3269	0.616857	0.633583	4.13256	0.15055	0.0763561	0.629191	8.09516	1.01261	2.71564	2.05606
H3K27ac	chr9_96344790_96345122_-	0.271843	0.316435	0.311102	0.510175	1.94188	0.0861344	0.119644	0.375508	3.30067	0.639228	0.916825	0.165558
H3K27ac	chrX_2927219_2927591_-	0.234319	0.10601	0.161562	0.297965	1.16619	0.0528876	0.0594508	0.126377	2.17096	0.74009	0.437406	0.186635
H3K27ac	chr20_31609403_31609555_-	0.0742204	0.685513	0	0	9.78443	0.258686	0.369941	0.12119	20.4265	3.10554	3.65384	1.15716
H3K27ac	chr17_19338868_19339901_+	0.436844	0.339893	0.0999862	0.327934	3.45789	0.221465	0.182651	0.586189	6.3649	1.06831	0.458363	0.425674
H3K27ac	chr8_17615195_17615608_+	0.218528	0.805516	0	0.615174	9.5349	0.207724	0.120223	0.99183	17.6888	3.2887	2.21104	0.931614
H3K27ac	chr4_185318543_185318790_+	0.730786	0.637994	0.418161	0.34287	5.14972	0	0.321633	0.793149	8.57729	1.20289	2.19081	1.33519
H3K27ac	chr17_61365246_61365634_-	0.275069	0.30586	0.612917	0.436541	8.93923	0.362825	0.318073	0.266613	15.0079	1.16689	2.02434	1.64248
H3K27ac	chr20_49917424_49917966_+	0.198895	0.564349	0.0769314	0.781264	9.99867	0.327999	0.254571	1.44581	16.9832	2.37871	2.95983	2.02824
H3K27ac	chr6_63521048_63521314_-	1.03673	2.66493	0.0323577	0.636759	5.81377	0.275484	0.197413	0.526334	11.8279	4.06895	2.61496	1.36035
H3K27ac	chr16_53767028_53768011_+	0.459064	1.76341	0.315216	0.94769	2.88929	0.203638	0.134695	0.475326	8.85874	2.59073	1.61706	1.00648
H3K27ac	chr6_24329093_24330090_-	1.08628	5.72523	0.759708	0.849438	11.2726	0.372874	0.278888	0.589492	32.6805	6.93931	5.22405	2.86679
H3K27ac	chr10_46801984_46802334_+	0.386794	1.21398	0.400027	0.346822	3.0584	0.204261	0.154631	0.524965	7.14198	0.523485	1.12736	0.458043
H3K27ac	chr1_156193454_156193760_-	0.589883	1.05889	0.393791	0.316299	5.03941	0.280359	0.0324524	1.39444	13.925	1.52579	2.67952	2.47733
H3K27ac	chr4_138200378_138201267_-	1.31977	1.10295	0.619637	0.571579	3.9592	0.193003	0.268088	0.881475	9.61464	1.7188	2.16848	1.17473
H3K27ac	chr12_124937696_124938573_-	0.51455	0.721943	0.157029	0.989809	4.43061	0.432047	0.10757	0.348354	12.4951	2.56508	2.24314	1.41017
H3K27ac	chr3_13262574_13263305_-	0.759263	0.789249	0.376783	0.59375	5.15508	0.377832	0.325278	0.428586	15.5537	3.07255	3.48655	1.00327
H3K27ac	chr17_59853747_59853945_+	0.514695	0.726961	0.240994	0.165086	6.42319	0.17748	0.0906685	0.149754	18.1356	3.35193	2.78747	0.727053
H3K27ac	chr12_113807196_113807904_-	0.401014	0.324054	0.125259	0.0262057	4.75831	0.185244	0.190064	0.353503	14.0882	2.78642	1.85075	0.892796
H3K27ac	chrX_23807569_23808468_+	0.271057	0.105583	0.039958	0.123511	2.03567	0.127226	0.055332	0.193943	5.74645	1.09134	0.923357	0.44351
H3K27ac	chr16_23539411_23541002_-	1.76094	1.17854	1.09305	0.804365	9.37245	0.370047	0.262208	0.745978	29.3351	5.56622	3.36042	1.22974
H3K27ac	chr5_53004415_53004887_+	0.764848	0.519346	0.364709	0.897129	4.76956	0.136319	0.105195	0.339594	19.8115	3.68694	2.29293	1.10047
H3K27ac	chr6_43290401_43290732_-	0.272665	0.793476	0.22883	0.511716	13.7512	0.604762	0.0600026	1.12993	48.1588	5.77756	5.61975	2.15875
H3K27ac	chr8_120827013_120827312_-	0.301846	1.26248	0.345437	0	8.68306	0.0956408	0.0664242	1.0161	30.0527	3.40694	2.82781	1.65447
H3K27ac	chr8_128185582_128186194_+	0.589883	0.629422	0.112512	1.10705	9.85105	0.467265	0.178488	1.30954	34.3788	7.07413	3.42628	1.88606
H3K27ac	chr9_94854122_94855079_+	0.377229	0.731844	0.179878	0.442471	6.26332	0.328697	0.176402	0.930502	19.466	4.34649	1.97906	0.804089
H3K27ac	chr11_78091450_78091712_+	0.387533	0.687603	0.0164258	0.404051	7.20911	0.286815	0.354808	0.554186	18.3295	2.18093	0.988895	1.62297
H3K27ac	chr12_24759348_24759636_+	0.652865	0.410102	0.166563	0.441089	5.93085	0.220759	0.315426	1.14164	17.0916	3.94094	0.844325	0.218256
H3K27ac	chr18_3652167_3652695_-	0.142443	0.541365	0.0144901	0.641583	3.8241	0.213632	0.193823	0.21419	8.50114	2.18566	0.599877	0.104101
H3K27ac	chr7_900261_900451_-	0.475011	0.184309	0.362406	0	0.458537	0	0.104531	0	1.538	0.446787	0.53401	0.289291
H3K27ac	chr3_185973555_185973718_+	0.652128	0.128903	0.222953	0.0577294	0.972223	0.162619	0.0583844	0.0235908	5.13052	0.708859	1.63135	0.0374678
H3K27ac	chr15_74443816_74444104_+	0.104594	0.103045	0.164431	0.323465	1.62433	0.0841094	0.067226	0.113777	10.2042	2.02167	1.99967	1.38694
H3K27ac	chr2_42979017_42979406_-	0.23201	2.47562	0.265516	1.74168	17.2004	1.91134	0.229753	1.09881	130.71	32.6246	21.9095	12.4343
H3K27ac	chr14_89910342_89912518_-	0.059072	0.591915	0.116819	0.707438	4.61316	0.518189	0.13843	1.08944	33.2611	9.01725	6.64607	3.92071
H3K27ac	chr6_157728160_157728513_+	0	0.446415	0.585188	0.719736	6.51564	1.53919	0.225052	1.56403	63.7419	16.5931	13.8923	6.69548
H3K27ac	chr3_103977148_103977467_+	0	0.274442	0.215853	1.85838	1.91177	0.358578	0.124519	0.949112	26.7944	2.26195	5.19502	2.75688
H3K27ac	chr3_32839699_32840494_+	0.340574	2.75305	1.51572	1.38485	3.02461	0.539559	0.137402	0.246425	36.1139	6.35337	6.55142	3.66435
H3K27ac	chr7_33215712_33216723_+	0.0892701	0.398334	0.374594	0.753908	3.32632	0.141427	0.186625	0.801529	17.5592	3.02277	2.87693	1.41355
H3K27ac	chr7_76115722_76117233_-	0.328515	0.811156	0.144307	0.831383	6.32898	0.328044	0.147872	0.846683	25.0849	4.2838	4.31991	2.28567
H3K27ac	chr2_75520895_75522273_-	1.86661	2.69811	0.22486	1.06015	9.50642	0.773021	0.241414	0.632204	65.3045	8.15915	9.07775	4.24804
H3K27ac	chr3_27358647_27360959_-	0.284969	0.507991	0.15987	0.549453	4.68729	0.503498	0.182587	0.731814	41.2999	7.08534	5.52027	2.38478
H3K27ac	chr11_102192154_102193772_+	0.5578	0.725048	0.42557	1.04684	4.64148	0.318133	0.128887	0.385255	22.2596	2.80692	2.86368	1.18899
H3K27ac	chr1_157711164_157711481_+	0.284707	0.138087	0.217215	0.267158	0.824498	0.225525	0.281936	0.252821	3.34163	0.669476	0.640139	0.346784
H3K27ac	chr6_155329427_155330003_+	0.313375	1.30712	0.179315	1.02921	15.0346	0.992938	0.396527	0.865755	140.149	23.8752	6.40009	2.38564
H3K27ac	chr22_33540586_33540770_-	0	0.380639	0	1.84107	2.36745	0.621665	0.107939	0.967924	59.1585	11.3032	9.55801	3.88341
H3K27ac	chrX_88605319_88605925_+	0.148931	0.195808	0.113626	1.11801	3.21652	0.298864	0.163868	0.250122	32.3523	8.26482	4.0183	1.45123
H3K27ac	chr19_11091371_11092411_+	1.39813	4.96542	2.47337	0.590832	1.57271	1.38379	0.138509	0.305435	52.4512	24.2729	10.0986	8.99019
H3K27ac	chr11_65420232_65420891_+	0.45651	2.3082	0.365706	1.1566	2.0612	0.867484	0.169023	0.372418	52.101	20.808	14.6425	7.10628
H3K27ac	chr11_68122532_68122704_-	0.0749602	1.26658	0.0285952	0.0615472	0.522804	0.332519	0.0597282	0.011505	21.9938	8.14329	4.0766	5.04418
H3K27ac	chr1_16905213_16905655_+	0.040838	0.151854	0.85682	0.191604	2.46386	0.280359	0.802447	1.006	15.5779	7.01011	3.88653	2.76691
H3K27ac	chr1_234975603_234977234_+	0.553354	1.69619	0.253306	0.67502	7.5317	1.08706	0.225276	0.425863	86.8506	28.5741	14.8471	8.05437
H3K27ac	chr11_61972247_61972551_+	0.593763	1.03674	0	0.557164	2.12073	1.78729	0.163329	0.292924	101.892	39.2335	17.2441	12.6565
H3K27ac	chr16_5035055_5035347_-	0	0.672779	0.471624	0.870092	4.0565	0.906274	0.221091	0.373361	58.5766	22.026	11.1341	7.90595
H3K27ac	chr4_123555190_123555495_-	0.295908	0.631486	0	0	5.54153	0.937594	0.0651175	1.75178	67.0667	21.1528	17.0767	6.66791
H3K27ac	chr12_124917820_124918119_+	0	0.357215	0.345437	0.849722	2.21447	0.956408	0.199273	0.93176	51.7981	17.7445	12.8948	9.00768
H3K27ac	chr9_91194230_91194614_+	0	1.21053	0.179315	0.661633	6.30727	1.19153	0.103442	0.744974	56.8839	20.0065	12.2424	9.30401
H3K27ac	chr12_69333322_69333780_+	0.394114	0.841062	0.300686	0.369821	1.59787	0.31219	0.108411	0.272202	22.4907	5.46778	6.05523	3.36032
H3K27ac	chrX_44914477_44915781_+	0.138423	1.44537	0.660057	0.324728	1.56339	0.285089	0.0913843	0.177552	15.1824	4.03616	4.7463	2.78198
H3K27ac	chr15_80839537_80839746_+	0.863656	1.00532	0.49419	0.40521	7.16985	0.273652	0	0.681715	37.7508	10.5604	9.22382	6.31179
H3K27ac	chr2_203784297_203784605_+	0.0293026	0.289167	0.299462	0	2.38574	0.555971	0.0935716	0.227223	15.1751	4.19344	3.65475	2.46272
H3K27ac	chr1_43035304_43035960_+	0.321018	0.865692	0.208719	0.190575	4.62861	0.217984	0.0817194	0.4718	25.1473	7.64997	8.12867	4.25226
H3K27ac	chr5_147169974_147170218_-	0	0.466438	0.282201	0.173543	4.64175	0.468797	0.284889	0.620424	30.8387	8.34979	9.42543	2.92847
H3K27ac	chr16_71582087_71582483_+	0.65334	0.170036	0.103034	0.320792	4.56845	0.379723	0.184553	1.24358	21.0828	5.06277	6.80515	2.6479
H3K27ac	chr17_15434275_15434981_-	0.767014	0.372012	0.780251	0.239912	4.2944	0.607577	0.210986	1.00905	25.0415	4.509	7.95217	3.73701
H3K27ac	chr6_41747960_41748403_+	0.407458	0.474295	0.310867	1.14703	9.40052	0.968282	0.201747	1.60811	46.1746	8.23984	13.6657	7.56857
H3K27ac	chr16_69397007_69397529_+	0.172897	1.01224	0.0433544	0.486718	3.65867	0.4641	0.107824	0.46488	14.902	1.93596	4.64552	2.76942
H3K27ac	chr22_24506121_24506319_-	0.113955	0.18898	0.459544	0.267326	2.54005	0.258219	0.104069	0.370025	13.4326	2.26772	3.69589	3.15499
H3K27ac	chr8_11853940_11854141_-	0	1.21956	1.02772	0.421338	5.37469	0.284543	0.0494051	0.44303	17.4459	4.6457	4.20655	4.6488
H3K27ac	chr16_50468411_50469528_+	0.0807986	0.909171	0.246579	0.151637	9.45316	0.307215	0.204476	1.29149	26.8805	7.14379	4.17838	2.60802
H3K27ac	chr12_6890301_6890930_+	0.392254	0.573859	0.383148	0.269281	4.92556	0.340977	0.139457	0.707862	17.4264	5.02724	3.67014	2.41103
H3K27ac	chr1_234961498_234962015_+	0.523706	3.79313	0	1.31047	14.9304	0.553126	0.115247	0.826761	54.2612	13.9567	11.0555	5.4221
H3K27ac	chr12_62891979_62893200_-	0.0739165	1.01815	0.253773	0.762964	4.32399	0.304468	0.138261	0.743899	15.0777	2.98956	4.12717	1.57558
H3K27ac	chr2_73031225_73034907_-	0.808886	1.2997	0.55168	0.86253	7.60484	0.504829	0.22655	1.17721	30.4957	6.59381	8.28524	3.52303
H3K27ac	chr7_74580881_74581195_+	0.287427	0.24027	0	0.26971	5.25153	0.0993513	0.0704045	0.217423	20.3809	3.61592	5.3316	3.03417
H3K27ac	chr13_33227336_33229682_-	0.577059	2.14203	0.220132	0.469291	3.86219	0.524149	0.194714	0.888213	18.5284	4.32408	5.10337	2.43665
H3K27ac	chr5_38531162_38535055_-	0.394114	2.76606	0.300686	0.739642	5.11587	0.381974	0.441295	0.686224	20.5297	4.12127	4.79553	2.11785
H3K27ac	chr15_90002686_90004107_+	0.485588	3.58309	0.137762	0.193694	3.36866	0.862043	0.0782431	0.445592	20.3406	7.63181	9.2306	7.7425
H3K27ac	chrX_133986815_133986967_+	0	0.280029	0.0362987	0	0.406141	0.513192	0.166497	0.0733791	3.57592	1.2647	1.24501	1.41975
H3K27ac	chr17_7242564_7242911_-	0	1.3624	0	0.732181	0.150643	1.15375	0.14309	5.18383	43.1592	20.9166	13.9376	15.5233
H3K27ac	chr10_3786168_3786620_+	0.399345	0.929701	0.228508	0.187365	1.73473	0.885736	0.2197	0.472827	31.517	19.8138	12.8698	8.51231
H3K27ac	chr11_9572016_9572137_+	0.041438	0.559591	0.0357062	0	1.47288	0.488427	0.127896	0.495922	14.1856	8.46007	6.59019	5.39621
H3K27ac	chr6_10721588_10722760_+	0.385034	1.06072	0.264383	0.939383	4.61681	1.34809	0.351632	2.05147	36.2472	18.8774	16.4971	9.48022
H3K27ac	chr4_184625481_184625673_-	0	4.98517	0.179315	0.882177	1.36128	1.19153	0.206884	1.15949	28.1566	18.1275	12.5066	9.73342
H3K27ac	chr3_157088056_157089192_-	0.238342	0.292851	0.242455	0.521851	1.56451	0.6545	0.11364	1.59912	23.2798	13.1145	12.6232	11.1285
H3K27ac	chr7_95435208_95435577_+	0	2.17958	0.0933024	0.459019	2.51843	1.47245	0.107647	2.44509	25.1105	14.0332	13.4885	13.2572
H3K27ac	chr1_62689217_62690623_+	0.449334	2.71745	0.489738	0.783042	1.20335	0.835932	0.213299	0.710936	18.1338	9.59988	9.78057	8.69826
H3K27ac	chrX_40174040_40175643_-	0.112604	1.08137	0.0214776	0.105663	0.706541	0.285431	0.0557541	0.35553	13.7177	7.36098	6.54049	7.64644
H3K27ac	chr19_57279151_57279572_-	0.643126	1.17145	0.255714	0.402323	3.1455	0.339627	0.121308	0.805883	14.932	8.06551	8.27441	4.96776
H3K27ac	chr2_173966060_173966623_+	0.320611	3.82532	0.978432	0.752122	2.04265	2.38728	0.264576	1.26535	47.3624	26.5374	26.4919	16.2064
H3K27ac	chr1_78002413_78004577_+	0	0.258919	0.365923	0.469625	1.0387	0.158576	0.119312	0.584333	3.47719	1.2553	1.59413	1.09219
H3K27ac	chrX_154541754_154542124_+	0	0.662517	0.744402	0.228889	0.80058	0.154576	0.026839	0.0962692	15.5982	5.39163	5.30162	4.30808
H3K27ac	chr7_6077575_6077713_+	0.654	0.342819	0.249482	0	5.46186	1.55416	0.179899	3.28547	72.102	19.8639	23.0781	14.5379
H3K27ac	chrX_16771494_16771783_-	0	0.0605861	0.11913	0	0.30146	0.692651	0	0.249746	7.33076	2.3866	2.2235	1.14115
H3K27ac	chr1_155307822_155308367_-	0.41952	0.314737	0.112606	0.335688	3.45613	0.590505	0.108138	0.281036	14.7747	5.2343	5.72217	3.37115
H3K27ac	chr3_123603995_123604880_+	0.517743	0.667126	0.630218	0.239234	4.1522	0.795248	0.151222	1.15227	18.4139	4.3356	7.21104	4.28611
H3K27ac	chr18_23140803_23141847_+	0.345793	2.06289	0.593596	1.13568	3.72188	0.465654	0.142678	1.09179	25.5412	7.60265	10.7552	6.37049
H3K27ac	chr8_143906448_143906722_-	0.782294	0.198337	0.0663594	0.409536	3.22639	0.17146	0.186623	0.700477	16.8347	4.09164	7.54056	3.12606
H3K27ac	chr15_63473635_63473890_-	0	0.48065	0.67507	2.65691	5.87646	1.68215	0.2726	1.11748	40.6815	14.3147	18.8335	9.48419
H3K27ac	chr2_222709163_222709299_-	0.0474013	0.137942	0.634636	0.0997938	4.80491	0.945747	0.247851	1.50709	44.168	15.9941	21.0628	6.55875
H3K27ac	chr20_50165562_50166004_-	0.61257	0.73814	0.584195	0.766416	6.17935	1.19692	0.381939	3.27536	59.8323	17.5093	29.727	16.6015
H3K27ac	chr4_113147174_113147535_-	0	0.339517	0.28611	0.469191	1.39974	1.42587	0.165049	2.66407	35.0097	12.2279	15.4582	11.7239
H3K27ac	chr4_69055414_69056739_-	0.493395	4.08088	0.387935	0.529514	2.80959	0.395638	0.280049	0.818839	6.83265	2.57746	3.94776	2.52069
H3K27ac	chr7_94651051_94651940_-	0.203042	3.72247	0.154909	0.476316	3.822	0.0965015	0.201066	0.721207	7.39588	2.33948	3.57609	1.79302
H3K27ac	chr22_41105781_41106767_+	0.2746	2.67118	2.65896	0.343566	3.0494	0.319029	0.162653	0.269693	9.11333	2.36761	3.45581	1.89907
H3K27ac	chr6_129694509_129698344_-	0.800148	5.15465	0.49376	1.12624	5.35227	0.544342	0.282247	0.826635	18.0399	3.85157	8.92477	4.02744
H3K27ac	chr19_54020525_54020764_+	0.424826	0.4216	0.364315	0	1.86163	0.611127	0.151416	0.650258	3.39015	1.43689	2.35563	0.95825
H3K27ac	chr13_33272034_33273836_-	0.200337	1.82867	0.229269	0.469972	3.88713	0.285649	0.159813	0.642418	8.1082	2.63808	5.23638	2.37918
H3K27ac	chr22_50640553_50640893_+	0.348821	0.445946	0.107449	0.0553523	4.04314	0.641955	0.193067	0.29755	9.03696	2.22917	5.44152	2.82048
H3K27ac	chr15_61907469_61908154_-	0.395264	0.23005	0.653389	1.23634	3.58663	0.292228	0.0869818	0.737484	7.35881	2.16871	3.99923	1.60482
H3K27ac	chr20_22411376_22411597_-	0	0.39614	0.623142	1.14962	8.98815	0.776378	0.314538	1.77292	19.5033	5.18556	9.64118	4.22809
H3K27ac	chr19_45720629_45720851_-	0.406541	1.42461	1.08559	0.381482	5.41569	0.515254	0.0894633	0.300841	13.163	3.44147	5.78912	2.7235
H3K27ac	chr4_39622254_39624387_-	0.234376	0.366111	0.385685	0.205138	1.55687	0.15399	0.0804737	0.23804	2.67595	0.851429	1.34514	0.666128
H3K27ac	chr12_46382313_46382904_-	0.916264	1.92574	0.11651	0.429893	4.92365	0.14516	0.268844	0.452026	12.114	5.74548	5.95152	4.9292
H3K27ac	chr15_42392988_42393608_+	0.00970452	0.867154	0.0241291	0.828677	5.34243	0.764114	0.125999	1.06715	16.8653	6.80029	6.7414	5.95456
H3K27ac	chr20_406746_407018_-	0.663618	3.47613	0.126576	2.49085	11.5309	1.15648	0.365089	1.70241	33.573	13.5761	16.6616	9.09351
H3K27ac	chr4_123413679_123414204_+	0.189099	0.402957	0.0753974	0.203064	4.00993	0.660974	0.157554	0.350093	11.4231	3.56068	4.53691	1.98451
H3K27ac	chr9_96384574_96384872_+	0.585901	0.233128	0.0566947	0.170515	1.09265	0.101835	0.0682121	0.149189	3.07408	1.23109	1.16802	0.516881
H3K27ac	chr2_240597657_240597872_+	1.67911	0.81439	0.320266	0	6.15932	0.266015	0.092376	0.579854	11.8927	4.5406	3.61802	2.81217
H3K27ac	chr16_70726198_70726469_-	1.33213	1.93831	0	0	12.4736	0.949703	0.109931	0.657189	41.7841	20.361	11.7312	9.12706
H3K27ac	chr4_139665054_139665437_-	0.47129	1.07733	0.0324609	0.294827	5.31802	0.216883	0.144868	0.529695	12.8275	5.54505	4.30289	1.10126
H3K27ac	chr9_114175561_114176837_+	1.34388	2.05145	0.215853	0.398224	6.54098	0.179289	0.0700422	0.502471	14.485	6.32015	3.71073	1.89535
H3K27ac	chr6_7480454_7480565_-	0.406541	0.249758	0.310167	0.381482	0.627906	0.386441	0.178927	0.641795	1.20661	0	0.533209	0.247591
H3K27ac	chr2_38550087_38550190_+	0.306682	0.0453317	0.701942	0.0822223	0.526303	0	0.42207	0.540346	1.49735	0.163526	0.394027	0
H3K27ac	chr7_74570303_74570528_+	0.133707	0.100458	0.338335	0.0537708	0.309767	0.127096	0.0702151	0.263849	0.91995	0	0.151453	0
H3K27ac	chr1_64909676_64910274_-	0.603692	3.62576	0.153528	1.58615	3.46384	0.213163	0.204439	0.305268	6.30373	1.00079	0.657467	0.36766
H3K27ac	chrX_129506739_129507014_-	0.656378	0.955057	0.25039	0.92388	0.633614	0.207975	0.144443	0.259052	2.12523	0.308689	0.122984	0.199873
H3K27ac	chr3_32703962_32704810_+	0.851434	1.33179	0.324798	0.798953	0.760263	0.0337224	0.105394	0.441045	4.56593	0.90095	0.957189	0.648175
H3K27ac	chr1_32946063_32946210_-	1.29614	1.56036	0.234208	0.576116	2.52871	0	0.270216	0.266541	6.46063	0.57748	1.19638	0
H3K27ac	chr7_32515125_32515707_+	1.08551	2.47699	1.24227	0.436541	4.09663	0.0491351	0.304283	0.428415	9.84411	2.11495	1.85956	0.661094
H3K27ac	chr11_12803684_12804770_+	0.83105	4.17581	0.28532	0.389912	8.80847	0.289653	0.192025	0.557581	15.8756	3.79111	1.37027	1.06286
H3K27ac	chr9_109083047_109083644_-	0.604704	0.953191	0.230677	0.709288	3.88182	0.287403	0.116437	0.298322	5.99613	0.710968	0.849765	0.368276
H3K27ac	chr20_63727695_63728044_+	0.517204	3.31123	0.690544	0.242662	12.1612	0.491632	0.354884	0.640439	17.0601	2.82965	2.27732	2.05866
H3K27ac	chr3_188297443_188298143_+	0.128931	2.45131	0.0491837	0.362953	5.37667	0.408523	0.255354	0.559737	8.45349	1.0308	1.40114	1.25635
H3K27ac	chr19_51360648_51360883_-	0.768102	1.57537	0.146505	0.360379	3.13048	0.0243375	0.142686	0.298871	4.69762	2.053	0.757967	0.150361
H3K27ac	chr9_94828646_94831900_+	0.263869	0.536536	0.100563	0.386023	0.91545	0.0764574	0.266354	0.270233	1.28052	0.383212	0.282506	0.162058
H3K27ac	chr9_112118665_112118787_-	0.419203	0.0330306	0.0944736	0.694172	1.67364	0.0146499	0.00452205	0.310979	2.49525	0.447448	0.585239	0.0250297
H3K27ac	chr1_150606599_150607162_+	0.520548	0.802507	0.00985227	0.601698	1.62633	0.0554108	0.168055	0.346691	3.37376	0.753903	0.227416	0.148927
H3K27ac	chr2_43809105_43811187_-	0.838075	0.382182	0.248044	1.01692	3.16653	0.200991	0.240413	0.690144	5.96207	1.19148	0.61189	0.272875
H3K27ac	chrX_129148037_129148284_-	0.548089	0.327833	0.175464	0.377157	3.4747	0.158284	0.186279	0.50662	5.93277	0.927226	0.163237	0.0111266
H3K27ac	chr6_13635668_13636672_-	1.1686	0.592947	0.925868	0.759164	1.5793	0.142413	0.217599	0.478949	2.11015	0.591859	0.707404	0.656955
H3K27ac	chr1_155457788_155459577_-	0.882845	0.381623	0.965861	0.766887	2.11099	0.0946649	0.135471	0.189895	3.19687	0.560513	0.569434	0.141672
H3K27ac	chr7_137890997_137891387_-	1.61991	1.21219	1.67729	1.08576	5.22732	0.0733246	0.280089	0.547994	7.11816	0.435331	1.47423	1.12749
H3K27ac	chr8_31090532_31090833_+	1.4992	0.349024	0.228761	0.562718	1.27354	0	0.0989743	0.414182	2.91249	0.141013	0.112361	0
H3K27ac	chr10_34427676_34428978_-	0.901134	0.510223	0.421763	0.520362	1.07007	0.220734	0.282767	0.228006	1.48691	0.55591	0.372322	0.379944
H3K27ac	chr10_99849950_99850601_+	3.74317	0.753092	0.846171	0.130091	4.17543	0.131782	0.167795	0.355649	7.18204	0.782392	0.779278	0.337728
H3K27ac	chr22_31645955_31647190_-	2.19446	0.964505	0.712577	0.480019	2.83236	0.266054	0.0866607	0.336625	4.30212	0.965938	0.564547	0.313769
H3K27ac	chr17_32198533_32198694_+	0.342572	0.236669	0.458233	0	0.278081	0.165989	0.107083	0.054849	1.50748	0.0292925	0.0770243	0.0379332
H3K27ac	chr19_18135267_18135450_+	0.145819	0.0313798	0.208739	0	0.501323	0.168688	0.076204	0.0253924	0.826928	0.0438539	0.176012	0.0376918
H3K27ac	chr5_446727_446842_+	0.23544	0.0674274	0.184617	0.0818251	0.659638	0.281822	0.0985192	0.0916302	1.27052	0.405993	0.163756	0.159319
H3K27ac	chr3_149701900_149702078_+	0	0.377075	1.41841	0	0.962584	0.428414	0	0.817117	1.02605	0.238454	0.823349	0
H3K27ac	chr6_116326287_116326492_+	0	0.170823	0.167944	0	0.424985	0.557983	0.193764	0.347508	0.356365	0	0.494937	0
H3K27ac	chr6_116064436_116064799_-	0.248628	0.337646	0.0948446	0.233303	0.624014	0.472671	0.246209	1.12845	0.402506	0.233855	0.465849	0.151419
H3K27ac	chr8_47373287_47373507_+	0	0.125067	0.156494	0	0.633614	0	0.27083	0.733345	0.332068	0	0	0
H3K27ac	chr8_89404247_89404368_+	0	0.313529	0	0	0.216005	0	0.410348	0.735943	0.603759	0	0.27951	0
H3K27ac	chr10_76471967_76472131_+	0	0.320294	0.20993	0	0.106246	0.17437	0.181654	0.434386	0.890913	0	0.412447	0.670307
H3K27ac	chr3_60556893_60557073_-	0	0.389097	0.956349	0	0	0.31774	0.220676	0.59366	0.811721	0	0.375785	0.610724
H3K27ac	chr2_197180729_197180908_-	0	0.391271	0.384677	0	0	0.958545	0.221909	0.397985	0.816255	0	0	0.307068
H3K27ac	chr2_197285056_197285288_-	0.389017	0.226414	0.296798	0	0.0751052	1.10935	0.171214	0.460598	0.944675	0.365903	0.145779	0.473838
H3K27ac	chr22_24688941_24689079_+	0.327	0	0.498965	0	0.168352	0.79435	0.407771	0.38717	0.441152	0	0.122539	0
H3K27ac	chr2_72501791_72501956_-	0.241169	0.0648495	0.278211	0	0.290407	0.433282	0.541659	0.248542	0.664135	0.0367487	0.0341623	0
H3K27me3	chr2_143977382_143977726_-	0.524721	0.254497	0.300249	0.492378	0.101305	0.498778	0.548483	0.983681	0.424738	0.61693	0.294948	0.319565
H3K27me3	chr2_205159299_205159768_+	0.192435	0.149334	0.146817	0.361147	0.0743045	0.304868	0.698729	0.721506	0.155767	0.362002	0.144225	0.35159
H3K27me3	chr10_32780074_32780361_-	0.0628934	0.28417	0.11996	0.115926	0.0607122	0.313153	0.177947	0.873942	0.254547	0.325361	0.117842	0
H3K27me3	chr2_175788083_175788246_+	0	0.322258	0.211218	0.519564	0	0	0.365537	1.52968	0.448189	0.520795	0.207489	0.33721
H3K27me3	chr14_32267253_32267480_-	0.198793	0.385669	0.227502	0.932698	0.115139	0.503905	0.634322	1.05917	0	0.654435	0	0.121069
H3K27me3	chr15_21290015_21290401_-	0	0.249486	0.222983	0.329102	0.0677114	0.703802	0.205812	0.845889	0	0.329882	0.0876183	0
H3K27me3	chr6_126582045_126582757_+	0	0.221326	0.580257	0.356836	0.0734174	0.32131	0.181314	0.750413	0	0.476907	0.0475009	0
H3K27me3	chr1_45802116_45802300_-	0	0.0951597	0	0.460266	0.946978	0.310833	0.215879	1.64547	0	0.922712	0.367616	0.896172
H3K27me3	chr2_77205422_77205687_-	0	0.132146	0	0.319581	0.591772	0.971205	0.187366	1.47855	0	0.160169	0.25525	0.829663
H3K27me3	chr2_191925211_191928008_+	0.32859	0.271837	0.462207	0.756963	0.655248	0.302177	0.304275	0.789297	0.245954	0.40214	0.304113	0.165876
H3K27me3	chr2_151983555_151986222_-	0.203042	0.262608	0.154909	0.825614	0.444267	0.226405	0.294462	0.801341	0.273921	0.238722	0.177536	0.123656
H3K27me3	chr6_53593145_53594047_-	0.400231	0.252352	0.229015	0.657232	0.444303	0.285332	0.297252	1.02673	0.242976	0.423507	0.187476	0.060937
H3K27me3	chr17_43812925_43813224_-	0.301846	0.234239	0.230291	0.566482	0.466205	0.382563	0.0664242	0.714775	0	0.283911	0.45245	0.36766
H3K27me3	chr20_23582485_23582720_+	0.384051	0.43463	0	1.53161	2.22439	0.851814	0.316928	1.7894	0.310872	0.361232	0.503712	0.467789
H3K27me3	chr21_6367116_6367290_+	0	0.955972	0.593596	2.59583	2.87069	0.684785	0.922654	3.46302	0.839711	1.07738	1.03665	1.36887
H3K27me3	chr2_114074348_114074775_+	0	0.246033	0.241887	0.39667	0.408066	0.602739	0.441869	0.625637	0	0.298207	0.475232	0
H3K27me3	chr14_45036932_45037093_+	0.204846	0.321522	0.183313	0	0.268445	0.797092	0.270735	0.477747	0	0.259971	0.574765	0.144146
H3K27me3	chr4_94316815_94317053_+	0.37921	0.147138	0	0	0.292847	0.720923	0.333796	0.448987	0	0.356679	0.142104	0
H3K27me3	chr14_31980318_31980560_+	0.932356	0.477765	0.599101	1.11985	0.648015	0.931837	0.930452	1.6804	0.603759	0	0.698774	0.681387
H3K27me3	chr14_25266332_25266623_-	0.674307	0.293915	0.412766	0.645036	0.390656	0.602331	0.683797	0.739889	0.176522	0.333046	0.230279	0.238519
H3K27me3	chr16_51169590_51169774_+	0.4905	0.0951597	0.374224	0.920533	0	0.777082	0.377788	0.871132	0	0	0	0.298724
H3K27me3	chr18_8902747_8903052_-	0.0739771	0.177169	0.291608	0.555338	0.0652905	0.560994	0.504675	0.596093	0.0798414	0	0	0.180214
H3K27me3	chr1_58366425_58366732_-	0.293981	0.285169	0.560726	0.55172	0.113514	0.372594	0.58224	0.638136	0	0.41477	0.44066	0.17904
H3K27me3	chr2_156035155_156035555_-	0.45126	0.525281	0.430357	0.423445	0	0.92939	0.620651	0.623343	0	0.318336	0.422758	0.274826
H3K27me3	chr10_58767676_58767833_+	0	0.557624	0.21929	0	0.33295	0.364288	0.56926	0.226877	0	0.270349	0	0
H3K27me3	chr11_87338786_87338992_+	0.438117	0.424985	0.501387	0	0.0845845	0.416455	0.819501	0.432277	0	0.412085	0	0
H3K27me3	chr1_175914391_175914573_-	0.49589	0.384821	0.567504	0	0	0.157124	0.327377	0.293568	0	0	0	0
H3K27me3	chr1_245848319_245848506_-	0.482631	0.439587	0.575344	0	0.341959	0.168215	0.331162	0.380093	0.0824743	0.0252197	0	0
H3K27me3	chr2_228102913_228103046_-	0.207148	0.133093	0.827278	0.070751	0.493421	0.394189	0.408879	0.429224	0.0933425	0.0638267	0.0292769	0.0459191
H3K27me3	chr22_17704924_17705034_+	0.273491	0.437734	0.730303	0	0.290407	0.259969	0.293399	0.269846	0	0	0	0.249842
H3K27me3	chr6_29635441_29635549_-	0.515328	0.40531	0.982915	0	0.28234	0.529567	0.252858	0.282963	0	0	0.140919	0.169646
H3K27me3	chr5_59113184_59113417_-	0	0.0751475	1.03433	0.363472	0.0747828	0.613661	0.12786	0.458622	0	0.182166	0.290306	0.471804
H3K27me3	chr2_197231609_197231781_-	0	0.0169665	1.201	0.492378	0	0.332519	0.173205	0.647159	0	0.246772	0.196632	0.319565
H3K27me3	chr3_99169938_99170104_+	0	0.117198	1.45181	0.510175	0	0.344537	0.2738	0.687744	0	0.255691	0	0.662231
H3K27me3	chr10_19892177_19892419_-	0	0	0.853601	0	0	0.354503	0.451383	0.367971	0	0.350783	0	0.227129
H3K27me3	chr6_104556952_104557126_-	0	0.134171	0.989327	0	0	0.575219	0.0760952	0.588875	0	0.243935	0	0.315892
H3K27me3	chr2_197041743_197042168_-	0.212358	0.123596	0.567059	0.398536	0.0409986	0.605575	0.210291	0.921919	0	0.19974	0.159156	0.38799
H3K27me3	chr6_57857923_57858183_-	0.188989	0.243893	0.542084	0.377848	0.129751	0.674503	0.386061	0.614431	0.056196	0.29788	0.23755	0.0563746
H3K27me3	chr16_32129078_32129225_-	0	0.20386	0.839025	0.480439	0.0395111	0.684857	0.78348	0.568278	0.11596	0.279452	0.0386136	0.0908074
H3K27me3	chr2_23421676_23422617_+	0.383643	0.359739	1.20738	1.07999	0.259237	1.91454	0.675395	0.880081	0.465812	0.631484	0.251588	0.292057
H3K27me3	chr2_72162197_72162543_-	0	0.10121	0.796036	0.734298	0.0503595	1.07444	0.401809	0.617681	0.211141	0.368018	0.195495	0.317718
H3K27me3	chr10_23138479_23138589_+	0.328189	0.455547	0.605108	0.192475	0.142563	0.714915	0.4243	0.286679	0.132827	0.482327	0	0.266498
H3K27me3	chr14_39441304_39441623_+	0.565843	0.666539	0.974245	0.820583	0.327732	0.941268	1.0345	0.585966	0.114506	1.2096	0.212042	0.344609
H3K27me3	chr18_22857010_22857186_-	0	0.497426	0.586851	0	0.0990023	0.487442	0.338537	0.708345	0	0.72349	0.192163	0.312302
H3K27me3	chr2_177803297_177803987_-	0.02616	0.4133	0.73528	0.0511407	0.0782835	0.3146	0.349222	0.654621	0.105877	0.455205	0.107834	0.11949
H3K27me3	chr2_159171543_159171676_+	0	0.48233	0.50478	0	0.152846	0.250847	0.108975	0.342481	0	0.638267	0	0.137757
H3K27me3	chr5_43478881_43479209_-	0	0.373676	0.524826	0.258198	0.106246	0.0871848	0.302757	0.271491	0	0.647024	0.103112	0.167577
H3K27me3	chr9_137524250_137524473_-	0	0.157035	0.617553	0	0.156273	0	0.356248	0.479188	0	0.951676	0	0.246481
H3K27me3	chr2_169222068_169222260_-	1.41019	0.273584	0.358631	0.441089	0.181504	1.19153	0.206884	1.02035	0	0.442133	0.176149	1.14511
H3K27me3	chr9_41966148_41966666_-	0.705638	0.0828146	0.152868	0.359683	0.0723213	0.394721	0.0642218	0.366167	0	0.0573578	0.0946717	0.392609
H3K27me3	chr13_110173094_110173463_-	0.489171	0.142353	0.186605	0	0.0472206	0.697478	0.618969	0.19306	0	0.230053	0	0.297914
H3K27me3	chr7_78399095_78399321_-	0.79869	0.15495	0.609355	0.37473	0	1.26534	0.439399	0.0788045	0	0.375617	0	0.729627
H3K27me3	chr11_14380356_14380457_+	1.21627	0.248921	0	0	0.657837	2.13037	0.224734	0.459666	0.0657559	0.084049	0.272042	0.114889
H3K27me3	chr6_31798113_31798276_-	0.767481	0.0983187	0.0754351	0.0938102	0.0842394	0.809945	0.0381273	0.0316846	0.224095	0.171428	0.159423	0.0505815
H3K27me3	chr16_1754976_1755136_+	1.69223	0.109434	0	0	0	1.07237	0.0620651	0.556557	0	0	0	0
H3K27me3	chr18_26169683_26170235_-	0.837938	0.154723	0.187112	0.153422	0.245859	0.740818	0.225998	0.282132	0.104774	0.230678	0.258693	0.149362
H3K27me3	chr2_77431925_77432194_-	0.880712	0.205849	0.212492	0.629658	0.229432	0.591839	0.168523	0.224996	0	0.173566	0.38504	0
H3K27me3	chr4_55479699_55480140_-	0.613959	0.119111	0.0780693	0.576116	0	0.389069	0	0.121155	0	0.0962466	0.0766908	0.124638
H3K27me3	chr20_34200568_34200729_+	2.24229	0.489393	0.748447	1.57806	0.487017	2.30904	0.431757	0.958706	0	0.527264	0	0.170699
H3K27me3	chr1_25293348_25293518_-	0.398171	0.137328	0.118137	0.249085	0	0.728933	0.0584142	0.0698424	0	0	0	0
H3K27me3	chr4_159307890_159308017_+	0.710646	0.55837	0.271091	0.666842	0.2744	0.990749	0.273673	0.168244	0	0	0	0
H3K27me3	chr1_3561231_3561499_-	0.673523	0.457335	0.513859	0	0.130033	0.746926	0.0741076	0.132909	0	0.158376	0.252393	0
H3K27me3	chr6_47838533_47838687_-	0.812248	0.505778	0.670686	0	0.226291	0.687061	0.19345	0.246234	0	0.551231	0.219615	0
H3K27me3	chr6_319178_319920_+	1.70287	1.20347	1.11359	1.02722	0.187864	1.19474	0.468416	0.816083	0.29537	0.514829	0.546965	0.148154
H3K27me3	chr5_1287647_1288386_-	0.854891	0.663414	0.419292	0.114599	0.0943134	0.464356	0.107501	0.144599	0	0.114871	0.183062	0.0743778
H3K27me3	chr9_93502029_93502571_+	1.16562	0.646103	0.762256	0.156253	0.0321483	0.369329	0.129662	0.230016	0.134788	0.0783114	0.0623997	0.101412
H3K27me3	chr3_136837431_136838143_+	0.760551	0.648429	0.725321	0.118945	0.122362	0.39064	0.099623	0.217064	0	0.125851	0.142503	0.154397
H3K27me3	chr8_43013155_43013327_+	0.524721	0.407195	0.600498	0	0	0.332519	0	0	0	0	0	0
H3K27me3	chr8_108423122_108423320_-	0.683727	0.265073	0.579606	0.142574	0	0.79435	0.300922	0.626142	0	0.0491259	0.213514	0
H3K27me3	chr1_120538404_120538570_-	0.81553	0.193377	0.518503	0.255087	0.0349888	0.832632	0.289139	0.303983	0	0.511383	0.135826	0
H3K27me3	chr1_148972344_148972510_+	0.81553	0.193377	0.518503	0.255087	0.0349888	0.832632	0.289139	0.303983	0	0.511383	0.135826	0
H3K27me3	chr19_18033171_18033436_+	0.510861	0.0991097	0.779515	0.319581	0.164381	0.701426	0.16863	0.571258	0	0.160169	0.319063	0
H3K27me3	chr1_114914403_114914695_-	0.618165	0.269836	0.766389	0.145015	0.119345	0.293801	0.20405	0.365955	0	0.145359	0.28956	0
H3K27me3	chr2_11671965_11672267_+	0.829017	0.0966219	0.790401	0.0727775	0.221843	0.616979	0.205496	0.223705	0.034723	0.149976	0.29151	0.0260006
H3K27me3	chr11_36146098_36147091_+	0.00826257	0.104433	0.374161	0.597002	0.109984	0.511168	0.268611	0.316989	0	0.128232	0.00425738	0.110705
H3K27me3	chr11_36407117_36407357_+	0	0.216841	0.57381	1.05861	0.0798618	1.01875	0.215159	0.393955	0.319615	0.0442133	0.0140919	0
H3K27me3	chr7_39613634_39613831_-	0	0.26664	0.524293	0.859787	0.0884487	0.870963	0.151225	0.542431	0	0	0	0
H3K27me3	chr7_35039350_35039503_+	0	0.228881	0.46612	1.10705	0.341655	0.760974	0.259619	0.814828	0.0238741	0	0.236839	0
H3K27me3	chr5_75652824_75653049_+	0	0.0933834	0.306032	0.752791	0.387209	0.762576	0.132406	0.336407	0	0.188643	0.150314	0
H3K27me3	chr6_118586242_118588505_-	0.0797632	0.263458	0.460214	0.723518	0.374718	0.840333	0.257366	0.55729	0.201764	0.231949	0.216703	0.145732
H3K27me3	chr1_72273995_72274275_-	0.322329	0.448157	0.553316	0.907382	0.12446	0.714915	0.336925	0.445245	0.26091	0.227383	0.120788	0
H3K27me3	chr2_113013130_113013443_+	0.353364	0.489391	0.364846	1.06179	0.563271	0.858812	0.214041	0.492267	0.0505705	0.299464	0.160043	0.021951
H3K27me3	chr5_43270233_43270395_-	0	0.324248	0.425044	1.04554	0.215116	0.882611	0.367793	0.879497	0	0.524009	0.20877	0
H3K27me3	chr6_11521246_11521418_+	0	0.325756	0.400332	0.984756	0.101305	0.831297	0.288675	0.828363	0.424738	0.246772	0	0
H3K27me3	chr5_77799769_77800052_-	0	0.313478	0.243311	0.598509	0	0.757861	0.421078	0.381789	0	0.299963	0	0
H3K27me3	chr2_112936871_112937047_+	0.512796	0.298455	0.586851	1.44356	0	2.11225	0.39496	0.708345	0	0.482327	0	0
H3K27me3	chr6_150828411_150828630_+	0.206055	0.0799515	0.314416	0.902318	0.0994543	0.848758	0.037787	0.426947	0	0.387623	0	0
H3K27me3	chr2_15144779_15144957_-	0	0.688571	0.193419	1.42734	0.0978899	1.28524	0.111578	1.20066	0	0.476907	0	0.617587
H3K27me3	chr2_156003886_156004053_-	0.0600479	0.511259	0.195091	0.57921	0.277333	0.926437	0.31242	0.693031	0	0.2824	0.183231	0.164566
H3K27me3	chr3_23385144_23385729_+	0	0.239444	0.411966	0.434303	0.0595706	0.586597	0.135801	0.456662	0	0.14511	0.0578131	0.0939576
H3K27me3	chr1_162943846_162944017_+	0	0	0.201337	0.990515	0	1.00339	0.174218	0.312453	0	0	0	0.321434
H3K27me3	chr2_95551371_95551524_-	0	0.11444	0.225023	1.10705	0.22777	2.05597	0.129809	0.58202	0	0.277417	0.22105	1.437
H3K27me3	chr2_101446866_101447037_-	0	0.921546	0.201337	0.990515	0.407588	1.33785	0.232291	0.312453	0	0.248215	0.197782	0
H3K27me3	chr11_36411578_36411864_+	0	0.36733	0.12038	0.592231	0.182773	1.6998	0.104165	0.186816	0	0.148408	0.118254	0.384372
H3K27me3	chr2_176208309_176208698_+	0.0558934	0.178804	0.153409	0.503151	0.0940649	0.817571	0.133171	0.100533	0.00939008	0.0218225	0.0608598	0.0282597
H3K27me3	chr4_53903942_53904107_-	0	0.318352	0.417316	1.02653	0.316807	1.90644	0.361106	0.215876	0	0	0	0
H3K27me3	chr4_53647642_53647816_-	0	0.270908	0	0.486718	0	0.903916	0.114143	0.255888	0.419855	0	0	0
H3K27me3	chr6_148167515_148167764_+	0	0.56255	0.276535	0.680233	0.27991	1.60784	0.398812	0.858304	0.586786	0	0	0.441488
H3K27me3	chr2_101437085_101437549_-	0.492755	0.188428	0.375635	0.752892	0.189328	1.19409	0.07132	0.369006	0.0918434	0	0.077177	0.177689
H3K27me3	chr7_141283811_141284365_+	0.16291	0.284448	0.6836	0.917209	0.188712	1.54855	0.1434	0.482215	0	0.0766151	0.183144	0.19843
H3K27me3	chr14_30778616_30778803_-	0.482631	0.468165	0.73644	1.35865	0.465893	1.988	0.69035	1.52383	0.390668	0.226977	0.542577	0.293932
H3K27me3	chr6_159514251_159514665_-	0.218	0.211466	0.0831608	0.409126	0.0420879	1.10518	0.143919	0.989434	0	0	0	0.132766
H3K27me3	chrY_11169367_11169554_-	0.281535	0.666355	1.79507	0.452882	0.155298	1.11889	0.431911	0.146034	0.325556	0.472869	0.150716	0.734829
H3K27me3	chr22_25304043_25304361_-	0.16145	0.161074	0.663325	0.0295908	0.188757	0.614884	0.145775	0.118079	0.143583	0.206974	0.0157778	0.416204
H3K27me3	chr2_113028434_113028702_-	0	0.457335	1.02772	0	0.130033	1.49385	0.296431	0.598091	0.272593	0.475128	0	0.820376
H3K27me3	chr22_34566412_34566699_+	0	0.0610083	0.359881	0.295084	0.121424	0.896758	0.242205	0.37233	0	0.443674	0	0.191516
H3K27me3	chr11_134079304_134080542_+	0	0.223621	0.231169	0.239428	0.0591135	0.906926	0.35779	0.326458	0.064375	0.20571	0.0312215	0.0443984
H3K27me3	chr4_49319640_49319923_-	2.3267	3.34543	7.53446	7.03916	2.562	21.299	10.5006	7.67165	1.48261	3.79454	2.93988	2.92319
H3K27me3	chr8_11139830_11140521_-	0	0.228053	0.498243	0	0.0756486	1.3243	0.215566	0.386609	0.105723	0.0614251	0	0.0795444
H3K27me3	chr17_76968271_76968463_-	0.0783438	0.216117	0.934433	0.477846	0.306385	2.12972	0.172034	0.168154	0.0422771	0.157203	0.0146791	0.0477129
H3K27me3	chr6_45456058_45457137_+	0.167288	0.259639	0.44671	0.313954	0.129189	0.980607	0.16566	0.346623	0.0677061	0.236023	0.0313445	0.0509409
H3K27me3	chr7_30657082_30658278_+	0.301846	0.11956	0.489369	0.0708102	0.0728445	0.741216	0.0996363	0.249178	0	0.106467	0.0565563	0.137873
H3K27me3	chr20_59060642_59060918_-	0.397602	0.176461	0.963531	0.0191778	0.0845603	2.66704	0.589934	0.694168	0.0359888	0.521162	0.122539	0.0658968
H3K27me3	chr8_41657222_41657492_+	0.334267	0.129699	0.637566	0	0.12907	1.27096	0.220676	0.263849	0	0.314406	0.125262	0
H3K27me3	chr9_134844952_134845310_-	0.504201	0.0978178	0.865523	0	0.097343	2.15673	0.166432	0.298488	0.204064	0.118561	0.0944711	0
H3K27me3	chr4_188493488_188493848_+	0.2507	0.0972743	0.38254	0.235247	0	0.714915	0.275845	0.197887	0.20293	0	0	0
H3K27me3	chr4_49314352_49314508_-	4.5606	5.3578	17.5221	12.0327	4.43385	31.8316	22.6275	10.0215	3.0491	5.28867	4.39229	2.79585
H3K27me3	chr11_87372703_87372990_+	0	0.0610083	0.599801	0.295084	0.121424	1.19568	0.103802	0.434386	0.509093	0	0	0.191516
H3K27me3	chr11_86639905_86640072_-	0	0	0.412318	0	0	1.54113	0.237854	0.213291	0.437454	0	0.202519	0
H3K27me3	chr2_96393574_96393777_-	0.0456291	0.186132	0.761359	0.417187	0.419839	2.06133	0.407954	0.369875	0.658876	0.229091	0.122639	0.216182
H3K27me3	chr6_166612342_166612502_-	0	0.218867	0.215179	0.529306	0	3.7533	0.186195	0.333934	0	0	0	0
H3K27me3	chr14_85534092_85534907_+	0	0.128903	0.295706	0	0.171037	1.4386	0.121846	0.284083	0	0.0520795	0.124493	0.202326
H3K27me3	chr2_176155074_176156059_+	0.0916264	0.302192	0.629152	0.429893	0.902177	2.52579	0.201633	0.379702	0	0.258547	0.274686	0.279011
H3K27me3	chr14_66380741_66380985_-	0	0.143519	0	0	0	0.937594	0.244191	0.145982	0	0.173954	0.138609	0
H3K27me3	chr12_101230116_101230426_+	0	0.341272	0.16659	0	0.462181	2.24724	0.20021	0.0499069	0.235661	0.456395	0.262956	0.177307
H3K27me3	chr13_110398376_110398516_+	0	0.0373216	0.0735653	0	0.578739	3.3845	0.415738	0.189703	0.326138	0.482327	0.0549904	0
H3K27me3	chr2_222558722_222558913_-	0.472524	0.183344	0.540763	0.443398	0.182454	1.19776	0.155975	0.466225	0.382486	0.222224	0.354143	0.575552
H3K27me3	chr11_13740262_13740555_+	0.251128	0.0609468	0.141806	0.0412916	0.177194	0.980349	0.0911226	0.182771	0.124667	0.257022	0.0673335	0.431325
H3K27me3	chr15_70577070_70577331_-	0.345793	0.134171	0.13191	0	0	0.98609	0.15219	0.272947	0.279904	0.162624	0	0.421189
H3K27me3	chr2_18796521_18798811_+	0.354702	0.321821	1.47473	0.57453	1.22998	1.82171	0.402271	0.455805	0.130797	0.296557	0.354452	0.339414
H3K27me3	chr6_147940977_147942671_+	0.278738	0.240136	0.734198	0.449942	0.684804	0.797198	0.262911	0.371033	0.172503	0.229888	0.262634	0.198738
H3K27me3	chr11_121360367_121360541_-	0.259345	0.100629	0.593596	0.243359	0.15021	0.821742	0.0570714	0.20471	0	0.121968	0.194372	0
H3K27me3	chr6_56823426_56823978_-	0.280699	0.172807	0.752245	0.306844	0.335281	0.632375	0.118916	0.146321	0.00735254	0.132185	0.227705	0.0257723
H3K27me3	chr14_51015546_51015707_-	0.560572	0.164167	1.06921	0.526019	0	0.976903	0.0925195	0.184806	0.113439	0.0146462	0.210066	0
H3K27me3	chr8_109471832_109471968_+	0.331809	0.128745	0.506303	0.311357	0	0.630807	0.0730178	0.250996	0	0	0	0
H3K27me3	chr16_51326495_51326903_+	0.221206	0.278948	0.759454	0.415142	0.0427069	0.770987	0.316411	0.30556	0.358112	0.208063	0.165788	0.134719
H3K27me3	chr9_5565630_5565869_-	0	0.146522	0.720263	0.354347	0	0.598255	0.0830998	0.223554	0	0	0	0.22998
H3K27me3	chr1_58629912_58630110_-	0.227909	0.309509	0.521645	0.427722	0.396009	1.15542	0.125384	0.404768	0	0.321551	0.0854057	0.416403
H3K27me3	chr7_23025603_23025823_+	0	0.0795881	0.469481	0.38495	0.396009	1.03988	0.0902766	0.242861	0	0	0.15373	0.499684
H3K27me3	chr11_57643829_57644269_+	0.205118	0.238764	0.860714	0.577425	0.43561	0.909892	0.0902766	0.404768	0	0.675258	0	0.249842
H3K27me3	chr6_166467922_166468204_-	0	0.12418	1.22087	0.300316	0.185366	1.41969	0.140857	0.442087	0	0.602053	0.239863	0.389824
H3K27me3	chr11_36313879_36314150_+	0.333033	0.0646103	0.762256	0.312506	0.19289	1.26627	0.219862	0.197157	0	0.626491	0.124799	0
H3K27me3	chr11_86657545_86657768_-	0	0.0172687	0.617553	0.379771	0.0781363	0.654003	0.0890621	0.0843015	0	0.190335	0.0137875	0
H3K27me3	chr17_81377084_81377521_-	0	0.14696	0.636837	0.599007	0.0854689	1.14862	0.16233	0.163019	0	0.38851	0.0773928	0
H3K27me3	chr2_232347874_232348776_+	0.300575	0.212991	0.830539	0.798589	0.214732	1.563	0.186782	0.308971	0.0269974	0.422085	0.254351	0.237878
H3K27me3	chr3_10900701_10900868_+	0	0.733926	0.618477	0	0.313013	1.19866	0.535172	0.106646	0	0	0	0.329133
H3K27me3	chr4_9594673_9594880_+	0.0545	0.320136	0.550709	0	0.276377	1.0906	0.491115	0.0936855	0	0.0273396	0.0816924	0.168171
H3K27me3	chr11_60469537_60469726_-	0	0.185284	0.364324	0	0	0.756524	0.210168	0.376927	0	0	0	0.581642
H3K27me3	chr16_22101317_22101708_-	0.250059	0.542783	0.457874	0.216596	0.301601	0.832433	0.357147	0.649946	0.0934205	0.217109	0.374103	0.421728
H3K27me3	chr6_119759353_119759730_+	0.239395	0.185776	0.73058	0.224639	0.184874	0.834384	0.289747	0.56689	0.193779	0.225171	0	0
H3K27me3	chr2_68564618_68565309_+	0.130611	0.382391	0.847013	0.36768	0.151297	0.786303	0.229937	0.788683	0.211447	0.0614251	0.195778	0
H3K27me3	chr7_35042843_35043027_+	0.4905	0.428218	1.68401	0.460266	0.142047	1.63187	0.161909	1.3067	0	0	0	0
H3K27me3	chr15_71163251_71163362_-	0	0.386468	1.26135	0	0.0392441	0.644068	0.149105	0.459953	0	0	0.101564	0.123796
H3K27me3	chr7_106740186_106740366_-	0	0.214004	0.765079	0	0.0968022	0.63548	0.193092	0.29683	0	0	0	0
H3K27me3	chr10_112011515_112011711_-	0	0.178667	0.351312	0	0	0.437703	0.101331	0.636065	0	0	0	0
H3K27me3	chr11_33472741_33472990_+	0	0.140638	0.414802	0	0	0.574229	0.199406	0.357627	0	0	0	0
H3K27me3	chr11_36297049_36297344_+	0	0.296769	0.700242	0	0	0.678564	0.100987	0.301861	0.495287	0	0.114646	0
H3K27me3	chr7_103204229_103204676_-	0.100953	0.374427	0.654682	0.157884	0.136433	0.693057	0.111079	0.284933	0.326867	0.142432	0	0
H3K27me3	chr12_27056302_27056636_+	0.0405323	0.210855	0.647929	0.0621322	0.235253	0.86479	0.147632	0.184664	0.247217	0.370495	0.0794298	0.0803135
H3K27me3	chr12_49176815_49177075_+	0	0.202031	0.794506	0	0.536135	1.42983	0.305551	0.342496	0.56196	0.163249	0.130079	0
H3K27me3	chr5_77957437_77957763_-	0	0.161129	0.316827	0	0.0534491	0.701757	0.0913843	0.491682	0.224095	0.390596	0	0
H3K27me3	chr7_138938052_138938290_-	0	0.397272	0.289316	0	0.0732118	0.720923	0.250347	0.255673	0	0.178339	0.142104	0
H3K27me3	chr14_53336092_53336320_+	0	0.383978	0.755013	0	0.152846	1.00339	0.0435545	0.312453	0	0.186161	0.148336	0
H3K27me3	chr2_197386732_197386962_-	0	0.165032	0.598758	0	0.227275	0.870331	0.129527	0.478047	0	0.184542	0.294093	0
H3K27me3	chr9_5481389_5481621_-	0	0.226414	0.741995	0	0.15021	0.862829	0.214018	0.383832	0	0.182952	0.291557	0
H3K36me3	chr16_58002988_58003412_+	2.21284	0.902606	0.487197	0.649149	1.24022	0.138857	0.191172	0.58169	0.861496	1.45209	0.571654	0.388905
H3K36me3	chr3_123576429_123577317_-	1.82943	1.20278	0.271396	0.572223	0.843749	0.161017	0.145378	0.300841	0.740421	0.764771	0.380863	0.433284
H3K36me3	chr2_27129525_27129680_-	1.74681	0.225927	0.44424	0.546381	0.899324	0	0.320336	0.114902	0.942643	0.821512	0.436396	0.354614
H3K36me3	chr9_83645782_83646397_-	0.880508	0.341646	0.279907	0.275411	0.198326	0.0464985	0.113029	0.0895098	0.475154	0.690159	0.219972	0.268123
H3K36me3	chr12_120198571_120198717_+	8.34522	4.74341	2.8887	0	3.83894	1.82809	0.0510124	0.583495	3.83621	2.78604	2.33579	4.32945
H3K36me3	chr20_10663056_10663962_-	7.57081	4.3097	1.02602	1.21518	2.94253	0.157818	0.3069	0.589729	4.03172	1.40546	0.895912	0.121336
H3K36me3	chr8_30511892_30512741_+	1.91347	0.977326	0.206139	0.199503	0.788906	0.04888	0.187146	0.214678	1.06126	0.304129	0.119508	0.258964
H3K36me3	chr19_38705529_38706025_+	3.63919	1.02373	0.624712	0	1.01877	0	0.140147	0.143627	1.47288	0.171148	0.136374	0.110817
H3K36me3	chr1_46254758_46254986_+	2.4316	0.800593	0.172574	0	0.649594	0	0.130663	0.125958	0.961248	0.372323	0.148336	0.0344394
H3K36me3	chr10_103797963_103799478_-	2.78215	0.988795	0.249976	0.223601	1.03032	0.151005	0.0721021	0.107685	0.723315	0.392229	0.133943	0.229778
H3K36me3	chr20_50560626_50561362_+	2.57513	1.21329	0.46778	0.230133	0.804931	0.0777082	0.269848	0.351679	0.893334	0.461356	0.367616	0.373405
H3K36me3	chr16_12695167_12695648_-	2.43924	1.02086	0.769454	0.176069	1.01803	0.129008	0.461616	0.222793	0.928163	0.832817	0.140626	0.473416
H3K36me3	chr14_91123408_91123891_+	1.57413	0.921558	0.657366	0.17534	0.698875	0	0.163337	0.149183	0.605009	0.175755	0.181421	0.0758664
H3K36me3	chr1_93599554_93604480_-	2.56502	1.08056	0.896941	0.292268	0.985413	0.0870786	0.177401	0.241724	0.682201	0.277881	0.308959	0.256638
H3K36me3	chr5_176464843_176465360_+	1.79647	0.995871	1.01554	0.213382	0.949996	0.200193	0.14536	0.110426	0.804655	0.419613	0.335025	0.425263
H3K36me3	chr17_74765857_74769409_-	3.84676	1.83089	1.32341	0.365037	2.37951	0.121225	0.125715	0.239992	1.53848	1.13506	0.426817	0.514454
H3K36me3	chr1_40740057_40740934_+	2.88148	1.53731	1.0992	0.5794	1.60932	0.0652146	0.158524	0.203076	1.08291	0.483977	0.269948	0.313371
H3K36me3	chr6_41573948_41575277_+	4.14228	2.12197	1.3226	0.405708	2.74655	0.13032	0.143008	0.300069	1.53766	0.654184	0.377894	0.300537
H3K36me3	chr2_200402568_200403145_+	3.28474	2.03315	0.119336	0.293549	2.65745	0.148683	0.172104	0.756222	2.27901	0.220683	0.410303	0.190521
H3K36me3	chr5_173934394_173935653_+	1.86382	1.54372	0.13673	0.269067	2.07598	0.158996	0.228739	0.480964	1.5667	0.43827	0.456673	0.218289
H3K36me3	chr12_7882056_7883271_+	2.51629	1.2037	0.168522	0.143506	2.11788	0.15023	0.296051	0.200978	2.66099	0.679216	0.384149	0.405642
H3K36me3	chr5_14751357_14752383_-	1.55995	0.347616	0.245866	0.2889	1.35863	0	0.117758	0.365581	1.60208	0.293345	0.1813	0.272732
H3K36me3	chr17_64153311_64154589_-	2.94739	0.861133	0.121227	0.861469	3.3018	0.146066	0.181781	0.527173	2.19762	0.747267	0.545447	0.534742
H3K36me3	chr2_32439869_32441328_+	2.53601	0.869104	0.204757	0.406321	1.6687	0.158046	0.212152	0.399592	1.82388	0.495785	0.46335	0.276594
H3K36me3	chr3_42126153_42127347_+	1.20941	0.593911	0.0576693	0.354644	0.904784	0.167652	0.124754	0.404599	0.917775	0.355484	0.113302	0.184138
H3K36me3	chr7_99042311_99042468_-	1.72456	0.485262	0.164468	0.53942	1.04324	0.284058	0.028463	0.0811256	0.930635	0.0901163	0.127293	0
H3K36me3	chr15_74452718_74453906_-	1.79558	0.824134	0.194072	0.433206	1.07092	0.136315	0.113627	0.207095	0.942119	0.455802	0.21127	0.110678
H3K36me3	chr17_59813607_59815074_+	2.37923	0.401467	0.335614	0.586915	1.44441	0.136851	0.120361	0.383108	1.30099	0.590154	0.240533	0.349283
H3K36me3	chr10_99922867_99923099_-	2.03771	0.824726	0.296798	0.12168	1.10154	0.00880437	0.146245	0.460598	1.07588	0.213444	0.169444	0.7305
H3K36me3	chr9_94858872_94859013_+	0.746766	0.290043	0.0488349	0	0.609648	0.15549	0.0821666	0.17874	0.409785	0.0301027	0.0639634	0.0708771
H3K36me3	chr6_87659904_87660177_+	0.99178	0.513095	0.378336	0.310216	0.765908	0	0.254626	0.521899	0.2676	0.155475	0.123885	0.201338
H3K36me3	chr8_13186915_13187153_-	1.82442	0.857154	0.883224	0.531369	1.46436	0.271997	0.604437	0.583728	0.954965	0.391304	0.396755	0.594962
H3K36me3	chr2_17762564_17763546_+	1.4705	0.962837	0.455775	0.517448	1.65017	0.0873623	0.222474	0.779859	0.818333	0.389005	0.309965	0.279864
H3K36me3	chr6_48035955_48036252_-	1.82327	1.12013	1.04329	0.570296	1.87738	0.0962849	0.23405	0.899485	1.47586	0.428735	0.683246	0.555204
H3K36me3	chr19_2210855_2211098_+	0.742815	0.14411	0.141681	0	0.860464	0	0.0408659	0.146583	0.300637	0	0.13918	0
H3K36me3	chr4_123666880_123667405_+	1.20336	0.300161	0.327891	0.161312	0.99568	0.108939	0.321557	0.305311	0.556608	0.0808472	0.322102	0.209391
H3K36me3	chr6_34865264_34865868_+	2.68963	0.74067	0.798013	0.420641	2.27902	0.189381	0.411027	0.619215	1.20952	0.281091	0.391961	0.364008
H3K36me3	chrX_47862321_47862508_+	0.894017	0.162343	0.193316	0.150961	0.754451	0.0764615	0.119694	0.0271168	0.488335	0.0756591	0.03488	0
H3K36me3	chr3_38396645_38397071_+	3.60161	0.493222	0.484909	0.795202	3.23129	0.0671282	0.116554	0.167228	1.37192	0.199271	0.63513	0.258053
H3K36me3	chr14_74896389_74897484_+	3.62657	0.671593	0.754599	0.696074	3.03932	0.0261156	0.172309	0.520469	1.66792	0.969059	0.463297	0.200786
H3K36me3	chr7_99041081_99045098_+	1.88565	0.293936	0.402098	0.196208	1.58961	0.125803	0.167242	0.227853	0.667989	0.482748	0.327793	0.214043
H3K36me3	chr14_92561624_92562948_+	0.879231	0.278983	0.211818	0.398179	0.637625	0.0751318	0.175089	0.3364	0.358653	0.189422	0.0904454	0.214312
H3K36me3	chr4_119537933_119538415_+	1.31071	0.290612	0.142857	0.351407	0.795304	0.0593291	0.0412051	0.480348	0.454698	0.264179	0.0701673	0.114036
H3K36me3	chr7_107973853_107974248_-	0.946585	0.246406	0.359539	0.214403	0.579795	0.0723965	0.145892	0.224863	0.277423	0.232819	0.0354719	0.0139152
H3K36me3	chr9_133798673_133799114_-	0.818612	0.198519	0.312277	0.192039	0.553155	0	0.0900719	0.201925	0.496972	0.28874	0	0
H3K36me3	chr13_100215391_100215630_+	0.755247	0.439566	0.288105	0	0.218716	0	0.207749	0.447108	0.305669	0	0.141509	0
H3K36me3	chr11_126313752_126314048_+	0.914716	0.414073	0.465251	0	0.0588662	0	0.100646	0.481346	0.246807	0.143394	0.228518	0
H3K36me3	chr1_44932112_44933309_-	0.829384	0.425204	0.460198	0.283004	0.116454	0.119451	0.232291	0.412165	0.36619	0.141837	0.226036	0
H3K36me3	chr19_57709314_57709534_+	0.820473	0.557117	0.156494	0	0.0792018	0.129985	0.180553	0.404768	0.332068	0.385862	0.307461	0
H3K36me3	chr2_70043476_70043717_-	1.12347	0.581224	0.285714	0	0.216901	0	0.123615	0.591197	0.909396	0.352239	0.421004	0
H3K36me3	chr4_123076073_123076253_+	0.814775	0.434492	0.122959	0	0.193604	0.198588	0.0827535	0.360437	0.40586	0.235804	0.0939463	0
H3K36me3	chr7_92672985_92673342_-	1.51684	1.88827	0.67507	0	0.292847	0.160205	0.22253	0.249437	0.818542	0.356679	0.0947357	0
H3K36me3	chr19_10884976_10885897_+	1.5679	1.77519	0.826136	0	0.203849	0.160423	0.0604068	0.213679	0.555249	0.601672	0.00204009	0.00596799
H3K36me3	chr7_1133455_1134894_-	0.674897	0.749721	0.332913	0.088279	0.168075	0.103626	0.111312	0.0536379	0.381664	0.346101	0.106386	0.148021
H3K36me3	chr5_139184509_139185054_-	0.6624	0.701596	0.463259	0	0.0905856	0.104942	0.0971784	0.0613791	0.446819	0.311521	0.0310281	0
H3K36me3	chr6_156916091_156917590_+	1.445	1.40168	0.941675	0.282485	0.2906	0.13354	0.251739	0.32079	1.12092	0.3681	0.225621	0.0733358
H3K36me3	chr17_81260746_81260991_-	1.10513	0.643202	0.843149	0	0.14224	0	0.0810647	0.145386	0.596366	0.346488	0	0
H3K36me3	chr2_241379614_241379834_+	2.05118	1.59176	1.25195	0	0.475211	0.259969	0.451383	0.809537	1.32827	0.771723	0.15373	0
H3K36me3	chr11_66432402_66432564_-	1.00569	0.446794	0.475771	0	0.183646	0.428417	0.0164193	0.124959	0.64227	0.641665	0.243813	0.0678583
H3K36me3	chr10_70318839_70319000_-	1.03035	0.58104	0.647466	0	0.469073	0.148016	0.0394064	0.05531	0.441152	0.48071	0.27542	0.0426748
H3K36me3	chr15_66472893_66476495_+	0.925161	0.39565	0.539108	0.142539	0.38937	0.178489	0.0987322	0.244999	0.612147	0.463184	0.0972573	0.0197104
H3K36me3	chr4_94614288_94614983_+	0.665528	0.448403	0.414533	0.121855	0.13232	0	0.302326	0.181709	0.33804	0.431863	0.00405524	0.158173
H3K36me3	chr13_113537517_113538266_+	0.963974	0.46754	0.413694	0	0.116318	0.267258	0.265165	0.217966	0.390146	0.680023	0.180618	0.14677
H3K36me3	chr12_110392144_110392696_-	0.8175	0.412359	0.623706	0	0.0946978	0.103611	0.143919	0.225849	0.264691	0.692034	0.0612693	0
H3K36me3	chr2_61395002_61395182_-	1.0028	0.486372	0.765079	0	0.193604	0.15887	0.110338	0.29683	0.40586	0.707413	0	0
H3K36me3	chr2_135061033_135062517_+	3.17261	2.00691	0.927994	0.684817	1.2915	0.281681	0.456706	0.376811	0.787653	0.371821	0.483152	0.495391
H3K36me3	chr10_100157189_100160469_-	1.76102	1.46267	0.514329	0.438937	0.706538	0.104622	0.221012	0.238912	0.400911	0.245869	0.185601	0.167577
H3K36me3	chr8_6734302_6735189_+	2.64549	2.05296	0.659849	0.572868	0.962565	0.161198	0.257497	0.220866	0.823617	0.334964	0.266905	0.0619675
H3K36me3	chr5_172215007_172216435_-	1.62542	1.25569	0.656988	0	0.460243	0.101107	0.137836	0.1553	0.412468	0.343381	0.117546	0.133756
H3K36me3	chr7_76347116_76348235_-	3.07312	2.5944	1.28814	0.102047	1.31115	0.258413	0.171733	0.245981	0.658299	0.32	0.212548	0.356938
H3K36me3	chr15_45595036_45597002_+	1.87708	1.11904	0.659081	0.161948	0.711355	0.162544	0.249436	0.142052	0.428156	0.349486	0.358693	0.212006
H3K36me3	chr17_77311159_77311377_+	3.312	2.00796	1.1055	0	0.959141	0	0.0455524	0.302601	0.335114	0.194701	0.155141	0.252134
H3K36me3	chr1_35550056_35551265_-	1.26905	0.828028	0.683446	0.490342	0.562077	0.0473062	0.098565	0.191503	0.483407	0.315966	0.419611	0.181853
H3K36me3	chr9_132349435_132351603_-	1.88719	1.09658	0.738436	0.429695	0.849922	0.116881	0.101381	0.277085	0.502645	0.511961	0.606466	0.158456
H3K36me3	chr1_61716556_61716988_-	1.2535	0.972743	0.55787	0.588118	0.524345	0	0.0459742	0.206132	0.507325	0	0.313154	0.127234
H3K36me3	chr6_158441471_158441747_+	1.308	0.824717	0.498965	0.306844	0.505055	0	0.251859	0.258113	0.529383	0	0.245077	0.199149
H3K36me3	chr2_9271099_9271205_-	2.5543	2.11985	1.78639	0.798953	1.64381	0.224816	0.327891	0.369638	1.37839	1.00106	0.797657	0.25927
H3K36me3	chr5_139677295_139677452_+	2.87427	2.56507	2.1929	0.53942	1.3318	0	0.0632511	0	1.39595	0	0.215418	0
H3K36me3	chr14_76160917_76161347_+	0.839554	0.610792	0.560465	0.196951	0.162087	0	0.069282	0.207091	0.169895	0.197418	0	0
H3K36me3	chr6_24234703_24236853_-	1.51504	1.09057	1.08568	0.415567	0.65399	0.136928	0.265718	0.469452	0.393118	0.251707	0.240299	0.134217
H3K36me3	chr22_44706331_44707200_+	1.62017	1.10401	1.04989	0.389823	0.555683	0.0669119	0.132729	0.168788	0.280226	0.742882	0.150271	0.130016
H3K36me3	chr10_91806323_91806506_-	2.71249	2.24847	2.06948	0.925563	0.999761	0.234398	0.461249	0.291964	0.59881	0.811785	0.369625	0.300356
H3K36me3	chr17_60639952_60641618_+	2.82903	2.19635	2.05325	0.62994	0.79049	0.163922	0.346915	0.564227	0.506588	0.593277	0.22863	0.131969
H3K36me3	chr3_30666820_30668890_+	2.26993	2.06719	1.74638	0.490951	0.64223	0.112245	0.0932081	0.331913	0.879631	0.452183	0.21326	0.215081
H3K36me3	chr7_36176443_36180231_+	1.03642	0.815697	0.592116	0.231024	0.309432	0.0382308	0.0895305	0.185207	0.393523	0.284723	0.109779	0.127171
H3K36me3	chr8_13110823_13111184_-	3.25007	2.52213	1.52592	0.469191	0.627471	0.079215	0.110032	0.394677	1.01184	0.352727	0	0
H3K36me3	chr12_79610205_79613571_-	1.2602	0.855702	0.756897	0.377402	0.253653	0.0892051	0.148986	0.213055	0.542594	0.201758	0.211002	0.163295
H3K36me3	chr2_169815528_169817925_-	1.82135	1.28051	1.00059	0.538193	0.573907	0.077281	0.328525	0.264169	0.93974	0.415052	0.196584	0.271949
H3K36me3	chr3_58087241_58088002_+	1.37897	0.906303	0.705566	0.333859	0.408867	0.22708	0.0673354	0.099995	0.527213	0.26879	0.118936	0.109724
H3K36me3	chr2_87632873_87633069_+	0.920939	0.268001	0.526968	0.432087	0.2667	0	0.202662	0.0908664	0.186364	0.324832	0.0862772	0
H3K36me3	chr19_5137676_5137961_+	0.950021	0.122873	0.362406	0.297154	0.183415	0.100339	0.0696872	0	0.256333	0.297858	0	0
H3K36me3	chr6_150997964_151001218_+	0.888078	0.310498	0.485561	0.450953	0.230281	0.168137	0.155186	0.186665	0.39476	0.281582	0.112269	0.12436
H3K36me3	chr6_35071066_35072323_+	1.07699	0.227515	0.657347	0.43793	0.110895	0.159249	0.100726	0.142066	0.348711	0.270134	0.0807176	0.0437273
H3K36me3	chr12_71513460_71514138_+	1.7305	0.73615	0.977507	0.49964	0.231297	0.00702965	0.240449	0.105073	0.646503	0.125206	0.099766	0.324278
H3K36me3	chr1_154264563_154265686_+	0.884036	0.38979	0.521181	0.22624	0.124128	0	0.123799	0.0951548	0.19516	0.264571	0.0602327	0.244725
H3K36me3	chr19_4118435_4119016_-	2.01941	0.950769	1.38267	0.583057	0.556726	0.307271	0.108012	0.230363	0.754439	0.344256	0.144142	0.0946045
H3K36me3	chr8_73813705_73816702_-	1.11373	0.539488	0.85163	0.575002	0.438581	0.148033	0.133933	0.236262	0.340447	0.280239	0.170919	0.159596
H3K36me3	chr12_118380242_118380579_+	1.33905	0.602779	0.817295	0.753908	0.310227	0.169713	0.0589343	0.166094	0.43356	0.377847	0.100358	0.163101
H3K36me3	chr2_25842155_25842946_-	1.99435	0.877177	0.912755	0.79764	0.389452	0.0107884	0.107308	0.251848	0.831218	0.603689	0.150955	0.10431
H3K36me3	chr19_33201941_33202508_+	1.59175	0.466642	1.21441	0.149363	0.36877	0.0504349	0.0350279	0.194746	0.644223	0.224575	0.0596484	0.193881
H3K36me3	chr19_15251503_15252636_-	2.0711	0.803608	1.48897	0	0.722813	0.176678	0.0701177	0.125753	0.838229	0.412085	0.0895516	0.048513
H3K36me3	chr19_41869969_41870235_+	3.04368	0.373886	2.12198	0.47757	1.29884	0.167272	0.11845	0.128639	1.21758	0.649665	0.0688704	0
H3K36me3	chr10_101631766_101636518_-	0.72387	0.256314	0.572466	0.184523	0.384486	0.0945355	0.0931933	0.197205	0.180642	0.187176	0.127572	0.0993636
H3K36me3	chr15_51226670_51229735_+	1.06006	0.385187	0.686138	0.250521	0.614518	0.101902	0.128345	0.25198	0.289002	0.215109	0.19931	0.0717327
H3K36me3	chr17_80831365_80831906_+	1.3346	0.420743	0.763665	0.469625	0.611947	0.211435	0.0734227	0.296281	0.540147	0.392281	0.25006	0.203199
H3K36me3	chr6_16534903_16537322_-	1.20635	0.492552	0.772055	0.472634	0.627211	0.197591	0.215635	0.284314	0.453007	0.320013	0.185751	0.0965697
H3K36me3	chr17_59692238_59695842_-	3.16456	1.13761	1.30994	0.753522	1.50551	0.192012	0.186988	0.308428	1.40307	0.488083	0.305895	0.271035
H3K36me3	chr6_155268963_155269181_-	3.726	1.30129	1.26343	0.776963	1.45013	0	0.188717	0.250536	1.69951	0	0	0.252134
H3K36me3	chr11_121551178_121551864_+	1.71032	0.510477	0.602249	0.493813	0.5842	0.083372	0.159234	0.363465	0.745458	0.247491	0.197205	0.240373
H3K36me3	chr11_46743447_46746277_+	2.33487	0.54021	1.02859	0.466146	0.756448	0.0850688	0.188607	0.280766	1.03593	0.399676	0.164268	0.276967
H3K36me3	chr9_69053859_69054759_+	2.22271	0.723178	0.857673	0.409069	0.728529	0.0821459	0.207038	0.302025	0.909127	0.365487	0.193569	0.164896
H3K36me3	chr1_51432234_51434454_-	1.2657	0.28535	0.513499	0.41963	0.415901	0.146418	0.137885	0.311213	0.559429	0.386209	0.243753	0.0495182
H3K36me3	chr5_53092270_53094751_-	1.25291	0.240566	0.526133	0.38956	0.332708	0.0821862	0.112304	0.182205	0.504994	0.309082	0.185994	0.0771654
H3K36me3	chr6_36486550_36491760_-	1.58255	0.453154	0.841607	0.486298	0.535941	0.103809	0.205186	0.337978	0.51212	0.39138	0.274983	0.167945
H3K36me3	chr16_57250059_57250239_+	2.12281	0.517569	0.765079	0.470494	0.570264	0.0519383	0.0775636	0.354945	0.505197	0.407216	0.0436925	0.0277602
H3K36me3	chr6_24245040_24246360_-	2.02383	0.558107	0.740446	0.609504	0.659896	0.188535	0.235214	0.444285	0.733316	0.419624	0.320515	0.187381
H3K36me3	chr16_75319685_75321765_-	1.44635	0.544037	0.595052	0.468232	0.649848	0.222724	0.192597	0.385736	0.667328	0.550966	0.12195	0.136532
H3K36me3	chr3_11301892_11303118_+	1.32507	0.299916	0.505477	0.207232	0.454797	0.0233251	0.186297	0.203375	0.357528	0.415446	0.0551724	0.044833
H3K36me3	chr7_17338359_17338671_+	1.44635	0.231093	0.882784	0	0.111695	0.0916558	0.137923	0.528015	0.70245	0	0.216799	0
H3K36me3	chr8_58588003_58588290_-	0.943401	0.183025	0.599801	0	0.0607122	0	0.138403	0.37233	0.254547	0.295782	0	0
H3K36me3	chr13_19688964_19692011_-	1.18749	0.470512	0.640592	0.368428	0.225221	0.101157	0.11083	0.280492	0.454555	0.232619	0.111552	0.108557
H3K36me3	chr12_95277797_95279107_+	0.877962	0.215245	0.509244	0.262633	0.0816782	0.0635973	0.0804188	0.180772	0.271466	0.150328	0.0149064	0.0378789
H3K36me3	chr14_73166129_73167140_+	1.42832	0.381015	0.749188	0.251303	0.120644	0.0848564	0.108046	0.308281	0.3613	0.167932	0	0
H3K36me3	chr17_78048420_78048844_+	1.27715	0.454253	0.811995	0.199738	0.164381	0.0674448	0.234208	0.336034	0.344598	0.100106	0	0
H3K36me3	chr1_46022981_46023226_+	2.21025	0.571735	1.40525	0	0.21336	0	0.162129	0.290772	0.596366	0.173244	0	0
H3K36me3	chr7_32867173_32867569_-	1.27259	0.452003	0.876653	0.233303	0.232567	0.00515812	0.0702549	0.283338	0.422631	0.168432	0.191386	0
H3K36me3	chr6_158490496_158491415_+	1.08027	0.443382	0.749262	0.184307	0.113761	0.0622342	0.216114	0.33139	0.635951	0.323301	0.184008	0.0598098
H3K36me3	chr13_111256000_111257346_+	1.34104	0.390254	0.741775	0.314595	0.0258906	0.0849825	0.243465	0.251401	0.379929	0.31534	0.175888	0.122508
H3K36me3	chr2_11768935_11769628_+	1.56281	0.456684	0.745207	0.244413	0.150861	0.0825299	0.272263	0.441371	0.421673	0.306239	0.244016	0
H3K36me3	chr20_1337466_1337800_+	1.62129	0.786349	1.54619	0	0.104338	0	0.237854	0.426582	0.874908	0.508321	0.607557	0.164566
H3K36me3	chr19_38192745_38192943_+	0.911637	0.353725	0.521645	0	0.176004	0	0.100307	0	0.737928	0.214368	0	0
H3K36me3	chr9_92628135_92628675_-	0.668534	0.332839	0.674178	0.156831	0.240371	0.114801	0.194261	0.219391	0.611609	0.181734	0.0292277	0.1181
H3K36me3	chr5_123386115_123386507_-	0.690704	0.178667	0.263484	0	0.04445	0	0.126664	0.0908664	0.372729	0.216555	0	0
H3K36me3	chr6_128242074_128242278_-	1.32724	0.686642	0.506303	0	0.0854137	0	0.194714	0	0.716224	0.208063	0	0
H3K36me3	chr17_16113232_16113570_-	1.60211	0.310817	0.611158	0.250559	0.0515515	0	0.1469	0.210767	0.864554	0.251152	0	0.325238
H3K36me3	chr2_239187404_239187664_-	1.73562	0.53875	0.662088	0.325727	0	0	0.19097	0.136999	0.842941	0	0.260159	0.422809
H3K36me3	chr7_77063140_77063431_+	1.12427	0.236875	0.617476	0.0970092	0.153668	0.136807	0.136339	0.131702	0.502095	0.17885	0.0649477	0.327348
H3K36me3	chr7_6052709_6053275_-	1.73439	0.489875	1.0335	0.149627	0.593542	0.0389456	0.177442	0.199023	0.801571	0.259432	0.261082	0.280741
H3K36me3	chr3_47624322_47624666_-	2.36124	0.508994	0.900748	0	0.506523	0.0831297	0.0866025	0.155318	0.849475	0.123386	0.0983159	0
H3K36me3	chr5_668463_668745_+	1.60021	0.24836	0.793566	0	0.185366	0	0	0.126311	0.647649	0.150513	0	0
H3K36me3	chr11_488312_488528_+	0.835667	0.324248	0.478175	0	0	0	0	0	0.676434	0	0.156577	0.254469
H3K36me3	chr21_25362804_25362929_+	1.44403	0.350188	0.964	0.338756	0.139395	0.114386	0.47666	0.0712392	0.876658	0	0.405848	0
H3K36me3	chr19_55109735_55109945_-	1.28931	0.250134	0.983674	0	0.0829733	0	0.0945754	0	0.34788	0	0.161051	0.261739
H3K36me3	chr6_1748677_1748865_-	1.92026	0.465675	1.28191	0.450473	0.092683	0	0.211286	0.189466	0.777179	0.45154	0.539691	0.584736
H3K36me3	chr16_46596662_46596873_-	1.34431	0.206011	0.405158	0.164089	0.531647	0.618915	0.281241	0.27191	0.0365467	0.694199	0.0346861	0
H3K36me3	chr14_50476308_50476628_-	0.922807	0.247843	0.271333	0.0132327	0.436486	0.235746	0.0373207	0.309198	0.0246987	0.0154747	0	0.0839746
H3K36me3	chr6_5128802_5128928_-	2.86514	0.972743	0	0	1.10631	0.680872	0.157626	0.565391	0.5798	0.336863	0	0
H3K36me3	chr18_70022419_70022606_-	0.965262	0.187266	0.36822	0	0.372714	0.305846	0.265519	0.190479	0.390668	0	0.180859	0
H3K36me3	chr12_123491260_123491486_-	1.19804	0.15495	0.304678	0	0.462595	0.253067	0.17576	0.157609	0.323252	0.375617	0	0
H3K36me3	chr3_101803489_101804100_+	1.34787	0.233707	0.413218	0.019801	0.720626	0.246976	0.234353	0.321606	0.478264	0.277871	0.129157	0.314858
H3K36me3	chr8_139961010_139961290_-	0.644657	0.1876	0	0	0.49784	0	0.177329	0.127213	0	0	0	0
H3K36me3	chr8_89825694_89825924_-	1.1772	0.380639	0.149689	0	1.06062	0.621665	0.215879	0.309736	0	0	0	0.238979
H3K36me3	chr4_145806357_145806788_-	0.767805	0.195846	0.372777	0.0178631	0.883557	0.239964	0.241595	0.29145	0	0.190394	0.035623	0.0255059
H3K36me3	chr14_33914229_33914387_+	1.80885	0.135346	0.508439	0	1.3486	0.361982	0.264306	0.366341	0	0.56651	0.494215	0.0173941
H3K36me3	chr8_122911935_122912088_+	1.76965	0.343321	0.67507	0	1.13885	0	0.194714	0.116404	0	0.277417	0.4421	0
H3K36me3	chr22_43645007_43645176_+	1.60211	0.405789	0.95069	0	0	1.01526	0.421113	0.219549	0.432277	0	0.200122	0.271032
H3K36me3	chr9_31857393_31857723_+	1.36745	0.940591	0.841153	0.0233303	0.161183	0.346626	0.683122	0.247814	0.235214	0.192931	0.115725	0
H3K36me3	chr2_149515000_149515189_-	1.05152	0.250321	0.728647	0	0.023776	0.30261	0.315251	0.188464	0.386534	0.269491	0	0
H3K36me3	chrX_106754480_106754713_+	1.16204	0.441379	0.770971	0	0.0251353	0.0194928	0.304439	0.0459327	0.358332	0.182166	0.145153	0
H3K36me3	chr12_57402615_57402884_-	0.782855	0.347643	0.52882	0.0952772	0.0935635	0.354357	0.021814	0.206662	0.300167	0.363326	0.0908031	0.302443
H3K36me3	chr10_92526185_92526560_-	0.80224	0.35903	0.550857	0	0	0.0915091	0.0590308	0.117868	0	0.226372	0.0112736	0.293148
H3K36me3	chr16_88850430_88851359_-	0.680048	0.282713	0.704137	0	0.0844024	0.187491	0.106894	0.176213	0.0786382	0.319821	0.109216	0.29583
H3K36me3	chr9_103205484_103205641_+	1.20788	0.366018	1.02214	0	0.403218	0.194287	0.443887	0.0882298	0.232659	0.0337936	0	0.0388996
H3K36me3	chrX_18891200_18891409_-	1.29548	0	0.98838	0	0.166741	0.136826	0.047514	0.0852144	0.349545	0	0	0
H3K36me3	chr10_26201392_26201518_+	0.716286	0	0.546485	0	0.00987778	0	0.00562949	0	0	0	0.0191727	0
H3K36me3	chr19_11109039_11109510_+	2.23128	0.217385	1.37399	0.0816266	0.414019	0.169905	0.0605796	0.218753	0.254817	0.107263	0.0632292	0.126424
H3K36me3	chr1_46582128_46582380_-	2.507	0.138963	1.77608	0.336067	0.276578	0.113479	0.118219	0.212022	0.2899	0	0	0
H3K36me3	chr11_70916853_70917128_-	1.96914	0.509364	1.62753	0.30796	0.0633614	0.311963	0.144443	0.259052	0.531308	0.771723	0.245968	0
H3K36me3	chr11_14276696_14277040_-	0.708373	0.12465	0.594566	0.0738567	0.0800186	0.198126	0.103505	0.0452292	0.047783	0.368101	0.136262	0
H3K36me3	chr17_46023233_46024415_-	0.693561	0.211569	0.553117	0.0716489	0.145133	0.086538	0.157568	0.156754	0.0697894	0.36934	0.115915	0.0465019
H3K36me3	chr12_132574158_132574318_+	1.12815	0.218867	1.07589	0	0	0	0	0.111311	0	0.53056	0	0
H3K36me3	chr2_28411596_28411775_+	2.52101	0.391271	2.5004	0	0.292029	0	0.221909	0.198992	0	0.948486	0.377884	0
H3K36me3	chr11_72010108_72010346_-	1.51684	0.735688	1.15726	0	0.0732118	0.360461	0.166898	0.0748311	0	0.178339	0.142104	0
H3K36me3	chr7_158345444_158345677_-	1.93674	0.375738	1.47762	0	0	0.368197	0.0426198	0.152874	0	0	0	0
H3K36me3	chr7_76496892_76497330_+	1.1333	0.179891	0.864645	0	0.0397817	0.0326445	0.0453444	0.0203308	0	0.145359	0.0386081	0
H3K36me3	chr7_76995009_76995397_+	0.697825	0.157945	0.532401	0	0.0449082	0.0368513	0.0255939	0.0229508	0	0.164091	0.0435833	0
H3K36me3	chr2_21024950_21025099_+	10.9029	2.11523	7.39406	0.568382	3.62521	0.191924	0.266589	0.956231	0	1.70919	1.58889	0.737788
H3K36me3	chr5_148402145_148402347_+	3.57434	0.693441	2.38614	0.419252	0.690075	0	0.098321	0.529004	0	0.420245	0	0.272105
H3K36me3	chr17_47664546_47665055_+	5.85131	1.82318	4.2613	0.499149	0.855815	0.168546	0.273135	0.244929	0.574105	0.250166	0.265781	0.107987
H3K36me3	chr16_85649000_85650107_+	2.60891	0.619498	1.99045	0.229509	0.472206	0.10333	0.0717646	0.28959	0.131987	0.383422	0.122207	0.148957
H3K36me3	chr20_62828976_62829454_+	1.69931	0.549457	1.22445	0.354347	0.364527	0.119651	0.0830998	0.186295	0.152834	0.26639	0.141509	0
H3K36me3	chr10_45734382_45735326_+	1.07805	0.420334	0.780326	0.371668	0.211562	0.0473629	0.0994453	0.165556	0.164857	0.241353	0.195897	0.140903
H3K36me3	chr17_29122382_29123753_-	2.50151	0.91953	1.63228	0.432402	0.216057	0.0625746	0.0796752	0.181865	0.266429	0.464385	0.148012	0.200457
H3K36me3	chr9_130858724_130859236_+	1.58646	0.478772	1.00865	0.330816	0.204192	0	0.0193954	0.104354	0	0.4145	0	0.107354
H3K36me3	chr6_157093597_157093948_+	1.28564	0.798148	0.882784	0.241279	0.397137	0.0814718	0.254626	0.659623	0.208133	0.604626	0.289065	0
H3K36me3	chr9_131977854_131978424_-	0.633348	0.414696	0.543609	0	0.244553	0.150508	0.156796	0.171849	0.128166	0.372323	0.178003	0
H3K36me3	chr3_28276574_28277984_+	0.768102	0.471884	0.75694	0.120126	0.346016	0.0608438	0.183114	0.315777	0.207248	0.301027	0.0959451	0.116947
H3K36me3	chr5_14341574_14342879_+	0.829904	0.509852	0.949754	0.0648958	0.106816	0.0219131	0.175019	0.232005	0.167942	0.390297	0.103665	0.126357
H3K36me3	chr9_124626453_124627891_-	0.823912	0.514485	0.689444	0.129031	0.232813	0.042933	0.109628	0.200333	0.111767	0.388155	0.113363	0.0525571
H3K36me3	chr1_8382578_8383166_-	2.60933	1.96534	2.40063	0.432087	0.681567	0.0972674	0.21955	0.272599	0.248486	0.649665	0.172554	0
H3K36me3	chr3_172266300_172266764_+	3.20939	1.91635	3.11638	0.365039	0.525736	0.123261	0.171214	0.460598	0.157446	0.640331	0.218668	0.118459
H3K36me3	chr17_39384669_39385415_-	1.21653	0.808643	1.14799	0.123844	0.284174	0.211198	0.106985	0.0942761	0.195858	0.532484	0.247353	0.232092
H3K36me3	chr17_83025860_83027581_-	1.15372	0.885134	1.08027	0.147628	0.182242	0.13293	0.109633	0.167235	0.254694	0.715223	0.137562	0.0638759
H3K36me3	chr11_67195406_67195872_+	0.968369	0.263016	0.738811	0.181736	0.224348	0.245464	0.0426198	0.0382185	0	0.546499	0.145153	0.235902
H3K36me3	chr17_47488657_47488950_-	1.57772	0.110233	0.918575	0.0489341	0.257595	0.228376	0.0340706	0.115918	0.0912037	0.61421	0.14589	0.333484
H3K36me3	chr1_119180173_119181334_+	0.808108	0.114397	0.468675	0.0802644	0.188814	0.261727	0.19428	0.177755	0.146378	0.454964	0.119083	0.207298
H3K36me3	chr12_121273408_121273596_-	1.44019	0.465675	0.915654	0.450473	0	0	0.105643	0.284199	0	0.67731	0.179897	0
H3K36me3	chr11_65977101_65977562_+	1.76197	0.341832	0.672141	0.367414	0.0755939	0	0.0646231	0.193165	0	0.552426	0.0733637	0
H3K36me3	chr5_38993675_38993889_-	1.26522	0.209549	0.643525	0.395743	0.0814224	0	0.0464038	0.172849	0	0.59502	0	0
H3K36me3	chr9_124492359_124492516_-	1.14971	0.347695	0.877161	0	0.221967	0	0	0.113438	0	0.811046	0	0
H3K36me3	chr22_40363559_40363721_+	1.36906	0.402078	0.895953	0.109533	0.350296	0.0833227	0.113715	0.263682	0.297416	0.463603	0.122764	0
H3K36me3	chr2_74054675_74056492_+	1.27626	0.614778	0.889452	0.279655	0.381603	0.152881	0.240055	0.263897	0.201032	0.494505	0.118852	0.181503
H3K36me3	chr2_128020733_128021051_-	2.01283	0.535353	0.794319	0.284072	0.429174	0.19832	0.194646	0.276431	0.129224	0.800845	0.33088	0.0192052
H3K36me3	chr5_179604040_179604575_+	1.04591	0.302732	0.386115	0.158297	0.187272	0.0668145	0.129931	0.0998681	0.136551	0.555352	0.252865	0
H3K36me3	chr12_933076_933437_-	1.40851	0.426704	0.718554	0.033674	0.33453	0.0398194	0.14003	0.0502446	0.0650469	0.640852	0.411048	0.0316537
H3K36me3	chr15_41077932_41078038_-	0.851434	0.330366	0.435524	0	0.0971343	0	0	0.0305486	0.0344598	0.440465	0.137777	0
H3K36me3	chr6_117655451_117655684_-	0.774695	0.30059	0.295524	0	0.149566	0	0.298339	0.382185	0	0.546499	0	0.235902
H3K36me3	chr14_49564741_49564926_-	0.975698	0.257837	0.398787	0	0.0261628	0.0220823	0.237078	0.497391	0.394891	0.458862	0.121876	0.297109
H3K36me3	chr1_178446661_178446851_+	0.950021	0.184309	0.181203	0	0	0	0.156796	0.468679	0	0.446787	0	0.289291
H3K36me3	chr2_148466088_148466309_+	0.81676	0.316912	0	0	0.0788434	0.129396	0.22467	0.483524	0	0.192058	0	0.248711
H3K36me3	chr6_17858662_17858823_-	2.24229	0.870031	0.427684	0	0.108226	0	0.616796	1.21682	0	0.263632	0	0
H3K36me3	chr11_28271255_28271444_+	0.955048	0.277927	0.728647	0	0	0.151305	0.26271	0.376927	0	0	0	0.290821
H3K36me3	chr2_32136968_32137108_+	1.28931	0.375201	0.491837	0	0	0.204261	0.212795	0.381639	0	0.303177	0.241576	0.392609
H3K36me3	chr7_10453343_10453504_+	2.0274	0.41689	1.18326	0.412048	0.315659	0.207222	0.823423	0.578121	0	0.184542	0.805254	0.256049
H3K36me3	chr5_148440584_148440733_+	1.60756	0.219357	1.0783	0.64958	0.197131	0.246759	0.199941	0.413371	0	0.0996263	0.179696	0.122965
H3K36me3	chr10_102161662_102161832_+	2.12358	0.514982	1.41765	0.498171	0.204993	0.168215	0.467314	0.523818	0	0.249675	0.198945	0
H3K36me3	chr3_141518812_141519680_+	0.935793	0.285771	0.594964	0.292704	0.160594	0.0988362	0.183049	0.2257	0.0841646	0.097799	0.116892	0.063324
H3K36me3	chr19_8314165_8314358_-	1.17614	0.181789	0.558944	0.438803	0.118426	0.168636	0.172031	0.269073	0	0.103209	0.46181	0.0237328
H3K36me3	chr6_150997462_150997716_+	1.30033	0.219499	0.719682	0.408441	0.21046	0.117187	0.0859221	0.110212	0	0.225128	0.42699	0.015457
H3K36me3	chr13_72832139_72832959_+	0.860329	0.342823	0.30836	0.327241	0.220997	0.279521	0.340463	0.306695	0.104615	0.0588505	0.0624274	0.0178749
H3K36me3	chr2_108829482_108829653_+	1.20619	0.350739	0.450598	0.31838	0.232665	0.655455	0.460387	0.375944	0.19937	0.260626	0.151633	0.137502
H3K36me3	chr2_10580359_10582765_-	2.36555	0.41564	1.76722	0.563185	0.173809	0.954805	0.29717	0.339857	0	0.388107	0.187424	0.0913802
H3K36me3	chr2_199377806_199378455_-	1.25157	0.26979	0.901827	0.391475	0.187936	0.396563	0.214216	0.521397	0	0.457802	0.208448	0.0846921
H3K36me3	chr11_47069098_47069709_+	0.886272	0.229255	0.563479	0.277214	0.230336	0.379104	0.0325055	0.451804	0.119566	0.208403	0.055353	0
H3K36me3	chr22_35218962_35219477_-	1.05148	0.509982	0.802219	0.328889	0.169169	0.444219	0.134977	0.56196	0.141854	0.247251	0.197014	0
H3K36me3	chr16_82149403_82149658_-	2.47751	0.48065	1.08011	0.332114	0.068331	0	0.116828	0.139685	0	0	0	0.646649
H3K36me3	chrX_155229254_155229622_+	1.22625	0.237899	0.654891	0	0	0.0777082	0.188894	0.0967924	0	0	0.091904	0.448086
H3K36me3	chr9_132041434_132041604_-	1.59268	0.617978	0.607563	0	0.307489	0	0.292071	0.209527	0	0.249675	0.198945	0.323325
H3K36me3	chr22_42215502_42215687_-	0.901165	0.40243	0.533488	0	0.141248	0.112252	0.0775348	0.0936465	0	0.0828501	0.139511	0.177322
H3K36me3	chr3_100280087_100280214_+	1.83724	0.894799	0.84059	0	0.485465	0.394426	0.251612	0.190319	0.0749256	0.27105	0.294148	0.653534
H3K36me3	chr19_5264537_5264758_-	2.0419	0.195429	0.934712	0	0.0788434	0	0.0943615	0.322349	0.688677	0	0.0191293	0.248711
H3K36me3	chrX_151517767_151518077_-	1.01897	0.0960745	0.38871	0	0.0562077	0.0922471	0.0873532	0.225286	0.235661	0	0	0.177307
H3K36me3	chr18_46125083_46125368_+	1.2491	0.14568	0.578843	0	0.129919	0.171811	0.12935	0.173411	0.137321	0	0.198912	0.111124
H3K36me3	chr19_55194376_55194803_-	2.32499	0.246033	1.20943	0	0.12242	0.133942	0.0697688	0.208546	0	0	0.0792053	0.257448
H3K36me3	chr6_70443802_70444385_+	1.44416	0.581241	0.525863	0	0.143802	0.177016	0.235141	0.231528	0.292386	0.0970721	0.0707332	0.32998
H3K36me3	chr12_104914810_104915072_-	1.37789	0.467808	0.525627	0	0.133011	0.109147	0.151609	0.0679764	0.278835	0	0.129086	0
H3K36me3	chr5_180539618_180540061_+	1.35819	0.497699	0.436035	0.0127448	0.141433	0.0828058	0.125454	0.0856424	0.329819	0.119398	0.115218	0.0189378
H3K36me3	chr9_137761158_137761772_+	1.24625	0.505947	0.574744	0.0229883	0.0749665	0.267472	0.079869	0.128111	0.202498	0.215066	0.0196962	0.183751
H3K36me3	chr2_39364887_39365132_-	2.65064	1.23846	0.983674	0.0216043	0.34109	0.138177	0.388219	0.284615	0.373021	0.0741099	0.161051	0.244743
H3K36me3	chrX_55732697_55736820_+	0.838591	0.372144	0.366137	0.0349191	0.221801	0.0388794	0.135835	0.129634	0.171282	0.0732063	0.0877473	0.100687
H3K36me3	chr10_21684494_21684773_+	3.55832	1.38067	1.4808	0.303545	0.499624	0.512484	0.355929	0.638344	0.261845	0.152132	0.242442	0.197008
H3K36me3	chr17_16159428_16159737_-	2.04454	0.906634	0.891355	0.274074	0.253753	0.0983298	0.160686	0.351585	0.275827	0	0	0.177881
H3K36me3	chr6_15545996_15546272_-	1.23257	0.329597	0.463522	0	0.10468	0.208238	0.137099	0.273528	0.0155701	0.056388	0.234773	0.103418
H3K36me3	chr3_185667920_185668339_-	1.93859	0.459673	0.657347	0.202122	0.124757	0.341248	0.118501	0.240865	0	0.1013	0.0807176	0
H3K36me3	chr7_112459524_112459910_+	2.80576	0.635055	0.891932	0.219402	0.180564	0.592676	0.231538	0.322976	0	0.109961	0.350473	0.142397
H3K36me3	chr17_6611332_6611595_-	1.77301	0.374401	0.557992	0	0.194468	0.0369063	0.0676502	0.091137	0	0.18725	0.286188	0
H3K36me3	chr21_25588882_25589182_-	2.40672	0.475255	0.459048	0	0	0	0.165507	0.178098	0	0.282965	0.338207	0
H3K36me3	chr17_15517422_15517750_-	2.75159	0.587205	0.629791	0.258198	0.265616	0	0.090827	0.669678	0	0.129405	0.309335	0
H3K36me3	chr1_165728288_165728451_-	0.968963	0.184755	0.296711	0	0.0432683	0.0438598	0.0103529	0.163325	0	0.0137051	0.11595	0
H3K36me3	chr16_67073069_67073851_+	2.43901	0.47232	0.626528	0.0947607	0.151129	0.0533995	0.138422	0.334706	0.120597	0.149262	0.2287	0.070288
H3K36me3	chr3_132522997_132523156_+	2.83811	0.440488	0.649596	0	0	0	0.0624555	0.448045	0	0	0.212709	0
H3K36me3	chr3_37285173_37286011_+	1.40009	0.615684	0.534095	0.101061	0.0544626	0.107014	0.111207	0.303287	0.0871776	0.31994	0.121076	0.196773
H3K36me3	chr10_99904767_99905211_-	1.01635	0.276049	0.387709	0	0.0392441	0	0.156561	0.240673	0	0.191193	0.152345	0.123796
H3K36me3	chr13_45982030_45982509_-	1.69576	0.511756	0.441524	0	0.0727532	0	0.181648	0.337287	0.0254192	0.177222	0.0706068	0.11475
H3K36me3	chr5_172229563_172229815_-	1.79071	0.555853	0.546485	0	0.0691444	0	0.275845	0.353369	0	0.168432	0.134209	0.218116
H3K36me3	chr14_49652554_49652703_-	2.42287	0.454469	0.752709	0	0.134484	0.128173	0.0555749	0.394777	0	0.424131	0.900371	0.0230559
H3K36me3	chr15_43031877_43032420_-	1.20139	0.18252	0.371482	0.0103977	0.085008	0.130621	0.071729	0.366751	0.0308841	0.191214	0.160028	0
H3K36me3	chr3_5172223_5172646_+	2.13362	0.331147	0.651131	0	0.0411924	0.202813	0.211286	0.294725	0	0.200684	0.0799543	0.129941
H3K36me3	chr12_26392347_26392487_-	3.22329	0.250134	0.983674	0	0.24892	0	0.283726	0.636065	0	0.303177	0.241576	0
H3K36me3	chr20_8716775_8716968_+	4.20864	0.453611	1.07032	0	0.0902819	0.148169	0.257265	0.830509	0	0.439842	0.350473	0.569588
H3K36me3	chr3_49834386_49835045_-	1.23258	0.185987	0.470193	0	0.109043	0	0.0628416	0.234221	0.110857	0.455455	0.0513212	0
H3K36me3	chr9_129917505_129918397_-	0.804376	0.248767	0.405269	0.0949428	0.150503	0.0748043	0.101785	0.195098	0.0893455	0.383314	0.0758311	0.12324
H3K36me3	chr19_48457065_48459971_+	0.867655	0.194977	0.429184	0.143528	0.150061	0.0523784	0.114617	0.188055	0.135083	0.2582	0.0996279	0.173404
H3K36me3	chr6_44150310_44150563_+	1.42691	0.207621	0.544325	0	0.206613	0	0.117752	0.281578	0	0.335532	0	0.217254
H3K36me3	chr5_75424575_75424764_-	2.86514	0.0926422	1.12595	0	0.114005	0.30261	0.164469	0.0942318	0	0.449151	0.214734	0.290821
H3K36me3	chr12_122212936_122213245_-	3.1155	0.324784	1.00277	0	0.126877	0.218511	0.17854	0.0217247	0	0.549447	0.109452	0.355762
H3K36me3	chr22_41128510_41128835_+	1.97509	0.430231	0.670033	0.0521163	0.122847	0.203881	0.103266	0.0402501	0	0.293848	0	0.237579
H3K36me3	chr22_50438298_50438597_+	1.20738	0.234239	0.460583	0	0.0582756	0	0.0332121	0.0595646	0	0.283911	0	0
H3K36me3	chr19_34378447_34378933_+	3.98998	0.738564	1.70018	0	0.19719	0.0588408	0.070664	0.146583	0.300637	0.524009	0.0695898	0.169646
H3K36me3	chr1_18878901_18879244_-	2.63125	0.45943	1.10412	0	0.1016	0.083372	0.144758	0.207695	0	0.371237	0.0986025	0
H3K36me3	chr19_2123895_2124288_-	2.75579	0.356425	1.22646	0	0.0443369	0	0.0758047	0.226588	0	0.108002	0	0.139861
H3K36me3	chr7_1901952_1905212_-	0.864223	0.184263	0.407098	0.0779347	0.0688157	0.0438598	0.102545	0.123306	0.0941197	0.156238	0.0713242	0.16158
H3K36me3	chr2_25243982_25244154_-	2.62361	0.203597	1.00083	0	0	0.166259	0.057735	0.207091	0	0.246772	0	0
H3K36me3	chr6_1622386_1624579_+	2.30466	0.223558	0.91056	0.193089	0.0397273	0.0912796	0.108678	0.20303	0.199876	0.387093	0.0925326	0.175448
H3K36me3	chr14_74810002_74810224_+	3.25233	0.630969	1.39575	0	0	0	0.0894633	0.641795	0	0	0	0.247591
H3K36me3	chr1_1045523_1045732_+	1.72731	0.418885	0.82365	0	0	0	0.142542	0.170429	0	0	0	0
H3K36me3	chr7_156957802_156958256_+	2.9819	0.925606	1.28918	0.18654	0.0383797	0	0.0656195	0.235372	0	0	0	0
H3K36me3	chr15_40464020_40464470_+	1.60448	0.466917	0.841587	0	0.0774418	0.063548	0.0882704	0.277041	0.162344	0.377287	0.075157	0.122145
H3K36me3	chr16_88713778_88714135_+	1.76965	0.441413	0.867947	0	0.244039	0	0.139082	0.149662	0	0.356679	0	0.153964
H3K36me3	chr19_1636191_1636353_-	1.67133	0.669545	0.659937	0	0.305772	0	0.220238	0.106189	0	0	0.417539	0
H3K36me3	chr3_24141227_24141473_-	1.10063	0.213529	0.419861	0	0.283324	0	0.0807351	0.28959	0	0	0.137482	0
H3K36me3	chrX_16671095_16671339_-	1.47954	0.219764	0.705504	0	0.214234	0	0.0432421	0.364955	0	0	0.424491	0
H3K36me3	chr6_70780252_70780458_+	1.31435	0.400467	0.668516	0	0.0422922	0.347046	0.158276	0.4366	0	0.103021	0	0.0296468
H3K36me3	chr11_108133937_108134220_+	1.59456	0.340288	0.608279	0.299254	0.0615703	0.202096	0.175449	0.377593	0	0.149982	0	0
H3K36me3	chr17_47424370_47424870_-	1.62454	0.466917	0.677095	0.141148	0.127779	0.238305	0.175437	0.374006	0.0487032	0.339558	0.0225471	0.10993
H3K36me3	chr10_48410343_48411540_+	0.904782	0.352587	0.373911	0.145664	0.0736934	0.0955609	0.162366	0.302244	0.183095	0.0730044	0.141273	0.140627
H3K36me3	chr3_150574281_150575648_+	1.45248	0.537962	0.50371	0.185857	0.101972	0.0627577	0.11623	0.429937	0.267209	0.0931487	0.0494816	0.120626
H3K36me3	chr7_1927418_1927750_-	1.35922	0.421913	0.622203	0.255087	0.157449	0.172269	0.119644	0.375508	0	0	0.101869	0.165558
H3K36me3	chr15_43438416_43438682_-	1.69647	0.394948	0.647154	0.31838	0.131011	0	0.14933	0.535633	0	0	0	0.206636
H3K36me3	chr6_161066018_161066921_+	1.4992	0.508994	0.648157	0.468931	0.232197	0.0633369	0.303852	0.499648	0.161805	0.235021	0.224722	0.182609
H3K36me3	chr17_4192627_4193398_-	1.01451	0.0963768	0.502753	0.183072	0.253305	0.0565627	0.150524	0.178917	0.208457	0.0798248	0.0274162	0.147037
H3K36me3	chr2_61196561_61197459_-	1.19905	0.30625	0.680959	0.290784	0.310091	0.189222	0.26884	0.259167	0.377693	0.288571	0.10333	0.20217
H3K36me3	chr2_239176866_239177704_-	2.04629	0.334308	1.15036	0.202122	0.124757	0.102374	0.296254	0.212528	0.435888	0.15195	0.242153	0.196773
H3K36me3	chr1_121327342_121327479_+	2.91458	0.29517	1.50782	0	0.782245	0	0.102222	0.401814	0.593311	0.206544	0.250607	0
H3K36me3	chr6_41934056_41934358_+	2.39078	0.306456	1.25402	0.420641	0.288483	0	0.197293	0.353837	0.241903	0.140546	0.279972	0
H3K36me3	chr10_73016899_73017721_-	1.56388	0.282399	0.827026	0.309084	0.305919	0.0897298	0.0692575	0.134606	0.177749	0.15888	0.170426	0.0668676
H3K36me3	chrX_133589989_133591223_-	1.82844	0.339272	1.0323	0.343148	0.324766	0.0231739	0.0724261	0.197887	0.35521	0.17198	0.164444	0.0890846
H3K36me3	chr22_30893814_30895956_-	0.819557	0.102142	0.460628	0.250403	0.0968665	0.0788188	0.0882799	0.162546	0.178046	0.239201	0.132021	0.00213839
H3K36me3	chr11_75286752_75287094_-	2.11116	0.051197	0.805347	0	0.254743	0.0836158	0.0580726	0.364528	0.427221	0.49643	0.197782	0
H3K36me3	chr1_16579742_16579922_-	1.46995	0.158295	0.770392	0	0.352718	0.157666	0.211451	0.331225	0.309973	0.339577	0.184165	0.142866
H3K36me3	chr17_15485283_15486402_-	0.887196	0.316977	0.436895	0.302731	0.167671	0.178889	0.154752	0.196193	0.078343	0.189655	0.123535	0.00818666
H3K36me3	chr2_202482364_202483934_+	0.9929	0.376173	0.564567	0.228055	0.23936	0.173609	0.173229	0.206508	0.112969	0.390859	0.144909	0.0233398
H3K36me3	chr19_3622463_3622869_-	1.77836	0.431265	0.847994	0.417187	0.214586	0.211305	0.0489183	0	0	0.418175	0	0.135382
H3K36me3	chr4_25279563_25279950_+	1.16605	0.160218	0.626873	0.153184	0.157201	0.147786	0.0550265	0.180684	0	0.219353	0.132544	0.0355072
H3K36me3	chr20_58684220_58685037_+	1.41666	0.373441	0.751785	0.346516	0.33852	0.24107	0.197978	0.209994	0.459866	0.446354	0.241527	0.0667162
H3K36me3	chr3_112695402_112695565_-	3.04531	0.698227	1.65454	0.43297	0.516674	0.614038	0.203076	0.427945	0.896379	0.650993	0.587885	0.168605
H3K36me3	chr11_69064579_69065141_+	1.44532	0.540028	0.73513	0.150692	0.0930128	0.203535	0.0530094	0.0995973	0.259982	0.453147	0	0
H3K36me3	chrX_40063071_40063607_-	1.34705	0.359334	0.578092	0	0.162541	0.160056	0.0926345	0	0.136296	0.39594	0.126197	0
H3K36me3	chr10_89239410_89239603_-	1.87051	0.997944	0.535159	0	0.180564	0.148169	0.205812	0.553673	0.378523	0.219921	0	0
H3K36me3	chr6_145922348_145922662_-	0.86228	0.390336	0.438581	0	0	0.091072	0.0948766	0.340315	0.232659	0.135174	0	0
H3K36me3	chr13_94352302_94352505_+	1.33377	0.345012	0.847994	0	0.257503	0.14087	0.0489183	0.526398	0	0.209088	0	0
H3K36me3	chr1_6838647_6839057_+	1.2107	0.584242	0.587805	0.0295084	0.186285	0.170882	0.212852	0.156059	0	0.223439	0.0824894	0
H3K36me3	chr20_52187339_52187641_+	0.962461	0.380902	0.458858	0.0215713	0.290111	0.0541842	0.132899	0.252138	0.0241903	0.258336	0.0705195	0.0357508
H3K36me3	chr17_3630713_3631502_-	2.25411	1.34765	1.27853	0.250453	0.404332	0.157455	0.0982975	0.138129	0.339503	0.667066	0.282196	0.114172
H3K36me3	chr16_2693426_2695934_+	1.02559	0.54455	0.535373	0.118186	0.104213	0.0684129	0.0376152	0.0568096	0.0436931	0.330013	0.0337128	0.153412
H3K36me3	chr4_139047009_139047647_+	1.49005	0.686465	0.787373	0.132741	0.115288	0.103327	0.0557433	0.139213	0.0381687	0.472348	0.164995	0.0909386
H3K36me3	chr19_2209016_2210399_+	1.17465	0.405134	0.597459	0.0612357	0.289777	0.0620317	0.0430821	0.0643883	0.369764	0.398975	0.0733637	0.0794869
H3K36me3	chr1_44780123_44780926_+	2.21915	0.898546	1.37146	0.210931	0.661988	0.347111	0.205365	0.508144	0.796985	0.861141	0.348292	0.535783
H3K36me3	chr21_46140444_46140727_-	5.12916	1.72928	2.83458	0.149627	0.605441	0.303144	0.0848004	0.608344	1.2477	1.47482	0.836553	0.58267
H3K36me3	chr10_113095112_113096039_+	2.6287	1.30434	1.11419	0.548149	0.720534	0.0308485	0.199965	0.212296	0.551655	0.335773	0.072968	0.237175
H3K36me3	chr7_47431100_47433865_-	2.17662	1.02822	1.01252	0.500273	0.514277	0.0786142	0.155388	0.200888	0.308448	0.25548	0.142092	0.086403
H3K36me3	chr2_134426050_134428364_+	4.83632	2.72402	1.45808	0.951562	1.03914	0.0988647	0.248904	0.407917	0.757699	0.513593	0.423854	0.21378
H3K36me3	chr2_177229166_177233599_+	5.08978	3.12112	1.95714	0.917002	1.41895	0.258034	0.244172	0.480097	1.12062	0.488311	0.396723	0.359574
H3K36me3	chr7_96229472_96232528_-	1.7144	1.04364	0.701557	0.308279	0.472387	0.161441	0.230497	0.284921	0.317123	0.199845	0.12707	0.193549
H3K36me3	chr20_37732110_37732878_+	3.11351	1.62599	1.14217	0.551361	0.745102	0.197967	0.305929	0.336543	0.294018	0.516386	0.181042	0.0715693
H3K36me3	chr5_10737437_10738669_-	3.22329	1.45852	1.28548	0.412446	0.57987	0.0232115	0.137027	0.213334	0.118596	0.344519	0.137259	0
H3K36me3	chr2_26100478_26100982_+	3.40236	1.91075	1.2979	0.504101	0.587728	0.226957	0.315251	0.212022	0.2899	0.589511	0.268418	0.218116
H3K36me3	chrX_24207475_24207711_+	2.29454	1.40965	0.875303	0	0.295329	0	0.0841561	0	0	0.179851	0	0
H3K36me3	chr12_123392664_123393557_+	2.22273	1.10183	1.05252	0.410958	0.525444	0.370795	0.119364	0.26944	0.502537	0.267917	0.43554	0.355971
H3K36me3	chr16_66739473_66739764_-	4.82791	2.48377	2.49177	1.16411	0.928104	0.0140386	0.261626	0.519189	1.00419	0.0486194	0.640329	0.440729
H3K36me3	chr10_124971001_124971964_+	2.18679	0.878651	1.14404	0.439714	0.279421	0.207867	0.073215	0.259842	0.162561	0.264453	0.210721	0.228308
H3K36me3	chr7_155758207_155759364_+	2.49617	1.09213	1.36881	0.292788	0.0903599	0.123581	0.102995	0.265103	0.126283	0.183426	0.116925	0.0950133
H3K36me3	chr22_48711272_48713521_+	2.11169	0.839663	1.14633	0.0492854	0.180154	0.090885	0.0705975	0.0937385	0.335503	0.211618	0.082256	0.0661912
H3K36me3	chr7_30604358_30606256_+	2.94817	1.25496	1.45115	0.223101	0.405774	0.0452001	0.125569	0.340534	0.307924	0.413713	0.231648	0.173757
H3K36me3	chr16_22320349_22322001_+	6.58853	2.82192	3.54034	0.745044	0.723962	0.353448	0.337496	0.544847	0.668389	0.675011	0.347022	0.266175
H3K36me3	chr5_10708301_10709872_-	2.70009	1.03413	1.35873	0.269538	0.155278	0.0182028	0.151706	0.239688	0.325515	0.243159	0.107641	0.0349874
H3K36me3	chr1_11815137_11815751_+	2.01196	0.834784	0.987895	0.172412	0.47131	0.15854	0.0685111	0.183415	0.14152	0.344767	0.22559	0.314052
H3K36me3	chr9_37970959_37972564_-	3.48637	1.1782	1.65171	0.422126	1.32447	0.0712688	0.136118	0.255218	0.273102	0.317344	0.231793	0.136985
H3K36me3	chr19_49098491_49098641_+	4.21176	2.8015	2.52476	0.564593	0.696976	0.190644	0.132406	0.237464	0.487032	0	0.450942	0.366435
H3K36me3	chr3_30675859_30678533_+	3.07149	2.02629	2.19899	0.775946	0.587128	0.124505	0.156051	0.246709	0.586151	0.367199	0.369986	0.198702
H3K36me3	chr17_78196699_78197066_+	7.13163	3.93603	5.1596	0.23076	1.37686	0.15584	0.297642	0.485281	0.19906	0.462613	0.368618	0.599076
H3K36me3	chr5_10706337_10707388_-	1.45983	1.0329	1.08101	0.161159	0.232104	0.136045	0.13228	0.305021	0.347549	0.201926	0.064359	0.104596
H3K36me3	chr9_34230072_34231153_+	1.03434	0.707912	0.764253	0.0043524	0.243407	0.126747	0.126502	0.149415	0.208374	0.237767	0.035014	0.101693
H3K36me3	chr4_1233959_1234113_-	1.75816	0.909578	1.11781	0	0.339436	0	0.19345	0.115648	0.474382	0.275615	0	0
H3K36me3	chr9_103204426_103204609_-	3.20567	1.70629	1.97541	0.462781	0.999761	0.312531	0.651175	0.665029	0.998017	0.463877	0.462031	0
H3K36me3	chr14_99425622_99427393_-	1.1721	0.578326	0.738727	0.191279	0.206613	0.0968829	0.117752	0.182132	0.247504	0.287599	0.0954846	0.0931088
H3K36me3	chr1_173452660_173453614_-	0.88871	0.433944	0.540256	0.145488	0.170054	0.123978	0.139365	0.216124	0.229732	0.211369	0.0173318	0.0825822
H3K36me3	chr20_34907596_34908527_+	2.90823	1.29769	1.81203	0.727725	0.748631	0.092148	0.255994	0.497374	0.627754	0.729448	0.363272	0.177117
H3K36me3	chr11_102396191_102403720_+	2.44394	0.988526	1.72703	0.501511	0.262765	0.106586	0.171092	0.323997	0.460164	0.232829	0.128718	0.142236
H3K36me3	chr1_90941309_90942046_-	1.4695	0.546426	0.887575	0.344731	0.118212	0.0388014	0.121267	0.265818	0.198249	0.115183	0.0458896	0
H3K36me3	chr2_69488085_69488790_-	0.832111	0.226138	0.179061	0.480505	0.286081	0.00238603	0.227961	0.405878	0.103624	0.316078	0.199886	0.241691
H3K36me3	chr11_33105693_33105882_-	0.955048	0.20021	0.212522	0.560112	0.276578	0	0.26271	0.491824	0	0.252647	0	0
H3K36me3	chr6_49454761_49455092_-	1.17246	0.237408	0.214528	0.78104	0.424424	0.0917942	0.282527	0.450428	0.110355	0.328594	0.107555	0
H3K36me3	chr1_31686504_31686679_-	1.54718	0.100054	0	0.483937	0.099568	0	0.113491	0.610622	0	0.485083	0.193261	0
H3K36me3	chr8_22538051_22538706_+	0.826736	0.133659	0.210251	0.387889	0.159613	0.0873179	0.121288	0.380668	0	0.194404	0.154904	0.0839163
H3K36me3	chr3_132595397_132596029_-	0.923419	0.196678	0.268138	0.522606	0.100965	0.098396	0.237846	0.312419	0.124485	0.0197747	0.171244	0.122103
H3K36me3	chr10_127373866_127374057_+	1.89009	0.275016	0.180254	0.886796	0	0	0.103983	0.37298	0	0	0.354143	0
H3K36me3	chr13_93832354_93833121_+	0.941351	0.194041	0.179549	0.552079	0.138371	0.0745674	0.258942	0.301861	0.190495	0.110677	0.264568	0.0716626
H3K36me3	chr17_4115688_4115870_-	0.99178	0	0.189168	0.465324	0	0	0.163688	0	0	0.233213	0.185828	0
H3K36me3	chr3_193153539_193153701_-	2.22845	0.270206	0.637566	1.04554	0.161337	0.0882611	0.122598	0.219874	0	0.393007	0.417539	0
H3K36me3	chr1_88794474_88794586_+	2.41746	0.543336	0	0.756152	0	0	0.177329	0.591088	0	0	0	0
H3K36me3	chr12_105133929_105134970_+	2.16744	0.521413	0.264581	0.813535	0.0669525	0.082411	0.124011	0.10265	0.0701776	0.0407731	0.0974659	0.105601
H3K36me3	chr7_32565999_32566155_+	1.44904	0.349135	0.124141	0.542878	0.0383723	0.122208	0.113079	0.286274	0.107319	0.0510153	0.146038	0.117447
H3K36me3	chr1_235494281_235494411_-	3.47123	0.53875	0.52967	1.30291	0.134034	0	0.229164	0.410996	0	0	0	0.422809
H3K36me3	chr2_39013563_39013866_-	3.57434	0.462294	0.454503	1.39751	0.172519	0.0943782	0.262189	0.822895	0.241105	0.140082	0	0.54421
H3K36me3	chr12_94222814_94222980_+	3.26212	0.316435	0	1.02035	0.209933	0.172269	0.179465	0.429152	0	0	0	0
H3K36me3	chr8_25368250_25368570_+	1.97426	0.0547168	0.215179	0.793959	0.163354	0.178729	0.155163	0.38959	0	0	0.10569	0
H3K36me3	chr11_11906222_11908967_+	1.15567	0.240289	0.336726	0.537574	0.0659807	0.0992253	0.14207	0.269569	0.204335	0.271969	0.119101	0.126066
H3K36me3	chr11_108141536_108142013_-	1.32445	0.183536	0.288709	0.71018	0.0365291	0	0.124911	0.224023	0.153155	0.177965	0.0709029	0
H3K36me3	chr1_51838191_51838831_-	1.26917	0.191509	0.376563	0.661633	0.0272256	0.0446822	0.108614	0.306106	0.228296	0.19896	0.10569	0.0858831
H3K36me3	chr18_13072845_13073008_+	3.32216	0.214839	0.422436	1.55869	0.106898	0	0.304614	0.437051	0	0.260397	0	0
H3K36me3	chr20_37061281_37061936_-	3.30694	0.481174	0.735878	1.42226	0.159613	0.261954	0.197092	0.734145	0.111534	0.388807	0.206538	0.167833
H3K36me3	chr1_151578826_151579648_+	1.97632	0.23431	0.376955	0.927252	0.169581	0.104367	0.0241616	0.30333	0.0888745	0.103272	0.0822887	0.0668676
H3K36me3	chr13_27562781_27564416_-	1.38	0.257018	0.336916	0.725166	0.106571	0.139922	0.121473	0.326785	0.178727	0.181721	0.0827417	0.134471
H3K36me3	chr1_168020898_168021708_+	1.67133	0.281015	0.297531	0.836434	0.0645348	0.105913	0.0980782	0.307824	0.0901912	0.104802	0.167016	0.0678583
H3K36me3	chr1_11134470_11135392_-	0.978872	0.28486	0.261388	0.459268	0.132289	0.0310158	0.0538526	0.289747	0	0.138107	0.0366818	0.0596152
H3K36me3	chr5_61152469_61153175_-	0.958768	0.243875	0.34136	0.479824	0.160423	0.0810102	0.0914274	0.23965	0	0.12024	0	0.0389272
H3K36me3	chr8_119758142_119759378_-	1.02227	0.18416	0.362113	0.47963	0.0281948	0.0694092	0.120515	0.230548	0.0591059	0.171702	0.054726	0.133411
H3K36me3	chr8_52669153_52669886_-	1.97003	0.477746	0.610602	0.9243	0.071314	0.0390131	0.135476	0.34016	0.0996656	0.173717	0.0461401	0.22496
H3K36me3	chr2_23806640_23807669_-	1.50859	0.346558	0.635707	0.658418	0.247952	0.120426	0.110016	0.337504	0.130159	0.28874	0.164338	0.267081
H3K36me3	chr2_60907997_60910121_+	1.48144	0.387536	0.564624	0.657895	0.102411	0.0757939	0.125626	0.374105	0.111784	0.316504	0.141081	0.148351
H3K36me3	chr9_95992628_95995219_+	0.975321	0.270311	0.438496	0.457602	0.1076	0.0441476	0.134143	0.24058	0.112782	0.196579	0.104425	0.106069
H3K36me3	chr17_44413207_44413942_-	1.35948	0.510942	0.262102	0.500398	0.138614	0.0600564	0.0984774	0.228452	0.149401	0.258601	0.309855	0.15372
H3K36me3	chr4_15667585_15667889_-	2.18502	0.705746	0.193067	0.882177	0.0802439	0.0706628	0.111064	0.0864825	0	0.0279242	0.36157	0.0784278
H3K36me3	chr3_47896735_47897101_-	1.97272	0.478398	0.282201	1.15695	0.761722	0.0781328	0.217058	0.340625	0.199603	0.347908	0.277219	0.300356
H3K36me3	chrX_21844276_21844504_+	1.56433	0.328518	0.257884	0.776653	0.529679	0.0354372	0.0995531	0.360194	0.0457737	0.0339818	0.289555	0.0301344
H3K36me3	chr1_46357488_46358101_+	0.988784	0.24125	0.210321	0.615941	0.0996616	0.0785612	0.0815782	0.0490886	0.059588	0	0.136732	0.109026
H3K36me3	chr4_75977756_75978214_-	1.57645	0.344071	0.300686	0.924552	0.114134	0.124876	0.0650464	0.272202	0	0.185348	0.0738442	0
H3K36me3	chr8_94425294_94425872_-	1.26478	0.245721	0.181673	0.741223	0.137695	0.0386423	0.10839	0.31253	0.126392	0.146868	0.0614389	0.110945
H3K36me3	chr10_119388644_119389008_+	2.23151	0.505078	0.283752	0.930648	0.574431	0.157124	0.436502	0.293568	0	0.116606	0.278742	0.151003
H3K36me3	chr20_13036318_13036932_+	2.35184	0.878117	0.336436	1.24137	0.652705	0.279446	0.760146	0.543383	0.118982	0.138257	0.44066	0.0895199
H3K36me3	chr15_63694549_63694773_-	0.805822	0.234501	0	0.378076	0.0777875	0	0.132997	0.318032	0	0	0	0
H3K36me3	chr2_95178070_95178261_+	2.36262	0.458361	0.360509	1.33019	0.456136	0.14972	0.519917	0.745961	0	0.222224	0.177072	0
H3K36me3	chr3_131191358_131191547_+	0.955048	0.370569	0.182162	0.44809	0.184385	0.151305	0.315251	0.188464	0	0.224575	0	0.290821
H3K36me3	chr16_58037666_58037894_+	1.97921	0.537569	0.151003	0.371443	0.382114	0.125424	0.174218	0.156226	0	0.372323	0	0
H3K36me3	chr5_142381331_142382021_+	0.938646	0.275884	0.109564	0.245475	0.247926	0.106884	0.104147	0.105356	0.0324031	0.17429	0.0588185	0.120093
H3K36me3	chr13_49732776_49732956_-	2.0056	0.389097	0.19127	0.470494	0.484011	0	0.220676	0.197887	0	0.235804	0	0.305362
H3K36me3	chr8_128040684_128041668_+	2.10955	0.737748	0.384872	0.516396	0.548939	0.17437	0.383492	0.38104	0.296971	0.345079	0.0687412	0.391013
H3K36me3	chr15_36944270_36944787_-	0.872844	0.169336	0.133186	0.491425	0.404435	0.0553126	0.230493	0.378932	0.282611	0.246295	0.130834	0
H3K36me3	chr2_73016389_73019252_-	1.49902	0.40151	0.33009	0.866216	0.72664	0.10321	0.214133	0.562724	0.730877	0.466291	0.177798	0.219045
H3K36me3	chr1_771527_771691_-	0.971438	0.136878	0.142389	0.738773	0.552868	0.0643187	0.0909222	0.275598	0.0342659	0.339107	0.0899395	0.125468
H3K36me3	chr6_7979050_7979193_-	1.8934	0.122443	0.240759	1.18446	0.974791	0.399953	0.416661	0.498176	0.510873	0.593633	0.236508	0
H3K36me3	chr10_29723091_29723439_-	0.806851	0.464209	0.143688	0.486718	0.105147	0.0903916	0.175291	0.282045	0.279904	0.497253	0.215968	0
H3K36me3	chr18_27956665_27956951_-	0.9467	0.183665	0.12038	0.592231	0.121849	0.199976	0.0347218	0.186816	0.255437	0.593633	0.118254	0
H3K36me3	chr18_8152188_8152577_+	0.928041	0.180045	0.177011	0.435419	0.0895856	0.0735131	0.0765842	0.137351	0.187802	0.327338	0.173885	0
H3K36me3	chr11_110251869_110252002_-	3.39293	0.526598	0.517723	1.27352	0	0	0.0746648	0.267817	0.549285	1.59567	0.254291	0
H3K36me3	chr5_10231852_10232286_-	0.965501	0.094618	0.158657	0.390272	0.00518583	0.0823635	0.072457	0.182156	0.176746	0.440095	0.0974097	0
H3K36me3	chr1_94501299_94501881_+	0.930433	0.330933	0.177467	0.436541	0.119755	0.0982701	0.119438	0.214207	0.251048	0.437575	0	0.188884
H3K36me3	chr4_185315728_185316906_+	0.99599	0.263087	0.23381	0.503245	0.19229	0.0728267	0.143308	0.362848	0.248064	0.396343	0.114841	0.326618
H3K36me3	chr8_25492551_25494778_+	0.894473	0.263051	0.216435	0.494368	0.228172	0.104561	0.130803	0.330057	0.297581	0.386024	0.106307	0.19745
H3K36me3	chr12_101905251_101905784_+	0.888974	0.178036	0.229757	0.556119	0.0986765	0.0798395	0.084499	0.294108	0.164476	0.4972	0.163745	0.128905
H3K36me3	chr1_112661898_112662348_+	2.30644	0.631136	0.459048	1.12919	0.154884	0.127096	0.110338	0.554083	0.324688	0.848895	0.150314	0.24429
H3K36me3	chr20_45029017_45029853_+	2.2671	0.439829	0.65892	1.21563	0.0416852	0.0684129	0.190056	0.447376	0.349545	0.81234	0.121366	0.197244
H3K36me3	chr3_3162801_3163482_-	1.59034	0.462803	0.505559	0.746159	0.486143	0.0419921	0.160403	0.209219	0.214552	0.810253	0.297979	0.161425
H3K36me3	chr1_17645978_17646160_+	1.98356	0.288616	0.378336	0.930648	0.287215	0	0	0.195712	0.4014	0.932852	0	0
H3K36me3	chr2_151960163_151960656_-	2.37987	0.603772	0.698348	0.858915	0.176718	0.0580053	0.181286	0.361254	0.740921	1.20533	0.205805	0.222983
H3K36me3	chr11_56691570_56691681_+	1.62616	0.328629	0.310167	1.14445	0.0784883	0.128814	0.223658	0.641795	0.329076	0	0.152345	0.495182
H3K36me3	chr1_64807481_64808196_+	0.75736	0.146932	0.192607	0.355338	0	0.119986	0.0416661	0.300685	0.306524	0	0.0473016	0.153749
H3K36me3	chr4_105919296_105920115_+	0.771385	0.192411	0.168149	0.413621	0.0851008	0.174582	0.109126	0.369679	0.0892001	0.0518251	0.0412951	0.0671126
H3K36me3	chr13_60001847_60005467_-	0.799116	0.205531	0.238152	0.481679	0.143034	0.239601	0.125164	0.356052	0.187875	0.196595	0.134595	0.0723686
H3K36me3	chr17_18652209_18652682_+	1.14485	0.222106	0.363938	0.626663	0.147352	0.332519	0.104973	0.451834	0.15445	0.0448676	0.143005	0
H3K36me3	chr1_163246644_163247275_-	1.08465	0.263149	0.447408	0.67107	0.0506256	0.228451	0.0660979	0.35962	0.173664	0.0672659	0.0929041	0.0871081
H3K36me3	chr6_42606661_42607027_+	1.97272	0.669758	0.752537	1.15695	0	0.0781328	0.0542646	0.389285	0.199603	0	0	0
H3K36me3	chr1_226248024_226249610_-	1.0243	0.353279	0.369033	0.640774	0.164796	0	0.100181	0.381799	0.184249	0.160573	0.106623	0.173282
H3K36me3	chr9_123032240_123033131_+	0.810344	0.255468	0.347763	0.475247	0.078224	0.032095	0.122598	0.27984	0.163984	0.0714558	0.113874	0.123379
H3K36me3	chr13_41891931_41892270_-	0.79869	0.2066	0.304678	0.49964	0.102799	0.168712	0.0878798	0.210145	0.215501	0.125206	0.099766	0.162139
H3K36me3	chr6_150976819_150977499_+	1.59268	0.373362	0.506303	0.996341	0.128121	0.210269	0.248261	0.314291	0.429734	0.187256	0.0497363	0.161662
H3K36me3	chr20_3309402_3309864_-	1.75816	0.42447	0.596166	0.916548	0.0754303	0.123795	0.150461	0.552541	0.316255	0.275615	0	0.356917
H3K36me3	chr12_62577130_62578397_+	1.35342	0.290211	0.353253	0.601579	0.0687624	0.135422	0.062702	0.37953	0.172979	0.167501	0.0266935	0.0433822
H3K36me3	chr1_243191494_243196189_-	1.03804	0.242409	0.318987	0.541144	0.124327	0.176635	0.122676	0.344563	0.202282	0.185329	0.140469	0.0878038
H3K36me3	chr18_2782920_2783479_+	0.968716	0.156613	0.369537	0.454503	0.093512	0.30694	0.0355292	0.350461	0.392065	0.0759298	0	0.0983277
H3K36me3	chr2_107891030_107891313_+	0.993942	0.286565	0.352802	0.598509	0.20113	0.493451	0.194749	0.57267	0.559313	0.289964	0.179261	0.152142
H3K36me3	chr5_34054057_34054260_-	1.33377	0.172506	0.508797	0.834374	0.343338	0.28174	0.146755	0.438665	0.359876	0.209088	0.499813	0
H3K36me3	chr12_47975615_47975962_-	1.04037	0.151378	0.297653	0.732181	0.200858	0.329644	0.0572359	0.410601	0.210533	0.122319	0.194932	0.158401
H3K36me3	chr11_18494703_18494838_-	2.67413	0.389097	0.765079	1.88198	0.258139	0.211827	0.220676	0.659623	0.541147	0.314406	0.501047	0
H3K36me3	chr5_109339270_109340603_-	0.812471	0.183894	0.258279	0.571794	0.16993	0.0643585	0.119195	0.360739	0.164415	0.0955246	0.177603	0.0824684
H3K36me3	chr17_6693183_6693884_-	1.54497	0.187333	0.323331	0.845682	0.63384	0.124932	0.0849965	0.20325	0.937937	0.0605489	0.241232	0.0882109
H3K36me3	chr17_2170947_2171314_-	1.15184	0.214096	0.149408	0.722087	0.233444	0.17045	0.0687866	0.178681	0.597179	0.151634	0.0574685	0.0510576
H3K36me3	chr3_33601283_33601547_-	1.36745	0.132647	0.130411	0.962375	0.0660015	0.10832	0.150461	0.134923	0.553446	0	0.384326	0
H3K36me3	chr2_159345384_159347196_-	0.896543	0.346367	0.484508	0.841281	0.225743	0.116369	0.191661	0.324593	0.262062	0.220004	0.121321	0.121336
H3K36me3	chr14_60824195_60825515_+	0.888846	0.384676	0.443398	0.7699	0.0396009	0.0649923	0.0977996	0.202384	0.332068	0.225086	0.0768651	0.0416403
H3K36me3	chr17_2438198_2438796_-	0.723173	0.245858	0.380255	0.650166	0.0873765	0.0831164	0.167322	0.192876	0.255437	0.327681	0.0985022	0.0919151
H3K36me3	chr5_138386981_138387484_+	1.07656	0.348099	0.410679	0.841839	0.034641	0.113704	0.157939	0.318665	0.435715	0.0843832	0.0672379	0.109275
H3K36me3	chr9_95985207_95986002_+	1.02172	0.330366	0.47637	0.745689	0.0219175	0.0719411	0.212349	0.268827	0.459464	0.213559	0.0850834	0.138277
H3K36me3	chr2_53705863_53706490_-	1.43943	0.418885	0.60401	1.08056	0.166741	0.0684129	0.142542	0.511286	0.46606	0.27078	0.107881	0.175328
H3K36me3	chr4_94626565_94628922_+	0.765821	0.331401	0.452815	0.682686	0.0739262	0.097061	0.115862	0.366976	0.278954	0.18008	0.114792	0.16324
H3K36me3	chr10_94328329_94329200_-	0.93257	0.281437	0.513859	0.583391	0.0800202	0	0.159616	0.224923	0.419373	0.194924	0.155319	0.0631059
H3K36me3	chr13_26363333_26363729_+	0.911637	0.12696	0.581055	0.652276	0.0287164	0.049346	0.16091	0.171705	0.430458	0.154194	0.0943958	0.0612835
H3K36me3	chr2_135261170_135262167_-	0.86969	0.260374	0.615824	0.721774	0.124481	0.0963155	0.180945	0.315325	0.348345	0.298007	0.193304	0.266032
H3K36me3	chr5_109093073_109093889_+	0.663618	0.150203	0.421919	0.518928	0.0427069	0.0700897	0.133866	0.185519	0.179056	0.104031	0.124341	0
H3K36me3	chr7_40637539_40638115_+	0.783438	0.212788	0.239087	0.588118	0.0302507	0.0496469	0.206884	0.463797	0.380494	0.0736888	0.117433	0
H3K36me3	chr10_116898333_116898989_-	0.687897	0.0827425	0.20993	0.645495	0.0531232	0	0.151378	0.271491	0.334092	0.0323512	0	0.0837884
H3K36me3	chr14_50278554_50279136_-	0.775361	0.0601697	0.177467	0.582055	0.0898165	0	0.153563	0.183606	0.251048	0	0.0581111	0
H3K36me3	chr2_170059112_170059572_+	1.1772	0.342575	0.299379	0.920533	0.189396	0.0621665	0.215879	0.464604	0.31763	0.0922712	0.147046	0.11949
H3K36me3	chr7_50522461_50524341_-	0.772103	0.280963	0.228477	0.67571	0.180434	0.132335	0.276939	0.362167	0.352969	0.0783745	0.143918	0.175421
H3K36me3	chr10_95367333_95367497_-	1.10063	0.106765	0.314895	1.03279	0	0	0.121103	0.108596	0.890913	0.25881	0	0
H3K36me3	chr10_67996809_67997299_-	0.679302	0.0662288	0.172812	0.700941	0.0379801	0.104157	0.0486674	0.153109	0.328252	0.14834	0.16431	0.0140217
H3K36me3	chr5_180039271_180039430_-	1.13525	0.0941832	0.243598	1.06527	0.00644632	0.0449632	0.132718	0.144815	0.459464	0.133474	0.236343	0
H3K36me3	chr1_119143496_119144546_+	1.03145	0.450241	0.229524	0.806562	0.265515	0.108939	0.151321	0.186579	0.417456	0.525507	0.322102	0.209391
H3K36me3	chr9_74986992_74988033_-	0.953672	0.470953	0.165363	0.732181	0.133905	0.137352	0.124011	0.235454	0.421065	0.244638	0.194932	0.211202
H3K36me3	chr3_132453694_132454065_+	1.21633	0.283171	0	1.14136	0	0	0.0802999	0.192019	0	0.114406	0	0.148154
H3K36me3	chrX_55750472_55751100_+	0.718567	0.195168	0.0548226	0.53942	0.0277459	0.045536	0.0158128	0.141798	0	0.0675872	0	0.175048
H3K36me3	chr22_24356131_24356767_+	0.99334	0.422134	0.270665	0.798953	0.164381	0.0899264	0.140525	0.224023	0.229732	0.0667371	0.0531771	0
H3K36me3	chr4_109762630_109763870_-	0.800623	0.402433	0.194355	0.682976	0.112415	0.0461236	0.144151	0.215441	0.176746	0.0684593	0.109099	0.13298
H3K36me3	chr18_62241927_62244763_+	0.827416	0.277829	0.133538	0.627105	0.0860161	0.0403337	0.101545	0.288876	0.180319	0.224496	0.0357764	0.0969062
H3K36me3	chr11_18531362_18532439_+	1.00559	0.292636	0.127868	0.707707	0.145608	0.0265521	0.0368818	0.248047	0.203495	0.0788204	0	0
H3K36me3	chr17_55075290_55077944_+	1.19021	0.4981	0.22053	0.957298	0.210596	0.150849	0.306818	0.510002	0.357842	0.223899	0.0764597	0.103552
H3K36me3	chr14_34960691_34961063_-	1.01897	0.226557	0.27765	1.00007	0.0772856	0.185638	0.105886	0.162341	0.253663	0.263514	0.144816	0
H3K36me3	chr21_25764350_25764594_+	1.47954	0.143519	0.423302	1.38834	0.142823	0.351598	0.122095	0.145982	0.299405	0.173954	0.138609	0
H3K36me3	chr7_91996163_91996817_+	0.966	0.111475	0.210572	0.906457	0.106571	0.131177	0.0303683	0.113308	0.335114	0.129801	0.0517136	0.0840447
H3K36me3	chr17_37272871_37273329_-	1.57645	0.22938	0.225515	1.47928	0.0380445	0.062438	0.130093	0.155544	0.159508	0.0926742	0.0738442	0
H3K36me3	chr1_113712113_113712498_-	0.937683	0.181916	0.17885	0.879886	0.0452582	0.148554	0.0773799	0.0925185	0.189753	0	0	0.142767
H3K36me3	chr12_92801701_92802402_-	1.28748	0.32471	0.245568	0.845682	0.149139	0.40794	0.155827	0.304875	0.416861	0.181647	0.0482463	0.313639
H3K36me3	chr3_136603801_136604222_-	1.14866	0.150417	0.177515	0.859254	0.105069	0.259745	0.0909164	0.183044	0.198435	0.0201638	0.0458128	0.142428
H3K36me3	chr1_35399043_35399481_+	1.85449	0.399757	0.314416	1.35348	0.159127	0	0.158705	0.203308	0.500376	0.387623	0.0772161	0.376474
H3K36me3	chr11_76065892_76066488_+	1.36287	0.117513	0.115532	0.852574	0.125038	0.0623751	0.144032	0.179293	0.245151	0.213648	0.113492	0.184447
H3K36me3	chr1_167403570_167404784_+	1.18948	0.245189	0.141798	0.767363	0.129176	0.117778	0.106339	0.249396	0.180531	0.38459	0.0835766	0.135828
H3K36me3	chr18_39679209_39680173_-	1.31071	0.508571	0.464286	0.439258	0.253051	0.0296645	0.175122	0.351023	0.151566	0.176119	0.245586	0
H3K36me3	chr3_52755529_52756370_-	1.44875	0.6136	0.562211	0.520285	0.224452	0.0963421	0.185384	0.479187	0.173733	0.0841157	0.0603222	0
H3K36me3	chr15_37079185_37080680_-	1.20738	0.398207	0.575729	0.396537	0.186482	0.0765127	0.159418	0.262084	0.146598	0.0851734	0.0904901	0.036766
H3K36me3	chr9_77288089_77289984_+	1.21092	0.427582	0.472371	0.368699	0.213868	0.0861902	0.198955	0.306282	0.159439	0.206117	0.114253	0.0122467
H3K36me3	chr1_63485017_63485354_-	1.07124	0.363696	0.306486	0.502605	0.155113	0	0.147336	0.26424	0	0	0	0.163101
H3K36me3	chr6_110214770_110215285_+	1.22673	0.339988	0.334258	0.493334	0.135335	0	0.192824	0.311239	0.141854	0.082417	0.0656712	0.213457
H3K36me3	chrX_77696704_77697582_-	1.13072	0.518501	0.235275	0.385827	0.0793822	0.0651403	0.101792	0.283983	0	0.0966851	0.0385201	0.125205
H3K36me3	chr14_63412841_63413540_-	1.54939	0.350689	0.443286	0.484629	0.0747828	0.0818215	0.170479	0.356706	0	0.121444	0.0967687	0.157268
H3K36me3	chr3_197050255_197050954_-	1.10815	0.346961	0.321204	0.363472	0.0565721	0.052356	0.0935434	0.27665	0	0.0951313	0.173341	0.164417
H3K36me3	chr18_9572599_9574130_-	1.12004	0.481491	0.505972	0.45293	0.146843	0.0291773	0.176912	0.303874	0.447745	0.112627	0.0991928	0.071803
H3K36me3	chr3_121517513_121518630_-	1.13118	0.50651	0.462335	0.45491	0.0311986	0.0768038	0.17336	0.422525	0.425118	0.0379989	0.181669	0.0984158
H3K36me3	chr2_135499135_135503106_-	1.50483	0.741315	0.412733	0.642472	0.175835	0.131182	0.468622	0.584529	0.382674	0.191194	0.139647	0.139282
H3K36me3	chr2_171968479_171969829_+	1.27021	0.479887	0.48455	0.564593	0.154884	0.0847307	0.161829	0.488121	0.216459	0.251525	0.075157	0.0814299
H3K36me3	chr2_45523220_45525437_-	1.18056	0.551596	0.48141	0.592097	0.220065	0.0644939	0.380627	0.477393	0.370711	0.268032	0.122041	0.0991704
H3K36me3	chr5_121998691_122000634_+	0.836097	0.387495	0.318947	0.435867	0.116581	0.0294355	0.153326	0.279567	0.150396	0.13107	0.139251	0.0282888
H3K36me3	chr15_64362251_64362715_-	0.842871	0.374717	0.227545	0.273779	0.163475	0.164348	0.153195	0.419971	0.157446	0.198198	0.00485929	0.140835
H3K36me3	chr2_111240399_111241524_-	0.882464	0.451353	0.277129	0.526954	0.163918	0.105308	0.269534	0.463986	0.129875	0.301829	0.075157	0.146574
H3K36me3	chr2_55656371_55656930_-	1.45307	0.313227	0.492717	0.303002	0.0311707	0.102313	0.142117	0.637202	0.130688	0.303719	0.0605021	0.0983277
H3K36me3	chr4_119259925_119260506_+	0.932035	0.210956	0.296287	0.145764	0	0	0.136736	0.459806	0.25148	0.292219	0.0582111	0.0946045
H3K36me3	chr13_49084167_49085508_+	0.942228	0.365595	0.308086	0.315768	0.129936	0.0639745	0.214752	0.424992	0.381345	0.221561	0.126102	0.245929
H3K36me3	chr6_56620800_56621922_-	0.804385	0.31211	0.214795	0.301922	0.0465893	0.101949	0.14161	0.460325	0.325556	0.226977	0.0602864	0.146966
H3K36me3	chr9_37359344_37360299_+	0.850543	0.16501	0.468661	0.443398	0.0364909	0.14972	0.0935851	0.317033	0.152994	0.0888896	0.141657	0.172666
H3K36me3	chr6_143218558_143221208_+	1.09184	0.367132	0.584636	0.639162	0.192467	0.162767	0.194866	0.454713	0.304868	0.385637	0.165913	0.145191
H3K36me3	chr6_148488285_148489878_+	1.16852	0.366729	0.618295	0.744285	0.0875048	0.113692	0.206282	0.4981	0.290794	0.381905	0.153923	0.210859
H3K36me3	chr2_148779399_148781643_+	1.22557	0.383714	0.616257	0.603843	0.139189	0.131371	0.128064	0.395762	0.362181	0.269325	0.161643	0.181666
H3K36me3	chr2_62850130_62853409_+	1.75723	0.561385	0.794829	0.878141	0.110264	0.150004	0.256665	0.5183	0.456732	0.271833	0.216601	0.150865
H3K36me3	chr6_28360197_28361323_+	1.04199	0.303226	0.61152	0.601698	0.123797	0.177776	0.123469	0.347971	0.25952	0.226171	0.180217	0.195258
H3K36me3	chr8_67081457_67082036_+	0.779378	0.167404	0.356773	0.438803	0	0.0493896	0.034302	0.192481	0.157718	0.146614	0.0584122	0
H3K36me3	chr5_113584931_113586774_+	0.89458	0.200788	0.563535	0.514659	0.0622412	0.093098	0.13278	0.36587	0.0944732	0.108754	0.0428187	0.0489962
H3K36me3	chrX_75603591_75603712_-	1.49177	0.289411	0.853601	0.699909	0.288007	0	0.246209	0.588754	0	0	0	0
H3K36me3	chr2_241121497_241122249_-	1.20016	0.232837	0.595175	0.563092	0.115854	0.114082	0.237696	0.592081	0.0971474	0.22577	0.0899486	0.073092
H3K36me3	chr2_97262549_97264293_+	0.961688	0.360725	0.501754	0.476352	0.125721	0.112047	0.279483	0.488882	0.202465	0.308276	0.126052	0.126067
H3K36me3	chr4_52066993_52067902_+	0.893584	0.302979	0.424202	0.419252	0.0383375	0.0629188	0.227465	0.322507	0.0803684	0.179772	0	0.0379086
H3K36me3	chr13_41757465_41758339_-	0.722842	0.215382	0.354528	0.484491	0.0996819	0.15269	0.223183	0.264906	0	0.0971276	0.0386964	0.0628893
H3K36me3	chr2_230437451_230438303_+	0.968815	0.421375	0.548217	0.651071	0.0917138	0.22371	0.314639	0.377638	0.206459	0.277112	0.0970337	0.0806414
H3K36me3	chr10_59256248_59256589_+	1.58801	0.410777	0.807708	0.745064	0.204392	0	0.232972	0.261141	0	0.124471	0	0.161188
H3K36me3	chr1_103534857_103535329_+	2.29454	0.519346	1.31295	1.25598	0.110748	0.060586	0.0841561	0.415059	0	0.269776	0.214962	0.232903
H3K36me3	chr1_220027935_220028847_-	1.78129	0.575966	0.60401	0.928607	0.13374	0	0.0653317	0.312453	0.080104	0.232702	0.0370841	0.120538
H3K36me3	chr2_86116598_86117054_+	2.7709	0.959944	1.28352	1.48577	0.382114	0.125424	0.348436	0.390566	0.320416	0.372323	0.148336	0.120538
H3K36me3	chr2_179132426_179133025_-	1.50671	0.526158	0.747198	0.989688	0.116357	0.0954812	0.165783	0.416256	0.121961	0.283438	0	0.183523
H3K36me3	chr1_36004577_36005438_+	0.943401	0.183025	0.359881	0.590167	0.0607122	0	0.0461344	0.237878	0.0848488	0.0985941	0	0.0638388
H3K36me3	chr2_135166735_135167661_+	1.65689	0.41599	0.669238	1.00602	0.169352	0.0617637	0.225204	0.500059	0.0788929	0.183347	0.10957	0.178073
H3K36me3	chr15_62954397_62954526_+	0.804572	0.229774	0.329162	0.295427	0.094551	0.0443358	0.060301	0.433905	0.113263	0.0548382	0.157305	0.156232
H3K36me3	chr2_148040497_148041188_+	0.914275	0.319555	0.498243	0.36768	0.100865	0.165538	0.172453	0.568459	0.31717	0.12285	0.195778	0.0795444
H3K36me3	chr17_61837310_61838205_-	0.806722	0.410835	0.615483	0.473123	0.0584058	0	0.166432	0.557178	0.163251	0.189697	0.151154	0.184241
H3K36me3	chr2_73468524_73468999_+	0.950021	0.340962	0.441476	0.534878	0.0391285	0	0.254517	0.610962	0.307599	0.35743	0.148336	0.231432
H3K36me3	chr14_96839400_96841193_+	0.755036	0.43815	0.388834	0.519564	0.369285	0.015949	0.0927689	0.306818	0.081489	0.307742	0.150901	0.122622
H3K36me3	chr15_44323019_44324689_+	0.756604	0.560929	0.350471	0.456408	0.313013	0.119866	0.154605	0.255949	0.131236	0.228744	0.141763	0.0987399
H3K36me3	chr2_15595196_15595489_+	2.46422	1.25494	1.17504	1.4452	0.951503	0	0.30503	0.668628	0.498668	0.869176	0.461716	0.187595
H3K36me3	chrX_129428388_129430283_-	0.762022	0.304913	0.399698	0.446908	0.257458	0.0301811	0.0838453	0.159771	0.0771027	0.179186	0.0892366	0.0290054
H3K36me3	chr16_14174509_14174668_+	1.47582	0.763129	0.658454	1.0966	0.303246	0.248796	0.418482	0.469397	0.245048	0.59396	0.43428	0
H3K36me3	chr2_159196233_159196607_+	1.20658	0.374532	0.460275	0.679323	0.326125	0.152923	0.292071	0.428578	0	0.567443	0.361718	0
H3K36me3	chr7_32689412_32689838_-	0.794472	0.513773	0.343478	0.497001	0.235188	0.106286	0.256419	0.334456	0.0857451	0.398542	0.238174	0.129026
H3K36me3	chr8_19349164_19350130_+	1.06768	0.417928	0.41625	0.6283	0.0982151	0.342249	0.0654551	0.203168	0.105734	0.45543	0.101673	0.0101072
H3K36me3	chr2_105063298_105063904_+	1.48931	0.722334	0.568128	0.698754	0.345038	0.471891	0.180255	0.264502	0.241105	0.490286	0	0.0907017
H3K36me3	chr8_98134036_98134471_+	1.24486	0.644023	0.474877	0.584062	0.0801122	0.328697	0.1598	0.245653	0.167942	0.292723	0.155497	0
H3K36me3	chr8_141403669_141403823_+	2.93026	1.25067	0.894249	1.09986	0.565727	0	0.0644833	0.809537	0.474382	1.10246	0.658844	0
H3K36me3	chr15_65481615_65481996_-	1.18441	0.367651	0.180727	0.444562	0.0914667	0	0.0260641	0.18698	0	0.334211	0.0887681	0
H3K36me3	chr16_50082858_50083936_+	1.81223	0.696618	0.374394	0.632418	0.137422	0.056513	0.169139	0.227513	0.101653	0.551231	0.183012	0.0616107
H3K36me3	chr12_111888618_111888884_+	1.35717	0.460773	0.517723	0.636759	0.262021	0.215012	0.111997	0	0	0.4787	0.127145	0
H3K36me3	chr9_27039195_27039553_+	0.840335	0.208424	0.320564	0.354842	0.0219022	0.16242	0.0554772	0.182962	0.051016	0.355682	0.220433	0
H3K36me3	chr6_73618268_73618633_-	0.769271	0.31661	0.2156	0.464049	0.212453	0.204961	0.0791907	0.270073	0	0.147435	0.0603021	0.124296
H3K36me3	chr20_57364997_57365355_+	2.52101	1.22272	1.15403	1.18281	0.243358	0.559152	0.166432	0.547229	0	0.355682	0.188942	0.307068
H3K36me3	chr4_145862953_145863694_-	0.791684	0.309079	0.325236	0.34287	0.0979779	0.146328	0.12007	0.234871	0	0.114561	0.0912838	0.0741771
H3K36me3	chr1_146299192_146299508_+	1.14243	0.484832	0.526597	0.491339	0.367603	0.361982	0.246166	0.549511	0.154124	0.268638	0.392434	0
H3K36me3	chr12_50626960_50627170_+	2.57863	0.917158	0.655782	1.20984	0.74676	0.408523	0.236439	0.932895	0.34788	0.202118	0.322102	0
H3K36me3	chr3_111907962_111908496_+	1.18308	0.508728	0.322365	0.475781	0.353491	0.220507	0.186996	0.302945	0	0.317938	0.253338	0
H3K36me3	chr3_123244631_123245898_+	1.28219	0.251292	0.552524	0.611128	0.305338	0.0830266	0.135854	0.253118	0.0576597	0.239287	0.0266935	0.0491665
H3K36me3	chr7_129711852_129711987_+	1.33707	0.129699	0.510053	0.627326	0.387209	0	0.147117	0.263849	0	0	0	0
H3K36me3	chr12_123021950_123022240_-	1.24486	0.42264	0.474877	0.292031	0.300421	0	0.102729	0.122826	0	0.146361	0	0
H3K36me3	chr22_40791538_40792395_-	1.79782	0.462902	0.783381	0.691742	0.399436	0.044491	0.239198	0.272263	0.0852449	0.297163	0.09866	0.128274
H3K36me3	chr17_66644751_66645362_+	1.86281	0.274629	0.859306	0.415822	0.630244	0.046803	0.248552	0.494555	0.149458	0.486274	0.0857971	0.179919
H3K36me3	chr5_137927860_137928277_-	0.931859	0.0374901	0.412813	0.203091	0.188033	0	0.142884	0.185786	0.0116794	0.0763395	0.058125	0
H3K36me3	chr3_128288973_128294068_+	0.917196	0.387475	0.47774	0.283413	0.514362	0.0855872	0.273321	0.220118	0.181024	0.273281	0.186236	0.0874717
H3K36me3	chr3_193155217_193155403_-	0.970452	0.282409	0.5553	0.455317	0.515238	0.0768726	0.240252	0.478758	0.196384	0.342296	0.181832	0.147756
H3K36me3	chr15_30660523_30661614_+	0.896178	0.482538	0.482295	0.349313	0.219602	0.120135	0.0905662	0.365664	0.117182	0.165344	0.227331	0.163737
H3K36me3	chr4_26417910_26419159_+	1.03486	0.538627	0.551298	0.474638	0.123957	0.108814	0.183059	0.369423	0.116981	0.152923	0.137647	0.272846
H3K36me3	chr3_150441238_150441826_+	2.04845	0.781464	0.880232	0.331266	0.208615	0.032183	0.24577	0.583841	0.256079	0.353506	0.131769	0.129312
H3K36me3	chr18_2779092_2779896_+	1.23479	0.415759	0.513859	0.316004	0.178795	0	0.160567	0.267664	0.0908642	0.369544	0.084131	0.0683647
H3K36me3	chr6_157038574_157038920_+	1.82591	0.712087	0.903833	0.50836	0.100719	0	0.229605	0.386051	0.211141	0.490691	0.0977476	0
H3K36me3	chr17_80809543_80811550_+	1.17048	0.507866	0.494478	0.52746	0.109386	0.106721	0.215886	0.370531	0.138416	0.299275	0.151514	0.0586859
H3K36me3	chr2_214790350_214791668_-	1.78039	0.778284	0.731411	0.642557	0.0925423	0.0867879	0.181769	0.567536	0.221714	0.386447	0.333588	0.166814
H3K36me3	chr12_24890458_24891690_-	0.884713	0.417847	0.283445	0.281213	0.0531029	0.0696346	0.154174	0.216939	0.187776	0.220846	0.0906765	0.133844
H3K36me3	chr14_19082813_19083136_+	2.32848	1.13367	0.985958	0.655488	0.0539455	0.125424	0.317692	0.442347	0.150784	0.448977	0.366478	0.283618
H3K36me3	chr6_128224504_128225954_-	1.05813	0.627923	0.712315	0.350437	0.180252	0.177496	0.157517	0.356196	0.100765	0.321995	0.186597	0.151628
H3K36me3	chr11_35693158_35696051_+	0.942775	0.450041	0.62934	0.325918	0.0890971	0.0979618	0.172265	0.29461	0.148883	0.213855	0.124369	0.121669
H3K36me3	chr2_235860130_235863456_+	1.73666	0.468531	1.07654	0.458329	0.120493	0.120371	0.167199	0.423023	0.197683	0.382845	0.152529	0.165259
H3K36me3	chr3_142385864_142387387_-	0.711112	0.367892	0.452115	0.33364	0.0228817	0.075106	0.136926	0.158931	0.0959355	0.167215	0.0666198	0.0721802
H3K36me3	chr2_152150229_152151507_-	1.09965	0.621291	0.631954	0.377619	0.195174	0.0938551	0.132221	0.258773	0.142909	0.384515	0.119557	0.134402
H3K36me3	chr14_81188891_81192321_-	1.29633	0.625335	0.620233	0.450997	0.137795	0.055234	0.118702	0.202502	0.117143	0.259866	0.110106	0.096149
H3K36me3	chr8_81664089_81666489_-	1.28275	0.668761	0.64109	0.458732	0.148833	0.0919134	0.10178	0.218983	0.157754	0.28493	0.100053	0.081363
H3K36me3	chr12_42204067_42205244_-	0.920157	0.561579	0.585022	0.359766	0.0296082	0.0242962	0.160304	0.326484	0.248275	0.288495	0.143673	0
H3K36me3	chr5_75452615_75453307_-	0.65211	0.379539	0.348266	0.367149	0	0.0413246	0.129153	0.23163	0	0.184009	0.0977476	0
H3K36me3	chr12_101791521_101791826_-	0.641135	0.405443	0.451522	0.277669	0.0675575	0.105479	0.130235	0.245563	0	0.139163	0	0
H3K36me3	chr12_42217254_42217620_-	0.821967	0.435342	0.434277	0.381795	0.0690311	0.0781328	0.0474815	0.356034	0.0499009	0.144962	0.060064	0
H3K36me3	chr5_31444699_31445997_-	0.903911	0.42402	0.530486	0.45672	0.13424	0.132188	0.168312	0.400195	0.112565	0.163501	0.026056	0.0846921
H3K36me3	chr1_21131318_21132433_-	0.814197	0.682145	0.155932	0.460193	0.275154	0.178874	0.264982	0.3943	0.333557	0.114201	0.221044	0.016432
H3K36me3	chr18_8325021_8325821_+	0.749821	0.341506	0.315595	0.550656	0.283502	0.178729	0.249005	0.352016	0.182637	0.0162115	0.203629	0.0763406
H3K36me3	chr13_39011571_39011953_-	0.945047	0.366689	0.360509	0.665097	0.228068	0.0748602	0.103983	0.419603	0.191243	0	0.265607	0
H3K36me3	chr13_72808054_72808490_+	0.828	0.281114	0.315858	0.582722	0.119893	0.0655885	0.0911048	0.367634	0.167557	0.0973504	0.155141	0
H3K36me3	chr11_76490390_76491171_+	0.924477	0.605318	0.440827	0.542183	0.111552	0.109846	0.22887	0.29645	0.28062	0	0.0866086	0
H3K36me3	chr2_206024172_206024830_-	1.26874	0.614247	0.579914	0.900947	0.185366	0.347679	0.135826	0.412765	0.444102	0.148932	0.308395	0.0835337
H3K36me3	chr1_21043958_21044252_-	1.22792	0.655113	0.234208	0.576116	0.414867	0.0972674	0.0675539	0.363465	0.496972	0	0.230073	0
H3K36me3	chr1_59849854_59853940_+	0.905613	0.579589	0.328613	0.497439	0.496804	0.10498	0.20658	0.367763	0.357586	0.176593	0.143472	0.0941646
H3K36me3	chr2_163676586_163676933_-	1.04037	0.70643	0.396871	0.732181	0.502144	0.164822	0.257561	0.461926	0.421065	0.244638	0.292398	0.316802
H3K36me3	chr4_103170560_103173960_-	1.03524	0.587349	0.41348	0.572896	0.274178	0.05467	0.192621	0.469928	0.408248	0.18904	0.0803241	0.130947
H3K36me3	chr5_55360794_55361931_+	0.717081	0.441233	0.383545	0.446908	0.122784	0.0196117	0.145137	0.226629	0.329293	0.0980908	0.0183577	0.0842537
H3K36me3	chr1_21121867_21122842_-	1.48106	0.826083	0.211868	0.781745	0.357424	0.146649	0.193516	0.456662	0.524496	0.174132	0.242815	0.169124
H3K36me3	chr2_55384664_55385561_-	1.32556	0.735949	0.222697	0.681876	0.253963	0.251324	0.179294	0.357325	0.5206	0.285977	0.207896	0.265532
H3K36me3	chr2_158545457_158546634_+	1.53359	0.952082	0.438767	0.863439	0.384906	0.0971847	0.194052	0.408551	0.682756	0.468804	0.114939	0.0933988
H3K36me3	chr12_23879122_23880832_-	1.16114	0.839631	0.38254	0.495257	0.254743	0.100339	0.156796	0.322868	0.427221	0.297858	0.0988908	0.160717
H3K36me3	chr1_89859163_89859976_+	1.88719	1.22759	0.465823	0.72918	0.38578	0	0.146574	0.438126	0.718867	0.20883	0.124799	0
H3K36me3	chr16_30257828_30259590_-	1.18348	0.767713	0.445488	0.460475	0.519722	0.130683	0.384491	0.285188	0.399963	0.281834	0.19397	0.169789
H3K36me3	chr16_21437451_21438535_-	0.966126	0.549577	0.467278	0.465075	0.454501	0.112389	0.318419	0.198627	0.316967	0.216324	0.151794	0.129602
H3K36me3	chr16_21869719_21871271_-	1.40887	0.704063	0.630495	0.577379	0.475068	0.126651	0.360279	0.252706	0.341755	0.261384	0.163156	0.151107
H3K36me3	chr16_22499899_22501451_+	1.22279	0.681123	0.569491	0.506441	0.487648	0.132503	0.351811	0.244774	0.362937	0.281681	0.136504	0.152878
H3K36me3	chr18_35026867_35027556_+	0.916929	0.495548	0.349782	0.737495	0.303473	0.083009	0.115302	0.155093	0.318091	0.18481	0.0981732	0
H3K36me3	chr17_30164881_30165121_+	2.2563	1.16729	0.717262	1.41148	0.508212	0.47661	0.12413	0.29683	0.60879	0.353706	0.140919	0.229022
H3K36me3	chr1_162181634_162182820_+	1.14147	0.638517	0.319321	0.714072	0.220376	0.168783	0.226072	0.269237	0.369586	0.214729	0.0570332	0.046345
H3K36me3	chr3_149960664_149962512_-	1.11513	0.667971	0.540275	0.572842	0.216862	0.0851089	0.171955	0.31482	0.316255	0.225851	0.100657	0.203244
H3K36me3	chr13_72736385_72736703_+	1.70287	0.991097	0.54133	0.798953	0.219175	0.0899264	0.187366	0.112011	0.229732	0.133474	0	0.172847
H3K36me3	chr7_27621934_27625279_-	0.830707	0.506911	0.419817	0.38622	0.169189	0.148118	0.180139	0.187309	0.216139	0.162291	0.102665	0.22092
H3K36me3	chr12_7818386_7818579_-	1.07677	0.499179	0.401202	0.548504	0.128341	0.118455	0.0676261	0.160677	0	0.103315	0.0976375	0.0142397
H3K36me3	chr1_10274056_10275302_+	1.09374	0.542298	0.446067	0.561336	0.0881745	0.0327048	0.101072	0.207416	0.0639616	0.102194	0.111288	0.13234
H3K36me3	chr13_50217705_50218493_+	1.72299	0.776614	0.711436	0.80605	0.119581	0.0362901	0.228937	0.194949	0.307486	0.175058	0.0748342	0.0348764
H3K36me3	chr1_35967422_35970710_+	1.64693	0.816682	0.840927	0.800613	0.0737004	0.104367	0.153312	0.293109	0.288842	0.103272	0.202636	0.126306
H3K36me3	chr6_37466863_37468897_+	1.17338	0.492997	0.620088	0.642908	0.0713287	0.151655	0.23437	0.23697	0.220879	0.160749	0.171178	0.125613
H3K36me3	chr16_67090313_67092482_+	1.32444	0.815649	0.485254	0.692337	0.181081	0.120181	0.245436	0.344729	0.295434	0.50687	0.164058	0.176861
H3K36me3	chr4_113606171_113608321_-	0.94444	0.49307	0.230777	0.440918	0.156122	0.135939	0.140156	0.166057	0.263873	0.309644	0.0396714	0.112187
H3K36me3	chr7_66465024_66465489_-	1.9409	0.922537	0.33318	0.819571	0.262303	0.0614981	0.224235	0.18512	0.314214	0.638953	0.109099	0.118205
H3K36me3	chr11_108205229_108206074_-	1.1636	0.647637	0.146308	0.451006	0.151103	0.134563	0.353865	0.119659	0.220461	0.164086	0.100061	0.0650476
H3K36me3	chr1_114439630_114442274_-	1.65553	1.01301	0.286471	0.483663	0.349279	0.102749	0.211579	0.313472	0.248674	0.160532	0.179081	0.103943
H3K36me3	chr21_45272781_45274360_-	1.9944	1.11217	0.695571	0.573767	0.346413	0.0488986	0.350554	0.282479	0.231333	0.180885	0.130002	0.0696203
H3K36me3	chr12_56641057_56641517_-	1.6023	0.714409	0.438465	0.662783	0.276173	0.213862	0.146514	0.160616	0.190845	0.137894	0.144105	0.0298724
H3K36me3	chr18_48614662_48615260_+	1.27467	0.729616	0.342239	0.61285	0.219801	0.035124	0.145907	0.230858	0.131563	0.145505	0.113113	0.104392
H3K36me3	chr6_127310697_127311089_-	2.53258	1.3903	0.627343	0.864173	0.13335	0.373871	0.329325	0.382516	1.30455	0.338367	0.345109	0.420652
H3K36me3	chr9_21878375_21879670_+	1.00981	0.567929	0.506439	0.378974	0.10304	0.18582	0.308074	0.257266	0.384724	0.202386	0.0750599	0.124614
H3K36me3	chr18_13085254_13085810_+	1.20533	0.258383	0.262486	0.389544	0.0540985	0.150141	0.296901	0.234972	0.554472	0.0928797	0.0139399	0
H3K36me3	chr2_39009053_39009685_-	2.28486	0.338613	0.653707	0.938011	0.330843	0	0.377105	0.456752	1.15593	0.201478	0.107027	0.0869703
H3K36me3	chr1_212090201_212091012_+	1.22413	0.410207	0.466972	0.417702	0.171881	0.0352609	0.134691	0.373325	0.63056	0.314018	0.16681	0.203324
H3K36me3	chr2_26382880_26383298_+	1.94323	0.54455	0.65892	0.810421	0.166741	0.0684129	0.142542	0.639108	0.873862	0.304628	0.0809107	0.262991
H3K36me3	chr17_14163611_14164853_+	0.890167	0.242505	0.392704	0.27275	0.112234	0.0920986	0.135924	0.352146	0.441152	0.0768927	0.0816924	0.188085
H3K36me3	chr9_120491477_120493748_-	0.993527	0.352346	0.439643	0.372915	0.115088	0.151105	0.153045	0.326819	0.546866	0.149519	0.074462	0.0726093
H3K36me3	chr1_113625589_113626687_+	0.783152	0.326412	0.309376	0.379652	0.100672	0.0260443	0.459561	0.246857	0.273531	0.0892509	0.0934085	0.141835
H3K36me3	chrX_146618732_146618962_-	0.981	0.342575	0.374224	0.368213	0.0378791	0	0.323818	0.174226	0.31763	0.0922712	0.147046	0.11949
H3K36me3	chr19_44290921_44296973_-	1.05135	0.391053	0.248538	0.496771	0.126861	0.0986061	0.397413	0.285793	0.156925	0.0952646	0.0953306	0.157992
H3K36me3	chr7_64697648_64699603_+	0.940818	0.163425	0.178852	0.43608	0.0532034	0.138425	0.361287	0.129023	0.217119	0.0649822	0.0646331	0.105296
H3K36me3	chr20_37028536_37030354_-	2.78004	0.844019	0.587066	1.72359	0.472031	0.125838	1.25906	0.531766	0.7635	0.408572	0.204635	0.241871
H3K36me3	chr18_62099153_62100567_-	1.33802	0.262103	0.340387	0.667334	0.160624	0.101151	0.453798	0.380706	0.313683	0.165342	0.115606	0.0546061
H3K36me3	chr4_105433976_105437245_-	0.885094	0.251484	0.224421	0.531087	0.12464	0.112069	0.277478	0.304642	0.294152	0.177491	0.119918	0.081268
H3K36me3	chr5_31515564_31517308_-	1.12282	0.385771	0.532718	0.380756	0.0589283	0.0463414	0.0766236	0.149835	0.377003	0.214384	0.104812	0.167827
H3K36me3	chr9_112694233_112694627_-	1.3744	0.488841	0.436911	0.429893	0.0884487	0	0.0756124	0.18081	0.556255	0.215456	0.0858392	0.139506
H3K36me3	chr2_177515566_177517807_+	1.77202	0.703188	0.768152	0.718024	0.13218	0.165888	0.199406	0.312175	0.554187	0.227281	0.271652	0.220744
H3K36me3	chr2_62968767_62970052_+	1.61541	0.629066	0.616231	0.593152	0.0813591	0.111271	0.123647	0.32147	0.341112	0.231217	0.236876	0.128323
H3K36me3	chr10_833889_834722_-	1.51684	0.62008	0.49597	0.610005	0.167341	0	0.143055	0.213803	0.263103	0.203816	0.121803	0.197954
H3K36me3	chr17_75955947_75956319_-	3.88181	1.41205	1.38825	1.36595	0.140519	0	0.186863	0.287255	0.196384	0.456395	0.0909158	0.147756
H3K36me3	chr1_179121153_179121594_-	2.66049	0.555853	1.09297	1.15223	0.395111	0.194535	0.022518	0.403851	0.662629	0.57748	0.230073	0.249275
H3K36me3	chr9_6808740_6810247_+	1.05304	0.420441	0.475002	0.512798	0.299423	0.0917166	0.0790744	0.255865	0.395896	0.309816	0.196371	0.21884
H3K36me3	chr3_142336396_142337242_-	0.853447	0.332181	0.325566	0.300316	0.144174	0.0338021	0.105643	0.23157	0.25906	0.150513	0.0399771	0.129941
H3K36me3	chr3_4395352_4398866_-	0.898925	0.373706	0.450687	0.385607	0.178508	0.0813791	0.124342	0.339572	0.207897	0.205339	0.115495	0.140776
H3K36me3	chr7_102761974_102763229_+	0.934882	0.363907	0.43893	0.404888	0.201318	0.0797515	0.110778	0.319299	0.232844	0.202923	0.0134744	0.175188
H3K36me3	chr11_43804106_43805324_+	1.33377	0.460017	0.452264	0.625781	0.0286115	0	0.114143	0.175466	0.419855	0.243935	0	0.18051
H3K36me3	chr2_163636893_163638865_-	1.07917	0.501114	0.50218	0.631328	0.141707	0.167471	0.255157	0.408911	0.446732	0.36328	0.130126	0.19511
H3K36me3	chr21_32381474_32381775_-	1.4992	0.523536	0.457523	0.562718	0.115777	0.0950053	0.0659829	0.177506	0.728121	0.141013	0	0
H3K36me3	chr2_168097468_168098219_-	1.60835	0.59634	0.557764	0.67661	0.316831	0.123754	0.174023	0.2435	0.680937	0.226071	0.0484983	0.292757
H3K36me3	chr10_45877946_45878612_-	0.745325	0.184033	0.387709	0.317902	0.0523255	0.0429378	0.0969185	0.213932	0.27423	0.159327	0.203127	0
H3K36me3	chr12_119767183_119767864_-	1.32529	0.0514225	0.404447	0.24872	0.153519	0	0.145821	0.235372	0.321828	0.124654	0.248316	0
H3K36me3	chr1_202450494_202451103_+	1.28085	0.123189	0.492242	0.505343	0.182036	0.0168492	0.174217	0.0638243	0.377838	0.1145	0.268319	0.0752124
H3K36me3	chr3_58082819_58083162_+	2.89438	0.918859	1.40525	0.987627	0.6096	0.333488	0.17371	0.207695	0.638964	0.247491	0.295808	0
H3K36me3	chr8_53777723_53778719_-	1.35922	0.547544	0.725904	0.510175	0.192438	0.0861344	0.159525	0.192417	0.366741	0.127846	0.169782	0
H3K36me3	chr8_98693244_98693914_-	0.942932	0.276668	0.462473	0.379204	0.0664612	0.0426815	0.242085	0.125372	0.272593	0.126701	0.113577	0
H3K36me3	chr11_83275345_83276136_-	1.14099	0.318412	0.56583	0.428263	0.22836	0.114483	0.197825	0.364564	0.36943	0.214639	0.142523	0.0694882
H3K36me3	chr1_44269546_44270036_-	1.4735	0.393068	0.702624	0.518504	0.21336	0.0583604	0.141863	0.254426	0.596366	0.086622	0.0690218	0
H3K36me3	chr3_27446028_27447272_-	1.31148	0.393464	0.397454	0.544624	0.0914698	0.117681	0.114157	0.194944	0.41108	0.0875736	0.144997	0
H3K36me3	chr6_167886004_167886662_+	2.33174	0.55881	0.732523	0.77224	0.132404	0.0869198	0.16601	0.324799	0.777179	0.193517	0.102798	0
H3K36me3	chr19_4943252_4943592_+	1.32724	0.257491	0.303782	0.498171	0	0.0841077	0.0584142	0.0785727	0.214867	0	0	0
H3K36me3	chr3_53297686_53299198_-	2.22845	0.431655	0.719159	0.840169	0.217037	0.12924	0.226587	0.372802	0.43485	0.252647	0.134209	0.109058
H3K36me3	chr3_65435665_65437154_-	1.4547	0.293979	0.485561	0.568764	0.117021	0.134437	0.146722	0.287062	0.294378	0.171033	0.136282	0.147657
H3K36me3	chr2_63942561_63943547_-	2.4714	0.639288	0.698348	0.773023	0.106031	0.174016	0.241714	0.451567	0.592737	0.301332	0.137203	0.167237
H3K36me3	chr10_50516779_50519356_-	1.2123	0.318984	0.298699	0.43544	0.14078	0.113122	0.125722	0.208775	0.23873	0.16643	0.110501	0.0460459
H3K36me3	chr13_46015484_46016464_-	2.48654	0.553868	0.526968	0.864173	0.12446	0.0875406	0.141863	0.345292	0.298183	0.086622	0.103533	0.0560869
H3K36me3	chr2_39297697_39298603_-	2.19155	0.560455	0.798013	1.02823	0.0769289	0.126254	0.197293	0.491441	0.241903	0.187394	0.149319	0.060668
H3K36me3	chr6_75649923_75651103_+	1.68266	0.363542	0.641889	0.789474	0.147664	0	0.13465	0.286768	0.185733	0.143881	0.0859847	0.0931614
H3K36me3	chr10_38023728_38025209_+	1.34951	0.410046	0.458744	0.489635	0.118514	0.0878674	0.109229	0.261799	0.172648	0.12455	0.136733	0.0927839
H3K36me3	chr8_89924053_89927939_-	0.905772	0.32892	0.380965	0.39228	0.152452	0.117742	0.104773	0.210821	0.187995	0.13107	0.0870321	0.0848665
H3K36me3	chr12_62586463_62587343_+	1.33327	0.318352	0.508604	0.481187	0.0594014	0.0324961	0.146699	0.364292	0.332068	0.192931	0.0768651	0.0624605
H3K36me3	chr9_14743322_14744758_-	1.57124	0.377988	0.599383	0.530781	0.024268	0.119484	0.138307	0.310059	0.305243	0.177346	0.070656	0.0765532
H3K36me3	chr18_27981416_27982602_-	1.36976	0.398611	0.522525	0.499851	0.0881504	0.0482236	0.226072	0.300334	0.307988	0.143153	0.0285166	0.046345
H3K36me3	chr2_207595656_207604301_-	1.55772	0.546175	0.690518	0.672358	0.274038	0.14748	0.235863	0.390789	0.514213	0.298747	0.151824	0.174751
H3K36me3	chr1_92324862_92327317_+	1.18097	0.506356	0.33891	0.609439	0.669082	0.107026	0.477659	0.339833	0.580273	0.287452	0.240959	0.179113
H3K36me3	chr20_13017425_13019926_+	2.21667	1.06683	0.232486	0.948137	1.26853	0.311125	0.63232	0.612019	0.966594	0.290945	0.421478	0.285705
H3K36me3	chr1_40760778_40761848_+	2.44608	0.638192	0.450467	0.791486	0.553672	0.213806	0.12065	0.24967	1.22896	0.634688	0.0316081	0.102739
H3K36me3	chrX_47163410_47163728_+	2.59485	0.851609	0.324798	0.798953	0.717798	0.0899264	0.103216	0.0560057	1.60813	0.427117	0.121548	0.111116
H3K36me3	chr15_68157026_68160785_+	1.46458	0.399078	0.404303	0.495653	0.515079	0.106505	0.230891	0.362012	0.54417	0.338745	0.152953	0.160845
H3K36me3	chr2_69534851_69536960_-	1.62616	0.572853	0.489738	0.60234	0.454406	0.122034	0.211887	0.407033	0.727431	0.462887	0.256582	0.156373
H3K36me3	chr9_123092427_123094926_+	1.51684	0.275122	0.3582	0.694728	0.442757	0.102989	0.115239	0.201294	0.555439	0.271755	0.0947357	0.175959
H3K36me3	chr17_1804776_1805005_-	1.97057	0.764602	0.300686	0.739642	0.380445	0	0.130093	0.233316	0.638034	0.370697	0	0
H3K36me3	chr8_95036576_95037842_+	1.2832	0.497897	0.190363	0.602054	0.357847	0.158117	0.180411	0.281356	0.461642	0.30174	0.106858	0.130249
H3K36me3	chr10_61956137_61956345_+	1.73562	0.690435	0.189168	0.407159	0.516589	0.297881	0.180319	0.342496	0.70245	0.204061	0.0541998	0
H3K36me3	chr19_47175374_47176720_+	2.40866	0.957905	0.439949	0.503352	0.822725	0.0424912	0.121439	0.28309	1.0629	0.191832	0.296963	0.051045
H3K36me3	chr5_14429673_14430184_+	1.23633	0.445444	0.202125	0.331464	0.272789	0.055962	0.0582999	0.174264	0.571858	0.166124	0.0661852	0
H3K36me3	chr17_16236066_16236741_+	1.42843	0.587423	0.250376	0.401742	0.46765	0.10537	0.046399	0.349633	0.408867	0.204364	0.053052	0.187289
H3K36me3	chr21_6654170_6655173_-	3.40995	1.6597	1.08555	1.26654	1.56351	0.329659	0.475235	0.792972	1.34747	0.729982	0.577446	0.822012
H3K36me3	chr5_113004128_113004718_+	2.60048	0.86063	0.350121	0.717703	0.531592	0.0484688	0.151481	0.301861	0.742931	0.143881	0	0.279484
H3K36me3	chr7_56042289_56042925_-	1.98668	0.719686	0.357578	0.665794	0.267057	0.218571	0.125778	0.126457	0.775346	0.23358	0.162486	0.25927
H3K36me3	chr2_231091199_231091760_+	2.25228	0.877085	0.92055	1.43916	1.03765	0.191154	0.246048	0.261017	0.390668	0.517004	0.400904	0.195954
H3K36me3	chr12_23640897_23641881_-	1.00891	0.427058	0.419861	0.602462	0.336447	0.0290616	0.121103	0.180994	0.222728	0.215675	0.0687412	0.223436
H3K36me3	chr3_71341413_71342133_-	1.15067	0.493543	0.47844	0.823365	0.374014	0.0992938	0.337297	0.207899	0.310032	0.235804	0.161756	0.152681
H3K36me3	chr8_130359987_130360603_-	1.02559	0.426365	0.503015	0.824893	0.480868	0.185692	0.274054	0.260208	0.355787	0.0689038	0.109807	0.0892292
H3K36me3	chr2_177529656_177531255_+	1.5804	0.438008	0.775127	0.900383	0.762794	0.0894203	0.211153	0.490076	0.63963	0.238901	0.253814	0.103124
H3K36me3	chr6_16571691_16573549_-	1.28723	0.531143	0.751079	0.774872	0.724297	0.115415	0.352482	0.345502	0.710201	0.35028	0.197803	0.147915
H3K36me3	chr12_69365900_69366917_+	1.59738	0.637018	0.372384	0.74946	0.753858	0.0843558	0.0488221	0.33273	0.574669	0.250412	0.332553	0.216186
H3K36me3	chr1_70310300_70313323_-	0.899953	0.416623	0.280063	0.590314	0.263572	0.0450461	0.102901	0.217551	0.298031	0.275853	0.155118	0.174038
H3K36me3	chr2_135095928_135097181_+	1.29652	0.514375	0.398415	0.743479	0.375466	0.228225	0.182282	0.358897	0.466432	0.406494	0.215934	0.241268
H3K36me3	chr1_220255004_220255216_+	3.0155	0.769477	0.784928	1.39817	1.52053	0.13489	0.144428	0.378038	0.402031	0.100106	0.106354	0.691386
H3K36me3	chr1_21104272_21105057_-	1.26468	0.468675	0.250826	0.722823	0.736401	0.0637504	0.186867	0.241112	0.212495	0.179331	0.104119	0.210058
H3K36me3	chr2_127499747_127500248_-	1.98158	0.677758	0.481038	0.8452	1.04338	0	0.15857	0.435469	0.291636	0.16944	0.135013	0.109711
H3K36me3	chr18_49247294_49251631_-	0.894821	0.284628	0.309595	0.46865	0.69103	0.07253	0.121354	0.314776	0.269513	0.23488	0.132569	0.114062
H3K36me3	chr3_27425705_27426552_-	1.38521	0.475461	0.573584	0.649916	0.699445	0.15193	0.131442	0.426146	0.345005	0.317375	0.0842965	0.211987
H3K36me3	chr2_24729871_24730167_+	1.16759	0.299464	0.175073	0.0398905	0.180317	0.0410921	0.402669	0.110255	0.0699286	0.0993612	0.470171	0.407953
H3K36me3	chr4_16168145_16168303_-	1.14243	0.496838	0.108951	0	0.220562	0.0603304	0.377105	0.142779	0	0.134319	0.356758	0
H3K36me3	chr13_50394255_50394432_+	1.0198	0.593538	0	0	0	0.161563	0.224416	0.201241	0	0	0.191077	0
H3K36me3	chr4_39316686_39316850_-	1.10063	0.747352	0	0	0.212493	0	0.181654	0.325789	0	0	0.206224	0
H3K36me3	chr6_24337015_24337216_-	2.69409	1.67254	0.342573	0.421338	0.346754	0.284543	0.0494051	0.460751	0	0	0.84131	0
H3K36me3	chr8_120665137_120665540_-	1.06376	0.63833	0.109161	0.31522	0.0821659	0.136892	0.0890744	0.0959095	0.010071	0.0557508	0.266674	0.0530406
H3K36me3	chr15_76340559_76341133_+	1.57233	0.915124	0.17994	0.295084	0.273205	0.14946	0.0692015	0.0620551	0.254547	0.295782	0.412447	0.191516
H3K36me3	chr9_36580737_36581643_+	1.1646	0.741947	0.285609	0.280427	0.150244	0.094882	0.112814	0.203662	0.0498797	0.239087	0.296815	0.200104
H3K36me3	chr4_169744820_169744930_-	1.09396	0.159176	0	0	0.369608	0	0.150461	0.377784	0	0.128621	0.102487	0.499684
H3K36me3	chr15_85703556_85703705_+	2.02365	0.287253	0.28883	0	0.611967	0.518194	0.109492	0.380559	0.171474	0.0712161	0.0700981	0.737788
H3K36me3	chr1_39456136_39456319_+	2.73245	0.176257	0.200126	0.0330558	0.327226	0.713447	0.104547	0.169505	0.0798414	0.0745517	0.239816	1.14542
H3K36me3	chr12_107567626_107567994_+	0.981	0.210564	0.294033	0	0.179926	0.19427	0.224006	0.228904	0.0441152	0.128154	0.091904	0.31366
H3K36me3	chr12_51034938_51035207_-	0.84022	0.0772339	0.135986	0	0.150132	0.0620125	0.00738321	0.272186	0.0226316	0.0098617	0.0314318	0.204332
H3K36me3	chr17_75185793_75186104_+	0.820923	0.102781	0.142637	0.0279478	0.182118	0.177698	0.0922167	0.191408	0.0696965	0.118281	0.168846	0.251079
H3K36me3	chr1_173906137_173906367_-	1.1772	0.228383	0	0	0.0757583	0.248666	0.0863515	0.309736	0	0.553627	0	0.238979
H3K36me3	chr4_11373569_11373747_+	1.69011	0.278707	0	0	0.277355	0.401638	0.316137	0.300165	0.410421	0.675619	0.126669	0
H3K36me3	chr12_27122988_27123175_+	1.44789	0.421349	0	0	0.139768	0.305846	0.531039	0.523818	0	0	0	0
H3K36me3	chr3_123929342_123929536_-	0.930433	0.103793	0.0187326	0	0.0209572	0.0786161	0.102375	0.37989	0.0251048	0.0382878	0.0334139	0
H3K36me3	chr15_91014457_91014799_-	1.31947	0.204788	0.201337	0	0.152846	0	0.174218	0.315057	0	0	0	0
H3K36me3	chr8_47431835_47432055_+	0.820473	0.159176	0	0	0.158404	0	0.135415	0.323815	0	0	0	0
H3K36me3	chr1_227112422_227112670_-	0.727839	0	0.27765	0	0.0702597	0	0.240252	0.215441	0.294576	0	0	0.221634
H3K36me3	chr2_112148429_112148785_+	1.26758	0.147551	0.193419	0.23789	0.19578	0.0803275	0.418417	0.375207	0.410421	0.119227	0.475009	0.154397
H3K36me3	chr4_82939736_82939888_-	2.37505	0.230387	0	1.11433	0	0.564407	0.39199	0	0.480624	0	0	0.361613
H3K36me3	chr9_114285732_114286014_+	1.28017	0.18627	0.122087	0.600631	0	0	0.176071	0.126311	0.51812	0	0.119931	0.389824
H3K36me3	chr3_81629440_81629731_-	0.930433	0.120339	0.118311	0.291027	0.0598777	0.19654	0	0.244808	0.502095	0	0.116222	0.188884
H3K36me3	chr17_62447447_62447700_+	1.78364	0.276828	0	0.334739	0	0.169545	0.0196253	0.281578	0.866263	0	0.267357	0
H3K36me3	chr5_96730345_96730779_+	1.66363	0.242065	0.237986	0.390272	0.0401484	0.329454	0.20593	0.246219	0.841646	0.195598	0.155856	0.253296
H3K36me3	chr1_117940940_117941123_+	2.95908	0.191359	0	0.462781	0.0952153	0.312531	0.0542646	0.68125	0.399207	0.231939	0.369625	0.901069
H3K36me3	chr7_36425740_36426014_+	1.97632	0.255611	0	0.309084	0	0.104367	0.0362424	0.194998	0.799871	0.154908	0.246866	0.802412
H3K36me3	chr17_76094777_76095017_+	1.78087	0.209664	0.278537	0.131413	0.174076	0.142983	0.0832821	0.0838215	0.662861	0.0602909	0.32294	0.317689
H3K36me3	chr17_76094777_76095023_-	1.73743	0.20455	0.271743	0.128208	0.169831	0.139496	0.0812508	0.081777	0.646693	0.0588204	0.315064	0.30994
H3K36me3	chr12_123516985_123518486_-	2.52977	0.286226	0.440634	0.0767962	0.328617	0.0508421	0.159347	0.199506	0.770666	0.264446	0.270474	0.24402
H3K36me3	chr8_25381105_25381469_+	2.29349	0.212167	0.189168	0	0.209076	0.0785621	0.0477424	0.110088	0.70245	0.116606	0.0519225	0.151003
H3K36me3	chr7_92029142_92029695_+	1.46884	0.243801	0.292167	0.160802	0.106342	0.0646397	0.103255	0.0644116	0.528426	0.142634	0.207939	0.132526
H3K36me3	chr11_69067946_69068249_+	2.29077	0.237078	0.266817	0	0.0164304	0.0134826	0	0.0617172	0.499432	0	0.111619	0.181403
H3K36me3	chr17_4173444_4173908_-	2.52861	0.301886	0.296798	0.182519	0.15021	0	0.0856071	0.0383832	0.629783	0.274427	0.145779	0.236919
H3K36me3	chr17_806999_807229_-	1.962	0.380639	0.299379	0	0.0757583	0	0.0863515	0	0.31763	0	0	0.477958
H3K36me3	chr12_9432003_9432231_-	2.63895	0.17919	0.402673	0.123814	0.0509485	0.20904	0.1597	0.0781132	0.534027	0.558484	0.0494454	0.562509
H3K36me3	chr5_42894910_42895085_+	0.783038	0.09911	0.194444	0.0537708	0.141742	0.0681673	0.0760187	0.0245986	0.19582	0.163834	0.0826023	0.205568
H3K36me3	chr1_39442567_39442713_+	3.09082	0.359782	0.235812	0	0	0.195867	0.0680166	0.48794	1.00075	0.290718	0	0.752948
H3K36me3	chr10_38411404_38411746_+	0.988114	0.112838	0.186738	0.151617	0.189928	0.162657	0.0686096	0.195516	0.351702	0.140631	0.0426265	0.197548
H3K36me3	chr22_41249451_41249728_-	1.6291	0.126422	0.124291	0.305736	0.188712	0	0.0358499	0.128591	0.527472	0.15323	0	0.396861
H3K36me3	chr19_8265123_8265362_+	1.45805	0.208263	0.318116	0.050621	0.361029	0.00997092	0.176092	0.406789	0.649546	0.192393	0.0825469	0.49829
H3K36me3	chr3_142348207_142348689_-	1.31071	0.181633	0.428571	0.175703	0.325352	0.0593291	0.123615	0.332548	0.303132	0.176119	0.140335	0.456143
H3K36me3	chr10_121863641_121863807_-	1.15533	0.291823	0	0	0.179317	0	0.179465	0.176259	0.440089	0	0.203739	0.331116
H3K36me3	chr3_44490350_44490525_-	2.0629	0.600322	0	0	0.099568	0	0.340472	0.305311	0.834913	0.485083	0.193261	0.628174
H3K36me3	chr7_103621146_103621385_-	0.755247	0.293044	0	0	0.0729054	0	0.0830998	0.149036	0.305669	0.177593	0	0.22998
H3K36me3	chr9_128706108_128706469_+	1.50003	0.388019	0.19074	0	0.193068	0.15843	0	0.394677	0.607104	0.117576	0.187372	0.304516
H3K36me3	chr2_168161146_168161702_-	2.59718	0.472375	0.433453	0.304637	0.626777	0.257164	0.214326	0.640641	1.05115	0.152679	0.243314	0.395433
H3K36me3	chr1_100964927_100965768_+	1.50241	0.416394	0.163751	0	0.165749	0.102009	0.153502	0.296477	0.434333	0	0.120644	0.065357
H3K36me3	chr3_119225583_119225756_-	1.30422	0.285076	0	0	0.159472	0	0.022038	0.226483	0.422282	0	0	0
H3K36me3	chr7_94516941_94517048_+	3.37391	1.15537	0.160881	0	0.569957	0.0267258	0.157257	0.36567	1.09241	0.039668	0.0579482	0
H3K36me3	chr10_61948882_61949299_+	2.81361	0.587845	0.165125	0	0.250711	0	0.214326	0.341675	1.22634	0.101786	0.0811047	0.131811
H3K36me3	chr1_156132580_156132802_+	4.06541	0.867582	0.465251	0	0	0	0.134195	0.240673	1.3163	0	0	0
H3K36me3	chr5_139512563_139512728_+	3.28189	0.742822	0	0	0	0.173313	0.240738	0.215876	1.32827	0.257241	0.409947	0.333122
H3K36me3	chr10_124769276_124769600_-	1.94989	0.486372	0.141681	0.261386	0.161337	0.176522	0.0919484	0.44891	0.751593	0.131002	0.313154	0.169646
H3K36me3	chr10_89738617_89738957_+	1.59268	0.463484	0.202521	0.249085	0.102496	0.252323	0.146036	0.157145	0.644602	0.374513	0.298418	0.161662
H3K36me3	chr4_143545583_143545924_+	1.32334	0.35943	0.100964	0.248355	0	0	0.145607	0.0522282	0.428474	0.124471	0.0991808	0.161188
H3K36me3	chr13_32666062_32666395_+	1.30996	0.234154	0.151637	0	0.115116	0.10118	0.123095	0.0405394	0.482645	0.23368	0.101564	0.198073
H3K36me3	chr9_6867024_6867665_+	0.931051	0.345476	0.19148	0.139892	0.132581	0.105243	0.154064	0.127484	0.431803	0.208821	0.139959	0.20455
H3K36me3	chr6_149599709_149599903_-	1.48094	0.39755	0.264449	0.0709379	0.102709	0.121498	0.247787	0.476068	0.59953	0.12851	0.0392729	0.0236105
H3K36me3	chr7_131459266_131460515_+	0.867113	0.294393	0.248084	0.135611	0.20926	0.0915824	0.127211	0.256667	0.409435	0.101949	0.0812346	0.132022
H3K36me3	chr15_34250355_34250630_-	1.31276	0.382023	0.375584	0	0.0633614	0	0.108332	0.194289	0.531308	0	0	0
H3K36me3	chr3_121458825_121459302_-	1.89208	0.587317	0.433064	0.177545	0.0365291	0.059951	0.27064	0.373371	0.765774	0	0	0
H3K36me3	chr10_124781920_124782164_-	1.84943	0.717597	0.141101	0.347086	0.214234	0	0.203492	0.364955	0.59881	0.173954	0	0.450534
H3K36me3	chr3_56653859_56654347_-	1.46873	0.632653	0.148341	0	0.210813	0.190449	0.179073	0.0829385	0.449108	0.11307	0.009423	0.16895
H3K36me3	chr16_66521266_66521521_-	1.41572	0.343321	0.135014	0.332114	0.614979	0	0.0389428	0.419054	0.572979	0	0.13263	0.21555
H3K36me3	chr7_24822046_24823043_-	1.09194	0.258043	0.307361	0.424719	0.382313	0.0404516	0.178108	0.274203	0.665109	0.106786	0.174889	0.225117
H3K36me3	chr7_87394142_87394698_+	1.29859	0.238812	0.371531	0.304637	0.537088	0.205731	0.158999	0.367958	0.656968	0.0763395	0.0032015	0.20292
H3K36me3	chr5_80778466_80778719_+	1.07018	0.138414	0.136081	0	0.275485	0	0.157003	0.281578	0.288754	0.167766	0	0
H3K36me3	chr8_28357013_28358114_-	1.8034	0.212194	0.406514	0	0.585561	0.0259733	0.16235	0.213524	0.530825	0.385511	0.0614363	0.199692
H3K36me3	chr16_15594377_15596932_+	3.24978	0.404326	0.2695	0.828659	1.01614	0.100732	0.225426	0.557646	1.08653	0.61466	0.291215	0.15059
H3K36me3	chr5_79300887_79301765_+	3.28937	0.239308	0.274487	0.482284	0.654903	0.0325702	0.147034	0.507113	0.83206	0.435083	0.0385201	0
H3K36me3	chr6_10780836_10781070_+	3.08554	0.299306	0.441392	0.361919	0.819096	0.122208	0.254626	0.608882	0.936601	0.544164	0.289065	0
H3K36me3	chr22_23681829_23683058_-	1.76245	0.149592	0.224108	0.137818	0.510397	0.139609	0.113121	0.16665	0.594425	0.552576	0.192632	0.134171
H3K36me3	chr19_47183292_47185611_+	2.59267	0.655873	0.301716	0.204504	0.63766	0.122614	0.138862	0.209969	0.786865	0.496917	0.175022	0.169766
H3K36me3	chr3_52752937_52753580_-	1.83997	0.371486	0.158987	0.131709	0.494781	0.0225738	0.113808	0.088051	0.483395	0.403663	0.168786	0
H3K36me3	chr9_19086782_19087090_-	2.05118	0.341092	0.223562	0	0.452582	0	0.19345	0.231296	0.948764	0	0.219615	0.178458
H3K36me3	chr8_143934091_143934317_-	1.59738	0.232425	0.304678	0	0.308396	0	0.0439399	0	0.646503	0	0.149649	0
H3K36me3	chrX_11116932_11117266_+	1.08086	0.104847	0.206159	0	0.208675	0	0	0	0.437454	0	0.101259	0
H3K36me3	chr3_57910146_57911322_+	1.31745	0.238549	0.179699	0.228046	0.549028	0.0324225	0.225883	0.248765	0.63354	0.162416	0.177348	0.0467391
H3K36me3	chr7_55191874_55192765_+	3.64655	0.491284	0.386404	0.475247	1.19292	0.0641899	0.100307	0.119931	1.72183	0.714558	0.265707	0.185068
H3K36me3	chr5_143038981_143039534_+	0.875604	0.158879	0.254963	0.127747	0.353598	0.292115	0.122618	0.213476	0.410998	0.208088	0.223747	0.0799829
H3K36me3	chr1_150506626_150506892_+	2.03576	0.329124	0.517723	0	0.6223	0	0	0.301294	0.549285	0	0.381436	0
H3K36me3	chr10_101973510_101974015_-	1.42974	0.277376	0.409052	0.167701	0.379541	0.113254	0.157314	0.387936	0.578652	0.168098	0.267886	0
H3K36me3	chr5_146150782_146151842_-	1.05223	0.144604	0.269582	0.0798953	0.139995	0.0730652	0.0513808	0.15284	0.3535	0.0892608	0.172066	0
H3K36me3	chr18_12630376_12630674_+	1.21144	0.140712	0.236841	0.284191	0.166387	0.093677	0.0324913	0.0971172	0.286009	0.308603	0.264815	0.112718
H3K36me3	chr1_144952601_144952738_-	2.91458	0.167365	0.418839	0.618168	0.337096	0.0521836	0.102222	0.517793	0.593311	0.51636	0.250607	0
H3K36me3	chr1_16594661_16594930_-	5.08856	0.729015	1.25854	1.52167	1.39266	0.549253	0.541436	0.993112	1.72	1.57787	1.04773	0.238387
H3K36me3	chr13_20860302_20861263_-	2.5357	0.747018	0.429909	0.705007	0.670867	0.0892714	0.155001	0.222391	0.532137	0.618342	0.211159	0.0571958
H3K36me3	chr14_69970349_69971197_+	1.40132	0.357404	0.243598	0.405351	0.421912	0.151751	0.136231	0.152131	0.344598	0.250264	0.127625	0.0648175
H3K36me3	chr1_5895059_5899980_-	1.32006	0.245503	0.241759	0.228985	0.333646	0.126239	0.0895741	0.163122	0.252374	0.361042	0.141753	0.0748358
H3K36me3	chr7_2255269_2255985_-	1.55582	0.155557	0.201154	0.354842	0.275921	0.0589106	0.034343	0.0327752	0.102032	0.355682	0.114153	0.00548336
H3K36me3	chr16_69270878_69272448_+	1.18803	0.345997	0.378276	0.404565	0.120469	0.220229	0.200295	0.308024	0.618097	0.324419	0.161564	0.145649
H3K36me3	chr7_104135033_104135994_-	1.03306	0.225047	0.179129	0.352504	0.00906576	0.0297571	0.134335	0.151835	0.380098	0.176669	0.10558	0
H3K36me3	chr18_12842606_12843069_-	1.94929	0.831979	0.446159	0.548741	0.112901	0	0.128688	0.153864	0.788929	0.55004	0.146094	0
H3K36me3	chr6_16450735_16451341_-	1.19972	0.405015	0.321211	0.290252	0.178076	0.0508191	0.146986	0.188392	0.493255	0.221347	0.143012	0.00566885
H3K36me3	chr12_113385668_113385879_+	1.46307	0.162959	0.235915	0.40137	0.118497	0.0351647	0.0892868	0.034439	0.511859	0.10847	0.231526	0
H3K36me3	chr3_100307115_100307951_+	1.61935	0.272275	0.288278	0.607816	0.104213	0.0684129	0.190056	0.191732	0.436931	0.101543	0.161821	0
H3K36me3	chr8_31092884_31094341_+	1.48665	0.181986	0.283557	0.697507	0.203305	0.042058	0.143129	0.234366	0.526476	0.17479	0.162488	0.0377249
H3K36me3	chr17_55128556_55128756_+	2.02928	0.437734	0.526555	0.84689	0.349698	0.235128	0.126889	0.15361	0.861385	0.636671	0.388969	0
H3K36me3	chr19_43492392_43494174_-	1.0357	0.172673	0.259359	0.344249	0.134246	0.0622115	0.0880621	0.118903	0.365548	0.274816	0.148748	0.158388
H3K36me3	chr22_18086485_18086924_+	1.64468	0.358962	0.3137	0.57874	0.119073	0	0.113103	0.0432736	0.499236	0.38674	0.0770402	0
H3K36me3	chr15_92945865_92946037_+	1.57416	0.305396	0	0.492378	0	0.166259	0.34641	0.414182	0.424738	0.246772	0.196632	0
H3K36me3	chr12_49505010_49506281_+	1.21877	0.204309	0.137132	0.473849	0.101305	0.188975	0.195795	0.317308	0.290984	0.250461	0.114417	0.0502003
H3K36me3	chr5_109090965_109091311_+	1.56506	0.202421	0.0995045	0.489532	0.0503595	0.330597	0.114803	0.411787	0.422282	0.368018	0.0977476	0.158859
H3K36me3	chr8_95054694_95055173_+	1.17127	0.264347	0.22012	0.541461	0.18728	0.0268462	0.15371	0.154683	0.335827	0.271372	0.0865774	0
H3K36me3	chr3_155988331_155988493_+	2.06131	0.67127	0.467549	1.03683	0.63997	0.456016	0.41333	0.770607	0.796689	0.598244	0.365347	0.350601
H3K36me3	chr10_29538905_29539676_-	0.983941	0.219132	0.0893089	0.439372	0.110659	0.0492141	0.103717	0.183257	0.189507	0.165155	0.00230874	0.0059409
H3K36me3	chr18_2788229_2789872_+	1.20142	0.279432	0.188821	0.412363	0.179046	0.0847721	0.122822	0.262871	0.269565	0.227135	0.00806234	0.0762012
H3K36me3	chr3_193672950_193676330_+	0.934562	0.202031	0.183347	0.55123	0.123724	0.0761448	0.111644	0.331958	0.38905	0.288825	0.130079	0.0813095
H3K36me3	chr1_85670992_85674666_-	0.990791	0.346546	0.196788	0.553222	0.143504	0.0871753	0.162173	0.268795	0.505061	0.3177	0.0644378	0.147112
H3K36me3	chr4_51901617_51902876_+	1.29034	0.355797	0.164076	0.807202	0.152239	0	0.126201	0.304296	0.464209	0.202278	0.0805893	0.130973
H3K36me3	chr2_53858285_53859259_-	1.48258	0.50335	0.247433	0.869497	0.429349	0.11744	0.224301	0.477448	0.60004	0.479356	0.416682	0.282162
H3K36me3	chr15_85586984_85587788_+	1.01028	0.30549	0.271204	0.553006	0.300701	0.0829918	0.0813125	0.355548	0.363457	0.32995	0.0666037	0.136729
H3K36me3	chr6_33407529_33408659_+	1.91686	0.774751	0.304678	0.974298	0.539694	0.278374	0.193336	0.740762	0.840454	0.676111	0.359157	0.243209
H3K36me3	chr16_2073083_2073535_+	1.39771	0.0387376	0.304678	0.37473	0.0770991	0.0632668	0.02197	0.0394022	0.161626	0	0	0.608022
H3K36me3	chr17_14578967_14579415_+	1.27588	0.349077	0.563563	0.378076	0.294157	0.00531931	0.177329	0.242334	0.244603	0.0592142	0.0528448	0.490761
H3K36me3	chr3_195695128_195695571_+	0.868921	0.0533148	0.402434	0.263061	0.0996599	0.0237324	0.245702	0.0845374	0.18431	0.114822	0.0763446	0.15337
H3K36me3	chr3_98833599_98833933_-	1.89151	0.183482	0.721557	0.50712	0	0.171237	0.386513	0.226622	0.218727	0.12708	0	0
H3K36me3	chr5_64789194_64790029_+	1.08086	0.188724	0.45355	0.304272	0.0417351	0.205485	0.166498	0.191962	0.262473	0.152496	0.121511	0.19748
H3K36me3	chr9_85681335_85681744_-	1.98599	0.299672	0.841774	0.414127	0.0426024	0.0699184	0.097119	0.391903	0.357236	0.207554	0.165382	0.537557
H3K36me3	chr17_31201485_31202547_+	1.35973	0.258299	0.497085	0.425306	0.131257	0.0538542	0.0825977	0.287886	0.13758	0.1199	0.0636924	0.28466
H3K36me3	chr2_17667871_17668867_-	1.63106	0.250511	0.65677	0.510175	0.104966	0.0574229	0.129614	0.350312	0.146696	0.255691	0.067913	0.220744
H3K36me3	chr9_95973795_95975881_+	0.995109	0.163678	0.39611	0.32479	0.0501181	0.0548353	0.104731	0.257437	0.210129	0.122085	0.0648527	0.131748
H3K36me3	chr17_51001845_51002456_-	2.25788	0.518574	0.788871	0.716137	0.0810721	0.16381	0.105256	0.454046	0.614911	0.231559	0.0664236	0.359838
H3K36me3	chr1_169856625_169858536_-	1.18069	0.230987	0.486432	0.443166	0.057747	0.164606	0.0883397	0.266386	0.229372	0.266529	0.0530937	0.258863
H3K36me3	chr1_75736256_75737264_+	1.0993	0.317493	0.482729	0.420084	0.210891	0.0340436	0.0912489	0.195283	0.217425	0.0554421	0.0738149	0.109058
H3K36me3	chr2_161206295_161207909_+	1.50979	0.325453	0.70393	0.577186	0.183528	0.0354357	0.129206	0.375176	0.407369	0.184085	0.167636	0.204332
H3K36me3	chr3_172341702_172343010_+	3.795	0.696091	1.89515	1.03595	0.612785	0.131177	0.18221	0.653571	0.837785	0.194701	0.232711	0.378201
H3K36me3	chr2_95100536_95100836_-	3.61008	0.75874	1.60667	1.41148	0.290407	0.571932	0.264811	0.653026	0.730549	0.141483	0.112736	0.366435
H3K36me3	chr3_70977042_70977642_-	1.95546	0.321005	0.803333	0.564593	0.087122	0.238305	0.182058	0.267147	0.243516	0.0707413	0.0563678	0.183217
H3K36me3	chr1_65224263_65224678_+	2.39222	0.67506	0.912565	0.816279	0.083973	0.0689075	0.287145	0.300406	0.352072	0	0.244487	0.132446
H3K36me3	chr9_77272561_77273279_+	1.00559	0.243863	0.431556	0.353854	0.0485359	0.0796563	0.124476	0.272852	0.203495	0.0591153	0.188416	0.153106
H3K36me3	chr10_49912681_49912949_+	2.46958	0.402536	1.11604	0.158002	0.379262	0.122265	0.203796	0.10849	0	0.074663	0	0.102547
H3K36me3	chr17_75950147_75950405_-	2.46051	0.482659	1.04002	0.393902	0.526195	0.109256	0.158925	0.106381	0.112084	0.577135	0.0984687	0
H3K36me3	chr1_32768168_32768580_+	1.54558	0.358347	0.689627	0.205556	0.272074	0.182199	0.0648402	0.196616	0.18665	0.374311	0.0861934	0
H3K36me3	chr6_157879152_157880441_+	2.80068	0.502597	1.30877	0.657013	0.540711	0.266221	0.238823	0.483587	0.453405	0.460998	0.183665	0.127925
H3K36me3	chr9_4705291_4706939_-	1.36911	0.339988	0.56406	0.308334	0.158596	0.0520569	0.114489	0.259366	0.177318	0.154532	0.0615667	0.100058
H3K36me3	chr3_171608477_171610227_-	1.96279	0.460467	0.834632	0.246808	0.407731	0.150132	0.13705	0.353885	0.208728	0.194033	0.0811885	0.0942261
H3K36me3	chr7_67311621_67312312_+	2.35099	0.351933	0.951644	0.3064	0.315203	0.0827688	0.143369	0.365131	0.211447	0.184275	0.0244723	0.198861
H3K36me3	chr14_65036638_65037109_+	1.32642	0.218721	0.506804	0.179807	0.0899638	0.0728576	0.0666144	0.250555	0.0439467	0.0399086	0.120874	0
H3K36me3	chr7_131444474_131444757_+	1.91347	0.494965	0.729934	0.299254	0.123141	0.101048	0.0701797	0.335638	0	0	0	0
H3K36me3	chr14_65089207_65089624_-	2.59718	0.587845	1.15588	0.406182	0.167141	0.068577	0.285768	0.298966	0	0.305358	0.162209	0
H3K36me3	chr11_3030096_3031636_-	1.75816	0.454789	0.693043	0.329957	0.282864	0.0371384	0.128967	0.231296	0.0474382	0.165369	0.219615	0.0713834
H3K36me3	chr12_111531584_111532496_-	1.56624	0.391411	0.580451	0.284773	0.240641	0.0825706	0.0760065	0.173918	0.0178009	0.158518	0.189798	0.120538
H3K36me3	chr14_39050101_39051416_-	7.28416	2.32503	2.67812	1.03044	1.96304	0.222704	0.631168	0.736381	1.1111	0.522149	0.432653	0.380846
H3K36me3	chr1_147202902_147205203_+	2.58872	0.935964	1.03989	0.62569	0.632306	0.111851	0.258942	0.317341	0.58736	0.285917	0.323361	0.226932
H3K36me3	chr17_67189696_67190156_-	4.1202	1.17998	1.79627	0.368213	1.09849	0.0621665	0.215879	0.38717	1.1117	0.461356	0.441139	0.358469
H3K36me3	chr2_42660157_42664295_+	1.96014	0.650291	0.756816	0.41444	0.505672	0.140341	0.179908	0.381037	0.708671	0.323342	0.256635	0.19966
H3K36me3	chr20_62960272_62960407_+	14.0392	2.72368	5.35556	0	1.93604	0	0	0.131925	0.541147	0.314406	0.501047	0.814299
H3K36me3	chr20_38425194_38425331_+	14.493	4.15368	4.27216	0	2.41652	0.208734	0.0724848	0.129999	1.06649	0.929447	0.246866	0.802412
H3K36me3	chr20_47260896_47261593_-	6.22934	1.35859	1.7975	0.182258	1.07857	0.0939778	0.142564	0.230439	0.754656	0.535836	0.19449	0.239304
H3K36me3	chr3_180955429_180955752_+	2.79418	0.813129	1.17249	0.262195	0.755237	0	0.21521	0.330832	0.226176	0.394224	0.314124	0.340342
H3K36me3	chr7_128574830_128575995_+	3.34853	1.07516	1.12603	0.508861	0.796039	0.0644344	0.210187	0.346813	0.219478	0.432645	0.391913	0.163615
H3K36me3	chr22_45781812_45782321_+	1.95044	0.481594	0.676396	0.166383	0.479257	0	0.195097	0.314908	0.143526	0.166777	0.332227	0.215973
H3K36me3	chr6_42885247_42885400_+	3.26893	0.836845	0.900093	0.138381	0.6983	0.225845	0.0907596	0.0476702	0.0397902	0.0786014	0.228418	0
H3K36me3	chr3_180951658_180952374_+	1.63865	0.477258	0.689213	0.147851	0.148042	0.0435702	0.140427	0.259993	0.408128	0.424843	0.149276	0.178483
H3K36me3	chr10_124981967_124982300_+	4.87849	0.946453	1.55084	0	0.209302	0	0.328032	0.427863	0.877536	1.01969	0.101564	0.330121
H3K36me3	chr19_3960104_3960452_-	1.29672	0.201257	0.395731	0	0.0500701	0.0821742	0	0.102355	0.209928	0.243935	0	0
H3K36me3	chr8_28971970_28973547_+	1.18034	0.314994	0.483006	0.187959	0.159748	0.111949	0.0985592	0.21286	0.189933	0.333552	0.0704916	0.151946
H3K36me3	chr12_31081925_31082987_+	2.33703	0.571555	0.55652	0.186071	0.051956	0.0359028	0.0654548	0.213818	0.298089	0.532891	0.0690001	0.103513
H3K36me3	chr14_23074277_23075336_-	5.46359	1.51123	1.66918	0.492919	0.540796	0.351794	0.288363	0.714203	0.475091	1.27982	0.386785	0.392216
H3K36me3	chr1_1819286_1819611_-	2.27669	0.672158	0.900485	0.018613	0.10997	0.129573	0.0899194	0.152634	0.224784	0.0676318	0	0.193284
H3K36me3	chr6_107603208_107603511_+	2.68075	0.577867	0.909005	0	0.172519	0	0.0655473	0.117556	0.241105	0	0	0
H3K36me3	chr3_47838295_47839274_+	4.16315	1.27662	1.27606	0.173011	0.128287	0.016222	0.0751501	0.191115	0.106958	0.394533	0.313794	0.230815
H3K36me3	chr9_96363981_96364463_-	2.84045	0.869591	0.827095	0.187417	0.31522	0.160164	0.0822737	0.215191	0.260188	0.121535	0.26827	0.131141
H3K36me3	chr11_7593225_7594005_+	2.08274	0.516302	0.838645	0.217151	0.201051	0.0366623	0.114582	0.114165	0.18732	0.217665	0.0867196	0.140936
H3K36me3	chr19_2132599_2132941_-	3.43063	0.716758	1.10735	0.247629	0.152846	0.0836158	0.145182	0.104151	0.213611	0.248215	0.0988908	0
H3K36me3	chr19_11106687_11107391_+	4.45115	1.10295	1.49542	0.309144	0.452444	0.159454	0.120169	0.156296	0.55026	0.462375	0.111294	0.103377
H3K36me3	chr22_20537280_20540537_+	2.82523	0.890436	0.884488	0.219574	0.186976	0.0933018	0.0798612	0.157216	0.31015	0.218748	0.11616	0.0692361
H3K36me3	chr2_197488946_197489309_+	5.42838	1.84982	2.0028	0.641583	0.805618	0.387328	0.334662	0.521001	0.905639	0.637256	0.116462	0.333122
H3K36me3	chr10_73059753_73060181_-	2.17898	0.602731	0.804406	0.197871	0.173023	0.158684	0.0290024	0.226864	0.213361	0.19834	0.15804	0.0321058
H3K36me3	chr1_43561597_43562253_+	2.22628	0.682918	0.850218	0.387297	0.236525	0.136589	0.151115	0.241679	0.361933	0.226458	0.257779	0.00698237
H3K36me3	chr22_42627688_42628151_-	2.14422	0.378172	0.669238	0.182914	0.30107	0	0.064344	0.153864	0.473358	0.183347	0.146094	0.118715
H3K36me3	chr3_172313037_172313700_+	5.5812	0.924326	2.33678	0.383208	0.735872	0.0862643	0.14978	0.376074	0.881506	0.192058	0.204046	0
H3K36me3	chr17_17151044_17151703_+	1.39692	0.0688596	0.522437	0.138397	0.105763	0.0542424	0.0477183	0.166014	0.221714	0.128816	0.208706	0.083407
H3K36me3	chr7_139614493_139614829_-	2.95468	0.0521112	1.12713	0.504101	0.31115	0.0851089	0.0886645	0.265027	0.652275	0.126324	0.100657	0.163587
H3K36me3	chr1_224139780_224140927_+	1.49315	0.22173	0.539577	0.236273	0.100191	0.0826463	0.101933	0.265869	0.220545	0.14802	0.0174941	0.127979
H3K36me3	chr2_17654996_17656534_-	2.59176	0.375689	0.984953	0.550644	0.101963	0.185934	0.16933	0.416875	0.427499	0.220779	0.0879601	0.250167
H3K36me3	chr2_121414815_121415052_-	4.22065	0.683241	1.49243	0.744453	0.0440989	0.0775676	0.307002	0.318892	0.352284	0.376093	0.214055	0.0668011
H3K36me3	chr20_1158232_1160025_+	3.22266	0.657868	1.2326	0.526874	0.173822	0.113214	0.225043	0.422566	0.341513	0.359033	0.174308	0.249563
H3K36me3	chr2_179159281_179159863_-	3.72173	0.722036	1.36058	0.727569	0.329327	0.147405	0.221814	0.459016	0.251048	0.437575	0.290556	0.283326
H3K36me3	chr3_185668605_185670523_-	1.97632	0.368202	0.646209	0.353239	0.081762	0.0447288	0.0673073	0.312616	0.266624	0.287686	0.0705332	0.143288
H3K36me3	chr10_110291981_110295351_+	1.88806	0.379283	0.628296	0.414649	0.147358	0.0848564	0.139969	0.28538	0.260136	0.195221	0.100358	0.0978609
H3K36me3	chr20_45005855_45010436_+	2.69798	0.625478	0.866693	0.58132	0.145986	0.116072	0.206163	0.405444	0.301457	0.398668	0.138103	0.175772
H3K36me3	chr10_30455236_30456194_+	2.35522	0.310709	0.754697	0.353607	0.0909415	0.0298503	0.0414631	0.185906	0.305031	0.310139	0.317731	0.172125
H3K36me3	chr14_102971493_102971671_-	4.5633	0.106565	1.43683	0.475781	0	0	0.111578	0.100055	0.410421	0.476907	0.190004	0.308793
H3K36me3	chr2_168140390_168140648_-	3.14833	0.542926	1.201	0.328252	0.270146	0	0.30792	0.621272	0.566317	0.493544	0.262176	0.426087
H3K36me3	chr6_1718694_1720499_-	1.85004	0.329817	0.705738	0.328434	0.164108	0.063372	0.17055	0.453879	0.283315	0.329211	0.0374744	0.274065
H3K36me3	chr12_115969097_115969561_-	1.75058	0.339622	0.741995	0.365039	0.0751052	0.184892	0.0856071	0.11515	0.157446	0.274427	0.145779	0.118459
H3K36me3	chr3_100739120_100740838_+	2.20639	0.430317	0.841676	0.443656	0.111565	0.266325	0.167626	0.362831	0.382709	0.370589	0.137802	0.191962
H3K36me3	chr6_85569268_85569828_-	1.77281	0.375201	0.799235	0.453691	0.093345	0.255327	0.12413	0.286229	0.26091	0.303177	0.120788	0.196304
H3K36me3	chr17_44420059_44420760_-	2.4462	0.474577	1.22784	0.362435	0.149139	0.040794	0.0708304	0.342985	0.312646	0.181647	0.0482463	0.313639
H3K36me3	chr3_129167766_129168441_-	2.09474	0.468214	1.04816	0.25093	0.114585	0.131803	0.148752	0.263849	0.324688	0.321392	0.21712	0.41194
H3K36me3	chr20_34455164_34455780_+	3.13281	0.628399	1.40054	0.457959	0.163859	0.16576	0.232818	0.366263	0.355787	0.551231	0.368312	0.223073
H3K36me3	chr17_80772750_80775312_+	2.14886	0.410056	0.980986	0.264447	0.108817	0.0906899	0.11725	0.18074	0.199603	0.198805	0.0924062	0.171632
H3K36me3	chr22_19053777_19054313_-	2.35733	0.457335	1.09195	0.474006	0.130033	0.106704	0.111161	0.285201	0.272593	0.316752	0.126197	0.205094
H3K36me3	chr16_87416463_87416998_-	3.13079	0.557065	1.42035	0.158297	0.13581	0.102131	0.053109	0.334986	0.409653	0.347095	0.210721	0
H3K36me3	chr3_12906557_12908295_-	1.66172	0.211563	0.752754	0.0974557	0.0802044	0.0493612	0.0342822	0.104522	0.168135	0.390746	0.0583786	0.0632511
H3K36me3	chr2_99405852_99406981_+	2.71795	0.465262	0.823358	0.750124	0.293236	0.0759874	0.123141	0.252398	0.711783	0.413545	0.299563	0.0973697
H3K36me3	chrX_106787546_106787917_+	1.21633	0.235975	0.371198	0.228272	0.0939321	0	0.0535333	0.0960097	0.196913	0.114406	0.182322	0
H3K36me3	chr1_180993425_180996536_-	1.68418	0.429417	0.512522	0.400964	0.189135	0.0282146	0.109	0.233052	0.323681	0.31311	0.181821	0.134972
H3K36me3	chr5_132912197_132913351_-	2.92116	0.629785	0.782365	0.513711	0.18834	0.035553	0.0999383	0.299024	0.353975	0.33552	0.123742	0.0523932
H3K36me3	chr9_121777083_121779635_+	2.26337	0.497426	0.634069	0.431409	0.198005	0.078439	0.147867	0.346612	0.286265	0.316007	0.185537	0.0861524
H3K36me3	chr11_116895366_116896144_-	1.85608	0.247562	0.619537	0.217709	0.179171	0.0367566	0.140404	0.309039	0.375603	0.218225	0.130414	0.0706494
H3K36me3	chr1_52414859_52415337_+	2.07693	0.366305	0.720263	0.354347	0.109358	0.119651	0.145425	0.298072	0.458503	0.26639	0.141509	0.11499
H3K36me3	chr19_1127765_1128164_-	2.78975	0.355248	0.625102	0.235837	0.130748	0.108302	0.0601181	0.175994	0.604695	0.336863	0.150691	0.157437
H3K36me3	chr1_46283462_46287760_+	1.81511	0.321783	0.486438	0.242578	0.210854	0.0412253	0.109694	0.179614	0.441302	0.27336	0.145592	0.192388
H3K36me3	chr11_17957267_17957957_-	1.7004	0.279135	0.399172	0.122738	0.126264	0.0414444	0.201487	0.154868	0.423506	0.184542	0.0490155	0.0796597
H3K36me3	chr13_112522931_112523613_-	1.45568	0.256736	0.353372	0.124177	0.102196	0.0419305	0.160168	0.261141	0.321356	0.186707	0.0495904	0.0805941
H3K36me3	chr15_90440824_90441505_+	1.03593	0.129083	0.320159	0.130905	0.174934	0.172447	0.111245	0.170349	0.234718	0.218292	0.167918	0.103188
H3K36me3	chr20_43710359_43710804_+	5.07034	0.314775	1.08315	0.190312	0.234936	0	0.111578	0.240132	0.656673	0.858433	0	0
H3K36me3	chr22_23272284_23273079_+	2.04344	0.176195	0.433064	0	0.109587	0.0359706	0.0624555	0.0672068	0.275679	0.266948	0.0425417	0
H3K36me3	chr12_120572994_120573901_+	2.38815	0.333006	0.493464	0.0933726	0.0960551	0.189173	0.158755	0.215995	0.402728	0.374375	0.111865	0.0606011
H3K36me3	chr19_7935625_7935763_-	4.578	0.507518	0.99793	0	0	0	0	0.258113	0.529383	0.615142	0	0
H3K36me3	chr10_11987952_11988299_-	2.34083	0.43156	0.496089	0	0.251072	0.103014	0.114472	0.313083	0.526332	0.366958	0.194932	0
H3K36me3	chr7_2721825_2722257_-	1.04458	0.202655	0.318783	0	0.0806685	0.0661958	0.114935	0.123679	0.169108	0.0982518	0.0782886	0
H3K36me3	chr10_68396013_68396166_-	2.62559	0.576708	0.714279	0	0.238604	0.118706	0.22079	0.0970033	0.530536	0.54443	0.288669	0.0956949
H3K36me3	chr11_68410802_68411064_+	4.13368	0.534638	1.31407	0	0.133011	0	0.151609	0.271905	0.836506	0.486009	0.387259	0
H3K36me3	chr19_4362385_4362611_-	2.39607	0.232425	0.609355	0	0.154198	0	0.0439399	0.0788045	0.323252	0.187809	0.149649	0
H3K36me3	chr5_139510657_139511020_+	1.39741	0.135751	0.526637	0.0449942	0.156076	0.0633893	0.326331	0.176443	0.211316	0.14616	0.116708	0.00796944
H3K36me3	chr15_85753626_85753955_+	1.09729	0.10644	0.418584	0	0.105923	0.0869198	0.090551	0.0541332	0.222051	0.129011	0.102798	0
H3K36me3	chr1_155760697_155761008_-	1.7412	0.281501	0.664217	0	0.056027	0.275852	0.159653	0.114533	0.234903	0.272957	0.217496	0
H3K36me3	chr3_124773912_124775310_-	2.77599	0.35382	0.812692	0.242315	0.710437	0.0204554	0.177583	0.0968201	0.365797	0.485777	0.266114	0.157268
H3K36me3	chr6_111577331_111578169_+	2.55744	0.449137	0.678438	0.202122	0.599627	0.12853	0.16134	0.288021	0.29572	0.45463	0.199411	0.00854336
H3K36me3	chr22_29340878_29341449_-	2.05477	0.214651	0.602952	0.296634	0.305156	0.100163	0.0869564	0.124762	0.383826	0.446005	0.177692	0
H3K36me3	chr17_17814944_17815220_-	2.616	0.317199	0.748447	0.306844	0.378791	0	0.0359798	0.0645283	0.264691	0.307571	0.245077	0
H3K36me3	chr1_35617080_35617241_-	3.72713	0.486101	0.946938	0.263009	0.291609	0.0118412	0.0465067	0.119087	0.453757	0.533855	0.425968	0
H3K36me3	chr2_27242973_27243195_+	4.06541	0.0788711	1.08559	0	0.156977	0	0.0447316	0.240673	0.329076	0.382385	0	0.247591
H3K36me3	chr1_16476505_16476929_-	3.65407	0.199596	1.01499	0.299607	0.315064	0.0224816	0.148332	0.182018	0.0861496	0.533896	0.106354	0.216058
H3K36me3	chr2_105271968_105272490_-	4.32241	0.335429	1.3191	0.486718	0.467321	0.109566	0.209262	0.20471	0.419855	0.487871	0.129581	0.210595
H3K36me3	chr19_17152753_17152892_+	3.89577	0.125967	1.23844	0	0.376066	0	0.285768	0	0	0	0	0
H3K36me3	chr1_6211456_6211657_+	1.34705	0	0.342573	0	0.173377	0	0	0	0	0	0.168262	0
H3K36me3	chr2_26379824_26380702_+	2.98099	0.897405	0.901887	0.675197	0.416757	0.0977105	0.192275	0.486828	0.665648	0.241713	0.192601	0.313014
H3K36me3	chr9_108982253_108983085_-	1.4159	0.33924	0.328515	0.310458	0.300804	0.0378252	0.126223	0.221196	0.351225	0.109319	0.0814308	0.0990959
H3K36me3	chr12_3213983_3214201_+	2.898	0.611311	0.157929	0.388482	0.0799284	0	0.0455524	0.264379	0.670228	0	0	0.252134
H3K36me3	chr3_131490080_131490426_-	3.13013	0.708472	0.398018	0.734298	0.151079	0.0826491	0.114803	0.411787	0.844565	0.245345	0.0977476	0.158859
H3K36me3	chr12_100100423_100101362_-	1.36804	0.36642	0.224574	0.279591	0.0605088	0.117581	0.142327	0.195841	0.311203	0.0565026	0.0379134	0.14634
H3K36me3	chr1_186362380_186362836_-	2.17713	0.614364	0.453008	0.557164	0.152846	0	0.261327	0.429623	0.480624	0.0930806	0.148336	0.361613
H3K36me3	chr20_3536656_3537529_+	2.27439	0.742404	0.712332	0.517382	0.180683	0.229297	0.360223	0.438615	0.418413	0.245528	0.154963	0.461716
H3K36me3	chr5_151800346_151800759_+	3.9335	0.975099	1.25043	0.410116	0.0843797	0.138482	0.144268	0.344984	0.530665	0.205544	0	0.399263
H3K36me3	chr8_140807147_140807807_-	3.69213	0.875469	0.938961	0.513267	0.0792018	0.433282	0.150461	0.512707	0.442757	0.257241	0	0.333122
H3K36me3	chr2_177462451_177464936_+	2.48753	0.52848	0.769274	0.551001	0.100269	0.184082	0.226215	0.327179	0.488804	0.230585	0.132842	0.270218
H3K36me3	chr6_142420146_142423587_+	2.21198	0.521171	0.569863	0.459237	0.140188	0.0630146	0.286092	0.332089	0.384807	0.140984	0.0715508	0.168721
H3K36me3	chr15_63563864_63566329_+	1.75744	0.384717	0.46091	0.240496	0.1131	0.0348032	0.145028	0.289003	0.385279	0.241066	0.137203	0.178386
H3K36me3	chr15_89594644_89595392_+	2.41316	0.444757	0.55233	0.226441	0.0465893	0	0.13276	0.357149	0.390668	0.226977	0.0452148	0.220449
H3K36me3	chr3_47690566_47691126_-	2.73979	0.469001	0.676276	0.453691	0.18669	0	0.230528	0.286229	0.391365	0.227383	0.120788	0.294456
H3K36me3	chr7_98967162_98967484_+	2.52257	0.326262	0.534605	0.263009	0.054113	0	0.154199	0.05531	0.453757	0.131816	0	0.170699
H3K36me3	chr11_3776856_3777307_-	2.40138	0.659999	0.687045	0.375561	0.0772701	0.44385	0.132112	0.236938	0.647937	0.0941126	0.149981	0
H3K36me3	chr19_24043217_24044239_+	1.47702	0.511608	0.446002	0.191627	0.0580348	0.127828	0.097543	0.200647	0.320667	0.175518	0.0902693	0.039216
H3K36me3	chr2_15454094_15454818_-	1.99452	0.423224	0.475533	0.233947	0.0240668	0.276487	0.150877	0.245992	0.403618	0.293127	0.0934272	0.0759188
H3K36me3	chr1_235192208_235192730_-	1.55607	0.201257	0.461686	0.162239	0.0667601	0.246522	0.0856071	0.102355	0.489831	0	0.0647905	0.210595
H3K36me3	chr22_28703566_28703995_-	1.68302	0.244886	0.481519	0.19741	0.0406163	0.199976	0.0925913	0.249088	0.340582	0	0.078836	0.256248
H3K36me3	chr16_21855983_21856284_-	2.3397	0.212202	0.472705	0.338708	0.12857	0.30928	0.17432	0.195587	0.490742	0.244606	0.110562	0.183093
H3K36me3	chr22_35418260_35419538_+	1.98121	0.352253	0.360315	0.218119	0.125311	0.182594	0.143267	0.106173	0.365044	0.193782	0.103307	0.116476
H3K36me3	chr3_9454642_9455121_+	3.39152	0.415294	0.575007	0.530411	0.152782	0.298503	0.238413	0.049575	0.610061	0.177222	0	0.11475
H3K36me3	chr11_77685159_77685632_-	1.94183	0.329823	0.369138	0.179046	0.042303	0.141069	0.11547	0.305235	0.3089	0	0.00715025	0.116206
H3K36me3	chr2_61368628_61369306_-	4.25968	1.1363	0.964813	0.49964	0.334096	0.506135	0.117173	0.656704	1.18526	0.187809	0.199532	0.405348
H3K36me3	chr10_70102741_70105014_-	0.924236	0.225847	0.412809	0.267642	0.138281	0.130508	0.0719546	0.160032	0.365328	0.319316	0.1053	0.120909
H3K36me3	chr9_137568597_137569173_-	1.56688	0.455973	0.537946	0.294059	0.151253	0.101907	0.0344806	0.0309198	0.507325	0.294755	0	0.0954257
H3K36me3	chr20_8788736_8789517_+	2.69832	0.213519	0.933083	0.65062	0.236118	0.0488205	0.216155	0.256523	1.14119	0.416658	0	0.140756
H3K36me3	chr16_14855787_14855986_+	4.91322	0.55725	0.778536	0.780217	0.248086	0.095801	0.207923	0.41765	2.20266	0.319935	0	0
H3K36me3	chr5_172226115_172227518_-	2.3158	0.386879	0.588942	0.543265	0.136613	0.0407649	0.191106	0.291964	0.885198	0.302529	0.12053	0.195885
H3K36me3	chr11_70878326_70878682_-	2.28165	0.639387	1.0638	0.23789	0.342615	0	0.139472	0.20011	0.820841	0.238454	0	0.308793
H3K36me3	chr4_138229291_138229873_-	2.17101	0.481357	0.709867	0.145514	0.479021	0	0.153563	0.183606	0.627619	0.291717	0.0581111	0.377768
H3K36me3	chr18_2913142_2914718_-	2.11886	0.35552	0.830131	0.429893	0.154785	0.0544352	0.113419	0.135608	0.509901	0.161592	0.214598	0.209258
H3K36me3	chr19_34387051_34387777_+	4.22668	0.940586	1.65978	0.583258	0.240005	0.0787785	0.218852	0.269846	0.704386	0.233855	0.27951	0.302839
H3K36me3	chr15_22856627_22857036_+	2.64798	0.513723	0.841774	0.414127	0.213012	0.0699184	0.121399	0.261269	0.714473	0.207554	0	0.134389
H3K36me3	chr9_114201774_114202091_+	3.13177	0.662816	1.19468	0.534315	0.1649	0.18042	0.219284	0.168547	0.921828	0.133895	0.10669	0.346784
H3K36me3	chr17_3005440_3005954_+	1.4047	0.238455	0.535853	0.329529	0.0338996	0	0.0965994	0.0692989	0.28426	0	0	0.213872
H3K36me3	chr10_103405417_103405962_+	1.91772	0.313522	0.685579	0.483444	0.21455	0.0795391	0.0660595	0.185241	0.411711	0.110701	0.0262015	0
H3K36me3	chr12_88087944_88089031_-	0.996342	0.21627	0.380076	0.311643	0.169382	0.0263078	0.0827916	0.117148	0.268831	0.0780952	0.0777844	0.151698
H3K36me3	chr19_52042556_52042951_-	1.37092	0.310293	0.522966	0.428805	0.0882248	0	0.477666	0.225441	0.184949	0.21491	0.256866	0.417457
H3K36me3	chr7_107944964_107945237_-	1.32237	0.320685	0.252224	0.310216	0.127651	0	0.254626	0	0	0	0.123885	0.402675
H3K36me3	chr9_35358862_35359312_+	1.07452	0.250594	0.248525	0.390872	0.0174782	0.190644	0.237285	0.120815	0.00811721	0.121046	0.150314	0.305362
H3K36me3	chr2_175958173_175962852_-	1.0005	0.345355	0.409527	0.374347	0.149504	0.207694	0.367224	0.14563	0.271188	0.119034	0.128758	0.113608
H3K36me3	chr2_95097443_95098173_-	0.98046	0.386362	0.340749	0.329799	0.0272281	0.0976636	0.308847	0.125099	0.0111195	0.0870768	0.0714801	0.0212738
H3K36me3	chr14_76791366_76793138_-	1.27331	0.25307	0.50516	0.477929	0.0491659	0.0806902	0.26059	0.246421	0.0824547	0.263483	0.0954308	0.0310187
H3K36me3	chr5_65603308_65603891_-	1.54806	0.330366	0.590542	0.435792	0.0896624	0.0490508	0.2555	0.21384	0.125308	0.145608	0.0580114	0
H3K36me3	chr6_1843646_1845763_-	1.76568	0.473746	0.80847	0.600064	0.146242	0.15123	0.341492	0.430466	0.144334	0.320792	0.172158	0.134412
H3K36me3	chr17_76755228_76755753_+	1.20336	0.366863	0.524626	0.322625	0.0331893	0	0.274269	0.23946	0	0.161694	0.0644203	0.104696
H3K36me3	chr1_247195274_247197617_-	0.994824	0.309261	0.342064	0.373203	0.0515976	0.0692847	0.270026	0.22338	0.123243	0.182549	0.115867	0.160696
H3K36me3	chr18_36228996_36229797_+	1.35209	0.382539	0.687712	0.422916	0.108767	0.107103	0.681864	0.277931	0.182409	0.211959	0.211115	0.0686207
H3K36me3	chr4_185338603_185339377_+	2.09888	0.485478	0.889627	0.437669	0.112561	0.0369465	0.62867	0.311964	0	0.0548382	0	0.142029
H3K36me3	chr9_136213674_136214215_-	2.33554	0.485473	0.890943	0.156542	0.0322078	0.105718	0.642449	0.197521	0	0.156912	0.0625151	0.304798
H3K36me3	chr16_1763006_1763656_+	0.833096	0.134688	0.317802	0.130291	0.241261	0.131984	0.0458327	0	0.112392	0.0652996	0.104064	0
H3K36me3	chr17_31853100_31853377_-	1.30328	0.142224	0.497164	0.305736	0.377424	0	0.1434	0.0160738	0	0.30646	0.244193	0
H3K36me3	chr11_61863378_61863706_+	1.65095	0	0.524826	0.258198	0.265616	0	0	0.108596	0	0.25881	0.103112	0.335154
H3K36me3	chr2_239055783_239056997_-	1.70988	0.403841	0.680631	0.418562	0.416234	0.259113	0.204498	0.161374	0.361062	0.454516	0.222871	0.271657
H3K36me3	chrX_315514_315685_-	8.5194	1.77193	3.1538	1.88198	1.0721	0.170948	0.787691	0.519019	1.21877	1.77887	0.680699	1.06405
H3K36me3	chrY_315514_315685_-	8.5194	1.77193	3.1538	1.88198	1.0721	0.170948	0.787691	0.519019	1.21877	1.77887	0.680699	1.06405
H3K36me3	chr2_10593544_10595534_-	2.66908	0.421893	1.10414	0.491182	0.350282	0.267764	0.265605	0.265286	0.097774	0.548038	0.200361	0.126595
H3K36me3	chr2_240541924_240542714_-	1.34148	0.338091	0.559612	0.321604	0.350575	0.183702	0.228293	0.172033	0.147427	0.2927	0.179737	0.213348
H3K36me3	chr14_65033166_65035430_+	1.83623	0.150024	0.272185	0.41723	0.419751	0.0646613	0.135419	0.219958	0.271205	0.14345	0.100521	0.156177
H3K36me3	chr9_89361557_89362091_+	2.02814	0.163945	0.515784	0.475781	0.489449	0.160655	0.130174	0.20011	0.410421	0.158969	0.126669	0.102931
H3K36me3	chr17_80880972_80882156_+	2.51928	0.154127	0.642143	0.554341	0.515109	0.0603813	0.155442	0.128277	0.215956	0.334955	0.0642707	0.165798
H3K36me3	chr18_45941283_45942451_-	1.43054	0.129052	0.432922	0.261833	0.279563	0.112591	0.117952	0.227172	0.193921	0.229318	0.0451022	0.059043
H3K36me3	chr16_47243629_47244199_-	2.23255	0.146345	0.644277	0.612881	0.24451	0.111627	0.112815	0.294142	0.384499	0.680153	0.134402	0.0158229
H3K36me3	chr22_17808937_17809160_-	2.42831	0	0.617553	0.379771	0.0781363	0	0.044531	0.159729	0.3276	0.190335	0.151662	0
H3K36me3	chr2_27230648_27231179_+	2.1529	0.160632	0.648372	0.478469	0.183213	0.155793	0.181893	0.317833	0.27516	0.479602	0.267508	0.0460056
H3K36me3	chr20_63603092_63603544_-	3.80487	0.348638	1.06637	0.74946	0.089949	0.0665967	0.244808	0.43835	0.179112	0.479681	0.187061	0.0067558
H3K36me3	chr15_43383740_43384191_+	2.80161	0.168324	0.546243	0.575078	0.0322895	0.107088	0.142248	0.256222	0.040496	0.330669	0.0740302	0.188156
H3K36me3	chr15_61869840_61871395_-	2.00238	0.200553	0.487092	0.517393	0.112054	0.0919505	0.166039	0.256185	0.0469806	0.272957	0.0869985	0.106042
H3K36me3	chr6_144522171_144523015_+	3.74268	0.352677	0.856635	0.903082	0.103225	0.0338822	0.25885	0.50644	0.346232	0.25145	0.240431	0.195374
H3K36me3	chr7_139605780_139607518_-	1.92136	0.241787	0.475423	0.438551	0.0701788	0.0822687	0.114274	0.276677	0.210169	0.366324	0.0194595	0.126502
H3K36me3	chr4_23808300_23809016_-	1.89075	0.122272	0.577015	0.591404	0.243358	0.119818	0.263517	0.198992	0.204064	0.414963	0.0944711	0.153534
H3K36me3	chr7_56071912_56072093_+	1.99452	0.115075	0.424809	0.499088	0.159614	0.173792	0.0895245	0.0590117	0	0.250135	0	0.0961638
H3K36me3	chr22_19470473_19470723_-	1.06497	0.252169	0.17126	0.508134	0.12131	0.108667	0.103434	0.0599493	0.014611	0.117757	0.114239	0.0943569
H3K36me3	chr22_38356853_38358471_-	1.16208	0.426184	0.452488	0.607746	0.280893	0.199084	0.182423	0.180172	0.0922377	0.24484	0.217688	0.177516
H3K36me3	chr6_150931964_150932153_+	1.2427	0.297773	0.237118	0.403281	0.0552368	0.194573	0.0262424	0.0623823	0.0203439	0.131002	0.020877	0
H3K36me3	chr3_28319532_28319746_-	2.53043	0.450007	0.482644	0.791486	0.32569	0.133629	0.208817	0.166447	0	0.19834	0.316081	0
H3K36me3	chr4_122952415_122953738_+	1.29614	0.271309	0.3383	0.44809	0.0921926	0.12969	0.161379	0.154809	0	0.160411	0.127818	0
H3K36me3	chr12_113861827_113862172_-	1.5696	0.406015	0.498965	0.736426	0.0505055	0.0828887	0.0863515	0.0516226	0.211753	0.246057	0.196062	0.159319
H3K36me3	chr12_71632514_71632885_-	1.70287	0.283171	0.649596	0.684817	0.046966	0.0770798	0.133833	0.0480049	0.196913	0.228813	0.182322	0
H3K36me3	chr22_23277750_23277922_+	2.62361	0.305396	0.800664	0.984756	0	0	0.057735	0.103545	0	0.246772	0	0
H3K36me3	chr6_35640184_35640634_-	2.507	0.394718	0.918095	1.34875	0.116163	0.222418	0.246422	0.201949	0.162344	0.377287	0.075157	0.24429
H3K36me3	chr5_146269965_146270953_+	1.82696	0.283553	0.453008	0.942894	0	0.115776	0.130663	0.162235	0.0739422	0.171841	0.102694	0.222531
H3K36me3	chr5_37302908_37303259_-	2.05703	0.149653	0.490436	0.965117	0.0496422	0	0.0565836	0.10148	0	0.120925	0	0
H3K36me3	chr6_144780289_144780771_+	2.62143	0.290612	0.857143	1.40563	0.0723004	0.177987	0.144218	0.258649	0.151566	0.176119	0.140335	0.114036
H3K36me3	chr1_62454686_62456366_+	1.71909	0.437734	0.51233	0.856972	0.12446	0.0680872	0.100486	0.243825	0.217425	0.151588	0.0805254	0.0981522
H3K36me3	chr5_140448335_140449210_+	2.47548	0.463582	0.668898	1.16145	0.099568	0.0980455	0.136189	0.169617	0.250474	0	0.0773044	0.188452
H3K36me3	chr10_112146088_112146340_-	2.14886	0.347408	0.546485	1.0082	0.138289	0	0.157626	0.282695	0.2899	0.336863	0	0.218116
H3K36me3	chr12_45369459_45370326_+	1.45736	0.282735	0.3971	0.683763	0.120584	0.0989502	0.18326	0.205419	0.337047	0.195824	0.117027	0.190191
H3K36me3	chr15_85128859_85133006_+	1.18337	0.32359	0.395823	0.278166	0.119462	0.169113	0.164778	0.245381	0.0898432	0.221155	0.0496803	0.116527
H3K36me3	chr3_183787704_183789247_+	1.80796	0.31142	0.50127	0.439087	0.0993097	0.18006	0.142308	0.291159	0.0388913	0.121769	0.0326607	0.148465
H3K36me3	chr1_226147960_226148955_-	1.36058	0.212095	0.449821	0.340458	0.122584	0.172442	0.189626	0.277439	0.073422	0.191961	0.169953	0
H3K36me3	chr2_169917463_169918253_+	2.39726	0.367762	0.56639	0.510018	0.189621	0.151388	0.203337	0.491107	0.105685	0.281827	0.11623	0.00869703
H3K36me3	chr22_37695492_37695832_+	1.32724	0.154495	0.303782	0.249085	0.102496	0.0841077	0.0584142	0.157145	0	0.249675	0.198945	0
H3K36me3	chr3_197083422_197084153_-	2.34581	0.402814	0.470979	0.463414	0.0874001	0.0782397	0.0973571	0.218112	0	0.348384	0.416397	0.0751918
H3K36me3	chr3_58316591_58316914_+	3.35302	0.596295	0.85272	0.52439	0.377619	0.177069	0.092233	0.275694	0	0.262816	0.418832	0.340342
H3K36me3	chr6_170565893_170566059_+	2.21657	0.660038	0.65677	0.510175	0.27991	0.160784	0.131608	0.257216	0	0.255691	0.305608	0
H3K36me3	chr11_34119631_34120121_+	2.57863	0.26006	0.632362	0.691339	0.03556	0	0.162129	0.10904	0.149092	0.086622	0.0690218	0.112174
H3K36me3	chr14_32151063_32152422_+	5.10624	0.731022	1.48076	1.62025	0.115393	0.293591	0.399925	0.622491	0.545243	0.593415	0.423069	0.553652
H3K36me3	chr2_88556288_88560065_+	1.9594	0.243594	0.574265	0.605402	0.101877	0.0955419	0.174822	0.350147	0.220822	0.238801	0.152224	0.116421
H3K36me3	chr3_116645152_116645877_-	1.88803	0.253998	0.530279	0.622999	0.148208	0.190644	0.226003	0.348008	0.201531	0.243935	0.124398	0.0758141
H3K36me3	chr2_15295936_15297287_-	1.86767	0.242189	0.564233	0.697209	0.198848	0.0959444	0.196131	0.266821	0.244714	0.400541	0.202287	0.104299
H3K36me3	chr16_15870226_15871574_-	2.73859	0.424768	0.734195	1.03401	0.135024	0.0472459	0.206992	0.339765	0.183502	0.243326	0.308765	0.176062
H3K36me3	chr6_34854880_34855616_+	2.82038	0.333059	0.842003	1.15067	0.142047	0	0.229371	0.338774	0.297778	0.288348	0.22976	0.149362
H3K36me3	chr11_72873739_72875807_-	1.78239	0.286538	0.529744	0.500071	0.186564	0.0523714	0.276931	0.225025	0.0706527	0.193871	0.104599	0.0265789
H3K36me3	chr2_152586009_152588962_+	1.95602	0.522239	0.722848	0.659616	0.259625	0.17431	0.215221	0.38599	0.247392	0.359336	0.217607	0.11168
H3K36me3	chr3_52543222_52549529_+	1.44733	0.35937	0.39109	0.440901	0.215313	0.1151	0.102825	0.243741	0.204796	0.259662	0.139459	0.0827125
H3K36me3	chr2_61273135_61273825_-	3.02293	0.327119	0.796265	0.916764	0.393713	0.118289	0.133992	0.390898	0.63526	0.256309	0.25488	0.188528
H3K36me3	chr5_138556592_138556773_-	4.48767	0.483684	1.14128	1.40368	0.38507	0.157992	0.0548642	0.196793	0.403618	0	0	0
H3K36me3	chr9_132903136_132903419_-	2.23238	0.123741	0.608279	0.598509	0.246281	0	0.0350898	0.314661	0.258144	0	0	0
H3K36me3	chr8_86387523_86388826_+	2.14259	0.46685	0.595315	0.389972	0.167454	0.197333	0.134348	0.190301	0.0747555	0.0995336	0.0591941	0.0970222
H3K36me3	chr15_74411710_74411884_-	3.11214	0.402514	0.989327	0.486718	0.10014	0	0.171214	0	0	0	0	0
H3K36me3	chr4_2691509_2691647_+	3.924	0.380639	0.99793	0.613688	0.252528	0	0	0	0	0	0	0
H3K36me3	chr1_32381299_32381621_-	2.80286	0.516581	0.855368	0.789028	0.108226	0.177619	0.0616796	0.11062	0	0	0.210066	0
H3K36me3	chr14_99406590_99407152_-	1.92709	0.405021	0.551347	0.452076	0.21703	0.0508836	0.088349	0.19014	0.129991	0.151049	0.240716	0.0978029
H3K36me3	chr17_35824728_35825649_+	1.86188	0.532316	0.635489	0.459767	0.151352	0.0310495	0.150951	0.212712	0.158642	0.138257	0.183608	0.11936
H3K36me3	chr9_92637481_92637684_-	2.22296	0.172506	0.508797	0.417187	0.0858345	0.14087	0.244592	0.087733	0	0	0	0
H3K36me3	chr11_8648086_8648415_-	1.92026	0.05322	0.418584	0.514827	0.0529617	0.17384	0.090551	0.108266	0	0	0.102798	0
H3K36me3	chr6_144471251_144471797_+	3.63653	0.481027	0.882784	1.08576	0.255303	0.314248	0.327377	0.326187	0.2676	0.155475	0.185828	0
H3K36me3	chr12_878462_879077_+	2.78827	0.483999	0.671777	0.550823	0.113329	0.32549	0.145323	0.115836	0.356365	0.0690159	0	0.0893743
H3K36me3	chr16_18814243_18814536_-	4.00436	0.314588	0.940029	0.881575	0.15528	0.585596	0.0805592	0.0810458	0.498668	0.156935	0.241351	0
H3K36me3	chr6_155249804_155250121_-	4.84001	0.441877	1.19468	1.06863	0.219866	0.721681	0.156631	0.337094	0.460914	0.26779	0.21338	0
H3K36me3	chr10_103328783_103328898_-	2.4416	0.220347	0.558841	0.736426	0.345963	0.418588	0.0444841	0.133264	0	0.0307571	0.192291	0
H3K36me3	chr16_87985345_87985920_+	1.962	0.350188	0.508944	0.441856	0.36364	0.248666	0.0431757	0.216815	0.127052	0.110725	0.117637	0.191183
H3K36me3	chr2_10790881_10791062_-	2.87603	0.401568	0.521954	0.467895	0.629673	0.0904067	0.279002	0.0588129	0.131176	0.0293127	0.611659	0.136654
H3K36me3	chr15_79317136_79318942_+	3.09835	0.901646	0.571903	0.328252	0.453459	0.0950053	0.285926	0.167645	0.161805	0.0940083	0.280903	0.213043
H3K36me3	chr8_123326877_123327205_-	1.69249	0.417525	0.372359	0.301231	0.326643	0.098432	0.230302	0.204994	0.0779549	0.127458	0.27121	0.207144
H3K36me3	chr3_191388950_191389444_+	1.64427	0.212665	0.418161	0.34287	0.17636	0.115776	0.221123	0.216313	0	0.0859206	0	0.333797
H3K36me3	chr12_12129584_12129766_-	1.15432	0.102132	0.247495	0.129257	0.150522	0	0.0509036	0.0155418	0	0.0122744	0.0412951	0.335563
H3K36me3	chr1_74719693_74720027_-	1.89151	0.322029	0.515398	0.25356	0.4306	0.0856186	0.222989	0.0533228	0	0.01412	0.112511	0.329133
H3K36me3	chr12_117159623_117160066_-	2.44475	0.395246	0.621735	0.382343	0.196664	0	0.0672489	0.241216	0.329819	0.191624	0.229034	0.620375
H3K36me3	chr16_72099353_72099731_+	6.68534	2.08445	2.00378	1.12022	0.968022	0.0756524	0.210168	0.848086	0.966334	0.224575	0.805254	1.01787
H3K36me3	chr10_68770435_68770647_+	3.66492	0.55748	0.947754	0.214005	0.226024	0.112763	0.100579	0.0513674	0.344598	0.0250264	0.0093842	0
H3K36me3	chr3_129255827_129255994_+	7.02561	0.943619	1.85543	0.50712	0.521689	0.171237	0.178391	0.106646	0.437454	0.508321	0	0
H3K36me3	chr12_9293362_9293661_+	2.06262	0.370879	0.59492	0.188827	0.233102	0.0637605	0.143919	0.0794194	0.244331	0.236593	0.0565563	0.275745
H3K36me3	chr7_35637411_35638299_-	2.23597	0.433791	0.697876	0.190741	0.176599	0.0322034	0.178927	0.240673	0.246807	0.238991	0.0761727	0.185693
H3K36me3	chr11_46420079_46420435_-	3.54924	0.491836	0.870385	0.23789	0.29367	0	0.111578	0.650358	0.20521	0.238454	0.0950019	0.154397
H3K36me3	chr2_26224899_26230191_-	3.23494	0.486564	0.72512	0.411233	0.375846	0.141126	0.314875	0.335128	0.352405	0.157111	0.17631	0.264369
H3K36me3	chr2_101877704_101878797_+	5.57238	0.594244	1.20132	0.482117	0.240701	0.164135	0.143017	0.362795	0.288044	0.103461	0.0382489	0.300714
H3K36me3	chr2_190923983_190924542_+	3.22905	0.313227	0.677485	0.303002	0.187024	0.102313	0.124352	0.191161	0.130688	0.15186	0	0.0983277
H3K36me3	chr22_43965629_43968078_+	2.71539	0.38087	0.503455	0.21349	0.155655	0.0857333	0.0788983	0.15934	0.208813	0.17681	0.0362512	0.0673318
H3K36me3	chr3_58119426_58121219_+	3.92619	0.616035	0.748865	0.283399	0.34013	0.127592	0.127384	0.228458	0.325956	0.331415	0.0754504	0.245244
H3K36me3	chr16_46910405_46915249_+	5.1714	0.66038	1.18837	0.385312	0.365078	0.198213	0.151337	0.285649	0.57095	0.395102	0.149165	0.181607
H3K36me3	chr2_215378993_215385022_+	6.78574	0.994905	1.55216	0.710541	0.691517	0.23946	0.258331	0.429848	1.04008	0.526583	0.267434	0.345126
H3K36me3	chr1_1340504_1341666_-	4.81551	0.904099	1.18515	0.218646	0.0749759	0.0984393	0.179465	0.183922	0.25148	0.146109	0.0873167	0.473022
H3K36me3	chr9_81616134_81616645_-	2.29604	0.479709	0.404249	0.165732	0.170493	0.055962	0.0971666	0.0697057	0.142964	0.0830622	0.0661852	0.215128
H3K36me3	chr7_5336183_5338575_-	2.44596	0.483348	0.58232	0.263571	0.23736	0.0786109	0.153388	0.154217	0.170522	0.167543	0.165934	0.0949089
H3K36me3	chr10_103418980_103419537_+	3.56471	0.565833	0.679918	0.152045	0.12513	0	0.0713136	0.223822	0	0.152405	0.0607193	0.0986808
H3K36me3	chr2_3330366_3333002_-	5.44388	1.003	1.05793	0.353406	0.112373	0.195273	0.233568	0.378357	0.304857	0.386447	0.179624	0.229369
H3K36me3	chr19_49100894_49101389_+	3.64655	0.70745	1.04329	0.342178	0.387209	0.0577709	0.120369	0.107938	0.295171	0.171494	0.136649	0.333122
H3K36me3	chr2_238277193_238277706_-	6.15755	1.36525	1.67781	0.825429	0.441554	0.111488	0.0580726	0.277736	0.427221	0.413692	0.197782	0.321434
H3K36me3	chr6_151404824_151405487_+	4.36275	0.811433	1.17447	0.527157	0.338346	0.0697191	0.150438	0.195925	0.673733	0.326498	0.281831	0.171729
H3K36me3	chr16_70544996_70545523_+	6.9844	1.38575	1.99617	0.482101	0.306726	0.193538	0.189883	0.419553	0.884883	0.123191	0.266855	0.144859
H3K36me3	chr2_241599217_241599888_-	4.30412	0.823715	1.05184	0.378639	0.126954	0.0852358	0.193215	0.23888	0.707685	0.189768	0.136089	0.163831
H3K36me3	chr17_21300658_21300873_+	5.03732	0.81439	1.12093	0	0	0.53203	0.184752	0.248509	0	0	0.157305	0.255652
H3K36me3	chr19_1643361_1643584_-	3.23774	0.376529	0.771941	0	0.260454	0.40608	0.0534372	0.269039	0.04095	0	0	0.1422
H3K36me3	chr6_41931017_41931237_+	4.92284	0.477528	1.25195	0	0.237605	0.389954	0.180553	0.566676	0	0.192931	0.15373	0.249842
H3K36me3	chr20_35360896_35361171_-	6.56378	0.382023	1.50234	0	0.44353	0.103988	0.288885	0.712392	0.265654	0.308689	0	0
H3K36me3	chr14_32147950_32148138_+	6.03738	0.443097	1.53917	0.375394	0.377352	0.215324	0.39233	0.634903	0.446238	0.702396	0.423849	0.414188
H3K36me3	chr5_14394171_14395838_+	2.62581	0.241581	0.641964	0.101606	0.0418102	0.0686181	0.163819	0.213675	0.131472	0.180354	0.0811534	0.16761
H3K36me3	chr7_27457921_27458127_-	2.9938	0.254991	0.8635	0.205556	0.239656	0.254501	0.128549	0.489914	0.295529	0.0686809	0.246267	0.133411
H3K36me3	chr19_19279390_19280012_-	1.451	0.0563003	0.38746	0.136156	0.056027	0.0919505	0.0159653	0.0572663	0	0.0682392	0.0543741	0
H3K36me3	chr12_132667648_132668355_-	1.74931	0.180126	0.495068	0.17968	0.127782	0.101614	0.0915813	0.12404	0.0602763	0.0200117	0.0930037	0.133666
H3K36me3	chr7_152179022_152179373_-	3.26267	0.17238	0.822956	0.241279	0.0680755	0.020368	0.0951034	0.13571	0.0160103	0.0697646	0.143316	0.0607742
H3K36me3	chr3_38477494_38477860_+	2.71249	0.382719	0.846604	0.231391	0.0476076	0.156266	0.0271323	0.145982	0	0.115969	0	0
H3K36me3	chr15_92974950_92976522_+	3.38732	0.813095	1.09506	0.377114	0.243853	0.0909561	0.126341	0.317223	0.18589	0.162003	0.150601	0.0699303
H3K36me3	chr7_149209591_149210584_+	2.81754	0.528984	0.901453	0.341144	0.19302	0.0287982	0.140006	0.23316	0.294279	0.170976	0.136236	0.0553527
H3K36me3	chr9_122881614_122882376_-	2.34908	0.454759	0.79914	0.166711	0.137989	0.123531	0.106707	0.092391	0.0425281	0.264584	0.204167	0.0945741
H3K36me3	chr16_23661542_23661703_+	2.41357	0.31695	0.612123	0	0.079967	0.034255	0.0499763	0.0622237	0.0252087	0.0900743	0.0221737	0.0213374
H3K36me3	chr7_1954112_1954416_-	1.78129	0.230387	0.453008	0	0	0	0.0653317	0.0585849	0	0	0.111252	0
H3K36me3	chr19_11363818_11365888_-	1.1336	0.143797	0.365908	0.0409126	0.101011	0.0276296	0.0335811	0.0430189	0.105877	0.0615142	0.114369	0.132766
H3K36me3	chr3_38362689_38362936_+	2.92314	0.354441	0.836322	0	0.211632	0	0	0.0721045	0	0.343682	0.136926	0.222531
H3K36me3	chr9_136418109_136418554_+	2.43376	0.196735	0.773676	0.190312	0.0783119	0.064262	0.0669467	0.0800441	0.164168	0	0.0760015	0.123517
H3K36me3	chr1_204528675_204528893_+	4.14	0.522069	1.42136	0	0.0399642	0.131177	0.0455524	0.122545	0.167557	0.194701	0	0.378201
H3K36me3	chr22_24122257_24123036_+	2.10058	0.140477	0.685588	0.00679469	0.160656	0.108904	0.0899317	0.207654	0.10902	0.0792976	0.0165772	0.149678
H3K36me3	chr20_25281673_25281934_+	1.72897	0.268343	0.527641	0	0.0667601	0.438262	0.114143	0.20471	0.279904	0.325247	0	0.210595
H3K36me3	chr3_15694813_15695187_-	2.41316	0.374532	0.73644	0	0.0931786	0.458769	0	0.333339	0.390668	0.226977	0	0.293932
H3K36me3	chr7_72995446_72995938_-	1.15585	0.236266	0.47114	0.043033	0.190768	0.068214	0.0659949	0.149969	0.321719	0.260247	0.0564139	0.176887
H3K36me3	chr10_124782671_124783099_-	1.29157	0.247739	0.341873	0	0.115348	0.133629	0.0317093	0.090326	0.365762	0.19834	0	0.128423
H3K36me3	chr19_34449777_34450264_+	2.96516	0.50335	0.706952	0	0.250453	0.23488	0.163128	0.255993	0.75005	0.522933	0.208341	0.22573
H3K36me3	chr8_80790864_80791720_-	0.948911	0.184094	0.281542	0	0.122134	0.167036	0.0696058	0.353699	0.256033	0.29751	0.15804	0.0642117
H3K36me3	chr15_50566875_50567496_-	1.01733	0.204769	0.225227	0	0.0280586	0.0641078	0.0519199	0.217791	0.117641	0.205047	0.108923	0
H3K36me3	chr1_99707411_99708439_-	1.09023	0.296657	0.322226	0.17163	0.179261	0.0633388	0.10447	0.299333	0.229716	0.29197	0.168675	0.112721
H3K36me3	chr14_58323165_58323482_+	1.70824	0.276173	0.43443	0	0.0549666	0	0.0626525	0.337094	0.230457	0.401685	0.10669	0.346784
H3K36me3	chr3_31667451_31667905_-	2.38552	0.239859	0.379169	0	0.153519	0.020996	0.20415	0.393594	0.160914	0.498617	0.0744949	0.181603
H3K36me3	chr8_130134344_130135794_-	1.73346	0.167417	0.351013	0	0.0520729	0.121618	0.0650614	0.323661	0.251913	0.351267	0.0291557	0.165843
H3K36me3	chr14_67350690_67351475_-	1.9545	0.245354	0.438581	0.53942	0.0221967	0.218573	0.126502	0.408378	0.372254	0.378488	0.0430836	0.280077
H3K36me3	chr10_89597027_89597661_-	2.56236	0.220939	0.705949	0.534315	0.0824498	0.135315	0.0939788	0.309003	0.691371	0.334738	0.10669	0.346784
H3K36me3	chr4_138176102_138177288_-	2.66342	0.221451	0.754758	0.571258	0.102842	0.168783	0.0921034	0.300334	0.554379	0.357882	0.0855497	0.0926901
H3K36me3	chr15_85717402_85718006_+	1.79309	0.260901	0.399007	0.560854	0.201938	0.284072	0.164411	0.501269	0.604759	0.562182	0	0.182004
H3K36me3	chr1_117893203_117896202_-	1.12853	0.265136	0.303351	0.282391	0.0929611	0.0691315	0.153053	0.25293	0.292317	0.353824	0.0563866	0.128295
H3K36me3	chr9_93561891_93562207_+	2.28486	0.332457	0.653707	0.536006	0.110281	0.180991	0.251403	0.648142	0.462372	0.671594	0	0.347881
H3K36me3	chr16_11072129_11072449_+	2.86738	0.346483	0.900164	0.0294059	0.448088	0.178729	0.233779	0.322098	0.570741	0.729519	0.167342	0.114511
H3K36me3	chr22_38673017_38674507_-	1.23081	0.225427	0.377108	0.0800472	0.0688035	0.0673065	0.049779	0.13227	0.282195	0.325378	0.123224	0.0470521
H3K36me3	chr21_45493225_45493500_+	1.31276	0	0.375584	0	0	0	0.0361106	0.0647629	0.265654	0.308689	0	0.199873
H3K36me3	chr8_130108082_130108436_-	2.54949	0.148385	0.778047	0	0.0492215	0.242344	0.0841561	0.201241	0.412739	0.719403	0	0.155269
H3K36me3	chr17_18341692_18342211_-	1.56506	0.257524	0.464355	0.326354	0.102817	0.280089	0.0258306	0.240209	0.422282	0.504321	0.199839	0.105906
H3K36me3	chr11_66763502_66764354_+	1.11005	0.168891	0.450562	0.1988	0.135001	0.0402769	0.174116	0.184523	0.322301	0.253618	0.138935	0.0680972
H3K36me3	chr7_133374106_133374827_+	1.37694	0.145709	0.573014	0.234921	0.120835	0.118987	0.151504	0.197612	0.405297	0.529824	0.093816	0.0762347
H3K36me3	chr16_14568750_14570044_-	2.06418	0.588201	0.566168	0.605389	0.430725	0.121728	0.186447	0.471063	0.659601	0.32805	0.145811	0.0643099
H3K36me3	chr2_158628299_158629681_+	2.4163	0.658819	0.772276	0.85792	0.403459	0.18623	0.208381	0.451044	0.63434	0.337838	0.122361	0
H3K36me3	chr11_134208951_134209144_-	1.40288	0.181444	0.356773	0.438803	0.270846	0	0.051453	0.184558	0.378523	0	0	0
H3K36me3	chr11_95832813_95837822_+	1.65765	0.340722	0.460514	0.659387	0.299161	0.0913447	0.14175	0.263366	0.466711	0.214667	0.110282	0.131679
H3K36me3	chr6_53905563_53908048_+	2.03385	0.4439	0.623455	0.681602	0.462781	0.1496	0.223784	0.401348	0.558568	0.273286	0.149709	0.221188
H3K36me3	chr7_122548422_122549235_-	1.46535	0.18276	0.423476	0.333339	0.415785	0.109919	0.195433	0.358956	0.449292	0.104415	0.124799	0.0135216
H3K36me3	chr5_55282489_55282788_-	1.81108	0.234239	0.460583	0.566482	0	0.191282	0.166061	0.357387	0.488661	0	0	0
H3K36me3	chr9_7017594_7019574_+	1.23071	0.166675	0.38254	0.342178	0.088002	0.0144427	0.0952919	0.350672	0.40586	0.085747	0.0854057	0.0832806
H3K36me3	chr5_79401168_79401873_-	1.72823	0.234907	0.390679	0.640673	0.173008	0	0.159638	0.272621	0.414496	0.0602053	0.0479726	0.0779648
H3K36me3	chr8_97717204_97718180_+	1.14973	0.190151	0.370237	0.289238	0.108831	0.0311865	0.152715	0.212452	0.299405	0.110654	0.0990078	0.103674
H3K36me3	chr17_47425574_47427082_-	1.2269	0.46444	0.555545	0.421199	0.252276	0.243362	0.346818	0.435994	0.339114	0.281464	0.115875	0.218694
H3K36me3	chr14_96559834_96560341_+	1.24608	0.276282	0.339532	0.334079	0.0687353	0.0564036	0.156693	0.351278	0.288185	0.167435	0	0
H3K36me3	chr2_113936526_113938953_+	2.21774	0.707661	0.794232	0.706752	0.129325	0.218876	0.542327	0.41362	0.641388	0.37538	0.150008	0.176939
H3K36me3	chr11_61276680_61276844_-	2.20127	0.854116	0.419861	0.516396	0.106246	0	0.0605514	0.434386	0.445456	0.25881	0.206224	0
H3K36me3	chr1_44968262_44969580_-	1.13059	0.410559	0.158853	0.257023	0.141858	0.0322007	0.0964899	0.244323	0.291667	0.206167	0.089892	0.0130445
H3K36me3	chr15_43765566_43765886_+	1.97426	0.656602	0.645536	0.529306	0.163354	0.0893644	0.12413	0.500901	0.456593	0.13264	0.211379	0
H3K36me3	chr3_94086909_94088294_+	0.928586	0.318349	0.343664	0.277201	0.125127	0.0515687	0.175591	0.257355	0.263736	0.23672	0.154655	0.0527494
H3K36me3	chr2_241744905_241746703_+	2.5188	0.362193	0.449266	0.26063	0.330312	0.150993	0.414168	0.304436	0.506874	0.586232	0.229313	0.0713304
H3K36me3	chr5_141529273_141529602_-	1.92026	0.15966	0.313938	0.257413	0.264808	0	0.120735	0.216533	0.222051	0.516046	0.102798	0
H3K36me3	chr13_40946984_40948236_-	1.89627	0.372	0.388129	0.270572	0.424036	0.0294853	0.144313	0.232097	0.364691	0.333083	0.144521	0.0987793
H3K36me3	chr9_114261312_114261919_+	1.78422	0.230766	0.340315	0.279041	0.315763	0.0471114	0.114519	0.0880221	0.481416	0.279702	0.111435	0.0905522
H3K36me3	chr20_38089244_38089546_+	4.18387	0.695737	0.912015	0.560854	0.403877	0	0.263058	0.471783	1.20952	0.983819	0	0
H3K36me3	chr1_32792917_32793935_-	2.15458	0.287491	0.518354	0.511034	0.275191	0.0781529	0.199406	0.187633	0.37257	0.44861	0.0284164	0.0573679
H3K36me3	chr22_24109983_24113565_+	1.91804	0.408171	0.475744	0.279249	0.303633	0.114073	0.206386	0.259969	0.294708	0.384317	0.0753037	0.100184
H3K36me3	chr5_112873674_112879256_+	1.28506	0.301171	0.376435	0.30511	0.237062	0.076766	0.141856	0.266774	0.315556	0.325349	0.133525	0.140557
H3K36me3	chr14_77693429_77694514_-	2.025	0.402109	0.401931	0.390272	0.0738006	0.0571915	0.153434	0.223422	0.34414	0.436836	0.161917	0.118205
H3K36me3	chr22_40786034_40788734_-	1.18361	0.271388	0.271406	0.268472	0.109599	0.117665	0.120378	0.118587	0.281704	0.283863	0.0928986	0.138724
H3K36me3	chr14_31151602_31153031_-	5.69315	1.80393	1.14909	0.951718	0.481968	0.18697	0.300663	0.538671	1.32656	0.98348	0.413862	0.314444
H3K36me3	chr16_69260260_69262279_+	2.16802	0.680684	0.421192	0.503352	0.146714	0.155801	0.210675	0.303928	0.470388	0.441476	0.117258	0.108896
H3K36me3	chr11_68072590_68073021_-	4.08333	0.815325	0.643039	0.589483	0.221872	0.0387038	0.134255	0.254868	0.508502	0.590878	0.0784702	0
H3K36me3	chr14_50642697_50644452_-	1.7999	0.428838	0.30695	0.297578	0.0987243	0.0865944	0.127174	0.319982	0.349664	0.244874	0.112414	0.0626384
H3K36me3	chr19_47206325_47206781_+	2.17713	0.422375	0.377506	0.185721	0.0382114	0	0.174218	0.312453	0.480624	0.372323	0.222504	0.241075
H3K36me3	chr16_489142_489392_+	2.88806	0.630338	0.550857	0.677512	0	0	0.0397217	0.284957	0.584439	0.339558	0.270565	0.219861
H3K36me3	chr2_171023403_171024354_-	1.99295	0.497112	0.470632	0.552126	0.146577	0.12028	0.1984	0.488015	0.460914	0.401685	0.284506	0.115595
H3K36me3	chr10_29471570_29472475_+	1.78842	0.214111	0.304341	0.393032	0.335915	0	0.193937	0.380467	0.504522	0.249018	0.0747418	0.192328
H3K36me3	chr10_34369758_34371117_-	1.21753	0.236654	0.31245	0.311586	0.134519	0.10942	0.235047	0.29683	0.349416	0.199887	0.0746593	0.161781
H3K36me3	chr15_66523909_66525399_+	1.87773	0.348523	0.207958	0.341029	0.0467769	0.0575771	0.12663	0.366555	0.539331	0.313351	0.113492	0.110668
H3K36me3	chr16_14235863_14236636_+	2.15801	0.313652	0.438943	0.471391	0.158416	0.158593	0.264888	0.534849	0.680459	0.332685	0.183235	0.146395
H3K36me3	chr10_127129336_127129880_+	2.98628	0.35405	0.379727	0.155678	0.0320301	0.0525673	0.0912723	0.24554	0.805752	0.0780235	0.0621703	0.101039
H3K36me3	chr13_51739453_51740248_+	3.63279	0.374414	0.433064	0.426108	0.0657524	0.0719411	0.137402	0.358436	0.827036	0.0533896	0.0425417	0.0691386
H3K36me3	chr1_230675975_230677232_+	1.57959	0.306449	0.356063	0.33687	0.0831714	0.0682497	0.158002	0.311707	0.464947	0.135067	0.161435	0.174909
H3K36me3	chr15_58619916_58620668_-	1.82424	0.301281	0.454956	0.337855	0.209052	0.0961248	0.185535	0.324929	0.578401	0.253991	0.268971	0.153493
H3K36me3	chr1_246764389_246764654_+	2.38402	0.264293	0.519677	0.319581	0.131505	0	0.11242	0.336034	0.551357	0.160169	0.127625	0
H3K36me3	chr3_69009860_69010826_-	0.934286	0.35345	0.325218	0.263009	0.23449	0.236825	0.104268	0.368733	0.302505	0.219693	0.140044	0.170699
H3K36me3	chr2_20733212_20733849_-	1.58803	0.275692	0.321545	0.2659	0.14999	0.174729	0.128293	0.444181	0.4014	0.199897	0.133645	0
H3K36me3	chr7_131450946_131452138_+	1.21144	0.279092	0.346596	0.213143	0.160796	0.0719713	0.124963	0.433292	0.245151	0.213648	0.0851191	0.138335
H3K36me3	chr7_99903980_99904596_-	1.90467	0.407415	0.335343	0.412446	0.169718	0.0464231	0.177329	0.607153	0.355787	0.275615	0.109807	0
H3K36me3	chr8_86492320_86493775_-	1.12686	0.333334	0.216904	0.148747	0.138629	0.0320108	0.187443	0.359284	0.219435	0.0752559	0.209447	0.0475768
H3K36me3	chr10_50312813_50313383_-	1.74171	0.3379	0.483208	0.297154	0.183415	0.100339	0.365858	0.53117	0.384499	0.148929	0.118669	0.0964302
H3K36me3	chr2_36874213_36875116_-	2.20652	0.28312	0.579529	0.281359	0.115777	0.0633369	0.604843	0.574358	0.364061	0.056405	0.0749073	0.0608696
H3K36me3	chr6_142168423_142168777_+	1.0198	0.445154	0.194512	0.478469	0	0.161563	0.028052	0.201241	0.20637	0.1199	0.0955386	0
H3K36me3	chr17_61744937_61746157_-	1.44059	0.459366	0.330524	0.694172	0.125305	0.182618	0.15415	0.560386	0.403199	0.230489	0.137223	0.13516
H3K36me3	chr1_62810911_62812051_+	1.02919	0.24794	0.181203	0.52002	0.0152846	0.125424	0.104531	0.374943	0.256333	0.148929	0.118669	0.0964302
H3K36me3	chr2_11801721_11802584_+	1.35953	0.431141	0.0797881	0.686933	0.0201905	0.0728998	0.174041	0.353124	0.169304	0.251379	0.156759	0.191073
H3K36me3	chr8_123778092_123778658_+	1.75401	0.464029	0.121656	0.897763	0.0307852	0.202096	0.140359	0.15733	0.258144	0	0.179261	0.0971117
H3K36me3	chr1_92304075_92304283_+	2.16952	0.589258	0.331044	1.22148	0.167542	0.137484	0	0.256872	0.351225	0.204061	0.162599	0.264256
H3K36me3	chr7_34726125_34726642_-	2.61853	0.905385	0.399558	1.31047	0.168514	0.0110625	0.201682	0.36056	0.282611	0.164196	0.130834	0.318947
H3K36me3	chr10_13619396_13620360_+	0.842602	0.272449	0.178571	0.351407	0.0903755	0.0593291	0.144218	0.203224	0.075783	0.220149	0.0701673	0
H3K36me3	chr12_119739853_119740661_-	0.893584	0.353944	0.213048	0.314439	0.0862594	0.141567	0.159772	0.249808	0.0904144	0.157592	0.0837145	0
H3K36me3	chr2_174377082_174377504_-	3.63575	0.746846	0.57109	1.40479	0.04129	0	0.282382	0.590847	0.173116	0.5029	0	0
H3K36me3	chr2_218477049_218478149_-	2.13323	0.588952	0.563377	0.84689	0.269286	0.181978	0.162498	0.485722	0.332068	0.424448	0.0922382	0.149905
H3K36me3	chr13_32739037_32740605_+	1.20873	0.402001	0.329355	0.378076	0.111125	0.127663	0.183662	0.295316	0.139773	0.162416	0.0647079	0.0701087
H3K36me3	chr11_76508704_76508981_+	2.28074	0.562576	0.621454	0.611473	0.125808	0	0.10755	0.357643	0	0.15323	0	0
H3K36me3	chr3_37299020_37299287_+	2.36616	0.459047	0.515784	0.634374	0.0652599	0.107103	0.0743852	0.40022	0	0.158969	0.126669	0
H3K36me3	chr1_215610369_215611824_+	1.24058	0.45729	0.331271	0.582055	0.203584	0.19654	0.0955505	0.257049	0.150629	0.204202	0.0697333	0.151107
H3K36me3	chr6_128216709_128217296_-	2.76752	0.686057	0.527866	1.15419	0.148419	0.0974331	0.118421	0.394425	0.248909	0.216924	0	0.0936375
H3K36me3	chr14_60809033_60810270_+	0.999558	0.365808	0.250491	0.410779	0.14086	0.0231177	0.124431	0.260493	0.177174	0.171563	0.109363	0.0444343
H3K36me3	chr14_103452938_103453524_+	1.84816	0.59759	0.470015	0.578082	0.118938	0.0487997	0.101677	0.273529	0.124667	0.362157	0.115429	0
H3K36me3	chr20_38946330_38947433_+	5.31857	1.75016	1.1549	1.68917	0.442324	0.155557	0.324112	0.780962	0.861027	0.769624	0.153312	0.0498325
H3K36me3	chr1_227135967_227137746_-	0.862442	0.255899	0.328997	0.428443	0.0979449	0.225044	0.0837304	0.181452	0.16426	0.214729	0.0760442	0.0617934
H3K36me3	chr12_131998950_132000026_+	1.32107	0.374706	0.495951	0.550951	0.086139	0.109629	0.0830612	0.158784	0.14651	0.297927	0.079584	0.0510829
H3K36me3	chr1_180483532_180484597_-	1.10167	0.312374	0.420255	0.477121	0.0818047	0.134256	0.0839191	0.250842	0.137192	0.159417	0.0317565	0.103221
H3K36me3	chr10_68736230_68736875_+	2.23881	0.87756	0.597937	0.82063	0.171092	0.325129	0.107305	0.28103	0.453053	0.531509	0.0568047	0.270501
H3K36me3	chr2_169566279_169567139_-	1.15955	0.465052	0.287694	0.393902	0.0574377	0.183946	0.0837063	0.112392	0.190764	0.185177	0.0580532	0.0155654
H3K36me3	chr1_70307599_70308344_-	1.03712	0.39683	0.429616	0.392414	0.055645	0.17513	0.130293	0.172185	0.213553	0.227891	0.0569262	0
H3K36me3	chr5_65675266_65679947_-	1.0728	0.387384	0.392809	0.494273	0.121043	0.144372	0.22761	0.214345	0.240564	0.227232	0.0782454	0.081557
H3K36me3	chr13_21159987_21161290_-	0.901242	0.268563	0.240205	0.491601	0.0995552	0.0974374	0.235762	0.247364	0.129576	0.309042	0.0284186	0.0920369
H3K36me3	chr18_9237192_9237806_+	1.17592	0.285169	0.22429	0.55172	0.056757	0.0465743	0.19408	0.203043	0.237964	0.276513	0.0550825	0.0895199
H3K36me3	chr2_142961663_142962826_+	1.39685	0.42155	0.414445	0.801014	0.104876	0.221298	0.350084	0.413469	0.502527	0.401455	0.174483	0.189046
H3K36me3	chr1_180102919_180103848_+	1.08079	0.114194	0.249422	0.546969	0.10688	0.14536	0.176881	0.432944	0.117957	0.164064	0.0364054	0.118332
H3K36me3	chr4_9797803_9798449_-	1.37846	0.204257	0.291346	0.572459	0.0917074	0.321675	0.230583	0.40527	0.0829312	0.153309	0.0279221	0.0992664
H3K36me3	chr12_64073812_64074255_+	1.4261	0.118574	0.233151	0.382343	0	0.0645522	0.358661	0.482433	0.164909	0.191624	0	0.124075
H3K36me3	chr2_95919920_95920896_-	1.33557	0.213178	0.372224	0.53484	0.0451373	0.134797	0.302611	0.463192	0.188042	0.432272	0.133783	0.145709
H3K36me3	chr3_38393941_38394640_+	1.29116	0.16282	0.295524	0.605787	0.224348	0.0409107	0.113653	0.203832	0.31354	0	0.0483844	0.157268
H3K36me3	chr7_138583497_138583605_+	3.34267	0.559327	0.318783	1.56831	0.467877	0	0.298832	0.440665	0.338217	0	0.313154	0.254469
H3K36me3	chr1_224235990_224236505_-	1.40197	0.215326	0.267406	0.493334	0.0338338	0.0555274	0.154259	0.242075	0	0	0.0656712	0.106729
H3K36me3	chr14_61780310_61780907_+	2.45204	0.255666	0.426753	0.828577	0.0788212	0.0103784	0.107655	0.273416	0.0135967	0.216845	0.0349348	0.0102299
H3K36me3	chr3_100736716_100737307_+	3.81777	0.4444	0.757312	1.28968	0.147415	0.0483868	0.386463	0.271215	0.123612	0.143637	0.114452	0.0930037
H3K36me3	chr7_43987888_43988085_-	0.916264	0.0592534	0.233019	0.429893	0.0294829	0	0.067211	0.0904051	0	0	0	0.0930037
H3K36me3	chr5_119516744_119516877_+	1.35717	0.263299	0.258861	0.636759	0	0	0.223994	0.133908	0	0	0	0
H3K36me3	chr2_71400180_71400477_+	3.95043	0.589541	0.927369	1.99604	0.058668	0	0.200615	0.479725	0	0.285823	0.113874	0
H3K36me3	chr9_19337674_19339811_+	1.52039	0.303639	0.354435	0.713337	0.0815367	0.0267633	0.153348	0.241687	0.0683714	0.158895	0.0791312	0.102883
H3K36me3	chr12_81166888_81167553_+	1.35717	0.421278	0.0517723	0.509407	0.288223	0	0.14933	0.214253	0.219714	0.0638267	0.101716	0.0826544
H3K36me3	chr6_106532028_106532858_+	0.869899	0.242179	0.165921	0.340116	0.172145	0.0391307	0.102506	0.237837	0.19804	0.0767074	0.0407478	0.0662231
H3K36me3	chr1_23289679_23290679_-	1.89529	0.407093	0.241	0.423445	0.104546	0	0.119165	0.258719	0.365274	0.169779	0.0338207	0.329791
H3K36me3	chr5_38827381_38828598_-	1.55735	0.374071	0.311187	0.41753	0.300668	0.105739	0.179515	0.32683	0.360172	0.174383	0.138951	0.316152
H3K36me3	chr18_23564873_23565282_-	2.20665	0.391408	0.0841774	0.621191	0.255615	0	0.0485595	0.267489	0.357236	0.207554	0.0826911	0.403168
H3K36me3	chr3_125493048_125494550_-	1.42723	0.205495	0.199092	0.480474	0.192101	0.0678199	0.106206	0.185261	0.368622	0.165827	0.0927037	0.258232
H3K36me3	chr1_227038498_227039466_-	1.37522	0.263515	0.207742	0.531181	0.195979	0.0428631	0.27668	0.33402	0.241504	0.133736	0.072789	0.291009
H3K36me3	chr3_160421956_160423424_+	1.90587	0.591327	0.25798	0.634591	0.16914	0.01948	0.169115	0.335116	0.348354	0.17348	0.115193	0.262096
H3K36me3	chr5_132625581_132626676_+	1.17039	0.285414	0.0733638	0.394872	0.0756737	0.0194209	0.122351	0.276215	0.216829	0.0742945	0.128694	0.270225
H3K36me3	chr16_53965883_53967258_+	1.20374	0.405257	0.101944	0.496158	0.17735	0.195071	0.257058	0.242628	0.223908	0.302773	0.11854	0.181315
H3K36me3	chr3_179707401_179708306_+	2.09425	0.50405	0.114128	0.655053	0.0577604	0.0631969	0.131674	0.275511	0.484342	0.328302	0	0.12147
H3K36me3	chr11_128997632_128997900_-	1.34705	0.137926	0	0.379204	0.0144481	0	0.19268	0.1462	0.272593	0	0	0
H3K36me3	chr3_113465784_113466113_-	1.64593	0.2661	0.104646	0.257413	0	0	0.150918	0.162399	0.222051	0	0	0
H3K36me3	chr5_109343390_109343776_-	3.03958	0.362889	0.178386	0.438803	0	0	0.231538	0.184558	0.378523	0.219921	0.0876183	0
H3K36me3	chr16_10438595_10439401_+	2.75117	0.341061	0.146098	0.551634	0.0523013	0.0903183	0.293304	0.259671	0.453194	0.276456	0.0891674	0.3495
H3K36me3	chr2_127999845_128000055_-	6.0168	0.667024	0	1.20984	0.0829733	0.136174	0.283726	0.59366	1.04364	0.404236	0.161051	0.261739
H3K36me3	chr9_77325802_77326550_+	1.20658	0.210674	0.230138	0.566103	0.0931786	0.114692	0.172588	0.0952396	0.227889	0.170233	0	0.220449
H3K36me3	chr16_57163250_57164000_-	2.04571	0.373533	0.321333	1.01627	0.209093	0.190644	0.172127	0.166225	0.389626	0.396151	0.135283	0.0732869
H3K36me3	chr18_21575430_21575671_-	4.11939	0.653877	0.428571	1.75703	0.144601	0.118658	0.123615	0.221699	0.303132	0.352239	0	0.228071
H3K36me3	chr12_120149720_120149921_-	5.38818	0.435557	0.513859	1.68535	0.260066	0.142272	0	0.177212	0.726914	0.422336	0.168262	0
H3K36me3	chr17_63760979_63761229_-	6.13714	0.700375	0.688571	2.03254	0.418186	0.228773	0.23833	0.213718	1.16888	0.169779	0.135283	0.219861
H3K36me3	chrX_124095676_124096412_+	1.59413	0.11895	0.23389	0.460266	0.0710234	0.0777082	0.0809545	0.0483962	0.198519	0.288348	0	0
H3K36me3	chr5_65545392_65545913_-	2.07874	0.512271	0.39649	0.650203	0.133777	0.27444	0.171543	0.170919	0.420661	0.325872	0.12983	0.105499
H3K36me3	chrX_101006640_101007716_-	0.778661	0.0933214	0.127987	0.236122	0.0191497	0.0706605	0.0440356	0.0332045	0.0848686	0.0894128	0.0712455	0.00851382
H3K36me3	chr15_42429704_42430901_-	1.75672	0.199349	0.186955	0.582713	0.0647188	0.030716	0.124441	0.152163	0.183095	0.216639	0.102344	0.0727053
H3K36me3	chr12_1314431_1315365_+	2.23126	0.109683	0.104999	0.664939	0.0885862	0.0278108	0.106696	0.201281	0.118629	0.140877	0.134678	0.0980821
H3K36me3	chr1_39347841_39349408_+	2.5342	0.223476	0.263652	0.81068	0.133435	0.127745	0.133082	0.218471	0.326346	0.108347	0.215831	0.140307
H3K36me3	chr10_24531199_24531829_+	1.86234	0.166756	0.109297	0.672135	0.0276578	0.0907829	0.157626	0.197887	0.11596	0.134745	0	0
H3K36me3	chr2_112519231_112519554_+	2.51476	0.221352	0.21318	0.786585	0.161837	0	0.276699	0.385971	0.226176	0.394224	0.104708	0.170171
H3K36me3	chr3_190635129_190636596_+	1.5688	0.214839	0.258156	0.577294	0.143191	0.0194933	0.135999	0.358139	0.248994	0.149521	0.115272	0.187339
H3K36me3	chr11_77723152_77725544_-	2.23083	0.354459	0.261695	0.885127	0.211249	0.0434683	0.103615	0.371472	0.305413	0.248423	0.0848344	0.160851
H3K36me3	chr7_123703566_123704435_-	2.07715	0.241787	0.316949	0.779645	0.200511	0	0.0457097	0.327914	0.168135	0.0488432	0.0389191	0.0632511
H3K36me3	chr19_57207992_57209766_+	1.67675	0.380498	0.364049	0.597461	0.0794751	0.0484898	0.112288	0.175625	0.26181	0.182996	0.159099	0.147408
H3K36me3	chr1_28004419_28005568_-	2.08153	0.293895	0.329603	0.66336	0.0278022	0.0248883	0.0864267	0.232596	0.211937	0.193938	0.117739	0.143512
H3K36me3	chr7_96146696_96148200_-	1.98026	0.279405	0.434935	0.67571	0.0695122	0.0570411	0.0924374	0.260516	0.194295	0.169328	0.0674614	0.109638
H3K36me3	chr8_17986542_17988243_+	2.06927	0.339688	0.506005	0.746817	0.174142	0.0672466	0.122598	0.324576	0.300637	0.149717	0.238594	0.290821
H3K36me3	chr9_14823327_14824024_-	3.36665	0.597672	0.839721	1.09355	0.174994	0	0.284948	0.43183	0.524066	0.0608964	0.194093	0.236579
H3K36me3	chr14_37716658_37716830_+	4.72249	0.848323	0.600498	1.96951	0.607828	0.166259	0.750555	0.655788	0.424738	0.493544	0.393264	0
H3K36me3	chr17_611350_615304_-	1.32388	0.325478	0.391827	0.621138	0.207119	0.144646	0.306401	0.297755	0.295619	0.246897	0.0769818	0.12511
H3K36me3	chr3_170239454_170241058_+	1.50514	0.48138	0.255901	0.637355	0.124201	0.113804	0.143494	0.23219	0.318818	0.258003	0.148914	0.0342676
H3K36me3	chr1_92250916_92251678_-	1.06597	0.260834	0.225909	0.444562	0.0686	0.0750567	0.104256	0.257097	0.191745	0.111404	0.0887681	0.0721328
H3K36me3	chr5_72897692_72900005_+	1.83391	0.507189	0.297696	0.732287	0.0677992	0.0618171	0.128799	0.315695	0.347429	0.110103	0.175464	0.118818
H3K36me3	chr1_70287845_70289186_-	1.34941	0.365557	0.693193	0.442075	0.199235	0.0639745	0.130373	0.246911	0.108956	0.0738537	0.17234	0.0956392
H3K36me3	chr3_172299440_172299987_+	2.30992	0.768236	1.13293	0.774122	0.350399	0.052279	0.12708	0.195354	0.133555	0.0775956	0.185488	0.20097
H3K36me3	chr12_45870658_45874007_+	1.56843	0.517928	0.796334	0.436215	0.0846581	0.0611951	0.166098	0.246849	0.15706	0.22813	0.100987	0.213361
H3K36me3	chr5_109348084_109348930_-	1.60021	0.49672	0.813914	0.600631	0.0823849	0	0.129119	0.273673	0	0.200684	0.159909	0.194912
H3K36me3	chr5_14347054_14347311_+	13.9968	2.16799	8.11435	1.55349	0.261511	0.508667	0.447117	1.04443	0.527912	1.13249	0.469993	0.641617
H3K36me3	chr7_128028164_128029270_+	1.30564	0.316625	0.715965	0.229717	0.110281	0.103424	0.0808081	0.225441	0.0660532	0.153507	0.0305793	0.0496973
H3K36me3	chr5_115617751_115618239_-	1.62089	0.460244	0.927737	0.376836	0.20715	0.0341831	0.201414	0.116786	0.0371789	0.179752	0.0950421	0.139228
H3K36me3	chr5_175496460_175497203_+	2.76098	0.636552	1.3348	0.512921	0.205447	0.109859	0.0923797	0.318292	0.118154	0.114252	0.099757	0.165422
H3K36me3	chr5_6737687_6737901_+	4.21738	1.06365	2.09146	0.791486	0.0814224	0.133629	0.0928077	0.166447	0	0	0.15804	0
H3K36me3	chr7_22178039_22181616_-	1.80908	0.502198	1.0002	0.544548	0.0775338	0.10393	0.173142	0.291021	0.122541	0.170992	0.151281	0.0998809
H3K36me3	chr11_43816392_43819327_+	1.0081	0.372287	0.567048	0.311916	0.0907919	0.10828	0.149944	0.21867	0.135713	0.0935563	0.0690325	0.0887327
H3K36me3	chr11_71127154_71127842_-	1.42073	0.485381	0.721253	0.376977	0.0592702	0.00461831	0.192822	0.226676	0.119457	0.0925395	0.0983159	0.0798913
H3K36me3	chr16_1654856_1655218_+	1.24657	0.193474	0.570639	0.233947	0	0	0.0548642	0.29519	0	0	0	0
H3K36me3	chr9_6484925_6485519_+	1.48774	0.263332	0.85846	0.427722	0.120514	0.0816702	0.196324	0.348028	0.129821	0.142912	0.0142343	0.185068
H3K36me3	chr5_145785466_145787438_-	1.00687	0.337402	0.54122	0.386512	0.123703	0.0725066	0.24675	0.225784	0.148184	0.258285	0.0857522	0.0557456
H3K36me3	chr1_180978588_180979834_-	1.3038	0.419656	0.607888	0.441797	0.153827	0.0975406	0.139472	0.204693	0.234526	0.306583	0.0542868	0.0441133
H3K36me3	chr11_17858404_17863360_-	1.40222	0.392159	0.653004	0.461381	0.0878955	0.0750113	0.150279	0.229989	0.0884441	0.265494	0.0614177	0.121997
H3K36me3	chr12_49516817_49517637_+	1.65095	0.384352	0.671777	0.516396	0.0637478	0.0348739	0.108992	0.217193	0.0890913	0.310571	0.0412447	0
H3K36me3	chr20_56493914_56503323_+	1.88335	0.683342	0.756008	0.720134	0.245709	0.149679	0.213251	0.389101	0.33995	0.550947	0.147513	0.160218
H3K36me3	chr8_119769233_119773161_-	0.902019	0.303194	0.381823	0.288531	0.153961	0.0328532	0.108226	0.195439	0.160489	0.27053	0.0759084	0.0963391
H3K36me3	chr12_120456186_120457075_+	2.4365	0.709041	0.968183	0.571579	0.2548	0	0.0558516	0.260436	0.410882	0.4297	0.11413	0
H3K36me3	chr6_99537953_99543660_+	1.10826	0.323572	0.53148	0.331052	0.153309	0.0655285	0.100641	0.253963	0.28567	0.283658	0.112665	0.103207
H3K36me3	chr12_26448367_26454153_-	1.26433	0.30913	0.557995	0.292738	0.0853912	0.0647726	0.130195	0.22442	0.178132	0.271423	0.105215	0.142495
H3K36me3	chr7_140755922_140757623_-	1.11422	0.223835	0.49695	0.298727	0.0934955	0.0411627	0.143118	0.194599	0.128845	0.274481	0.0848333	0.145117
H3K36me3	chr20_58346633_58347822_+	2.42899	0.530141	1.12928	0.783498	0.131892	0.120255	0.317373	0.539237	0.491538	0.67826	0.170668	0.277369
H3K36me3	chr18_48717560_48720130_+	1.64077	0.286711	0.630416	0.461341	0.0544889	0.0111271	0.120716	0.188118	0.2113	0.347857	0.0554173	0.067217
H3K36me3	chr2_121358119_121360036_-	1.83611	0.347082	0.718384	0.485957	0.145431	0.0745869	0.207208	0.390199	0.342981	0.398542	0.123497	0.172035
H3K36me3	chrX_119022045_119022932_+	0.813998	0.13818	0.349332	0.286434	0.0785768	0.0322397	0.0783686	0.100394	0.164723	0.191408	0	0.0619675
H3K36me3	chr11_115235020_115237369_-	1.19107	0.245981	0.571611	0.432639	0.0890135	0.0608697	0.0845502	0.265365	0.186602	0.307178	0.0863874	0.0935976
H3K36me3	chr14_102721084_102721319_+	1.92026	0.298032	0.732523	0.720757	0.0741464	0	0.0845142	0.378932	0.310872	0.361232	0	0
H3K36me3	chr10_45482498_45484558_-	1.20847	0.351395	0.454204	0.452223	0.201533	0.103921	0.172824	0.191771	0.161655	0.233024	0.0940707	0.19641
H3K36me3	chr4_17484944_17485587_-	1.33839	0.341	0.50569	0.409762	0.256921	0.073064	0.114347	0.182961	0.132552	0.176028	0.00584425	0.256447
H3K36me3	chr5_134670300_134670698_+	3.40146	0.835875	1.29756	0.638359	0.218899	0	0.224557	0.581727	0.183555	0.426581	0	0.276207
H3K36me3	chr7_105751644_105752525_-	1.02443	0.299359	0.468948	0.288385	0.0988899	0.0324593	0.116475	0.228687	0.0829226	0.192712	0.0383889	0.124779
H3K36me3	chr16_57230813_57231166_+	3.06806	0.744025	0.975314	0.719736	0.0493609	0.0810102	0.168789	0.55498	0.206954	0.36072	0.191618	0.155709
H3K36me3	chr3_64010315_64011239_+	2.24653	0.530587	0.745207	0.549929	0.0942879	0.0928461	0.128967	0.346944	0.0790637	0.183744	0.183012	0.0594862
H3K36me3	chr11_17916396_17918501_-	1.6366	0.286873	0.544993	0.431796	0.114833	0.0856787	0.149459	0.295181	0.0856767	0.202444	0.101608	0.149054
H3K36me3	chr2_165890988_165893666_-	2.32539	0.442427	0.707084	0.695727	0.105748	0.0475467	0.160109	0.504323	0.136398	0.26944	0.113662	0.164198
H3K36me3	chr6_44426183_44426481_+	2.12001	0.881345	0.808725	0.852574	0.233885	0.287885	0.0999707	0.478116	0.245151	0.427296	0.113492	0.184447
H3K36me3	chr2_10602874_10603077_-	2.22296	0.603772	0.678396	0.834374	0.171669	0	0.195673	0.175466	0	0.209088	0	0
H3K36me3	chr3_183850556_183851322_-	1.64951	0.61893	0.584297	0.5528	0.159231	0.186662	0.239834	0.234054	0.0953719	0.277055	0.0441523	0.143512
H3K36me3	chr14_105214698_105216758_-	1.05148	0.388153	0.417822	0.287778	0.076126	0.0832911	0.134977	0.130548	0.177318	0.267855	0.0985068	0.106729
H3K36me3	chr3_9457708_9459437_+	1.68777	0.577967	0.726803	0.587778	0.0604664	0.0992363	0.103861	0.197063	0.253516	0.209483	0.129319	0.158951
H3K36me3	chr6_87227695_87228118_+	2.56034	0.874224	1.13948	0.800842	0.16477	0.202813	0.117381	0.315777	0.345413	0.501711	0.239863	0.259883
H3K36me3	chr12_357947_358487_-	2.33987	0.74577	0.828836	0.470494	0.0645348	0	0.0735587	0.329811	0.135287	0.235804	0.313154	0
H3K36me3	chr15_32628802_32629594_+	1.53839	0.486372	0.565115	0.534653	0.0660015	0.0902671	0.106577	0.393525	0.184482	0.267959	0.14946	0.138801
H3K36me3	chr6_24271638_24275789_-	2.57374	0.80326	0.933769	0.734475	0.224675	0.106322	0.224974	0.483166	0.338787	0.453394	0.231527	0.238346
H3K36me3	chr17_60498190_60498854_-	3.26212	1.08115	0.933305	1.02035	0.104966	0	0.149555	0.463797	0.220045	0.383537	0.101869	0.0827789
H3K36me3	chr20_34432224_34433603_+	1.8903	0.705637	0.659569	0.687391	0.175451	0.180261	0.209659	0.415962	0.291876	0.381444	0.240209	0.261233
H3K36me3	chr9_86294937_86296060_-	1.2055	0.239721	0.705127	0.452479	0.124128	0.050929	0.0707421	0.142732	0.0650533	0.226775	0.0903491	0.0978899
H3K36me3	chr20_2460701_2460916_-	3.77799	0.53614	2.56213	1.57561	0.243131	0.133007	0.277128	0.676497	0.33979	0.987088	0.157305	0.255652
H3K36me3	chr4_94621812_94623897_+	1.14248	0.187193	0.678114	0.49032	0.0278667	0.0321609	0.0836891	0.197643	0.140153	0.162858	0.0486628	0.16037
H3K36me3	chr4_101029785_101031389_-	0.956536	0.141909	0.493677	0.36959	0.0543155	0.0534849	0.111439	0.299791	0.136636	0.132309	0.0632556	0.0685352
H3K36me3	chr5_96765442_96766049_+	1.63554	0.288458	0.850788	0.697603	0.114823	0.235557	0.0817992	0.381429	0.240708	0.419553	0.0557177	0.0905522
H3K36me3	chr2_100938986_100939108_+	2.95908	0.143519	1.41101	0.694172	0	0.234398	0	0.437946	0	0.347908	0	0
H3K36me3	chr7_74516139_74517021_+	1.33025	0.0787459	0.624555	0.340868	0.0283163	0.0648449	0.11259	0.141348	0	0.19784	0.0383454	0
H3K36me3	chr15_50921133_50922045_+	1.44907	0.354882	0.71097	0.477905	0.106143	0.158062	0.102923	0.242476	0.0309173	0.153842	0.0803488	0.0640357
H3K36me3	chr20_38501997_38503483_+	2.73509	0.551261	1.08083	0.715953	0.155122	0.234456	0.167613	0.404702	0.286779	0.363255	0.152928	0.158453
H3K36me3	chr2_9586137_9586931_-	4.31937	0.815928	1.86452	1.17327	0.109725	0.216095	0.250137	0.650484	0.276026	0.588026	0.0851906	0.0692257
H3K36me3	chr2_108852050_108852669_+	1.74964	0.324595	0.869667	0.957711	0.313663	0.261789	0.19029	0.289113	0.236042	0.27428	0.166788	0.177594
H3K36me3	chr3_129568583_129569037_-	1.64782	0.0920633	0.701463	0.685892	0.144854	0.0912789	0.176184	0.161691	0.0581077	0.122057	0.199008	0.158542
H3K36me3	chr5_10428678_10429038_+	1.5042	0.0972743	0.57381	0.470494	0.0968022	0.079435	0.110338	0.0989434	0	0.235804	0.0939463	0
H3K36me3	chr2_162307540_162308687_-	1.32822	0.269204	0.478901	0.590682	0.141213	0.129882	0.208101	0.381602	0.191076	0.456748	0.147431	0.00684583
H3K36me3	chr4_88029045_88033065_+	0.871838	0.242904	0.342573	0.344093	0.119341	0.0640223	0.13747	0.289852	0.203536	0.348427	0.10937	0.0752012
H3K36me3	chr6_158504816_158505254_+	1.85449	0.319806	0.628832	0.580062	0.119345	0.0652891	0.294739	0.365955	0.333584	0.581435	0.154432	0.125491
H3K36me3	chr2_102765253_102767956_+	1.43575	0.297977	0.560436	0.438641	0.109587	0.0846366	0.19104	0.448045	0.108109	0.392571	0.0750736	0.162679
H3K36me3	chr3_158124029_158124704_+	2.0056	0.259398	0.612064	0.501861	0	0	0.0882704	0.422158	0	0.377287	0.150314	0
H3K36me3	chr11_70328157_70328705_+	2.22336	0.392052	0.668048	0.640245	0.185479	0.12785	0.199161	0.468804	0.0266624	0.456482	0.0685739	0.0523001
H3K36me3	chr10_34375002_34376329_-	1.29223	0.290284	0.339134	0.382919	0.0797219	0.0430996	0.143253	0.268422	0.0550526	0.28787	0.0509731	0.0828413
H3K36me3	chr8_25509509_25511317_+	1.6473	0.319585	0.437974	0.468413	0.154198	0.0632668	0.192237	0.367754	0.161626	0.305189	0.0935306	0.0912033
H3K36me3	chr15_82161370_82162316_-	1.06307	0.215691	0.327545	0.281359	0.0529547	0.0472328	0.11547	0.223326	0.089072	0.358941	0.0178756	0.0581028
H3K36me3	chr2_20738579_20739961_-	1.89386	0.418097	0.548067	0.6128	0.100865	0.144845	0.172453	0.373722	0.105723	0.522114	0.171306	0.0795444
H3K36me3	chr1_151157003_151157745_-	1.0947	0.235975	0.417597	0.342408	0.187864	0	0.0669166	0.336034	0.29537	0.286016	0.182322	0.0740771
H3K36me3	chr1_231352277_231355104_-	0.957751	0.2911	0.328819	0.419401	0.110944	0.141617	0.084305	0.289795	0.258418	0.315295	0.0957076	0.0972147
H3K36me3	chr12_43734546_43734813_-	2.02814	0.327891	0.773676	0.634374	0.0652599	0.107103	0.0743852	0.333517	0.547227	0.476907	0.126669	0
H3K36me3	chr7_107405026_107407619_-	1.20342	0.196473	0.398878	0.437652	0.0712651	0.121634	0.121685	0.224712	0.368822	0.267762	0.101301	0.0522872
H3K36me3	chr4_15582166_15583502_-	0.77687	0.183461	0.347894	0.261484	0.0652111	0.107023	0.161047	0.329527	0	0.19062	0.151889	0.123425
H3K36me3	chr12_23540206_23541527_-	0.893428	0.17231	0.443063	0.320549	0.0461661	0.0216477	0.154106	0.215713	0	0.257046	0.076807	0.0832176
H3K36me3	chr13_99378636_99379838_+	0.976103	0.238226	0.458284	0.42274	0.0579847	0.0951634	0.115662	0.225476	0.0607777	0.317806	0.112548	0.137184
H3K36me3	chr1_202452731_202454065_+	0.83586	0.286366	0.370168	0.366802	0.044544	0.122052	0.187484	0.220955	0.0730183	0.240621	0.14095	0.0412033
H3K36me3	chr2_15493298_15493801_-	1.46729	0.240004	0.727844	0.64541	0.245218	0.0959379	0.264489	0.260083	0	0.368005	0.217589	0
H3K36me3	chr13_110688980_110689587_-	1.78422	0.605761	0.226877	0.418562	0.344469	0.0942228	0.147239	0.293407	0	0.699255	0.111435	0.271657
H3K36me3	chr8_123099454_123099751_+	1.21552	0.353725	0.115921	0.285148	0.176004	0.0962849	0	0.299828	0	0.428735	0	0
H3K36me3	chr1_51449078_51449723_-	1.15211	0.333394	0.145518	0.318404	0.106386	0.111291	0.22392	0.259997	0.277495	0.408123	0.10924	0.0094686
H3K36me3	chr5_52899615_52899979_+	0.99178	0.192411	0.094584	0.232662	0.143608	0	0.0818441	0.195712	0.2007	0.466426	0	0
H3K36me3	chr1_112570008_112570541_-	1.1853	0.164253	0.193782	0	0	0	0.149049	0.267314	0	0.318535	0.0634534	0
H3K36me3	chr2_119953879_119954605_+	1.7404	0.313529	0.189689	0.349955	0.0480011	0.196946	0.109426	0.466097	0.100627	0.643103	0.18634	0.151419
H3K36me3	chr3_25599529_25600317_-	1.60346	0.17776	0.262146	0.429893	0.0663365	0.0725802	0.151225	0.339019	0	0.484775	0.0858392	0.0697528
H3K36me3	chr5_36169578_36170079_+	2.8823	0.559182	0.343599	0.67616	0	0	0.099106	0.426582	0.145818	0.762481	0.0675063	0.109711
H3K36me3	chr16_56434445_56434753_-	2.93026	0.454789	0.111781	0.549929	0	0.0928461	0.0644833	0.462592	0.237191	0.551231	0	0.178458
H3K36me3	chr6_45350071_45350758_-	1.31371	0.331327	0.200457	0.369821	0.126815	0.166501	0.130093	0.337012	0.212678	0.370697	0.147688	0.160015
H3K36me3	chr7_55486507_55486756_-	2.17475	0.421913	0.138267	0.340116	0.209933	0	0.119644	0.214576	0	0.511383	0.135826	0.220744
H3K36me3	chr10_12185553_12186131_-	2.02989	0.363517	0.297825	0.293041	0.060292	0.0494751	0.206168	0.246503	0.252785	0.514037	0.17554	0.190191
H3K36me3	chr6_24503596_24503740_+	3.7605	0.85115	0.478175	0.588118	0.363008	0.198588	0.137923	0.618396	0.507325	0.884266	0.234866	0.381703
H3K36me3	chr3_52437666_52437970_-	2.07817	0.287983	0.226504	0.557164	0.171951	0.0940678	0	0	0	0.558484	0.111252	0.180807
H3K36me3	chr17_43102102_43102287_-	3.47074	0.473936	0.495766	0.562975	0.123459	0.26467	0.0978132	0.391615	0.414636	1.06948	0.0513792	0.0934049
H3K36me3	chr10_35555732_35556993_+	1.51323	0.312799	0.354934	0.335801	0.154635	0.158744	0.114188	0.149753	0.0724176	0.437575	0.107282	0.0871772
H3K36me3	chr16_56386328_56386687_-	4.02237	0.341408	0.671309	0.707707	0.24268	0.398281	0.110645	0.198438	0.203495	0.945844	0.094208	0.153106
H3K36me3	chr9_111566205_111566842_-	0.99178	0.219898	0.378336	0.2659	0.109415	0.0897853	0.265019	0.139794	0	0.333161	0	0.0862876
H3K36me3	chr11_93683742_93683963_+	2.0419	0.316912	0.467356	0.383208	0.0788434	0	0.22467	0.161175	0	0.576173	0	0.497423
H3K36me3	chr7_107362110_107362307_-	2.74879	0.26664	0.873822	0.859787	0	0	0.403266	0.18081	0	0.646367	0	0.558022
H3K36me3	chr13_52630919_52632421_+	1.02149	0.304063	0.340007	0.338305	0.083139	0.104715	0.0760319	0.259282	0.251298	0.442722	0.112585	0.250064
H3K36me3	chr17_46739871_46740209_+	1.47305	0.409754	0.437633	0.501118	0.107068	0.170179	0.235621	0.509719	0.216139	0.701134	0.00714722	0.178881
H3K36me3	chr16_24952370_24952580_-	4.29772	0.500268	0.983674	2.0164	0.165947	0	0.472877	0.678469	0.34788	1.01059	0.161051	0.785217
H3K36me3	chr8_109553943_109554728_+	1.60959	0.267659	0.570155	0.647304	0.13318	0.218573	0.189753	0.340315	0.186127	0.594767	0	0.350097
H3K36me3	chr20_62347661_62348976_-	1.24912	0.368364	0.498787	0.658545	0.255182	0.175411	0.345563	0.312857	0.369005	0.484161	0.0808316	0.21683
H3K36me3	chr17_32707869_32711765_-	0.901576	0.190297	0.306739	0.356554	0.206182	0.0577617	0.149806	0.269056	0.210014	0.217889	0.0781278	0.103459
H3K36me3	chr20_3004415_3005055_+	3.10241	0.355659	0.860714	1.19094	0.272256	0.134047	0.0775814	0.667868	0.570741	0.663199	0.158534	0.257649
H3K36me3	chr2_171732385_171733189_+	2.07669	0.444662	0.676989	0.842677	0.232373	0.17784	0.265758	0.51653	0.732593	0.516922	0.175273	0.273459
H3K36me3	chr14_54414952_54415898_+	1.62187	0.505909	0.436726	0.0895232	0.128933	0.151145	0.136465	0.320049	0.231675	0.17947	0.0357512	0
H3K36me3	chr17_42476290_42477619_+	2.64848	0.92224	0.803074	0.446067	0.406438	0.0645522	0.285808	0.522635	0.494728	0.447123	0.127241	0.124075
H3K36me3	chr2_200454575_200455213_+	1.98045	0.548883	0.593596	0.265483	0.245799	0.0448223	0.202344	0.362896	0.343518	0.266111	0.106021	0.0861524
H3K36me3	chr12_64439404_64442022_+	2.28905	0.558103	0.657536	0.366747	0.138361	0.0576402	0.161681	0.248405	0.122781	0.195799	0.115411	0.0436052
H3K36me3	chr2_169968647_169969721_+	1.57516	0.495839	0.528854	0.356516	0.18945	0.110569	0.280667	0.342368	0.285689	0.245904	0.165226	0.17665
H3K36me3	chr3_146530907_146533153_-	1.40642	0.436565	0.490523	0.263946	0.131885	0.0891257	0.123799	0.214098	0.227687	0.245673	0.120465	0.0244725
H3K36me3	chr7_75428982_75430738_-	2.77925	0.782597	0.830089	0.41396	0.247802	0.115939	0.182678	0.294442	0.303807	0.415918	0.131	0.133685
H3K36me3	chr3_41235874_41241889_-	2.53876	0.696219	0.858568	0.36607	0.263611	0.142626	0.178302	0.28811	0.55869	0.296372	0.129323	0.146208
H3K36me3	chr6_57183393_57185616_-	2.47655	0.637994	0.789859	0.419064	0.242985	0.167232	0.209955	0.416604	0.558674	0.43915	0.106498	0.123628
H3K36me3	chr11_75854126_75856167_+	1.1255	0.40395	0.347789	0.223606	0.118152	0.242759	0.113555	0.240662	0.117361	0.13658	0.0722179	0.0576014
H3K36me3	chr20_41106108_41107768_+	2.71843	0.864921	0.850344	0.459157	0.188939	0.258403	0.167501	0.62227	0.176036	0.332399	0.0611217	0.231781
H3K36me3	chr20_21351115_21352100_+	3.29855	1.00418	0.873822	0.773808	0.141518	0.0870963	0.292368	0.529171	0.519172	0.38782	0.24035	0.167407
H3K36me3	chr6_117701559_117702562_+	3.23935	1.06488	0.926791	0.675485	0.138978	0.0855332	0.168312	0.390644	0.509854	0.296225	0.101159	0.109602
H3K36me3	chr5_64736951_64738605_-	1.63698	0.561128	0.374676	0.256013	0.0684756	0.0172894	0.207134	0.253359	0.132506	0.179633	0.0408956	0.0332317
H3K36me3	chr14_30947679_30949095_-	7.32979	2.42361	1.96943	1.67464	0.553741	0.242344	0.532989	1.18229	0.619109	1.01915	0.3105	0.543441
H3K36me3	chr17_59125369_59127851_-	2.42598	0.837437	0.577955	0.511819	0.13249	0.161232	0.198099	0.348265	0.166441	0.339375	0.136251	0.183821
H3K36me3	chr15_58631057_58632097_-	1.77901	0.39881	0.463462	0.334775	0.100525	0.113424	0.125163	0.195627	0.14049	0.285686	0.10298	0
H3K36me3	chr15_83048843_83049600_-	2.5633	0.70602	0.653211	0.559372	0.120843	0.00975886	0.164722	0.220833	0.193011	0.293189	0.0528004	0
H3K36me3	chr17_80760365_80762097_+	2.40202	0.680744	0.653614	0.452664	0.20839	0.105153	0.161028	0.402971	0.269239	0.420894	0.0647728	0.0804712
H3K36me3	chr1_235244541_235245420_-	2.56689	0.856545	0.74419	0.578082	0.257699	0.0975993	0.192056	0.405229	0.332445	0.531163	0.192381	0.312658
H3K36me3	chr1_227748233_227749802_+	2.53097	0.881607	0.570518	0.269882	0.12216	0	0.0949371	0.193565	0.186246	0.405782	0.107778	0.035032
H3K36me3	chr5_80641863_80642711_-	1.60721	0.547892	0.45545	0.239686	0.217087	0.0894058	0.116281	0.2169	0.12025	0.32725	0.148201	0.130921
H3K36me3	chr10_119935981_119936421_+	1.34352	0.240091	0.469481	0.192475	0.041801	0.136484	0.116356	0.206432	0.175258	0.202577	0.102487	0
H3K36me3	chr17_80955708_80957622_+	1.46176	0.356774	0.467682	0.176988	0.0728292	0.149408	0.129708	0.246583	0.229012	0.399167	0.159031	0.0287175
H3K36me3	chr4_1371570_1372173_+	1.34705	0.333076	0.460122	0.195064	0.0900881	0.19233	0.152002	0.169992	0.242305	0.351947	0.0560873	0.0965148
H3K36me3	chr1_29316597_29317148_+	1.14658	0.222442	0.374903	0.153701	0.0316232	0.0518995	0.0720902	0.226259	0	0.231097	0	0
H3K36me3	chr3_78708155_78710533_-	1.02473	0.32792	0.361949	0.178068	0.102583	0.0601274	0.108575	0.255056	0.122885	0.249885	0.0853339	0.0462281
H3K36me3	chr10_28590404_28590719_+	2.86514	0.611439	0.983674	0.268854	0.0553155	0	0.0945754	0.339234	0	0.134745	0.107367	0.174493
H3K36me3	chr13_75825633_75827922_+	2.69429	0.573494	0.711308	0.332984	0.16283	0.150788	0.111708	0.350308	0.12098	0.202317	0.0931254	0.136002
H3K36me3	chr14_30934332_30935103_-	4.62381	1.14344	1.38429	0.549215	0.340126	0.259632	0.231839	0.625049	0.28426	0.633093	0.131598	0.427745
H3K36me3	chr16_58167795_58168609_-	3.10449	0.344165	0.76132	0.416162	0.107029	0.0702619	0.146394	0.459467	0.089748	0.469291	0.124646	0.202574
H3K36me3	chr14_88570679_88571083_+	2.04248	0.318888	0.650507	0.209626	0.0564794	0.141567	0.098321	0.297093	0	0.315184	0.0837145	0.136052
H3K36me3	chr2_99374393_99375623_+	3.08178	0.455529	1.00767	0.413117	0.0991632	0.185994	0.16147	0.448865	0.237577	0.586635	0.0824894	0.178749
H3K36me3	chr2_186605831_186606686_+	2.42783	1.08538	0.912726	0.792412	0.244553	0.301017	0.290363	0.374943	0.341777	0.198572	0.276894	0.0642868
H3K36me3	chr3_3138362_3139314_+	1.80125	0.735688	0.723289	0.622713	0.146424	0.0901154	0.135605	0.280617	0.230215	0.133755	0.248681	0.0577366
H3K36me3	chr16_15080096_15081417_-	3.07444	1.03493	1.09897	0.950961	0.318766	0.606135	0.382383	0.488534	0.460856	0.33416	0.210792	0.298196
H3K36me3	chr1_88743963_88745528_+	1.47056	0.359364	0.521494	0.405858	0.0631689	0.183868	0.156896	0.199401	0.186722	0.0919109	0.108053	0.105365
H3K36me3	chr13_98377594_98377820_+	3.99345	1.31708	1.21871	0.74946	0.154198	0.506135	0.0878798	0.472827	0.323252	0.187809	0.448947	0.243209
H3K36me3	chr15_74552364_74553998_+	1.46569	0.652267	0.429967	0.310975	0.111516	0.236847	0.108289	0.2079	0.182243	0.133127	0.125741	0.114382
H3K36me3	chr8_9702520_9703574_+	1.2429	0.406892	0.434935	0.419829	0.350754	0.0540891	0.225263	0.205459	0.232195	0.220335	0.259377	0.177762
H3K36me3	chr16_57160761_57161423_-	3.13564	0.590722	0.780104	0.639645	0.157925	0.0431973	0.195008	0.518099	0.22071	0.192348	0.204354	0.166058
H3K36me3	chr4_77732528_77733211_-	2.11425	0.461448	0.554487	0.495982	0.33165	0.0837382	0.174473	0.44329	0.213923	0.186434	0.247589	0.160952
H3K36me3	chr15_41039895_41041041_-	2.36262	0.459259	0.610862	0.443398	0.197659	0.0499068	0.138645	0.31168	0.191243	0	0.177072	0.191851
H3K36me3	chr2_177443100_177444012_+	3.66154	0.787154	0.906015	0.650025	0.382114	0	0.370213	0.488207	0.320416	0.0930806	0.148336	0.241075
H3K36me3	chr12_81180388_81181238_+	1.32724	0.196448	0.332348	0.303884	0.231918	0.0152041	0.140684	0.137295	0.187577	0.0806526	0.101567	0.0166561
H3K36me3	chr14_39071052_39071886_-	8.86468	2.39685	2.34386	1.72809	1.51185	0.184491	0.416586	0.690694	1.23885	0.42114	0.610249	0.43414
H3K36me3	chr14_39338506_39341098_+	4.40795	1.09976	1.41443	0.992332	0.847709	0.204835	0.29429	0.660727	0.798389	0.603996	0.411683	0.24479
H3K36me3	chr16_8830400_8830584_+	5.93059	2.01195	1.35091	1.3808	0.773365	0.88899	0.421491	0.394615	0.0305413	0.461356	0.367616	0.341399
H3K36me3	chr11_59609437_59610147_-	2.28808	0.739833	0.484909	0.477121	0.319038	0	0.139865	0.250842	0.102894	0.179344	0.142904	0.0774158
H3K36me3	chr1_19418791_19419303_-	3.17292	1.19693	0.672433	0.661633	0.238224	0.167558	0.0581861	0.313063	0.142685	0.2487	0.132112	0
H3K36me3	chr2_222922831_222923077_+	4.40254	1.4947	0.979675	1.03279	0.283324	0	0.16147	0.361988	0.593942	0	0.137482	0.446872
H3K36me3	chr1_19187540_19189842_-	2.34277	0.568957	0.636945	0.569358	0.159304	0.077992	0.118755	0.180081	0.367044	0.138872	0.0808532	0.134735
H3K36me3	chr22_31413012_31413433_+	2.59973	0.596255	0.508024	0.496974	0.149993	0.00679254	0.0854662	0.0959385	0.303672	0.109984	0.052491	0.286042
H3K36me3	chr4_39312931_39314349_-	1.59119	0.463048	0.339915	0.358346	0.12288	0.0605006	0.119053	0.257476	0.154559	0.0598657	0.214659	0
H3K36me3	chr11_688057_688330_-	2.97534	0.83378	0.63056	0.310216	0.0638256	0	0.109126	0.0652374	0.2676	0	0.123885	0
H3K36me3	chr11_70383064_70384688_-	1.66722	0.409702	0.423997	0.365039	0.118022	0.0880437	0.128411	0.0986997	0.224923	0.13068	0.166604	0.0338456
H3K36me3	chr1_100925751_100926234_+	1.49486	0.580021	0.356403	0.350679	0.108226	0.236825	0.349518	0.147493	0.151252	0.351509	0.140044	0
H3K36me3	chr8_55806233_55806342_+	1.67555	0.557996	0.351166	0.0863292	0.147446	0.178619	0.338101	0.122545	0	0.304621	0.07041	0.0336179
H3K36me3	chrX_53968206_53972961_-	1.15761	0.400936	0.218626	0.122374	0.113537	0.0994341	0.224922	0.11933	0.0987551	0.137299	0.0750663	0.0446831
H3K36me3	chr13_110655997_110659768_-	1.2254	0.378371	0.280864	0.22913	0.0839494	0.0682693	0.290228	0.185244	0.240606	0.216521	0.0501587	0.083588
H3K36me3	chr11_118479801_118480173_+	2.18352	0.611887	0.3702	0.227659	0.0468398	0.153745	0.213557	0.191503	0.196384	0.114099	0	0
H3K36me3	chr1_109329601_109332898_-	2.90941	0.605683	0.515306	0.386811	0.146005	0.132354	0.555277	0.30452	0.311146	0.0967575	0.130424	0.154209
H3K36me3	chr11_108707203_108714432_+	1.50516	0.56916	0.339021	0.355659	0.267584	0.104638	0.467086	0.272911	0.177992	0.173803	0.102407	0.140985
H3K36me3	chr9_114187346_114190834_+	2.53575	0.894994	0.660476	0.64529	0.19026	0.169	0.723775	0.272777	0.418892	0.133269	0.10626	0.221743
H3K36me3	chr2_65101476_65101731_-	4.60108	1.85393	1.08011	0.332114	1.0933	0.224287	0.155771	0.907951	0.28649	0.83225	0	0.21555
H3K36me3	chr8_80644451_80644836_-	1.50476	0.542823	0.274236	0.300628	0.257433	0.108939	0.131055	0.322603	0.113852	0.335463	0.0652569	0.280775
H3K36me3	chr3_49984899_49985700_+	1.83096	0.702233	0.346118	0.132161	0.152273	0.110078	0.15187	0.444689	0.273614	0.450413	0	0.0686207
H3K36me3	chr4_102533496_102533844_+	1.81541	0.603772	0.296798	0	0.15021	0.0821742	0.256821	0.20471	0.209928	0.487871	0	0
H3K36me3	chr12_104314303_104314682_+	3.57198	1.33977	0.908406	0.223454	0.0919493	0.377264	0.104807	0.281949	0.385514	0.78394	0.0892366	0.145027
H3K36me3	chr17_44212939_44213217_-	1.62324	0.629834	0.371531	0.304637	0.188033	0.308596	0	0.256256	0.262787	0.458037	0.121657	0.197717
H3K36me3	chr13_21512882_21513383_-	1.26101	0.320365	0.137439	0.33808	0.104338	0	0.15857	0.47635	0.145818	0.25416	0.270025	0.109711
H3K36me3	chr5_37699952_37701057_+	0.842171	0.207527	0.155785	0.229925	0.087085	0.103517	0.162362	0.24846	0.066113	0.178478	0.0683687	0.0248711
H3K36me3	chr6_96551513_96551837_+	1.39278	0.216165	0.106261	0.261386	0.053779	0	0.122598	0.329811	0	0.131002	0	0.169646
H3K36me3	chr15_23032029_23032573_-	0.995427	0.262112	0.193194	0.155678	0.00177945	0.160469	0.0959373	0.272401	0.0242472	0.156047	0.0621703	0.101039
H3K36me3	chr8_11317577_11317917_+	1.85813	0.547168	0.405042	0.498171	0.0512482	0.364467	0.0292071	0.523818	0.214867	0.374513	0.0994725	0.161662
H3K36me3	chr3_70983224_70983805_-	1.24271	0.421913	0.177772	0.291528	0.149952	0.0492196	0.102552	0.214576	0.12574	0.146109	0	0
H3K36me3	chr4_4444787_4447132_-	0.852477	0.34872	0.207379	0.264841	0.158944	0.0914604	0.145071	0.241012	0.155767	0.144801	0.100957	0.0937573
H3K36me3	chr1_52492516_52492874_-	2.0168	0.44018	0.192338	0.473123	0.097343	0.0798788	0.110954	0.397985	0.204064	0.118561	0	0
H3K36me3	chr9_36656025_36657240_+	1.41135	0.336803	0.0850088	0.348514	0.11682	0.0956162	0.143712	0.298952	0.120255	0.148469	0.0605221	0.0678583
H3K36me3	chr10_94558994_94559449_+	2.18192	0.673438	0.52967	0.558389	0.119673	0.251399	0.240076	0.528423	0.32112	0.373141	0.0805254	0.241605
H3K36me3	chr2_45574723_45575626_-	1.79904	0.387805	0.381269	0.468931	0.0964806	0.0950053	0.274929	0.552242	0.242707	0.235021	0.0749073	0.182609
H3K36me3	chr20_35844749_35845112_+	2.48628	0.723528	0.284534	0.466606	0.0960022	0	0.109426	0.588754	0	0	0.0931699	0.151419
H3K36me3	chr12_92838133_92839697_-	1.26953	0.414224	0.308184	0.270745	0.111409	0.0365685	0.146036	0.330945	0.186841	0.108554	0.0864979	0.035144
H3K36me3	chr4_77010002_77010936_+	1.44944	0.412426	0.184307	0.27202	0.055967	0.0306174	0.170114	0.305093	0.156434	0.0454441	0.108632	0.0588493
H3K36me3	chr5_108977046_108978636_+	1.37365	0.385576	0.232321	0.319581	0.121329	0.0748638	0.115517	0.358883	0.298652	0.133474	0.132943	0.0691386
H3K36me3	chr6_53273433_53273904_-	1.91618	0.111525	0.804064	0.359614	0.110983	0.121429	0.126502	0.41594	0.155106	0.180233	0.35903	0.116699
H3K36me3	chr1_229484333_229485288_-	0.774446	0.121389	0.311334	0.118239	0.0536533	0.0973183	0.115248	0.2447	0.0841469	0.141976	0.0708286	0.0767403
H3K36me3	chr1_244402620_244403696_-	1.34204	0.15459	0.639936	0.314829	0.145743	0.0531535	0.221496	0.41205	0.203685	0.315574	0.0942955	0.204332
H3K36me3	chr2_152142513_152143166_-	1.45122	0.168778	0.448151	0.389077	0.0533672	0.189768	0.207834	0.421091	0.111876	0.0974995	0.258964	0.0841734
H3K36me3	chr1_92344112_92345144_+	0.987464	0.142765	0.345073	0.188061	0.0157893	0.035011	0.120663	0.273328	0.0826704	0.112673	0.119726	0.0318086
H3K36me3	chr3_142393863_142394238_-	1.37985	0.175872	0.367238	0.225837	0.113962	0.0254192	0.176059	0.375419	0.0649376	0.0458701	0.0992073	0
H3K36me3	chr6_130886905_130887409_-	1.2535	0.208445	0.409864	0.336067	0.138289	0.170218	0.157626	0.353369	0.2899	0.168432	0.268418	0.109058
H3K36me3	chr11_17965784_17966495_-	1.90405	0.270891	0.484227	0.595563	0.0735207	0.120661	0.167602	0.425832	0.205499	0.179092	0.142703	0
H3K36me3	chr8_67290117_67291636_-	1.36655	0.242065	0.38531	0.390272	0.0573548	0.0753038	0.111137	0.345878	0.24047	0.167655	0.133591	0.0361851
H3K36me3	chr11_46759442_46759773_-	3.27198	0.211594	0.624083	0.255858	0.0526417	0	0.0900038	0.538061	0.22071	0	0.204354	0
H3K36me3	chr1_103549268_103550331_+	1.19147	0.0929585	0.267202	0.290226	0.126633	0.03699	0.126119	0.253602	0.161504	0.081587	0.135219	0.0749761
H3K36me3	chr5_37052566_37053431_+	2.08675	0.326509	0.562201	0.399157	0.0246762	0.0413246	0.064417	0.442966	0.261815	0.052574	0.0781981	0.127087
H3K36me3	chr1_62642609_62643500_-	2.22845	0.334073	0.656886	0.475247	0.117336	0.160475	0.312067	0.479725	0.40996	0.190549	0.151832	0.0616893
H3K36me3	chr6_125271184_125272466_-	1.42559	0.25267	0.362547	0.26424	0.0679579	0.0669187	0.234963	0.320712	0.246935	0.107602	0.0879372	0.0857491
H3K36me3	chr18_45860346_45861315_-	0.931393	0.126487	0.17765	0.174797	0.0179818	0.0590229	0.16397	0.220555	0.150784	0.0876053	0.0698053	0.0567236
H3K36me3	chr2_179123829_179124363_-	3.21121	0.459047	0.773676	0.475781	0.0652599	0.0535517	0.464907	0.633682	0.273614	0.0794846	0.316673	0.205862
H3K36me3	chr1_183628245_183628500_-	2.12358	0.411985	0.135014	0.664227	0.409986	0	0.155771	0.139685	0	0.3329	0.13263	0
H3K36me3	chr7_45040589_45040806_+	2.53326	0.168101	0.158657	0.780544	0.341261	0	0.0499225	0.0068394	0	0.229679	0.194819	0
H3K36me3	chr3_48456266_48456583_+	2.88266	0.146627	0.133173	0.801473	0.448894	0.0370093	0.188828	0.33388	0.493836	0.353866	0.022227	0.043348
H3K36me3	chr20_33417379_33417559_-	3.0084	0.486372	0.19127	0.940989	0.484011	0.15887	0.165507	0.395774	0.40586	0.707413	0.375785	0.305362
H3K36me3	chr7_100368418_100369064_+	1.20682	0.201302	0.134775	0.404217	0.176037	0.106979	0.0988767	0.162614	0.233715	0.262816	0.242529	0.113447
H3K36me3	chr11_72347741_72348035_-	2.76282	0.357334	0	0.576116	0.1778	0	0.168885	0.302888	0.248486	0	0.230073	0
H3K36me3	chr10_78009991_78010470_-	2.63785	0.477813	0.0718759	0.530411	0.181883	0.119401	0.145121	0.379426	0.152515	0	0.0706068	0
H3K36me3	chr13_51374439_51374653_-	4.21738	0.900015	0	0.791486	0.32569	0	0.324827	0.582564	0.341378	0	0	0
H3K36me3	chr14_54962551_54962737_-	2.42613	0.282409	0	0.455317	0	0	0.427115	0.287255	0	0	0	0
H3K36me3	chr15_63666150_63666355_-	3.08178	0.170823	0	0.413117	0.0849971	0.139496	0.242205	0.434386	0	0.207048	0	0
H3K36me3	chr1_10334865_10336656_+	2.0152	0.154269	0.207146	0.480965	0.0508056	0.0454126	0.0388304	0.188552	0.183378	0.141082	0.119045	0.0418189
H3K36me3	chr9_104788054_104788425_-	5.10861	0.519146	0.463997	1.14136	0.23483	0.0770798	0.0535333	0.288029	0.393827	0.343219	0	0.148154
H3K36me3	chr12_56169911_56170143_-	2.72312	0.150943	0.296798	0.730078	0.0751052	0.123261	0	0.230299	0	0.182952	0	0
H3K36me3	chr16_20827447_20828434_+	3.38331	0.37254	0.523231	0.858045	0.105923	0.17384	0.231408	0.469154	0.148034	0.301027	0.171331	0.278446
H3K36me3	chr7_139263955_139264515_+	3.22329	0.250134	0.307398	0.756152	0.12446	0.153196	0.0886645	0.286229	0	0.151588	0	0.294456
H3K36me3	chr7_128085161_128085710_+	3.45226	0.223253	0.43898	0.462781	0.126954	0.104177	0.0180882	0.129762	0	0.231939	0	0
H3K36me3	chr9_83780795_83781493_-	2.15912	0.205034	0.324476	0.485324	0.160851	0.186364	0.101913	0.200343	0.112139	0.147245	0.0660783	0.0787467
H3K36me3	chr2_203052752_203053628_+	2.99515	0.48388	0.471624	0.676739	0.0616617	0.271312	0.2732	0.39445	0.109457	0.339171	0.131911	0.188237
H3K36me3	chr2_60789545_60791081_+	2.0219	0.293046	0.259287	0.479224	0.150771	0.1971	0.182552	0.27052	0.1528	0.245637	0.137609	0.148275
H3K36me3	chr22_40314070_40315157_+	2.65691	0.32216	0.253384	0.623286	0.0961788	0.263078	0.118763	0.114691	0.201623	0.0390476	0.0622275	0.101132
H3K36me3	chr15_59066267_59066517_+	1.43802	0.115437	0.123943	0.338756	0.088467	0.120106	0.0664119	0.092611	0	0	0.0608772	0.0183217
H3K36me3	chr7_135576692_135576804_+	6.56169	0.190341	0.236038	1.5123	0.225533	0.0742769	0.171284	0.16785	0	0.0473714	0.0651981	0
H3K36me3	chr2_241408194_241408357_+	2.5112	0.184254	0.0939783	0.519564	0.243993	0.213997	0.0845452	0.0809864	0	0.0882458	0.270827	0
H3K36me3	chr4_75518878_75519277_+	4.07152	0.570481	0.258861	1.06127	0.393032	0.0716707	0.248883	0.357089	0.183095	0	0.508581	0.137757
H3K36me3	chr14_58411571_58411729_-	5.03214	0.779426	0.0798975	1.23792	0.275548	0.0904956	0.0882904	0.0460827	0.142791	0.537276	0.28031	0.478336
H3K36me3	chr17_5006314_5006914_+	3.13286	0.382928	0.0781019	0.578708	0.127908	0.108611	0.0889386	0.0834169	0.252882	0.0801734	0.22234	0.0964302
H3K36me3	chr5_68293483_68293708_+	3.20896	0.544736	0.153016	0.752791	0.309767	0	0.176541	0.0791547	0.324688	0.188643	0.300628	0.24429
H3K36me3	chr1_220202374_220203423_-	1.49129	0.232711	0.151521	0.403665	0.148059	0.0590651	0.155083	0.206645	0.208927	0.25626	0.155307	0.160104
H3K36me3	chr9_124930211_124931051_-	2.57863	0.458579	0.163946	0.504101	0.207433	0.0340436	0.248261	0.275628	0.34788	0.303177	0.241576	0.196304
H3K36me3	chr11_34168590_34169331_-	1.58337	0.259923	0.185849	0.34287	0.0235147	0.0771838	0.0938097	0.0961393	0.197179	0.171841	0.136926	0.0741771
H3K36me3	chr3_48261450_48263229_+	1.4157	0.190474	0.166541	0.3405	0.0715679	0.104013	0.107249	0.0780034	0.189236	0.237961	0.0948289	0.0841076
H3K36me3	chr6_33268208_33268498_-	4.97942	0.724526	0.237438	0.584062	0.0600841	0	0.0684857	0.0614131	0.503827	0.585445	0	0
H3K36me3	chr16_27489178_27489601_-	2.56034	0.331147	0.244174	0.400421	0	0	0.117381	0.0842071	0.345413	0.301027	0.0799543	0
H3K36me3	chr1_229536799_229538993_-	1.98012	0.307125	0.207703	0.35016	0.0770283	0.0328635	0.0662831	0.107962	0.237836	0.310226	0.113191	0.024635
H3K36me3	chr10_97396893_97397124_-	2.22414	0.26025	0.167152	0.392806	0.196451	0.204851	0.186088	0.105317	0.408351	0.233872	0.366024	0.0264383
H3K36me3	chr12_122987904_122988233_-	1.92026	0.10644	0	0.257413	0	0.0869198	0	0	0.222051	0.387034	0.102798	0
H3K36me3	chr2_112005861_112006182_-	1.87367	0.175435	0.0378212	0.241239	0.278186	0.108956	0.217362	0.186292	0.149378	0.342649	0.120081	0.233753
H3K36me3	chr3_10080824_10081099_+	2.9537	0.191011	0	0.30796	0.126723	0	0.0361106	0.194289	0	0.463034	0	0.199873
H3K36me3	chr19_4432497_4432667_+	4.68325	0.496957	0.0877591	0.818423	0.435945	0.0420538	0.188415	0.162009	0	0.206462	0.0331575	0.323325
H3K36me3	chr6_89721498_89721807_+	2.96946	0.132218	0.297118	0.411112	0.197364	0.0616971	0.24103	0.205572	0	0.114468	0	0.177881
H3K36me3	chr17_5374686_5375121_+	3.05197	0.172703	0.312259	0.417187	0.0999568	0.212536	0.127492	0.231423	0.0576958	0.523928	0.133831	0.174316
H3K36me3	chr9_133110489_133111204_-	1.9955	0.132657	0.159888	0.236892	0.0873541	0.103355	0.0830511	0.172957	0.102175	0.389984	0.0278929	0.119887
H3K36me3	chr20_3191821_3192388_-	6.52616	0.648495	1.21441	0.597453	0.215116	0.30261	0.245196	0.316522	0.257689	0.673726	0.241908	0.193881
H3K36me3	chr3_195979866_195980324_-	3.58169	0.295986	0.580272	0.294176	0.0429214	0.15287	0.134085	0.106027	0.10368	0.345984	0.138053	0.150923
H3K36me3	chr16_58166684_58167206_-	6.39717	0.402514	0.857417	0.648958	0.0333801	0.109566	0.190238	0.341184	0	0.406559	0.259162	0.105297
H3K36me3	chr1_9733546_9733971_-	5.94602	0.164794	0.729076	0.398536	0.0409986	0	0.116828	0.209527	0	0.39948	0	0.12933
H3K36me3	chr18_48758801_48759158_+	2.02245	0.147138	0.0964386	0.237224	0.0488078	0.0801025	0.0556326	0	0	0.118893	0	0
H3K36me3	chr17_5455271_5455996_-	5.22839	0.724526	0.237438	0.584062	0.072101	0.118331	0.109577	0.0736958	0.100765	0.351267	0.0932984	0.227442
H3K36me3	chr21_32354997_32355448_-	4.40254	0.621175	0.381691	0.563341	0.115905	0	0.176149	0.197448	0.161984	0.282338	0.0749904	0.121874
H3K36me3	chr1_92357599_92359063_+	2.00834	0.209648	0.206128	0.23665	0.229896	0.110387	0.160533	0.225684	0.180891	0.250059	0.173262	0.120143
H3K36me3	chr5_151042671_151042895_-	5.23784	0.156334	0.307398	0.378076	0.233362	0.127663	0.132997	0.477048	0	0.378971	0	0
H3K36me3	chr17_37584759_37585324_-	3.3545	0.3099	0.182807	0.299784	0.123359	0	0.210912	0.34674	0.129301	0.375617	0.0598596	0.0972835
H3K36me3	chr1_212352464_212353586_-	2.66698	0.327438	0.260823	0.301922	0.173096	0.0240712	0.182176	0.38572	0.282149	0.271685	0.133361	0.041195
H3K36me3	chr4_67694388_67694598_-	1.97055	0.171001	0.0388845	0.0504101	0.133409	0.157707	0.00757816	0.182339	0.0204635	0.0986528	0.0268418	0.0145411
H3K36me3	chr11_116762049_116762331_-	2.56034	0.24836	0	0	0.0617886	0	0.0704285	0.0631553	0	0.150513	0	0
H3K36me3	chr4_151215857_151216024_-	3.96316	0.420551	0.0924551	0	0.249541	0.00856186	0.0830013	0.225141	0.0273409	0.405597	0.0225718	0.0831494
H3K36me3	chr12_132041192_132041519_+	2.76	0.214182	0.105286	0.258988	0	0	0.0303683	0.272321	0	0.129801	0.103427	0
H3K36me3	chr1_9738850_9739689_-	2.51639	0.281107	0.228136	0.227116	0.131904	0.173883	0.0928742	0.268645	0.0141353	0.160763	0.114231	0.0748717
H3K36me3	chr15_64136613_64136842_+	4.33525	0.458761	0.300686	0.369821	0.152178	0.124876	0.173457	0.38886	0	0.185348	0.295377	0.240023
H3K36me3	chr22_46708454_46708831_-	3.11214	0.278664	0.182645	0.224639	0.0924371	0.151706	0.105363	0.283445	0	0.112586	0.08971	0.145796
[truncated: 5,096 more rows]

## Sheet: mouse_histone_modification
Supplementary Data 4. Histone modification patterns of napRNAs (mouse). Each row represents a single napRNA which expressed in at least 2 samples. The following is the meaning of each list header: (1)cluster: the dominant type of histone modification; (2)gene locus: genome location of napRNA (mm10), which consists of chrom_start_end_strand direction ; (3-12)types of histone modifications (e.g. H3…
cluster	gene locus	H3K4me3	Control	H3K27me3	H3ac	H3K36me3	H3K79me3	H3K79me2
H3ac	chr16_18297130_18297307_-	0.929542	0.496284	0.105605	1.04843	0.757702	0.657289	0.520799
H3ac	chr13_31914533_31915757_-	0.673797	0.242591	0.137442	0.880325	0.537055	0.162941	0.38777
H3ac	chr8_34677696_34677856_-	0.902045	0.0272915	0	1.12241	0.779966	0.439942	0.610738
H3ac	chr10_112796531_112796653_+	1.35201	1.21693	0	1.66829	0.898026	0.544919	1.16712
H3ac	chr11_78259911_78260140_-	0.720286	0.680739	0	1.09791	0.871688	0.290306	0.262532
H3ac	chr15_31186256_31186561_+	0.473204	0.36508	0.0345715	0.669558	0.556776	0.236131	0.46685
H3ac	chr6_47939384_47939748_+	0.50979	0.24866	0.0495181	0.710451	0.560249	0.237566	0.405286
H3ac	chr16_24068456_24068899_-	0.65159	0.167569	0.37975	0.648619	0.432796	0	0.32142
H3ac	chr8_93920599_93921132_+	0.541566	0.278548	0.315628	0.67387	0.411104	0	0.356196
H3ac	chr1_132095146_132095348_-	0.408281	0	0.248764	0.644061	0.542372	0	0.469931
H3ac	chr12_84247960_84248130_-	0.485134	0.109166	0.329862	0.67609	0.48335	0	0.348993
H3ac	chr15_24946725_24946878_+	0.539037	0	0.294917	0.677102	0.358037	0	0.413621
H3ac	chr11_107473686_107473890_+	0.404278	0	0.0687212	0.813253	0.134264	0	0.245588
H3ac	chr6_135049793_135050057_+	1.40578	0.281185	0.348961	2.99311	0.414997	0	1.25849
H3ac	chr11_46465852_46466062_+	0.785454	0.35349	0.445051	2.05241	0.652138	0.105524	0.678044
H3ac	chr8_22756878_22757202_-	0.509091	0	0	1.9954	0.253609	0	0.292982
H3ac	chr15_101272304_101272717_+	1.59753	0.359482	0.950449	2.95687	1.45902	0	0.574613
H3ac	chr15_76088791_76089135_+	1.07886	0.431587	0.815065	1.67057	0.716594	0	0.551896
H3ac	chr7_82771249_82771375_+	1.30066	0.343671	0.772482	3.48397	1.26805	0	0.0941727
H3ac	chr12_52927433_52927989_+	0.743908	0.439515	0.4177	1.60083	0.596817	0.142343	0.264374
H3ac	chr1_135172923_135173170_-	0.500846	0.300538	0.22703	1.23763	0.44356	0	0.192158
H3ac	chr1_34435767_34436002_+	0.877369	0	0.213057	1.52839	0.349657	0	0.20197
H3ac	chr2_91492097_91492344_+	0.834744	0	0.22703	1.45414	0.44356	0	0.192158
H3ac	chr17_47033248_47033468_-	0.562314	0.337423	0.297375	0.816301	0.435307	0.151091	0.276868
H3ac	chr4_40784219_40784580_-	0.571141	0.205631	0.172596	0.708064	0.32354	0.115097	0.183128
H3ac	chr2_44920379_44926891_-	1.88704	0.649766	0.0602788	3.03355	0.744471	0.949424	1.35567
H3ac	chr5_123721376_123721713_+	1.63151	0.954529	0.332798	2.55791	0.894029	0.591811	1.29103
H3ac	chr2_30845914_30848067_-	6.40667	0.724056	0.27348	11.8167	0.737858	3.28849	5.51127
H3ac	chr11_103130028_103132697_-	9.13102	0.667513	0.315154	14.2646	1.36487	3.38752	4.44577
H3ac	chr3_88409327_88409792_-	10.9457	0.514398	0.207691	19.851	1.31222	2.10934	6.15667
H3ac	chr3_157534474_157535214_+	25.1319	0.300944	0.151558	45.0422	0.444159	7.0972	11.6092
H3ac	chr7_112226362_112227492_+	10.4003	0.262772	0.446627	19.1347	0.58173	3.23576	5.20834
H3ac	chr14_30627289_30627563_+	0.481592	0.0180616	0.204659	0.786509	0.233247	0.161752	0.63515
H3ac	chr10_20381763_20381897_+	0.307734	0	0	0.589686	0.265722	0	0.354202
H3ac	chr19_7493596_7493899_-	1.33001	0.258604	0.272953	1.72869	0.853734	0.451002	1.28274
H3ac	chr1_193335046_193335356_+	0.931143	0.478922	0.361784	0.926897	0.530125	0.643356	0.306213
H3ac	chr9_63032130_63032308_-	1.38999	0.417039	0.0196898	1.33681	0.323138	0.746967	0.266646
H3ac	chr7_30054230_30054405_+	0.942545	0	0.166322	0.936959	0.182599	0.379886	0
H3ac	chr10_43529866_43530044_-	0.92666	0	0	0.807129	0.307751	0.206399	0
H3ac	chr12_10240072_10240392_-	0.773182	0	0.0219049	0.586061	0.204473	0.428485	0
H3ac	chr2_174415318_174415613_-	0.706278	0	0.19009	0.974027	0.116059	0.343779	0.180086
H3ac	chr19_40654941_40655122_+	0.683475	0	0.202855	0.793752	0.226987	0.367293	0.262227
H3ac	chr1_62423467_62423807_+	0.485134	0	0.206164	0.647039	0.201396	0.325883	0.162863
H3ac	chr9_71833450_71833635_-	0.668698	0.133753	0.288473	0.804325	0.49492	0.491114	0.182033
H3ac	chrX_73654578_73654851_+	0.604196	0.0543831	0.259043	0.710451	0.346895	0.319278	0.175513
H3ac	chr6_72916999_72917193_-	0.722699	0	0.104782	0.77759	0.345688	0.573212	0.142345
H3ac	chr4_133096019_133096374_+	0.712352	0.0190097	0.078981	0.709914	0.297687	0.375954	0.269423
H3ac	chr8_90886361_90886708_+	0.728775	0.019448	0.0808019	0.726281	0.30455	0.384622	0.275635
H3ac	chr5_136199582_136200027_+	3.89197	0	0.0315036	5.0042	0.553951	1.49393	1.38656
H3ac	chr4_137469579_137469737_+	36.5385	0	0	35.9173	0.693413	11.7813	19.2255
H3ac	chr5_115632643_115632867_+	15.8318	0.331397	0	16.3552	1.10048	5.63893	9.3231
H3ac	chr2_145903362_145904269_+	23.8234	0.491067	0.504915	26.4924	0.634163	8.8689	12.0882
H3ac	chr2_33466353_33468430_-	8.15566	0.214443	0.491635	9.65701	0.619798	3.52245	4.84898
H3ac	chr14_30479016_30479259_-	2.22303	0.305485	0.288459	1.77369	0.422682	1.09432	0.976606
H3ac	chr9_44378636_44378814_-	5.55996	0	0	4.84278	0.307751	2.2409	2.66646
H3ac	chr6_115807981_115808103_+	86.1907	0.608467	0	64.7688	1.57155	25.6112	36.5699
H3ac	chr9_59657298_59657732_+	34.5853	0.342087	0.904459	29.2966	2.83996	11.029	14.4358
H3ac	chr8_48017718_48017959_+	1.02663	0.308021	0.310243	0.894206	0.35358	0.551702	0.393884
H3ac	chrX_152182075_152182253_+	1.10041	0	0.0609724	0.807129	0.153875	0.373484	0.266646
H3ac	chr7_120918694_120918827_-	5.89091	1.67443	0	5.40109	0.205938	1.49955	1.78433
H3ac	chr4_84545843_84546204_-	4.91181	0.411263	0.155337	4.7757	0.531104	1.84155	1.7092
H3ac	chr10_127290943_127291830_+	21.7572	0.25107	0.505763	18.6268	1.01901	4.57191	6.79573
H3ac	chr17_80224781_80224941_-	20.1027	0.927912	1.31429	17.2371	0.513559	4.36275	5.19127
H3ac	chr10_86779424_86779824_+	23.5047	0.556747	0	21.7299	0.684745	6.64801	8.66201
H3ac	chr3_103915153_103915660_+	22.6109	0.585664	0.110605	17.4273	0.540233	5.9006	7.30201
H3ac	chr15_83216375_83216645_+	2.44364	0.549874	0.363459	2.79356	0.405775	0.246222	1.23052
H3ac	chr11_119040159_119040347_-	9.65106	1.18457	0	12.2272	0.291381	1.41447	4.29187
H3ac	chr15_98986157_98986419_-	5.10804	0.849996	0	6.23413	0.418165	0.82658	1.64335
H3ac	chr17_6601023_6601299_-	2.60122	0.493093	0.440214	3.67125	0.487922	0.441595	0.286613
H3ac	chr2_91870526_91870706_+	0.572727	0	0	0.798161	0.0580996	0.052762	0
H3ac	chr2_152830778_152831261_+	22.7953	0.461074	0.464402	31.6786	0.340246	1.3764	2.06361
H3ac	chr2_79635744_79636032_+	33.3614	0	0.19471	45.146	0.28531	2.53917	3.79045
H3ac	chr2_135678288_135679116_+	2.15589	0.218428	0.378642	2.50959	0.188772	0.24087	0.54822
H3ac	chr5_96162182_96162518_-	14.6045	0.220931	0.166894	16.6759	0.163035	0.395715	2.40141
H3ac	chr7_80837380_80837639_-	1.65184	0.143307	0.215124	1.99321	0.293462	0.243846	0.586416
H3ac	chr15_100226444_100227686_-	12.849	0.390436	0.358735	16.1099	0.788259	1.60134	2.67964
H3ac	chr17_87446401_87446611_-	26.1164	0	0	32.4966	0.130428	1.58286	5.87638
H3ac	chr1_133798176_133800306_-	1.56814	0.278809	0.500213	1.95606	0.295758	0.436958	0.490229
H3ac	chr10_80141740_80141936_-	4.41818	0.37874	0.648153	5.66148	0.419232	0.339184	0.502945
H3ac	chr11_95859608_95859871_+	11.1322	0.282255	0.213219	13.3836	0.104144	0	0.721872
H3ac	chr9_44881642_44881974_-	13.5384	0	0.168905	17.5259	0.0824994	0.400482	0.428883
H3ac	chr9_49485715_49486113_-	12.7439	0.186515	0.281791	15.522	0.137637	0.501106	0.357762
H3ac	chr4_141385720_141385905_+	1.1145	0.401259	0.393329	1.20018	0.180836	0.412662	0.256557
H3ac	chr18_38568098_38568408_+	0.532082	0.0478922	0.190941	0.532966	0.0294514	0.142968	0.153107
H3ac	chr9_21857707_21857927_+	0.93719	0	0.254893	0.936026	0.124499	0	0.215741
H3ac	chr10_62792616_62792775_+	7.25959	0	0.14469	6.77684	0.0344526	0.0836227	0.970943
H3ac	chr11_77982877_77983588_-	31.7247	0	0.23661	27.9862	0.192615	3.08557	6.20825
H3ac	chr6_97205347_97205532_-	11.5908	0.401259	0.303116	11.6488	0.296106	1.07806	2.56557
H3ac	chr13_111593268_111593370_-	4.04599	0.6446	0.705815	4.19799	1.05887	0.672974	1.37991
H3ac	chr4_116150617_116151064_+	33.1182	0.498208	0	33.9085	0.857846	2.67705	4.03489
H3ac	chr7_30090004_30090192_-	20.3988	0	0.298279	21.7796	0.291381	1.41447	1.76724
H3ac	chr9_31443779_31443950_-	0.852631	0.0723518	0.0637647	0.886846	0.0720784	0.14039	0.134816
H3ac	chr1_90204087_90204724_+	13.0118	0.349606	0.704257	13.3069	0.214991	2.29602	3.35296
H3ac	chr5_142819106_142822303_+	16.2649	0.208976	0.210484	17.0093	0.231318	2.84885	3.84515
H3ac	chr5_142820484_142821306_-	27.3404	0.361231	0.272878	29.6252	0.36653	5.58044	6.46699
H3ac	chr1_186709425_186709647_-	1.30025	0.334383	0.252597	1.29432	0.370133	0.29946	0.213798
H3ac	chr2_165389051_165389232_-	0.683475	0	0	0.727606	0.0365243	0	0
H3ac	chr19_47890750_47891728_+	4.25856	1.13854	0.28669	4.49097	0.980208	0.883682	1.35886
H3ac	chr10_128536761_128537093_+	4.34721	1.22976	0.577165	4.44999	0.621496	0.266988	0.893506
H3ac	chr15_28159146_28160874_+	4.725	0.816219	0.259613	4.40652	0.413247	0.538612	0.473807
H3ac	chr13_17805830_17805983_+	7.54652	1.45555	0	7.7586	0.179018	0.43451	0.77554
H3ac	chr2_154355764_154356276_+	4.33338	0.721891	0.153268	4.45751	0.400456	0.694554	0.734413
H3ac	chr15_55269197_55269514_+	0.693777	0.260193	0.442244	0.692411	0.3991	0.477687	0.0415905
H3ac	chr12_84278534_84278759_-	0.549818	0.329924	0.332305	0.638529	0.48693	0.590934	0
H3ac	chr8_111126458_111126782_+	0.890909	0.458228	0.346151	0.980117	0.760828	0.820742	0.146491
H3ac	chr14_99450079_99450577_-	0.41402	0.149062	0.112603	0.72123	0.439997	0.300362	0
H3ac	chr10_62555051_62555224_+	0.476721	0.429092	0.0324142	1.24569	0.949935	0.384278	0
H3ac	chr15_100200666_100201271_+	0.533914	0.260736	0.0734238	0.945406	0.89302	0.31788	0.0784513
H3ac	chr4_117203224_117203452_+	0.361722	0	0	0.735149	0.291226	0.291579	0.104086
H3ac	chr9_117030810_117031808_-	0.371871	0.297527	0.168567	0.863742	0.439115	0.466293	0.285349
H3ac	chr6_72472690_72473266_-	0.572727	0.515507	0.0965437	1.45498	0.903483	0.577084	0.329605
H3ac	chr9_107613516_107613685_-	0.536805	0.517337	0.190793	1.3956	0.837337	0.655622	0.217615
H3ac	chr10_80942388_80942570_+	0.303357	0.0749767	0.0154056	0.809125	0.575293	0.163248	0.146458
H3ac	chr8_109595069_109595646_-	0.786135	0.38596	0.291559	1.61846	0.901917	0.460867	0.411292
H3ac	chr10_80039925_80040091_+	1.73888	0.447187	0	3.4619	0.659995	2.00241	0.571844
H3ac	chr4_120826257_120826427_+	0.970267	0.485183	0.360135	2.53534	0.211242	1.17318	0.345115
H3ac	chr1_128441637_128441813_+	0.702892	0.140593	0.0167693	1.0918	0.240105	0.377728	0
H3ac	chr6_47919744_47920017_-	1.20839	0.543831	0.0793794	2.01733	0.401316	0.974067	0.521572
H3ac	chr9_78488415_78488804_-	1.59009	0.572491	0.144155	2.05783	0.293378	1.08237	0.610065
H3ac	chr10_20346850_20347673_+	1.0522	0.548126	0	1.45109	0.76801	0.403889	0.195669
H3ac	chr17_56268670_56269145_+	1.42058	0.490629	0.0140838	2.47658	0.94782	0.24264	0.553105
H3ac	chr5_31601805_31604205_-	0.704454	0.433026	0.184825	1.22717	0.524971	0.4155	0.296644
H3ac	chr19_46001783_46002192_-	1.23339	0.567183	0.144322	1.60947	0.545309	0.392812	0.389309
H3ac	chr8_10946709_10946915_+	3.403	1.08106	0.272216	4.88196	0.539662	0	0
H3ac	chr2_32694458_32694806_-	4.50282	0.853253	0.232757	6.60547	0.472238	0	0.681941
H3ac	chr5_21494040_21494486_+	1.94162	0.499325	0.251464	2.73809	0.184236	0.149058	0.425678
H3ac	chr12_69686218_69686445_-	0.90829	0.490526	0.262473	1.52688	0.24132	0	0
H3ac	chr2_144311369_144311609_-	1.20273	0.618608	0.700956	2.09517	0.570621	0.277	0.197763
H3ac	chr11_32605769_32605948_+	1.15185	0.829419	0.372183	1.62531	0.306031	0.371397	0.265157
H3ac	chr11_32345766_32346497_+	1.29745	0.913949	0.178995	2.16074	0.487096	0.545664	0.259716
H3ac	chr16_57672332_57673178_-	1.5867	1.15306	0.292193	2.46666	0.76577	0.400766	0.624145
H3ac	chr11_116068806_116069114_-	0.669421	0.241016	1.45653	1.39937	0.266784	0.431689	0.462303
H3ac	chr11_86000711_86000885_-	0.236991	0	1.26839	1.30733	0.188895	0	0.272776
H3ac	chr6_26968334_26968515_+	0	0	0.774537	0.793752	0.0284543	0	0.291363
H3ac	chr14_22785650_22785946_+	0.557248	0.250787	0.899876	0.970737	0.0925331	0.224595	0.801741
H3ac	chr5_137590309_137590912_+	0.0911804	0.136065	0.464979	0.595643	0.0376517	0.145451	0.421728
H3ac	chr12_113175102_113175267_+	0.0416529	0.0374914	0.388539	0.46097	0	0	0.335597
H3ac	chr7_144911168_144911315_-	0	0	0.381473	0.48867	0	0	0.322878
H3ac	chr11_107158295_107158471_-	0.0180229	0	0.477925	0.816301	0.155624	0.0377728	0
H3ac	chr8_61927179_61927590_-	0.100332	0.180616	0.818635	1.22346	0.333209	0.161752	0.230964
H3ac	chr12_55478182_55478350_-	0	0	0.333789	0.513104	0	0.0282653	0
H3ac	chr11_104072908_104073136_-	0	0	4.09916	7.19395	0.360392	0.14579	0.416343
H3ac	chr14_86536916_86537068_+	0	0	0.322809	0.643255	0.0407586	0	0
H3ac	chr12_84693095_84693279_-	0.0172393	1.26795	1.98096	3.44858	0.0114506	0.120435	0
H3ac	chr4_122900895_122901069_+	0	0.426626	0.726406	1.37614	0.157413	0	0
H3ac	chr9_61625840_61626088_+	0	0.598653	1.35669	2.31724	0.441771	0	0
H3ac	chr11_79967028_79967286_+	0.392312	0	0.714152	0.863861	0.176477	0.271237	0.0518448
H3ac	chr15_75668770_75669286_-	0.719239	0.143862	1.19543	1.67057	0.424648	0.257675	0.367931
H3ac	chr1_161143735_161143913_-	0.231665	0	0.690455	0.832352	0.0465339	0	0.0205113
H3ac	chr11_4057664_4057909_+	0.504935	0	0.579839	0.909698	0.316753	0.305266	0.193727
H3ac	chr13_41686064_41686240_-	0.312397	0	0.521399	0.847698	0.363122	0.125909	0
H3ac	chr11_97850303_97850956_-	0.820938	0.45472	1.11638	1.5401	0.251667	1.01807	0.508792
H3ac	chr15_102374022_102374246_-	0.644318	0.331397	0.675922	1.25069	0.156137	0.763164	0.390481
H3ac	chr5_114977155_114977348_+	0.587565	0.384627	0.749381	1.16118	0.141916	0	0.532832
H3ac	chr1_36670042_36670269_+	0.519744	0.438501	0.705832	1.04605	0.432365	0.270677	0.461578
H3ac	chr12_4741601_4741833_+	0.533229	0	0.647036	1.26949	0	0	0.204582
H3ac	chr6_47772816_47773217_+	3.17188	1.11386	4.38321	7.3003	1.28677	1.47009	1.6234
H3ac	chr6_47749346_47749747_+	3.19758	1.20642	4.38321	7.3003	1.30384	1.51153	1.68258
H3ac	chr6_47764078_47764479_+	3.19758	1.20642	4.38321	7.3003	1.30384	1.51153	1.68258
H3ac	chr16_43698410_43698587_+	2.09676	0.838791	0.316816	3.41326	0.171939	0.375594	0.536306
H3ac	chr6_86437887_86438156_+	5.05873	2.20767	0.208463	10.1476	0.203642	0.988551	0.70577
H3ac	chr15_98978592_98978716_+	1.66276	0.598653	0.45223	3.66897	0.220886	0	0.382767
H3ac	chr10_93760339_93760516_+	0.465947	0.209698	0.132116	0.984657	0.111308	0.125198	0.0893843
H3ac	chr17_6656310_6656590_+	1.82769	0.767737	0.267031	3.74708	0.374979	0.435286	0.367274
H3ac	chr11_88717745_88718028_-	14.134	0.262307	0.19815	22.0834	0	0.469824	1.174
H3ac	chr2_18057439_18057706_+	12.8188	0.278026	0.630073	19.6402	0.718085	1.49393	2.13317
H3ac	chr18_67390814_67391322_+	25.651	0	0.220774	48.6439	0.215668	1.30866	3.64382
H3ac	chr11_74831785_74832113_+	15.7151	0	0.34193	27.595	0	0.405366	1.44704
H3ac	chr13_48968657_48968880_+	19.2313	0.332883	0.502928	33.5013	0.245648	2.08682	2.97974
H3ac	chr10_80932204_80932721_+	4.86541	0.143584	0.433861	8.61459	0.95361	1.15729	1.28527
H3ac	chr11_116842722_116843064_-	24.356	0	0	51.4604	0.320349	2.91579	8.88198
H3ac	chr8_20296811_20297323_-	70.73	1.0439	3.54846	143.721	0.875164	11.0945	18.6215
H3ac	chr8_20424073_20424591_-	76.7649	1.0748	3.38828	151.382	0.79717	12.6045	20.2551
H3ac	chr19_55743868_55744031_+	24.0335	0	0	50.2401	0.672142	4.89424	6.11487
H3ac	chr2_151494412_151494937_+	29.5802	0.176745	1.38157	62.4346	0.28781	4.13232	6.32992
H3ac	chr1_171150782_171151389_+	3.39673	0.611474	0.369532	6.15386	0.586602	0.328567	0.156386
H3ac	chr10_80324241_80324420_+	0.460741	0	0	0.80262	0	0	0
H3ac	chr17_23537653_23537759_-	0.389022	0	0	0.677684	0	0	0
H3ac	chr15_22752924_22753127_+	7.74552	0.519519	0.624719	14.0161	0.50691	0.526182	0.592938
H3ac	chr7_137416468_137416671_+	5.99711	0.519519	0.457003	10.7724	0.405717	0.526182	0.573454
H3ac	chr1_126940601_126940804_+	5.99711	0.519519	0.457003	10.7724	0.405717	0.526182	0.573454
H3ac	chr18_66751588_66751791_+	5.99711	0.519519	0.457003	10.7724	0.405717	0.526182	0.573454
H3ac	chr12_52733688_52733891_-	5.99711	0.519519	0.457003	10.7724	0.405717	0.526182	0.573454
H3ac	chr18_47652335_47652538_-	5.99711	0.519519	0.457003	10.7724	0.405717	0.526182	0.573454
H3ac	chrX_48342249_48342800_+	1.94582	0.404172	0.407089	3.52002	0.347965	0.241307	0.430699
H3ac	chrY_42512237_42512440_-	5.45498	0.447689	0.457003	10.7724	0.347015	0.466638	0.514243
H3ac	chr1_91457658_91458478_-	2.16239	0.90528	0.410316	3.32892	0.801653	0.567513	0.868227
H3ac	chr2_36216853_36217191_+	2.92802	0.658873	0.165907	5.52573	0.48621	0.393373	1.12339
H3ac	chr4_43523867_43524176_+	4.53733	0.960945	0	9.06649	0	0	0.614409
H3ac	chr8_48222280_48223039_-	0.651958	0.391215	0.147764	1.89287	0.180434	0.262767	0.312668
H3ac	chr9_35342778_35343730_+	0.952941	0.623806	0.248333	3.1786	0.258937	0.628488	0.398849
H3ac	chr15_99847584_99847826_-	5.28234	2.45398	0.695163	15.1387	1.92408	0.549422	0.784513
H3ac	chr5_134963281_134963456_-	0.471273	0.424188	0	1.67925	0.156513	0.0949715	0
H3ac	chr15_77036828_77037607_+	3.44077	1.2388	0.431911	15.3997	0.316442	0.256021	0.67021
H3ac	chr8_126594127_126594565_-	4.80149	0.169482	0.384086	19.6807	0.187601	0.455343	0.433453
H3ac	chr2_73579766_73580244_-	7.16029	0.155299	0.586574	24.1953	0.573009	1.25172	2.18449
H3ac	chr6_29272126_29272432_+	2.49305	0.242591	0.213799	7.3556	0.179018	0.43451	0.729008
H3ac	chr7_120842514_120842694_-	1.60364	0	0.0337042	5.18805	0	0	0.527367
H3ac	chr14_118706249_118706426_-	8.853	0	0.950449	28.815	0	0	0.268153
H3ac	chr13_22040962_22041314_+	6.15013	0.376512	0.487206	20.7634	0.0637626	0.292596	0.281254
H3ac	chr1_132007619_132007913_-	16.2701	0	0.762945	58.8848	0.186325	0	0.322878
H3ac	chrX_170009291_170009432_+	8.33501	0.263237	0.994264	24.9638	0.097127	0.235745	1.34647
H3ac	chrY_90784207_90784348_+	8.33501	0.263237	0.994264	24.9638	0.097127	0.235745	1.34647
H3ac	chr13_46930068_46930404_-	9.94091	0.220931	0.333789	27.1517	0.244552	0.395715	0.423777
H3ac	chr4_88799574_88800953_-	6.44856	0.630852	0.773941	17.7478	0.364812	0.370047	0.613145
H3ac	chr4_88802508_88803747_-	7.0808	0.610479	0.7716	19.3796	0.350049	0.373128	0.581945
H3ac	chr3_108571340_108571511_-	1.44689	0	0.327933	3.78076	0.160174	0.777545	0.277562
H3ac	chr2_181675789_181676163_+	1.43335	0.198484	0.0647456	3.50529	0.219704	0.177754	0.38072
H3ac	chr1_86487776_86488896_+	12.2605	0.463956	0.250341	31.1069	0.538014	2.25557	3.68686
H3ac	chr8_11557206_11557897_-	13.9046	0.107428	0.243458	33.6822	0.237828	1.73175	3.50306
H3ac	chr13_102898873_102899321_-	4.05	0	0.375512	12.9879	0.733656	1.78072	1.58917
H3ac	chr5_140791047_140791375_-	1.76009	0.45264	0.512895	3.94214	0.334022	0.810733	0.868227
H3ac	chr7_137313156_137313517_-	9.82362	0.205631	0.310673	25.2714	0.37936	2.57817	3.81282
H3ac	chr6_120452743_120453092_+	1.18156	0.638106	0.803388	1.85247	0.470885	0.761949	0.271995
H3ac	chr7_84041355_84041695_-	0.606417	0.218332	0.494793	1.05639	0.241675	0.391059	0.139597
H3ac	chr11_48833215_48833374_+	0.518696	0.466874	0.764145	2.48484	0.258394	0.418114	0
H3ac	chr12_69159294_69159594_-	0.742254	0.453646	1.0205	2.3865	0.167382	0.424734	0.15821
H3ac	chr6_82935667_82935844_+	0.465947	0.419395	0.950449	2.43507	0	0.375594	0
H3ac	chr16_55896018_55896200_+	0.906293	0.0226596	0.7292	1.62264	0.308721	0.401803	0.223644
H3ac	chr1_72855355_72855597_-	2.04478	0.306748	1.15861	4.45255	0.339543	0.549422	0.196128
H3ac	chr7_7277872_7278075_-	2.45213	0.731359	1.69361	4.13263	0.856132	0	0.425865
H3ac	chr7_73413704_73415308_+	0.546162	0.097702	0.358344	0.862104	0.33562	0.142613	0.187748
H3ac	chr9_21870588_21870787_-	0.414436	0	0.281791	0.721955	0.137637	0.0445428	0
H3ac	chr2_167294556_167294761_-	0.804612	0	0.820632	1.75206	0.400826	0.324293	0.463054
H3ac	chr4_134558893_134559205_-	0.704895	0	0.359465	1.61167	0.263364	0.213077	0.30425
H3ac	chr1_171405480_171405830_+	0.153	0.0132559	0.160219	0.615724	0.0390196	0	0.151618
H3ac	chrX_103532110_103532723_+	0.441738	0.301644	0.535012	1.3906	0.278351	0.235937	0.398386
H3ac	chr3_108928908_108929077_+	0.211081	0.0244027	0.331814	0.960127	0.198085	0.0218541	0.0802419
H3ac	chr9_114111722_114112127_-	0.610909	0	0.830763	3.52521	0.338146	0.328297	0.117193
H3ac	chr11_102652928_102653190_+	0	0	0.214032	1.09671	0.227531	0	0.362313
H3ac	chr4_59804382_59804558_-	0	0	0.119182	0.677635	0.181561	0	0.134838
H3ac	chr15_81988072_81988259_+	0.220515	0.396968	0.699707	1.59144	0.732348	0.355508	0.76144
H3ac	chr11_55453474_55453623_-	0	0.498208	0.752705	6.26744	2.20589	0.446175	2.22981
H3ac	chr17_56430348_56430516_-	0.0425134	0.0996358	0.166894	0.910569	0.379879	0.120421	0.405048
H3ac	chr11_54878425_54878602_+	0.232974	0	0.399981	1.21753	0.464234	0	0.357537
H3ac	chr10_76050573_76050810_-	0	0	0.199991	0.603673	0.115569	0	0.267021
H3ac	chrX_142471493_142471674_-	0	0	0.442777	0.837849	0.25386	0	0.349636
H3ac	chr16_17611255_17611410_-	0	0	0	0.861442	0.348973	0	0.161932
H3ac	chr3_95823555_95823733_+	0.0356408	0.091657	0.0680192	1.21069	0.397313	0.19383	0.169035
H3ac	chr3_144183623_144183801_-	0.0628805	0.0320799	0.0787591	1.21069	0.433341	0.190299	0.300341
H3ac	chr6_39368727_39368906_+	0	0	0.0391596	0.824915	0.24865	0.0337634	0.132578
H3ac	chr5_96850662_96850843_+	0.0854344	0	0.154907	0.644923	0.219421	0.0459117	0
H3ac	chr4_117645210_117645359_+	0	0	0.376352	2.89267	0.735297	0	0
H3ac	chr7_141404590_141404778_-	0	0	0.315825	1.33734	0.339944	0	0
H3ac	chr1_60013299_60013476_+	0.116487	0	0	1.21753	0.224748	0	0
H3ac	chr4_141034552_141035152_-	0.137455	0.123722	0.280382	2.39448	0.867344	0.2216	0.0791051
H3ac	chr17_28334445_28334703_-	0.319662	0.287725	0.217351	3.34114	1.16778	0.257675	0.367931
H3ac	chr9_83355435_83355608_-	0	0.0238385	0.0216094	0.854882	0.207798	0	0
H3ac	chr19_5021897_5022079_-	0	0.0313749	0.445479	1.97348	0.752467	0.421471	0.300907
H3ac	chr5_31286689_31286893_-	0	0	0.274885	1.05639	0.268528	0.325883	0
H3ac	chr17_23571706_23571848_+	0	0	0.26327	1.2942	0.0723322	0.585212	0.250685
H3ac	chr8_124954485_124954892_+	0	0.182391	0.468512	1.26784	0.213574	0.411837	0.32264
H3ac	chr11_53347735_53347914_+	0	0	0.313276	0.80262	0.0463074	0	0.0802448
H3ac	chr19_10977454_10978117_+	0.154422	0.357411	0.628666	1.20988	0.230924	0.200782	0.305922
H3ac	chr2_59372654_59372832_+	0	0.10426	0.236277	0.659156	0.166698	0.0287295	0.14939
H3ac	chr5_149063331_149063529_-	0	0.0681662	0.328196	0.796146	0.177317	0.0585033	0
H3ac	chr9_100562578_100562838_+	0	0	0.242639	1.38143	0	0	0.395526
H3ac	chr10_91217970_91218132_-	0	0	0.692302	2.66054	0.169073	0	0.585964
H3ac	chr7_127739685_127739862_-	0.155316	0.283591	0.422422	1.10641	0.288622	0.259501	0.427129
H3ac	chr1_93289798_93290308_-	0.646845	0.873329	1.4294	5.78197	0.832435	0.265051	0.339022
H3ac	chr7_64348976_64349316_-	0.36385	0.436665	0.659723	2.32406	0.644466	0.391059	0.279194
H3ac	chr5_74939303_74939435_-	0	0	0.196941	0.907002	0	0	0
H3ac	chr8_122878468_122878628_+	0	0	0.219221	1.65703	0	0	0
H3ac	chr6_121172404_121172579_+	0.235636	0.238606	0.366214	1.7427	0.184133	0.379886	0.271218
H3ac	chr8_13212057_13212230_-	0	0	0.145864	0.830457	0	0.0698687	0.0249412
H3ac	chr12_80439483_80439732_+	0.41402	0.521718	0.283496	0.906689	0.219998	0	0.40846
H3ac	chr8_61094308_61095960_+	0.399384	0.404417	0.44128	0.826184	0.397915	0.120727	0.402229
H3ac	chr2_160879507_160879674_-	0.246924	0.444509	0.13618	0.872242	0.328022	0	0.28421
H3ac	chr10_59739113_59739304_-	0.647691	0.777309	0	1.88048	0.717011	0	0.496995
H3ac	chr19_53394500_53394701_-	0.410312	0.492424	0.116979	1.30786	0.681338	0.0551244	0.383719
H3ac	chr1_182102984_182103326_-	0.241148	0.217055	0	0.857673	0.33036	0.0388772	0.138781
H3ac	chr2_155659081_155659563_-	0.769973	0.616041	0.213292	2.39874	1.07968	0.137925	0.475944
H3ac	chr19_36921130_36921465_+	0.18464	0.221591	0.0418481	0.664737	0.342299	0.0694568	0.356732
H3ac	chr5_33400990_33401355_+	0.225953	0.203378	0.153634	0.984035	0.375203	0	0.390107
H3ac	chr12_105020301_105020590_-	0.118905	0.385292	0.0506799	0.947074	0.33171	0.383391	0.355836
H3ac	chr12_91747485_91747847_-	0.113913	1.23038	0.309815	4.1672	0.907949	0.734586	1.31113
H3ac	chr15_64191633_64192023_-	0.634405	1.71307	0.718929	4.42059	1.26414	1.70462	1.9472
H3ac	chr1_135593961_135594590_-	0.196676	0.708105	0.356607	1.59886	0.52254	0.63415	0.75458
H3ac	chr15_88872342_88872701_-	0	0.206777	0	1.2506	0.534063	0.370363	0.396627
H3ac	chr8_25273629_25273815_-	0	0.399102	0.0870961	1.8139	0.509264	0.35742	0.255178
H3ac	chr9_72517877_72518055_+	0.0289581	0.144805	0.0750087	0.787767	0.174882	0.22409	0.177764
H3ac	chr16_23160101_23160285_+	0.224111	0.425853	0	1.17122	0.329102	0.383886	0.0816334
H3ac	chr17_42785819_42786003_+	0	0.427172	0	1.17122	0.433855	0.491776	0.120811
H3ac	chr5_143332995_143333302_-	0.030997	0.241801	0.0830474	0.949719	0.482451	0.216547	0.0515343
H3ac	chr18_60762977_60763177_-	0.206182	0.74233	0	3.23255	1.09559	0	0.237315
H3ac	chr10_119000073_119001228_-	0.249917	0.449897	0.270065	1.24867	0.569139	0.40291	0.205468
H3ac	chr7_133731166_133731362_+	0	0.37874	0	3.29852	0.978207	0.339184	0
H3ac	chr10_81060564_81060739_-	0.619905	0.499263	0.0320437	1.64193	0.484197	0.427558	0.623446
H3ac	chr10_81407679_81408105_-	1.64558	1.04553	0.131635	4.04702	1.60738	0.936339	1.11416
H3ac	chr2_121940961_121941142_+	0.130186	0	0.0154907	0.672971	0.172943	0.0963548	0.162331
H3ac	chr15_98890332_98890521_-	0.225312	0.0861331	0	0.836169	0.136248	0.098214	0.0585597
H3ac	chr6_113166176_113166503_+	1.13495	0.681036	0.171488	3.51484	0.92137	0.813212	0.725735
H3ac	chr18_35731840_35732229_-	0.265015	0.381661	0.179165	1.29265	0.420998	0.555425	0.3152
H3ac	chr1_91671542_91671725_+	0.0542251	0.0782315	0	1.17762	0.291806	0.431588	0.304553
H3ac	chr2_32866828_32867220_-	0.525974	0.18937	0.0715261	2.01576	0.279488	0.763164	0.544857
H3ac	chr11_6545515_6545997_-	0.684421	0.924062	0	2.83165	0.397777	1.24133	0.984711
H3ac	chr8_128684642_128684997_-	0.696952	1.04553	0	5.07226	0.617235	1.49814	1.60439
H3ac	chr11_50212256_50212677_+	1.12196	1.4106	0.00739991	3.08079	0.715648	1.11326	1.07695
H3ac	chr14_21546590_21548172_+	0.938375	0.985393	0.0354466	2.17956	0.502089	0.840456	1.23008
H3ac	chr7_99305714_99305918_-	0.404278	0.727774	0	1.40852	0.268528	0.651765	0.697986
H3ac	chr10_59947690_59947932_-	0.681593	0.920243	0.463442	2.67153	0.679086	0.824133	0.392257
H3ac	chr7_125860298_125860444_+	0.282441	0.508445	0	2.46009	0.375203	0.455343	0
H3ac	chr19_44389083_44389447_+	0.33986	0.203937	0.173313	3.18508	0.45148	0.547913	0
H3ac	chrX_95069075_95069255_-	0.114545	0.105392	0.0756588	0.67622	0.0938354	0.161071	0.0263684
H3ac	chr7_142457263_142458033_-	0.107107	0.0964065	0.00364133	1.86583	0.248998	0.259013	0.323612
H3ac	chr11_117240209_117240965_+	0.927272	0.981918	0.445051	12.21	1.0869	1.23111	3.13909
H3ac	chr4_149373942_149374597_-	0.50365	0.793329	0.342452	5.26421	0.83633	0.507481	1.37679
H3ac	chr19_5786482_5787151_-	0.246555	0.564052	0.306879	3.98484	0.57318	0.406523	0.461151
H3ac	chr14_69447633_69448443_+	0.28	0.274937	0.207691	2.6162	0.338146	0.164148	0.234385
H3ac	chr14_69665908_69666718_+	0.28	0.274937	0.207691	2.6162	0.338146	0.164148	0.234385
H3ac	chr13_91165090_91165279_-	0.872727	1.96384	0.642852	11.4783	0.434759	1.40699	0.753382
H3ac	chr1_60474612_60474791_-	0	0.0276473	0.0195798	0.80262	0	0.0247598	0.0353542
H3ac	chr4_141273796_141274276_+	2.06182	1.70117	0.467304	15.2648	0.970056	1.2465	1.48322
H3ac	chr8_106400199_106403152_+	0.349106	0.603316	0.232488	3.23097	0.327725	0.405229	0.578622
H3ac	chr6_146674820_146675117_-	1.52727	0.749828	0	8.22348	0.461108	0	0.479425
H3ac	chrY_90741996_90742800_-	0.993724	0.738637	0.797993	3.35348	0.582544	0.523682	0.775028
H3ac	chr10_79987713_79988096_+	2.21911	0.805429	0.439241	9.84677	0.250046	1.08531	2.11798
H3ac	chr19_45652135_45652809_-	0.917723	0.660828	0.166399	3.41054	0.365739	0.493176	0.91546
H3ac	chr19_47885848_47887026_-	0.980151	0.693177	0.190413	3.78076	0.372018	0.282173	0.926698
H3ac	chr3_119783639_119784817_+	0.875135	0.693177	0.380825	2.50018	0.534776	0.451478	0.966989
H3ac	chr3_123321616_123322067_+	0.548599	0.658386	0.124338	1.91134	0.48585	0.294812	0.631438
H3ac	chr11_103133971_103134266_-	0.838705	1.00655	0.570269	3.16559	0.557081	0.225356	1.28713
H3ac	chr19_5814802_5815123_-	0.770773	1.38753	0.174693	7.38486	0.426632	0.207103	1.4786
H3ac	chr18_47166851_47167454_+	0.136771	0.437711	0.103703	1.12576	0.151219	0.345446	0.319766
H3ac	chr17_23586455_23586728_+	0.604196	1.08766	0.410817	2.89443	0.401316	0.487034	1.04314
H3ac	chr5_34572660_34573039_-	0.562149	0.797452	0.363437	1.81108	0.325209	0.470681	0.712632
H3ac	chr2_180581914_180582168_-	0.243522	0.292256	0.240732	0.952415	0	0.130866	0.186862
H3ac	chr4_59301007_59301199_-	0	0.38663	0.292065	1.49655	0.142655	0.34625	0.247203
H3ac	chr7_4799922_4800095_+	0	0.214546	0.18499	0.891273	0.0289002	0.0274484	0.121132
H3ac	chr13_99391695_99392098_-	0.409294	0.736804	0.139148	0.914465	0.475753	0.412407	0.706646
H3ac	chr19_44403697_44403876_+	0.921483	1.65884	0.469915	2.00655	1.53016	0.742794	1.06063
H3ac	chr11_106666984_106667168_+	0	0.80688	0	0.78081	0	0	0.257951
H3ac	chr11_69896083_69896927_-	0.293149	0.732948	0.262101	0.687607	0.276452	0.283161	0.405453
H3ac	chr11_96078072_96078489_-	0.0494441	1.44351	0.37205	1.41421	0.142378	0.0459676	0.243561
H3ac	chr17_29353966_29354235_+	0.0418077	0.616428	0.111581	0.567466	0.0185129	0.0677757	0.0899017
H3ac	chr4_144350805_144350983_-	0	0.417039	0	0.403565	0	0	0
H3ac	chr1_55758590_55758762_+	0	0.863174	0.326026	0.835285	0.159243	0	0.275948
H3ac	chr11_102655150_102655258_-	0	2.06203	0.519227	1.9954	0.507219	0.615556	0.439473
H3ac	chr2_30591205_30591605_+	0	1.29908	0.43615	1.43669	0.273898	0.3324	0.118658
H3ac	chr14_36146861_36147188_-	0	1.13506	0	1.31806	0.251283	0.406606	0
H3ac	chrX_157267557_157267774_+	0	1.02626	0	0.993104	0.252441	0.30636	0
H3ac	chr11_87399587_87399862_-	0	0.899794	0	0.827185	0.412626	0	0
H3ac	chr7_121090488_121090850_-	0.113913	0.61519	0	0.617362	0.378312	0.183647	0.131113
H3ac	chr11_4154305_4154496_+	0.107949	0.855039	0	0.971584	0.279634	0	0.414163
H3ac	chr19_53686090_53686269_-	0	0.829419	0.0164882	0.80262	0.164786	0	0.265157
H3ac	chr7_16290076_16290245_-	0	1.31775	0.0165907	1.40673	0.32414	0	0.561693
H3ac	chr8_22405306_22405744_-	0.099685	0.677927	0.134767	1.01957	0.280535	0	0.172235
H3ac	chr13_54673466_54673648_-	0	0.407873	0.0770281	0.559152	0.150493	0	0
H3ac	chr13_91766082_91766263_-	0	0.820254	0	1.14537	0.151325	0.0262352	0
H3ac	chr17_6868356_6868514_+	0.26099	0.939658	0.218864	1.09873	0.346706	0.140253	0
H3ac	chr7_141122721_141123024_+	0.20414	0.504398	0.0108865	0.634531	0.0903954	0	0.0104429
H3ac	chr13_120014034_120014177_-	0	0.692149	0.653572	1.67446	0.383074	0.154965	0.221273
H3ac	chr13_120048376_120048519_+	0	0.692149	0.653572	1.67446	0.383074	0.154965	0.221273
H3ac	chr10_80211498_80211677_+	0.0855421	0.552946	0.528378	1.47278	0.315595	0.394609	0.0155975
H3ac	chr14_51944844_51945017_+	0	0.302663	0.258088	0.654783	0.0791613	0.12489	0.0171471
H3ac	chr9_72843900_72844283_-	0.430667	0.59115	0.439241	1.3129	0.172031	0.0173577	0.13167
H3ac	chr4_138370835_138370999_+	0	0.45264	0.34193	1.31405	0	0	0
H3ac	chr7_45593720_45593923_+	0.203135	0.41792	0.281131	0.87427	0.134925	0.130995	0.100204
H3ac	chr4_129894784_129894942_-	0.26099	0.469829	0.23661	0.89001	0.251362	0.10519	0.0375499
H3ac	chr11_105122030_105122368_+	0.0935341	0.439248	0.185008	1.29152	0.254974	0.0513571	0.0296932
H3ac	chr17_86592072_86592257_+	0	0.401259	0.303116	1.16488	0.296106	0	0
H3ac	chr7_142442498_142442656_+	0	0.469829	0.354914	1.36395	0.346706	0	0
H3ac	chr16_4577780_4577976_+	0.21039	1.13622	0.607972	1.58818	0.279488	0.678368	0.0302698
H3ac	chr3_95980082_95980279_-	0	0.753634	0.379536	1.09393	0.139035	0.337462	0
H3ac	chr10_77418938_77419785_+	1.07107	1.22699	0.463442	1.86583	0.646749	1.02036	0.50433
H3ac	chr2_60701404_60701721_-	0.650416	0.70252	0.566072	1.13304	0.442576	0.524291	0.149726
H3ac	chr19_57403943_57404272_-	0.00659676	0.479468	0.170445	0.655026	0.179994	0.0462742	0.38019
H3ac	chr10_80886965_80887142_+	0	0.559194	0.336617	0.970844	0.168235	0.125198	0.421138
H3ac	chr3_31060734_31060980_-	0.167627	0.90528	0.500547	1.22644	0.334022	0.270244	0.610974
H3ac	chr17_29027462_29027637_+	0	0.509026	0	0.866575	0.0391283	0	0.542435
H3ac	chr11_69074671_69074839_-	0.204545	0.883726	0.500683	2.03718	0.163035	0.395715	1.13007
H3ac	chr3_88122463_88122636_-	0	0.429092	0	0.978094	0.158323	0.192139	0.548706
H3ac	chr12_111272244_111272493_-	0.165608	0.325227	0.281508	0.937599	0.120999	0.0489478	0.400291
H3ac	chr2_167195846_167196025_+	0.248049	0.449268	0.356538	0.799754	0.111959	0.238848	0.414688
H3ac	chr1_153741681_153741962_+	0	0.528349	0.19956	1.53383	0.584836	0.236584	0.506723
H3ac	chr10_91128441_91128658_-	0.0335346	0.403021	0.271338	1.0232	0.313529	0.169268	0.412277
H3ac	chr1_75425389_75425672_-	0	0.262307	0.19815	0.761497	0.123846	0.0878712	0.253967
H3ac	chr5_100592048_100592225_-	0.116487	0.461335	0.22498	0.955871	0.309489	0.0751187	0.402229
H3ac	chr11_120868033_120868205_-	0.149841	0.431587	0.211917	0.939696	0.398108	0.096628	0.31734
H3ac	chr17_27991642_27992123_+	0	0.771653	0.233166	1.79213	0.569435	0	0.197352
H3ac	chr14_75864394_75864554_+	0.0343636	1.39187	0.545188	3.44207	0.593446	0.831001	0.593288
H3ac	chr3_105055326_105055558_+	0.355486	0.959909	0.241709	2.16742	0.708357	0.573104	0.613747
H3ac	chr7_110155741_110155889_-	0	0.501574	0	1.45611	0.185066	0	0.320696
H3ac	chr11_117231191_117231504_-	0.0658728	0.510819	0.294331	0.963914	0.0942387	0.637189	0.303278
H3ac	chr1_135703302_135703479_+	0.232974	0.838791	0.350165	1.66027	0.206326	0.751187	0.536306
H3ac	chr5_136635243_136635425_+	0	0.407873	0	0.78939	0.150493	0.365275	0
H3ac	chr13_81640384_81640549_-	0.124959	0.548775	0	0.896331	0.275479	0.509448	0.365641
H3ac	chr1_157076541_157076758_+	0.0633431	0.342087	0	0.606897	0.133233	0.32338	0.230236
H3ac	chr11_46027153_46027339_-	0.05298	0.504673	0.0476913	0.891684	0.33365	0.134258	0.22144
H3ac	chr2_90663624_90663802_-	0	0.417039	0.026253	0.807129	0.334862	0.115602	0.120626
H3ac	chr13_91014066_91014243_+	0.110356	0.465995	0	0.86242	0.2121	0.232008	0.152495
H3ac	chr18_38173105_38173398_+	0	1.77348	0.0382775	2.50072	0.841325	0.680683	0.48597
H3ac	chr14_77011727_77012051_-	0	0.916456	0.346151	1.55198	0.253609	0.205185	0.439473
H3ac	chr15_102726990_102727152_+	0.254545	1.37468	0.692302	2.21711	0.507219	0.820742	0.585964
H3ac	chr10_91142362_91142559_-	0	0.376817	0	0.668511	0.00772414	0.0435889	0
H3ac	chr7_70271987_70272166_+	0.403149	0.829419	0.280644	1.3669	0.210397	0.247598	0.331446
H3ac	chr1_93784490_93784752_+	0	0.566664	0.428065	1.37089	0.83633	0	0.362313
H3ac	chr4_108143251_108143454_+	0	0.409305	0.331487	1.1627	0.589883	0	0.233808
H3ac	chr1_133031956_133032203_+	0.166949	0.300538	0.252334	0.872484	0.33267	0	0.192158
H3ac	chr7_27586705_27586895_-	0.434067	0.7814	0.781335	1.85868	0.955039	0.349895	0.499611
H3ac	chr11_113656698_113656896_+	0	0.374914	0.566429	2.1768	1.79832	0	0.239712
H3ac	chr11_4094034_4094388_-	0.465947	0.629093	0.633633	1.62338	1.3927	0.187797	0.402229
H3ac	chr11_32614353_32614523_+	0	0.436665	0.329862	0.845112	0.644466	0	0
H3ac	chr8_106584906_106585119_-	0	0.348512	0.52654	1.01175	0.771544	0	0.222831
H3ac	chr5_92113389_92113557_-	0	0	0.423196	0.730969	0.570621	0.197857	0.141259
H3ac	chr12_83559741_83560086_-	0.358577	0.322752	0.68267	1.08803	0.873298	0.578088	0.275148
H3ac	chr16_18306625_18307640_-	0.162508	0.146272	0.331487	0.990821	0.674626	0.392986	0.233808
H3ac	chr11_19861063_19861181_+	0.349461	0.629093	1.66329	3.04384	1.50876	0	1.00557
H3ac	chr8_25152572_25152930_-	0.115185	0.207355	0.469915	0.80262	0.535555	0	0.265157
H3ac	chr16_32009441_32009620_+	0	0	0.313276	0.561834	0.264027	0	0.0883856
H3ac	chr16_44238575_44238800_+	0	0	0.747686	1.59632	0.852127	0	0
H3ac	chr3_51353446_51353609_+	0	0	0.344028	0.881405	0.336071	0	0
H3ac	chr2_29733762_29734199_+	0.471812	0.169869	0.89825	1.15067	0.752123	0.304257	0.325833
H3ac	chr12_55027383_55027578_+	0.211468	0.0271916	0.878691	1.10515	0.842763	0.170462	0.3651
H3ac	chr4_141254448_141254700_+	0.327273	0	1.55768	1.9954	1.41297	0.26381	0.565036
H3ac	chr11_119410274_119410721_+	0.738011	0.332139	1.37996	1.92844	1.71569	0.29745	0.637088
H3ac	chr4_126060934_126061109_+	0.100987	0	0.37893	0.782276	0.508668	0	0.271218
H3ac	chr7_43342756_43342942_-	0.157038	0.0997755	0.472329	0.773063	0.58447	0.11063	0.324207
H3ac	chr4_144248503_144248784_+	0.0733743	0	0.399121	1.02256	0.633572	0	0.0844538
H3ac	chr19_32219883_32220050_-	0.183429	0	0.279823	0.635294	0.451941	0.0442316	0.148195
H3ac	chr4_141211612_141211962_+	0.117818	0	0.293734	0.820966	0.547796	0	0.135609
H3ac	chr11_116807071_116807424_-	0.116817	0.630875	0.317714	2.25412	1.47424	0.941644	0.537825
H3ac	chr11_99203310_99203498_+	0	0.394856	0.298279	1.1463	0.728452	0.353617	0.252463
H3ac	chr12_113049969_113050516_+	0	0.542837	0.410066	1.83854	1.30189	0.364607	0.433849
H3ac	chr19_16587919_16588151_+	0	0.31997	0	0.619263	0.368068	0	0.231229
H3ac	chr3_90383479_90383687_+	0.0247815	0.379195	0.0539197	0.690717	0.40603	0.075862	0.337435
H3ac	chr19_55519278_55520213_+	0.0882061	0.476361	0.239899	0.845112	0.556584	0.142203	0.304576
H3ac	chr2_119009641_119009821_-	0	0.412405	0.107027	0.798161	0.456497	0	0.263684
H3ac	chr11_75483573_75483784_+	0.0651443	0.390906	0.0950217	0.740474	0.409261	0.315071	0.306173
H3ac	chr5_117217603_117217962_+	0	0.413554	0	0.800385	0.457768	0.185181	0.132209
H3ac	chr1_20674235_20675531_+	0.222727	0.286393	0.0432689	1.21941	0.486085	0.307778	0.842323
H3ac	chr15_99420018_99420196_+	0.212359	0.417039	0.035004	1.61426	0.931801	0.373484	0.934003
H3ac	chr4_133185103_133185598_+	0.0833058	0.449897	0.113286	1.4512	0.94066	0.40291	0.95885
H3ac	chr11_118002797_118003340_+	0.785454	0.312478	0.54402	2.03399	1.54932	0.56979	1.25716
H3ac	chr5_77224865_77225043_+	0	0	0.0450052	0.528478	0.316299	0	0.355529
H3ac	chr11_70821606_70821765_-	0	0	0	0.476889	0.353139	0	0.343286
H3ac	chr7_109989107_109989327_-	0	0	0.0284091	0.718345	0.497996	0	0.431482
H3ac	chr19_6349742_6350020_-	0.296664	0	0.201714	1.80878	0.985245	0	0.512191
H3ac	chr2_122233741_122233900_-	0	0	0.122459	0.938332	0.516789	0	0.29851
H3ac	chr7_7095986_7096158_+	0	0.0253875	0	1.31259	0.675398	0.0203427	0.347563
H3ac	chr9_106404258_106404459_-	0	0	0	0.714771	0.408803	0	0.236135
H3ac	chr15_58171741_58171943_-	0.10207	0	0.0462677	1.03721	0.389454	0.100561	0.482985
H3ac	chr3_79331577_79331755_+	0	0	0.09534	0.672608	0.243636	0	0.377749
H3ac	chr12_102337776_102338248_+	0	0	0.158408	0.608767	0.406205	0.140848	0.301672
H3ac	chr17_56006656_56006813_-	0.0375217	0.0248853	0.258952	0.870606	0.619783	0.483931	0.470895
H3ac	chr4_11160038_11160236_-	0	0	0.0708036	0.907002	0.733161	0.447677	0.539353
H3ac	chr4_134548084_134549158_-	0.268766	0.414709	0.417702	1.67213	1.55566	0.866593	1.06063
H3ac	chr19_7270181_7270553_+	0.11085	0.461185	0.301486	2.04552	1.31181	0.740244	1.00157
H3ac	chr2_31237581_31237966_-	0.00973704	0	0.0303444	0.575298	0.355712	0.172676	0.369842
H3ac	chr16_8675381_8675556_-	0.117818	0.14242	0.1709	0.732028	0.667073	0.233394	0.421894
H3ac	chr1_40224186_40224364_+	0.0193054	0.0695065	0.0787591	0.538086	0.605976	0.113208	0.385156
H3ac	chr7_80744208_80744825_-	0	0.367271	0.417288	1.97923	2.31072	0.769623	1.4756
H3ac	chr18_77804946_77805323_-	0.10938	0.295357	0.388387	0.952713	0.779193	0.382069	0.797346
H3ac	chr4_141072637_141073507_-	0.189592	0.682602	0.390526	1.61089	1.5269	0.534897	1.30933
H3ac	chr1_75555500_75555938_+	0.188294	0	0.128029	0.820029	0.562804	0.151781	0
H3ac	chr7_143695129_143695514_-	0.535537	0.192813	0	2.05241	1.70742	0.518027	0.123281
H3ac	chr14_65385660_65386326_+	0.371499	0.222922	0.336796	1.18646	1.02815	0.29946	0.285063
H3ac	chr4_134639068_134639262_-	0.141706	0	0.0180659	0.910868	0.705923	0	0.0815517
H3ac	chr7_112576461_112576935_+	0.608976	0.313219	0.473219	1.2124	1.04012	0.280507	0.200266
H3ac	chr7_60156332_60156760_+	0.529906	0.260162	0.458569	1.06297	1.02392	0.388318	0.110895
H3ac	chr17_24601457_24602093_-	0.389022	0.116719	0.529023	1.46832	1.5073	0.209057	0.0746275
H3ac	chr17_27094967_27095463_+	0.415689	0.299326	0.226115	1.06207	1.11547	0.134032	0.0956917
H3ac	chr13_104430893_104431775_+	0.771428	0.504986	0.623148	1.42936	1.17074	0.232404	0.825133
H3ac	chr2_26464005_26464805_-	0.412364	0.185582	0.299742	0.837	0.855931	0.0831001	0.296644
H3ac	chr5_136028572_136029063_+	0.503907	0.302375	0.456835	1.31672	1.28303	0.135397	0.483331
H3ac	chr6_140575818_140576770_+	0.229954	0.173534	0.265067	1.08573	0.677142	0.0170104	0.07031
H3ac	chr6_94618691_94619310_-	0.466324	0.239848	0.271776	1.16049	0.752224	0.214798	0.230031
H3ac	chr1_134616890_134617152_-	0.0393477	0	0	0.822533	0.632475	0.0140967	0.192479
H3ac	chr4_148569346_148569606_+	0	0.285511	0.647036	2.48658	1.89622	0.255693	0.547651
H3ac	chr11_74864531_74865046_-	0.240212	0.720708	0.108886	1.67381	1.3296	0	0.368645
H3ac	chr8_88672932_88673162_+	0.179288	0.322752	0	0.624648	0.476344	0	0.206361
H3ac	chr11_76456236_76456599_-	0	0.817994	0.154481	2.96837	2.18817	0.183141	1.30752
H3ac	chr1_75410763_75411078_+	0	0.47132	0	0.912184	0.782566	0.211048	0.452029
H3ac	chr19_4092272_4092469_+	0.313982	0.19254	0.0189768	1.18653	0.667173	0.17998	0.401549
H3ac	chr19_4092284_4092464_-	0.343636	0.159174	0.0207691	0.899515	0.703766	0.123111	0.439473
H3ac	chr6_91266771_91266984_+	0.387196	0.348512	0	1.68626	1.4145	0	0.668494
H3ac	chr2_29065908_29066372_+	1.06646	0.959909	0.241709	1.70297	1.53477	1.00293	1.02291
H3ac	chr19_46978071_46978253_-	0.352447	0.489448	0.184868	1.21698	1.06558	0.475872	0.588217
H3ac	chr5_73146186_73146377_-	0.309453	0.388654	0.0959827	0.846218	0.932114	0.403122	0.496995
H3ac	chr2_69827033_69827211_+	1.15832	0.938338	0.299285	0.830869	0.205167	0.0933709	0.547327
H3ac	chr3_79438043_79438224_+	1.02521	0.820254	0.354074	0.793752	0.151325	0	0.524454
H3ac	chr16_11297812_11298064_+	0.981818	0.883726	0.667577	0.855173	0.124217	0	0.452029
H3ac	chr5_24683355_24683528_+	0.953442	0.858185	0.358262	0.852311	0	0	0.274353
H3ac	chr10_98860815_98861095_+	0.473376	0.589887	0.200273	0.256552	0.0668442	0	0.233078
H3ac	chr14_55963888_55964052_+	0.502882	0.60352	0.165266	0.337898	0.0835055	0	0.385879
H3ac	chr17_36236964_36237316_+	0.702892	0.843556	0.255506	0.551003	0.233436	0	0.269676
H3ac	chr7_27248442_27248624_+	0.906293	0.838407	0.267031	0.43855	0.158227	0.0365275	0.223644
H3ac	chr1_81287675_81287868_+	1.0683	1.15388	0.920081	0.930499	0	0.375771	0.51917
H3ac	chr6_95746864_95747016_+	1.35646	0.97675	0.737849	0.945191	0	0.437369	0.312257
H3ac	chr11_118986055_118986247_+	0.644318	0.77326	0.292065	0.374138	0	0	0
H3ac	chr11_53318516_53318745_-	0.900357	0.994095	0.521647	0.66223	0.366863	0.353378	0.078587
H3ac	chr18_90578080_90578258_-	0.46333	0.417039	0	0.403565	0	0	0
H3ac	chr2_156194074_156194273_-	0.828871	0.74606	0.12211	0.884395	0	0	0
H3ac	chr6_41268779_41268974_+	0.352447	0.507576	0	0.368382	0	0.0227282	0
H3ac	chr19_3206572_3206747_-	0.559636	0.636283	0.128175	0.513104	0	0	0.0193727
H3ac	chr5_92279606_92279786_+	0.582775	0.618608	0.124348	0.429779	0.0979733	0.098894	0.137547
H3ac	chr3_87890443_87890728_-	0.578756	0.520933	0.19676	0.540109	0.192209	0.466527	0
H3ac	chr14_47628549_47628727_-	0.92666	0.625559	0.236277	0.807129	0.153875	0.746967	0.266646
H3ac	chr1_191262927_191263100_-	0.715081	0.490391	0.0984947	0.491024	0.18471	0.622164	0.0587899
H3ac	chr2_91033134_91033302_-	1.22727	0.883726	0.158616	0.665134	0	0.395715	0
H3ac	chr3_97623906_97624087_-	1.36695	0.920157	0.309815	0.826825	0.170241	0.734586	0.0655567
H3ac	chr9_109931064_109931283_-	1.88294	0.677927	0	1.44872	0.0312669	0.607124	0.0788096
H3ac	chr18_67984759_67985351_+	2.43796	1.50472	0	1.94147	0.370133	0.44919	0.320696
H3ac	chr8_108974769_108974970_-	1.02578	0.738637	0.065872	0.768379	0.0454226	0.347284	0.0590337
H3ac	chr10_24444468_24444882_-	1.69328	0.896533	0.270901	1.04108	0.66159	0	0.22929
H3ac	chr12_100319354_100320037_-	1.02638	0.65212	0.328413	0.8414	0.641635	0.292006	0.416952
H3ac	chr17_65556636_65556797_+	0.811067	0.550362	0.1161	0.594903	0.431701	0.02294	0.187286
H3ac	chr11_96895735_96895909_+	0.710972	0.530236	0.322279	0.619263	0.314825	0.127356	0.0909254
H3ac	chr2_175079019_175079207_-	0.629303	0.359601	0.163107	0.415018	0.188704	0.0884044	0.0360662
H3ac	chr9_88534800_88534974_-	0.592476	0.426626	0	0.206421	0.0262354	0	0.0909254
H3ac	chr16_43350294_43351640_+	0.735269	0.551508	0.124985	0.320213	0.244188	0.148173	0.0705246
H3ac	chrX_166494454_166494631_-	1.16487	0.838791	0	0.48637	0.309489	0	0
H3ac	chr11_50174071_50174363_-	1.05915	1.04867	0.0960214	0.86103	0.480658	0.277709	0.402611
H3ac	chr11_98151313_98151528_-	1.53438	1.38108	0.0869403	0.99324	0.679437	0.30921	0.662275
H3ac	chr16_32697424_32697997_+	0.647691	0.647757	0.15602	0.396991	0.292779	0.0580105	0.165665
H3ac	chr15_100734726_100734901_+	1.24245	1.27257	0.0337302	0.820966	0.440733	0.096479	0.0301353
H3ac	chr1_78531573_78531739_+	0.745235	0.894373	0	0.504861	0.346498	0.0200241	0.0880339
H3ac	chr5_121200614_121200793_-	0.460741	0.414709	0.148569	0.824503	0.0765078	0.185699	0.702665
H3ac	chr6_124787537_124787719_-	0.67972	0.407873	0.393699	0.78939	0.300987	0.365275	0.782358
H3ac	chr2_26142578_26142757_+	1.67881	0.829419	0.374813	1.63391	0.306031	0.371397	1.07458
H3ac	chr11_70289883_70290268_-	0.642644	0.385626	0.426076	0.692722	0.142285	0.0287793	0.493123
H3ac	chr3_86033425_86033547_+	1.01401	0.608467	0.459643	1.17762	0.449013	0	0.778083
H3ac	chr15_12203269_12203538_-	1.14971	0.689898	0.27795	0.961354	0.458194	0.617845	0.617549
H3ac	chr1_138349049_138349276_+	2.1799	0.981052	0	1.58226	0.84462	0.585728	0.836354
H3ac	chr11_43433891_43434053_+	55.7454	0.458228	0	41.6818	0.676292	2.8726	4.39473
H3ac	chr8_75109103_75109264_-	27.4055	0.461074	1.0449	22.5319	0.170123	1.23876	0.589603
H3ac	chr17_56219131_56219302_+	15.6746	0	0.327933	12.6025	0.160174	0.777545	1.11025
H3ac	chr9_57910400_57910606_-	15.6138	0	0.272216	12.9023	0.531841	0.322719	0.69121
H3ac	chr17_34952908_34953069_-	19.2095	1.8443	0.0497573	11.0057	0	1.65168	1.17921
H3ac	chr17_62938585_62938763_-	0.694995	0	0	0.403565	0.0246595	0.0311236	0.0222205
H3ac	chr1_36470711_36471256_-	7.03666	0.272415	0.102893	4.23099	0.351796	0.365945	0.696706
H3ac	chr3_95819968_95820189_-	8.26838	1.00769	0.12687	5.52573	0.508789	1.80489	1.08513
H3ac	chr4_134187526_134187698_+	3.59619	0.431587	0	2.30051	0.10798	0	0.356224
H3ac	chr7_45396300_45396476_+	5.97459	0.843556	0	3.89104	0.233436	0.0188864	0.539353
H3ac	chr12_17348619_17348993_+	35.1722	0.198484	0.299874	22.6981	0.585878	5.68813	11.5485
H3ac	chr15_38384979_38385502_+	19.7114	1.27743	0.107221	14.1014	0.576076	3.17782	4.90058
H3ac	chr2_180710732_180710848_+	46.9241	0	0	31.5824	0.236119	9.74277	10.6383
H3ac	chr3_86671753_86671928_-	5.82807	0.0848377	0.424961	3.66812	0.643195	0.778767	1.43745
H3ac	chr9_65890474_65890731_+	39.1505	0.288844	0.872786	24.3175	1.06575	4.13884	8.77236
H3ac	chr17_27821018_27821569_+	3.29292	0.538896	0.305317	2.08594	0.347965	0.482614	1.03368
H3ac	chr17_33799140_33799334_-	3.40094	0.382644	0.289054	1.85141	0.423554	0.342681	0.97862
H3ac	chr1_171087380_171087658_+	0.593329	0.267025	0.067238	0.516795	0.0985245	0	0.0853652
H3ac	chr8_4382358_4382536_-	0.488703	0.244928	0.0675078	0.461217	0.087196	0.0311236	0.0266646
H3ac	chr12_32819576_32819778_-	5.10351	1.46996	0	4.62301	0.813559	0	0.234966
H3ac	chr2_121480776_121481084_+	3.28016	1.02432	0.509786	2.99422	0.044464	0.377728	0.308202
H3ac	chrY_90828260_90828524_-	1.72173	0.187457	0.0657462	1.44003	0.0864577	0	0
H3ac	chr8_71672440_71672865_+	1.74648	0.698663	0.395834	1.35218	0.19334	0.156424	0
H3ac	chr10_80751192_80751392_-	3.29891	1.23722	0.0700956	2.51421	0.136949	0	0.474631
H3ac	chr3_95433262_95433619_-	2.54118	0.623806	0.0863923	1.98456	0.132639	0.372437	0.15954
H3ac	chr11_102284178_102284373_-	1.90322	0.761364	0.479457	1.23379	0.140461	0.340923	0.486801
H3ac	chr16_50991884_50992198_+	0.919282	0.472821	0	0.457545	0	0	0.151156
H3ac	chr8_105854285_105854489_-	3.03208	1.4747	0.0937107	1.76065	0.0895092	0.360186	0.515734
H3ac	chr2_72672289_72672468_+	2.07334	0.881257	0.167248	1.02125	0.170017	0.417822	0
H3ac	chr18_66453288_66453489_+	2.25672	1.10795	0.0929958	1.42954	0.136268	0.330747	0
H3ac	chr2_119525181_119525536_-	1.85854	0.954051	0.301016	1.23078	0.420375	0.321969	0.183992
H3ac	chr11_67024628_67024891_-	3.80657	0.817691	0.0248755	2.08493	0.654432	0.369334	0.390533
H3ac	chr13_35906516_35906817_+	1.50698	0.493242	0.186301	0.974499	0.30332	0.220864	0
H3ac	chr9_110414567_110414746_-	1.0046	0.483828	0.631526	0.888615	0.119946	0.209506	0.537428
H3ac	chr11_108348679_108349079_+	1.23709	0.556747	0.420574	1.07752	0.479322	0.1662	0.711946
H3ac	chr4_117292805_117293074_-	0.843122	0	0.231625	0.667607	0.220612	0	0.352885
H3ac	chr12_79640736_79640915_-	1.32987	0.271207	0.410331	0.851309	0.147198	0.15491	0.0530314
H3ac	chr17_29949888_29950137_-	1.22765	0.30757	0.525482	0.72123	0.142636	0.0559404	0.042033
H3ac	chr10_88344394_88344606_-	0.590017	0	0.193975	0.338842	0	0	0.132294
H3ac	chr3_51357741_51357997_+	2.43315	0	0.933043	1.63101	0.106991	0.259688	0.185403
H3ac	chr4_134877397_134877524_-	1.62348	0	0.408097	0.777736	0	0	0
H3ac	chr10_128332854_128333039_-	1.1145	0.401259	0.606232	1.26196	0.148053	0	0
H3ac	chr4_123701450_123701739_+	0.570745	0.197233	0.309772	0.51266	0.189549	0.0328621	0
H3ac	chr8_114717518_114718087_+	0.724716	0.260924	0.394211	0.631235	0.240684	0.233673	0.0834149
H3ac	chr11_77663359_77663790_+	0.350812	0.439197	0.500249	0.535194	0.156658	0.505156	0
H3ac	chr11_79165290_79165596_+	0.451444	0.749828	0.767387	0.718932	0.254287	0.524869	0.0348993
H3ac	chr14_70227482_70227955_-	0.523083	0.941644	0.829885	0.91122	0.405346	0.42165	0
H3ac	chr11_96853074_96853258_-	0.672332	0.40344	0.201702	0.810841	0.148858	0.451631	0
H3ac	chr15_79841902_79842083_-	1.10983	0.799747	0.709132	1.26435	0.628419	0.685614	0.422252
H3ac	chr8_90901168_90901358_-	0.6511	0.7814	0.309896	0.798161	0.288314	0	0
H3ac	chr8_94788443_94788658_-	1.34258	1.72635	0.521642	2.3388	0.254789	0	0
H3ac	chr4_98855238_98855454_+	0.381818	0.360855	0.259613	0.665134	0.0200589	0.0478766	0.0183114
H3ac	chr6_47767286_47767413_-	3.19943	2.99757	2.97961	4.50581	1.09311	1.15518	0.576359
H3ac	chr14_120836095_120836480_+	0.841617	0.612035	0.51967	0.964013	0.125476	0.0289805	0.246313
H3ac	chrX_103271786_103271965_+	0.460741	0.414709	0.481103	0.682227	0.111011	0	0.0883856
H3ac	chr15_102053196_102053378_+	0.453147	0.407873	0.616225	0.425056	0.300987	0	0
H3ac	chr18_24784278_24784449_-	0.482297	0.434111	0.558037	0.480097	0.320349	0	0.138781
H3ac	chr12_54718751_54718951_-	1.34018	1.48466	1.12153	1.07752	0.205424	0	0
H3ac	chr1_72970166_72970463_+	0.694215	0.499885	0.566429	0.483734	0.0922216	0	0.159808
H3ac	chr6_5968527_5969373_+	0.584913	0.526475	0.795411	0.509465	0.259005	0.0785816	0.39272
H3ac	chr19_10681484_10681803_+	0.51707	0.698116	1.07071	0.487904	0	0.0260502	0.297574
H3ac	chr7_142292117_142292287_-	0.606417	0.6446	1.19575	0.422556	0.129778	0.0651765	0.272547
H3ac	chr10_119577991_119578136_+	0.853166	0.511952	0.773469	0.495411	0.188895	0	0.327331
H3ac	chr10_61605623_61605802_-	1.01363	0.414709	0.971157	0.538902	0.24695	0.0814467	0.422707
H3ac	chr11_94962011_94962180_+	0.976008	0.878497	1.0618	0.53132	0.32414	0	0.280847
H3ac	chr7_29117438_29117890_-	0.638616	0.492697	0.744378	0.317852	0.242388	0	0
H3ac	chr15_82266683_82266845_-	1.78182	0.945096	2.27306	0.471137	0.346599	0.0256482	0
H3ac	chr3_89121941_89122129_-	0.658027	0.394856	0.894838	0.479004	0.108458	0	0
H3ac	chr7_68283129_68283368_-	0.690148	0.310598	0.703889	0.300563	0.114602	0	0
H3ac	chr2_166204573_166204783_+	2.74909	1.76745	1.13488	1.36828	0.260855	0	0.678044
H3ac	chr9_46002647_46002830_+	1.12668	0.473252	0.465052	0.519466	0.0700247	0.0908198	0.259361
H3ac	chr7_34466924_34467099_-	2.00291	0.848377	0.665523	0.462608	0	0.0633144	0
H3ac	chr17_29518234_29518549_-	1.83273	0.54791	0.710142	0.609071	0.122561	0	0.188345
H3ac	chr4_21725004_21725182_-	1.38999	0.417039	0.378044	0.403565	0.0219822	0.0373484	0
H3ac	chr5_125365818_125366000_-	1.17063	0.441863	0.308113	0.394695	0.0916452	0	0.105203
H3ac	chr15_38631277_38631565_-	1.14897	0.960258	0.813462	0.579914	0.415568	0.313515	0.338278
H3ac	chr8_109771299_109771475_-	1.65538	1.3286	0.987828	0.624112	0.198853	0.0775336	0.043369
H3ac	chr9_119175263_119175477_+	0.79413	0.346883	0.430494	0.279729	0.0799728	0.0207103	0.0138619
H3ac	chr1_90923891_90924074_+	1.35201	0.811289	0.656633	0.588808	0.149671	0	0
H3ac	chr4_132426453_132426628_+	0.706909	0.424188	0.427249	0.239448	0.156513	0	0
H3ac	chr10_11276314_11276494_+	0.725454	0.48114	0.311536	0.133027	0	0.123111	0
H3ac	chr12_9193793_9193974_+	1.8226	1.23038	0.929445	0.396876	0.30265	0	0.262227
H3ac	chr15_74911286_74911443_+	1.63652	0.985045	0.71435	0.0991347	0.0811152	0.062019	0.194307
H3ac	chr1_178386124_178386391_+	1.85332	1.1121	0.840097	0	0.205167	0	0
H3ac	chr6_35172110_35172286_+	1.40578	0.927912	0.657146	0.0799295	0.155624	0	0
H3ac	chr4_127238732_127238912_-	0.687273	0.412405	0.532578	0.249425	0	0.369334	0
H3ac	chr13_42596230_42596651_+	1.31531	0.603425	0.869287	0.76214	0.157587	0.710595	0
H3ac	chr14_101620134_101620313_+	1.23084	0.829419	0.71606	0.601965	0.203292	0.663209	0.0378795
H3ac	chr19_38997018_38997206_-	0.877369	0.394856	0.944551	0.509465	0.166503	0.353617	0
H3ac	chr3_28370405_28372424_+	0.694421	0.404439	0.69436	0.391372	0.108528	0.296345	0.0940328
H3ac	chr10_79892554_79892860_-	1.28021	0.824038	1.36526	0.952822	0.148122	0.368815	0.320598
H3ac	chr5_120475782_120475959_-	0.742604	0.445608	0.633633	0.405845	0.0268654	0.117373	0.106144
H3ac	chr11_51610177_51610338_+	0.806798	0.922149	0	1.06339	0.379917	0.0929069	1.2242
H3ac	chr11_52348517_52348721_+	0.336898	0.727774	0.0183256	0.428373	0.223773	0.141216	0.562267
H3ac	chr16_44063672_44063848_+	0.632603	1.34969	0.0814242	1.02038	0.422778	0.314773	0.87083
H3ac	chr16_31602995_31603219_-	0.762662	0.994192	0.132274	1.15849	0.301521	0.296786	0.520893
H3ac	chr19_18749006_18749188_-	0.453147	0.815747	0.023701	0.78939	0.158854	0.0471814	0.260786
H3ac	chr12_4785521_4785863_+	0.723445	0.651166	0.0729303	0.681138	0.176065	0.129591	0.34943
H3ac	chrX_94213642_94213887_+	1.00987	0.908975	0.0295641	1.24727	0	0	0.484317
H3ac	chr10_93933683_93933859_-	0.702892	0.843556	0.110991	1.75958	0.233436	0.188864	0.539353
H3ac	chr1_133751168_133752399_-	0.502474	0.663333	0.136661	0.933674	0.178	0.270025	0.347009
H3ac	chr11_79583883_79584072_-	0.654545	0.785534	0.0475482	1.14023	0.442005	0	0.292982
H3ac	chr13_64098122_64098314_-	0.859091	0.77326	0	1.12241	0.427966	0	0.494407
H3ac	chr2_32715398_32715581_+	0.676006	0.811289	0	1.17762	0.449013	0.363279	0.518722
H3ac	chr10_66904326_66904744_+	0.834428	0.724024	0.0447181	1.20297	0.316785	0.159043	0.399342
H3ac	chr15_83491635_83491817_+	1.58601	1.63149	0.480293	2.44642	0.782566	0.821869	1.12006
H3ac	chr15_90748451_90748630_+	0.691112	1.06442	0.650651	0.80262	0.742126	0	0.282834
H3ac	chr5_114661874_114662157_+	0.364279	0.655768	0.307296	0.600736	0.492717	0.0234912	0.24419
H3ac	chr13_52175233_52175550_+	0.260166	0.70252	0.176897	0.547634	0.518419	0	0.449177
H3ac	chr6_113417411_113417846_-	0.663573	1.19455	0.386734	1.15596	0.629651	0.152828	0.763773
H3ac	chr15_100590861_100591038_+	0.465947	0.768891	0.607231	0.81169	0.518395	0.0375594	0.849151
H3ac	chr16_42999807_43000031_+	0.736363	0.662794	0.500683	0.64138	0.244552	0	0.847555
H3ac	chr15_77400957_77401346_-	0.556532	0.477076	0.166465	0.467248	0.436547	0	0.732078
H3ac	chr9_50997895_50998060_-	0.58314	0.562371	0.289026	0.599458	0.663995	0	1.15062
H3ac	chr10_14516113_14516610_-	0.414853	0.896173	0.22566	0.722681	0.771544	0.133763	0.954991
H3ac	chr8_33969848_33970101_-	0.325979	0.880233	0.187135	0.567862	0.360867	0	0.750404
H3ac	chr2_60652118_60652299_-	0.592345	0.820254	0.0560907	0.332027	0.983612	0.0408104	0.688346
H3ac	chr18_67300353_67300530_-	0.815408	0.838791	0.213611	0.44274	1.13217	0.156497	0.72956
H3ac	chr2_115937263_115938476_-	0.577921	0.611978	0.138689	0.296103	0.760953	0.0109613	0.430415
H3ac	chr4_116285636_116286055_+	0.885745	1.063	0.133834	0.514328	1.37276	0.158664	0.226554
H3ac	chr10_53550673_53550984_+	0.619697	0.506556	0.0112694	0.290762	1.07022	0.0237514	0.263563
H3ac	chr15_95975085_95975413_+	1.00576	0.90528	0.170965	0.657023	1.75362	0.202683	0.434113
H3ac	chr10_41270447_41271175_-	0.623077	0.713779	0.231084	0.296021	1.05345	0.0913188	0.456376
H3ac	chr13_55291986_55292447_+	0.983948	1.12718	0.121641	0.311647	2.25773	0.144208	0.411827
H3ac	chr9_14551747_14553626_-	0.526702	0.632106	0.23875	0.344072	1.10784	0.247664	0.303117
H3ac	chr1_90774755_90775098_-	1.20223	1.51496	0.163488	0	2.47546	0.193819	0.415129
H3ac	chr8_91010258_91010501_+	0.509091	0.644914	0.133653	0.0529644	1.14147	0	0.0882892
H3ac	chr5_140273424_140273838_-	0.796838	1.25515	0.406351	1.04108	1.78629	0.802899	0.917161
H3ac	chr10_14456341_14457188_-	0.194741	0.361524	0.0033103	0.169621	0.711424	0.156978	0.224147
H3ac	chr11_53757143_53757382_+	0.345074	0.46825	0.0473999	0.438321	1.11647	0.223852	0.433783
H3ac	chr6_8712066_8713341_-	0.226396	0.407554	0.0879631	0.338045	0.751877	0.208565	0.335033
H3ac	chr13_61812432_61813535_+	0.338	0.510876	0.181175	0.448814	0.847326	0.0774709	0.444652
H3ac	chr3_95262369_95262925_-	0.519163	0.801075	0.100857	0.718193	1.23156	0.119568	0.341461
H3ac	chr4_152277783_152277957_+	0.308934	0.509581	0.085941	0.57503	0.933982	0	0.244633
H3ac	chr6_8742858_8743154_-	0.278624	0.501574	0	0.728053	1.1104	0	0.160348
H3ac	chrX_7800583_7801176_+	0.48677	0.500728	0	0.242275	0.831394	0.112108	0.480233
H3ac	chr19_37585047_37585322_+	0.299901	0.269938	0	0.261216	0.597596	0	0.345186
H3ac	chr6_29346735_29346957_+	0.260049	0.445844	0	0.323579	0.690843	0.0896111	0.426214
H3ac	chr6_71604903_71605076_-	0.52969	0.623051	0	0.553638	0.865801	0.281804	0.477569
H3ac	chr10_56043157_56043667_-	0.646845	0.582219	0	0.70426	1.18152	0.260706	0.372259
H3ac	chr15_100165001_100166105_+	1.86759	2.08444	0.609527	1.82189	2.75387	1.26457	1.24677
H3ac	chr10_56931074_56931334_+	0.634405	0.571023	0	0.276287	0.632072	0.255693	0.3651
H3ac	chr12_100575256_100575634_-	0.654545	0.589151	0	0.380077	0.507219	0.175873	0.376691
H3ac	chr3_131198379_131198558_-	0.788945	0.531582	0.0522127	0.513214	0.69897	0.297278	0.482448
H3ac	chr15_39791323_39791517_+	0.850234	0.765288	0.289054	0.800218	0.564738	0.342681	0.524261
H3ac	chr3_95510025_95510323_+	0.691885	0.747312	0.188176	0.723166	0.551473	0.29745	0.477816
H3ac	chr11_82815106_82815308_+	0.612421	0.73498	0	0.755685	0.516707	0.0411387	0.156644
H3ac	chr4_150011255_150011718_-	0.759383	0.737942	0	0.775751	0.634189	0.189212	0.0585997
H3ac	chr16_55875571_55875743_-	0.735222	0.927912	0.108675	0.696071	0.676783	0.0322093	0.482909
H3ac	chr6_29982618_29982787_+	0.732006	0.878497	0	0.425056	0.648279	0.0231396	0.561693
H3ac	chr15_98876047_98876409_+	0.512607	0.644485	0	0.793752	0.56821	0.0472406	0.415193
H3ac	chr17_47320807_47320996_-	0.654545	0.785534	0.0593402	0.760154	1.04342	0	0.502255
H3ac	chr2_180183734_180184017_-	1.45711	1.04923	0	1.26916	1.25819	0	0
H3ac	chr8_128464848_128465180_+	0.993647	0.894373	0.33781	1.08185	1.23749	0.200241	0.285922
H3ac	chr2_103701389_103702255_+	1.04757	0.685755	0.323767	1.3272	0.948839	0.153534	0.219229
H3ac	chr9_75333373_75334168_+	0.466827	0.18675	0.0806131	0.451789	0.447884	0	0.059702
H3ac	chr10_45374716_45375625_+	0.725832	0.571651	0.185071	0.513668	0.602636	0.219406	0.104429
H3ac	chr16_94473848_94474126_-	0.741661	0.56372	0.067238	0.401196	0.490682	0.0217397	0.053461
H3ac	chr18_62214180_62214355_-	0.706909	0.424188	0	0.410483	0.313026	0	0
H3ac	chr2_135453470_135453738_-	0.923202	0.830966	0	0.804118	0.715405	0	0.354202
H3ac	chr10_96553755_96553931_-	0.556456	0.421778	0.10355	0.514723	0.39487	0	0.140967
H3ac	chr4_116717062_116717258_-	1.05195	0.757479	0.213386	0.733005	0.726668	0	0.484317
H3ac	chr1_37654626_37654801_+	0.706909	0.565585	0.236397	0.353471	0.46954	0	0
H3ac	chr1_151240226_151240725_-	0.41319	0.44629	0.224755	0.308479	0.603783	0	0
H3ac	chr2_91497540_91498339_+	0.57287	0.562089	0.280733	0.455521	0.642119	0.0166408	0.179558
H3ac	chr10_5220776_5220958_+	0.519786	0.815747	0.0440161	0.52626	0.703778	0	0.177373
H3ac	chr19_55072947_55073330_-	0.646	0.969099	0.0681046	0.76586	1.21574	0.347154	0
H3ac	chr2_91224601_91224818_-	0.650322	1.02626	0.098517	0.662069	0.856024	0.426119	0
H3ac	chr11_103107850_103108092_-	0	0.613496	0.0289651	0.333941	0.811131	0.0915704	0.457633
H3ac	chr14_99238569_99238792_+	0	0.665767	0.125732	0.322128	0.736945	0	0.425678
H3ac	chr5_110217278_110217456_-	0	0.834078	0.120525	0.588532	0.844915	0.0572958	0.610863
H3ac	chr18_80264602_80264780_-	0	0.500447	0	0.403565	0.502018	0	0.266646
H3ac	chr2_114571965_114572133_-	0	1.32559	0	0.855173	1.30428	0	0.565036
H3ac	chr17_6902446_6902602_+	0	0.713779	0.0513521	0.230239	0.67304	0.213077	0.30425
H3ac	chr8_127973094_127973269_+	0	1.37861	0	0.469123	1.01708	0.417875	0.59946
H3ac	chr15_57863318_57863560_-	0	1.53374	0.231721	1.18735	1.58453	0.549422	0.980642
H3ac	chr3_152140305_152140531_-	0	1.14963	0.355647	0.753231	1.25436	0.572794	0.785967
H3ac	chr3_129486302_129486498_-	0	0.550675	0.0357631	0.412316	0.241835	0.0666377	0.195072
H3ac	chr11_116278207_116278416_+	0	0.710363	0.0447181	0.730375	0.458681	0.134946	0.227096
H3ac	chr15_58169010_58169402_+	0	0.946849	0.154056	0.733005	0.562469	0.229622	0.289245
H3ac	chr11_20534970_20535093_-	0	1.20704	0.149346	1.46005	1.45538	0	0.49613
H3ac	chr12_71099322_71099567_-	0.021039	0.706981	0.16637	0.621383	0.714984	0.12566	0.229243
H3ac	chr10_42491617_42491786_+	0	0.878497	0	0.850113	0.972419	0	0
H3ac	chr1_9773946_9774124_+	0	0.417039	0	0.403565	0.500095	0	0.0666616
H3ac	chr2_166886699_166887570_+	0.142031	0.9375	0.241431	0.509504	1.04849	0.0205808	0.30095
H3ac	chr13_97934777_97935560_-	0.0526646	0.568835	0.214852	0.275228	0.55969	0	0.181851
H3ac	chr2_60748558_60748885_-	0	1.13506	0.341876	0.456253	1.25641	0	0.145147
H3ac	chr2_5065279_5065462_-	0	0.811289	0.175102	0.252346	0.67352	0	0
H3ac	chr18_89085118_89085282_+	0	1.35792	0	0.438015	1.5031	0	0
H3ac	chr2_71326294_71326472_+	0	0.834078	0.0918856	0.440252	0.936075	0	0.0222205
H3ac	chr12_112561808_112561982_-	0	0.426626	0	0	0.524709	0	0
H3ac	chr14_26953760_26953939_+	0	0.414709	0	0	0.459047	0	0
H3ac	chr11_32586813_32587086_+	0	0.688853	0.0356612	0.120376	0.772254	0.0811723	0.173857
H3ac	chr9_31360990_31361123_+	0	1.39536	0	0	1.54454	0	0.297388
H3ac	chr15_43500144_43501348_+	0.171247	1.17145	0.00698627	0.43057	1.52418	0.27608	0.315369
H3ac	chr12_59023567_59023745_+	0	0.417039	0	0	0.615501	0	0.0533293
H3ac	chr15_89232609_89232863_-	0.162348	0.935219	0.323139	0.282813	1.27154	0.183213	0.280294
H3ac	chr11_46112949_46113622_+	0.0612724	0.992714	0.166646	0.320213	1.38373	0.0987817	0.282098
H3ac	chr1_58647634_58647734_+	0	1.05163	0.112153	0.143669	1.54068	0	0.276868
H3ac	chr18_35415341_35417437_-	0.177064	0.779163	0.240786	0.548355	1.03234	0.380611	0.317024
H3ac	chr11_120475865_120476043_-	0	0.89516	0.0370631	0.403565	1.30276	0	0.126455
H3ac	chr18_67411887_67412347_-	0.0149407	0.645504	0.0416929	0.394462	1.04366	0.00903262	0.171968
H3ac	chr17_94854919_94855119_+	0.0570682	0.575306	0.0467304	0.359173	0.609423	0.0554001	0.1414
H3ac	chr3_122939857_122941985_-	0.0968899	0.523259	0.0790552	0.371325	0.656429	0.0937219	0.156128
H3ac	chr19_8849751_8849957_-	0.218374	0.720708	0.112483	0.422719	0.811964	0.20452	0.322041
H3ac	chrX_35980429_35980614_+	0	0.802519	0	0.388295	1.03637	0	0.256557
H3ac	chr14_121396968_121397144_-	0.0195248	0.893177	0.0167693	0	0.729779	0.120663	0.550668
H3ac	chr1_136694345_136694524_-	0.0255967	0.495399	0	0.0364827	0.391243	0.0684536	0.290613
H3ac	chr4_132631719_132631900_+	0.0325464	0.820254	0.0344239	0.0264584	0.756624	0	0.524454
H3ac	chr8_126576410_126576591_+	0	0.841839	0	0.0431894	0.771757	0.0193312	0.603812
H3ac	chr7_118459447_118459625_+	0.0614263	0.53836	0.0555947	0.0237391	0.609279	0.0554069	0.313108
H3ac	chr4_109219925_109220105_+	0	0.47132	0.0817782	0.0498851	0.516638	0.026381	0.31642
H3ac	chr9_123585156_123585284_+	0	0.579945	0	0	0.641949	0	0.370805
H3ac	chr19_40324832_40325452_-	0	0.718384	0.180892	0.115862	0.795188	0	0.45932
H3ac	chr9_110359063_110359242_-	0	0.829419	0.348085	0.167213	0.832544	0.0675267	0.397735
H3ac	chr12_55787516_55787649_-	0	1.39536	0	0	1.13266	0	0.654253
H3ac	chr11_116308746_116308908_-	0	0.916456	0	0	0.676292	0	0.292982
H3ac	chr11_17238802_17238979_+	0	1.25819	0.019801	0.0213603	0.950291	0.111715	0.412543
H3ac	chr10_70196469_70196780_-	0.0418714	0.716074	0.199817	0.117528	0.533313	0.0231263	0.32174
H3ac	chr1_133837477_133837652_-	0.0628363	0.890796	0.12655	0.0904206	0.591904	0	0.337848
H3ac	chr10_128540764_128541047_+	0.145711	1.1554	0.214663	0.399593	1.01393	0.0727108	0.503142
H3ac	chr14_120953303_120953480_+	0.116487	0.838791	0.122201	0.238353	0.773723	0	0.268153
H3ac	chr14_46791290_46791467_+	0	0.489295	0.0792041	0	0.473528	0.0288918	0.11697
H3ac	chr9_109834703_109834880_+	0	0.838791	0.0176009	0.0450939	0.851096	0	0.268153
H3ac	chr12_78834146_78834472_-	0	0.924229	0.0101185	0.0129618	0.84512	0.0119957	0.299749
H3ac	chr13_63063295_63063469_-	0	0.853253	0	0	0.736714	0	0.272776
H3ac	chr18_31578736_31579493_-	0.279176	1.18219	0.300424	0.284681	1.04928	0.175641	0.438892
H3ac	chr4_87104425_87104677_+	0	0.883726	0	0	0.706483	0	0.188345
H3ac	chr10_126923045_126923236_+	0.386816	0.971636	0.149388	0.216256	0.858193	0	0.207081
H3ac	chr11_71980308_71980537_-	0.360143	0.972484	0	0.313688	1.07646	0	0.207262
H3ac	chr10_7069079_7069326_+	0.500846	0.901615	0.0259675	0.0306135	0.776229	0	0.192158
H3ac	chrX_101611053_101611288_+	0.292456	0.63177	0.0894838	0	0.50506	0	0.134647
H3ac	chr17_30505876_30506267_+	0.580051	1.17077	0.382448	0.39806	1.10914	0.396727	0.728333
H3ac	chr11_4525496_4525676_+	0.310661	0.856534	0.103845	0.0210042	0.84687	0.118807	0.361607
H3ac	chr9_66532435_66532664_-	0.189549	0.577346	0.0387362	0	0.523683	0.0836358	0.141075
H3ac	chr15_102049676_102049871_-	0.172562	1.52273	0.0642201	0.438935	1.29609	0.411949	0.201113
H3ac	chr2_120762785_120762959_-	0.372414	1.22386	0.170664	0.412842	1.08983	0.29359	0.317954
H3ac	chr2_71841328_71841478_+	0	2.47443	0	0	2.19118	0	0.31642
H3ac	chr5_109880196_109880386_+	0	0.846516	0	0	0.742408	0	0
H3ac	chr12_3520334_3520508_+	0.0355486	0.675492	0	0	0.497349	0.0382069	0.0227314
H3ac	chr4_137390869_137391047_+	0	0.834078	0	0	0.615501	0	0
H3ac	chr2_34590356_34590578_-	0.0557248	0.702204	0	0.0170305	0.567537	0.0898379	0.106899
H3ac	chr8_110857294_110857512_+	0.0813046	1.0565	0.049609	0.186726	0.82428	0.187482	0.216533
H3ac	chr12_99177335_99177511_-	0.0234297	0.548177	0	0.0214816	0.315899	0.0188864	0.148973
H3ac	chr6_149433221_149433379_-	0.287089	1.37033	0.366745	0.340987	0.936107	0.294532	0.450599
H3ac	chr13_17516980_17517199_+	0	1.01689	0.0170705	0	0.650352	0.0607124	0.216726
H3ac	chrX_93778349_93778529_+	0.0254545	0.854268	0.077884	0	0.511001	0.0767825	0.190923
H3ac	chr19_59813473_59813686_+	0.116159	0.55181	0.0202515	0	0.345052	0	0
H3ac	chr5_53506520_53506701_+	0	0.820254	0	0	0.475593	0.0524705	0
H3ac	chr16_91390370_91390566_+	0	1.8937	0.0953682	0.0261788	1.11795	0	0
H3ac	chrX_145992874_145993026_+	0	0.523259	0.0230578	0	0.270294	0	0
H3ac	chr10_107678492_107678669_+	0.698921	0.545214	0.0377956	0.608767	0.694443	0.235093	0.61237
H3ac	chr15_89348907_89349142_+	0.877369	0.315885	0.0298279	0.687777	0.931595	0	0.718777
H3ac	chr10_5809597_5809772_-	0.681662	0.72516	0.228884	0.489159	1.06291	0.314763	1.29797
H3ac	chr5_65396800_65397475_+	0.493818	0.467393	0.0166153	0.64518	0.95014	0.161803	0.818727
H3ac	chr13_98928651_98928829_+	0.370664	0.500447	0.181888	0.517297	0.758885	0.124495	0.64884
H3ac	chr14_64878396_64878887_-	0.601888	0.680343	0.405202	0.633165	0.901837	0.383626	0.942495
H3ac	chr15_62287872_62288787_+	0.630939	1.05468	0.183857	1.0206	1.40691	0.944526	1.19306
H3ac	chr4_129262633_129262811_+	0.257405	0.500447	0	0.403565	0.620974	0.305164	0.502853
H3ac	chr14_47722238_47722515_+	0	1.07196	0	0.777991	1.77984	0.720001	1.19943
H3ac	chr1_191010854_191011031_-	0.0232974	0.629093	0	0.405845	0.97132	0.409739	0.759767
H3ac	chr4_57661697_57662402_+	0.309168	0.538174	0.0483759	0.537607	0.894956	0.282894	0.68165
H3ac	chr7_97492598_97492804_+	0	0.720708	0	0.697423	1.3296	0.322719	0.921613
H3ac	chr15_102277978_102278160_-	0	0.407873	0.154056	0.394695	0.355332	0	0.521572
H3ac	chr3_121377921_121378115_-	0.212559	0.765288	0.433581	0.793459	0.988292	0	0.733965
H3ac	chr8_72258877_72259045_-	0	0.441863	0.185438	0.427586	0.550869	0.0664137	0.325983
H3ac	chr6_38389334_38389536_+	0	0.36749	0	0.444521	0.626121	0.0467851	0.522995
H3ac	chr17_29324514_29324886_+	0.11085	0.399102	0.125648	0.342466	0.589028	0.100524	0.51833
H3ac	chr6_56699245_56699460_-	0	0.690539	0	0.375878	1.14655	0	1.10379
H3ac	chr18_35357095_35357256_+	0	0.461074	0.196445	0.302528	0.956942	0	0.54047
H3ac	chr2_11570309_11570490_+	0	0.341772	0.184598	0.286318	0.646124	0.0816207	0.437045
H3ac	chr1_93785290_93785464_+	0	0.853253	0.322279	0.825684	1.73154	0	0.818329
H3ac	chr11_76123279_76123491_-	0	1.05047	0.264512	0.677684	1.67956	0	0.671647
H3ac	chr5_111801847_111802036_+	0	0.785534	0.11868	0.576676	1.34654	0.0722336	0.646802
H3K27me3	chr19_5032911_5033642_-	0.149623	0.4198	0.473057	0.491344	0.708312	0.309715	0.0926549
H3K27me3	chr1_151014051_151014288_+	0	0.626439	0.591524	0.454649	0.751197	0.280507	0
H3K27me3	chr4_135898817_135899153_-	0.122727	0.441863	0.556314	0.427586	0.624966	0.395715	0.0235432
H3K27me3	chr8_84884636_84884846_-	0	0.35349	0.534062	0.342069	0.521711	0.316572	0
H3K27me3	chr4_149207967_149208210_-	0	0.610971	1.67306	0.886846	0.901722	0.547161	0.390642
H3K27me3	chr1_150617943_150618120_-	0	0.838791	1.1445	0.426137	0.634453	0.375594	0.0595895
H3K27me3	chr3_121538604_121538773_-	0	0.658873	0.997021	0.485779	0.432186	0.393373	0
H3K27me3	chr11_4960348_4960541_-	0	0.831693	1.18642	0.744399	0.757961	0.688913	0
H3K27me3	chr15_100282695_100282869_-	0.236991	0.933473	1.28911	0.906778	0.641759	0.863027	0.220178
H3K27me3	chr6_86486896_86487053_-	0	0.472821	0.805628	0.762575	0.436143	0.42344	0
H3K27me3	chr8_83754910_83755235_+	0.0634405	0.474388	0.87504	0.695878	0.476485	0.549848	0.165387
H3K27me3	chr3_122657986_122658192_+	0	0.429851	0.598875	0.554768	0.611617	0.322719	0.0371998
H3K27me3	chr4_118223936_118224498_-	0	0.396261	0.698462	0.511278	0.487363	0.236584	0
H3K27me3	chr14_46465294_46465592_-	0	0.498208	0.658616	0.482111	0.459561	0.223087	0.159272
H3K27me3	chr1_191172917_191173090_+	0.476721	0.847968	1.06219	1.00661	0.870774	0.512371	0.308647
H3K27me3	chr11_44822396_44822630_+	0	0.951705	1.13659	0.632028	0.819353	1.13641	0.608501
H3K27me3	chr5_122604633_122604863_-	0	0.645504	0.487622	0.312324	0.521333	0.477683	0.206361
H3K27me3	chr3_20475019_20475385_-	0.281669	0.709878	0.689465	0.490673	0.598684	0.635738	0.194521
H3K27me3	chr3_96324008_96324223_+	0.0639323	0.568256	0.956343	0.334114	0.517072	0.669954	0
H3K27me3	chr9_95035271_95035589_+	0	0.466874	0.529023	0.225895	0.344526	0.627171	0
H3K27me3	chr6_39287535_39287740_-	0	0.362112	0.579269	0.157686	0.668044	0.648586	0
H3K27me3	chr8_26633529_26633689_+	0	0.463956	0.592475	0.505086	0.684745	0.831001	0
H3K27me3	chr15_89542343_89542488_-	0.916363	1.09704	1.41743	0.521485	1.09289	1.37545	0.0467616
H3K27me3	chr5_134343036_134343255_+	0.376588	0.338963	0.689525	0.317362	0.506853	0.793855	0.0228133
H3K27me3	chr13_70006674_70006791_-	0	0.285511	0.522097	0	0.425841	0.369334	0
H3K27me3	chrX_136218093_136218282_+	0	0.392767	0.613182	0	0.289839	0.510032	0
H3K27me3	chr2_180743708_180743977_-	0.337249	0.564511	0.750466	0.0890143	0.47274	0.617845	0.0874861
H3K27me3	chr2_25385029_25385206_+	0.34322	0.444066	1.05605	0	0.424833	0.574569	0.0308729
H3K27me3	chr11_79988922_79989234_-	0	0.237926	0.494264	0.0121178	0.460886	0.0193707	0.171775
H3K27me3	chr8_14007868_14008043_+	0.178787	0.424188	0.682073	0.181785	0.65084	0.069832	0.380709
H3K27me3	chr11_70627505_70627776_+	0	0.136961	0.46558	0	0.530614	0	0.17514
H3K27me3	chr14_49971363_49971551_-	0	0.319646	0.825239	0.0955246	0.70868	0.138921	0.357656
H3K27me3	chr17_55998594_55998779_-	0.193179	0.401259	0.716068	0.112381	0.553084	0.2216	0.533272
H3K27me3	chr17_56859909_56860091_+	0.113287	0.475852	1.21264	0.0657825	0.70708	0.0202931	0.262883
H3K27me3	chr9_54497586_54497790_+	0.101069	0.363887	1.01094	0.145408	0.6702	0	0.374844
H3K27me3	chr15_58865480_58865656_-	0.243854	0.147622	0.756115	0.0495612	0.426742	0	0.352078
H3K27me3	chr5_121652507_121652779_-	0.151604	0	0.63749	0.0176065	0.381282	0	0.348993
H3K27me3	chr1_75544156_75544342_+	0.525021	0	1.29926	0.128736	0.816751	0.173598	0.433666
H3K27me3	chr9_79915238_79915408_+	0.242567	0	1.11053	0.140852	0.725024	0	0.279194
H3K27me3	chr2_168043754_168043938_-	0	0.0448267	0.695415	0.0390405	0.284652	0.102083	0.201141
H3K27me3	chr5_103611482_103611720_+	0	0.0523474	0.706846	0	0.270271	0.142657	0.227914
H3K27me3	chr9_66943970_66944158_-	0.0329013	0.0303736	0.664026	0.0636831	0.376367	0.206277	0.252463
H3K27me3	chr9_68773667_68773852_-	0	0	0.623072	0	0.305359	0.124775	0.256557
H3K27me3	chr9_30974823_30974988_+	0	0	0.793001	0	0.414997	0	0.0479425
H3K27me3	chr11_19704408_19704592_+	0	0	0.914291	0	0.521002	0.024087	0.172268
H3K27me3	chr2_163532749_163532927_-	0	0	1.37148	0.0310434	0.615501	0.0933709	0.266646
H3K27me3	chr7_98789889_98790059_+	0	0.0486685	0.772176	0	0.36373	0.0205821	0.118446
H3K27me3	chr11_94851948_94852133_+	0	0	0.79568	0	0.444159	0	0.256557
H3K27me3	chr4_132145803_132145982_+	0.0856817	0.105323	1.06487	0.080262	0.440831	0.0750297	0.290122
H3K27me3	chr17_46535886_46536057_+	0	0.0723518	0.841694	0.0580117	0.320349	0	0.277562
H3K27me3	chr13_42577194_42577410_+	0	0	0.77884	0	0.267699	0	0.219736
H3K27me3	chr9_73143743_73143935_+	0.0306818	0.0351482	0.921627	0.0207855	0.316111	0	0.310877
H3K27me3	chr10_94838314_94838491_-	0	0.419395	0.686875	0.081169	0.331596	0.128775	0.248041
H3K27me3	chr14_45217221_45217405_+	0	0.60516	0.998101	0.0912635	0.595431	0	0.257951
H3K27me3	chr4_134886581_134886805_-	0	0.662794	1.25171	0.160345	0.61138	0	0.423777
H3K27me3	chr4_155700523_155700708_+	0	0.401259	0.909348	0.104008	0.444159	0	0.256557
H3K27me3	chr3_108569449_108569770_-	0	0.655224	1.31152	0.326351	0.716743	0.379689	0.268612
H3K27me3	chr6_120924855_120925091_+	0	0.417379	0.76755	0.0963881	0.365496	0.223537	0.127191
H3K27me3	chr6_34141621_34141797_+	0	0.527223	0.937549	0.157532	0.32935	0.204757	0.201849
H3K27me3	chr6_83097169_83097347_+	0	0.486546	1.14988	0.0237391	0.417447	0.168068	0.236181
H3K27me3	chr17_6337731_6337989_-	0.159831	0.767266	1.59391	0.371238	0.601585	0.343566	0.490574
H3K27me3	chr17_6509890_6510172_-	0.146228	0.701967	1.45825	0.339643	0.59895	0.314327	0.532978
H3K27me3	chr4_107483213_107483385_+	0	0.863174	1.42365	0.138137	1.14078	0.43898	0.156295
H3K27me3	chr4_151112386_151112562_+	0.0292872	0.506134	0.769737	0.150729	0.526898	0.311625	0.0539353
H3K27me3	chr6_121197383_121197573_+	0	0.599073	0.979656	0.0411436	0.53338	0.349895	0.224825
H3K27me3	chr9_15573844_15574058_+	0.0592902	0.385426	0.786119	0.0839188	0.500841	0.345172	0.333133
H3K27me3	chr13_12482132_12482433_+	0.420779	0.369932	0.819723	0.190922	0.500912	0.299542	0.300535
H3K27me3	chr2_74944167_74944341_-	0.473981	0.426626	1.04313	0.0217285	0.629651	0.165563	0.0681941
H3K27me3	chr18_42504744_42504921_-	0.489245	0.454345	1.31804	0	0.540317	0.0469492	0.105158
H3K27me3	chr5_9164826_9165008_-	0.906293	0.61181	1.69462	0.197348	0.902961	0.182638	0.260786
H3K27me3	chr18_63695618_63695795_+	0	0.419395	0.633633	0	0.309489	0	0.0335191
H3K27me3	chr2_136111292_136111483_+	0	0.388654	0.587188	0	0.183882	0.048528	0.0329206
H3K27me3	chr6_113221528_113221729_+	0	0.369318	0.836962	0	0.313416	0	0
H3K27me3	chr10_61030166_61030472_-	0.108844	0.560271	1.01284	0.0959727	0.382824	0	0.0193885
H3K27me3	chr13_38759766_38759937_-	0	0.434111	0.737849	0.084017	0.320349	0	0
H3K27me3	chr9_57907894_57908066_+	0	0.493242	0.836736	0.0506699	0.318486	0	0
H3K27me3	chr3_63261598_63261805_+	0.249012	0.430336	0.636993	0.103796	0.231556	0	0.171968
H3K27me3	chr17_27324065_27324256_-	0.215897	0.418551	0.849326	0	0.211794	0	0.0621244
H3K27me3	chr5_34260462_34260635_+	0.23836	0.429092	1.04085	0	0.158323	0	0.0274353
H3K27me3	chr12_51496686_51496869_-	0	0.405645	0.612858	0.130846	0.449013	0	0
H3K27me3	chr17_7441317_7441709_+	0.105195	0.37874	0.572209	0.183251	0.419232	0	0
H3K27me3	chr11_70506705_70506844_-	0.296664	0.53405	0.806856	0.0574217	0.591147	0	0
H3K27me3	chr17_66608273_66608451_-	0.193054	0.651887	0.78317	0.087439	0.681116	0.0219696	0.0725871
H3K27me3	chr5_8956700_8956913_-	0.0322663	0.697023	0.872745	0.0177501	0.658262	0	0.0148554
H3K27me3	chr6_122642709_122642885_-	0.146216	0.492075	0.603313	0.204075	0.569217	0.0424944	0.270767
H3K27me3	chr15_97747519_97747692_-	0.715081	1.28728	1.94485	0.449831	1.89987	0.384278	0.548706
H3K27me3	chr2_84978650_84978872_-	0.0185749	0.334383	0.618862	0.0323579	0.487762	0.0848469	0.142532
H3K27me3	chr10_57745132_57745315_+	0	0.811289	0.687276	0.0790529	1.12253	0	0.172907
H3K27me3	chr19_10802263_10802441_+	0	0.500447	0.336039	0.0489619	0.595595	0	0.154062
H3K27me3	chr10_119133693_119133866_-	0.0476721	0.429092	0.324142	0.0519036	0.601626	0	0
H3K27me3	chr10_18172079_18172253_+	0	0.426626	0.196673	0	0.472238	0	0
H3K27me3	chr10_31654198_31654361_-	0	0.455417	0.37843	0	0.504107	0	0
H3K27me3	chr8_119852529_119852710_-	0.206841	0.454497	0.258179	0	0.480185	0	0.0329069
H3K27me3	chr8_123366006_123366359_-	0.214164	0.841167	0.399325	0.14697	0.627198	0	0.131468
H3K27me3	chr2_52834784_52835057_+	0.453147	0.815747	0.821634	0.327226	0.601974	0.121758	0.0869287
H3K27me3	chrX_20600643_20600861_-	0.567473	0.681036	0.750259	0.329516	0.628207	0.304954	0.21772
H3K27me3	chr2_31531583_31531761_+	0.162066	0.527971	0.472555	0	0.382074	0.124245	0.087621
H3K27me3	chr4_65593429_65593665_-	0	0.550456	0.376219	0	0.348176	0	0
H3K27me3	chr10_128650364_128650531_+	0	0.444509	0.433471	0	0.338956	0.026539	0.0757893
H3K27me3	chr7_127062594_127062773_-	0	0.466548	0.436349	0.0250819	0.38679	0.0618995	0.0427197
H3K27me3	chr10_60327647_60327859_-	0	0.350156	0.64686	0.0847105	0.693358	0.348428	0.0321362
H3K27me3	chr12_54803169_54803367_-	0.104132	0.116045	0.660834	0.0907002	0.727465	0.335758	0
H3K27me3	chr5_145076570_145076757_-	0	0.0661613	0.633068	0.0800295	0.585878	0.355508	0
H3K27me3	chr1_151464172_151464350_-	0.231665	0.417039	0.678157	0.0878347	0.615501	0.466854	0.333308
H3K27me3	chr2_119665165_119665267_-	0.134759	0.431466	0.506744	0	0.61987	0.293294	0.175252
H3K27me3	chr10_127099707_127099889_-	0	0.815747	1.23245	0	1.20395	0.365275	0.260786
H3K27me3	chr6_140446976_140447154_+	0.111696	0.446828	0.753617	0.0548706	0.843996	0.266774	0.150366
H3K27me3	chr7_36273211_36273420_+	0.0827079	0.642018	0.643941	0.031246	0.496238	0.441052	0.28559
H3K27me3	chr10_61779183_61779325_-	0	0.697023	0.78981	0	0.60135	0.46817	0
H3K27me3	chr15_98579536_98579918_-	0	0.80507	0.827656	0.188048	0.607008	0.414016	0.0759299
H3K27me3	chr2_166366463_166366629_-	0.319387	0.558983	0.67562	0.0641974	0.527252	0.420506	0.235669
H3K27me3	chr7_127398911_127399045_+	0.384667	0.477036	0.525069	0	0.51531	0.293162	0
H3K27me3	chr10_117295038_117295218_-	0	0	1.63051	1.65333	0.791261	0.0307778	0.527367
H3K27me3	chr5_129992237_129992415_-	0.0257405	0.0231688	0.758474	0.860938	0.48086	0.0414982	0.266646
H3K27me3	chr15_103266543_103266722_+	0	0.253433	1.13563	1.40459	0.561057	0.0464246	0.618699
H3K27me3	chr19_36807926_36808108_+	0	0.124628	0.616225	0.74162	0.351643	0.0610048	0.244253
H3K27me3	chr13_12338597_12338780_-	0	0	0.418786	0.471046	0.20954	0.0908198	0
H3K27me3	chr18_4442538_4442764_-	0	0	0.992504	1.27141	0.484775	0.29416	0
H3K27me3	chr6_29513945_29514127_-	0	0	0.667577	0.78939	0.376234	0.073055	0.0651965
H3K27me3	chr6_38108153_38108302_-	0	0	0.376352	0.522287	0.183824	0	0
H3K27me3	chr7_110752657_110752896_-	0	0.310598	0.938519	0.901689	0.458407	0	0
H3K27me3	chr6_87768639_87768891_+	0.0568182	0	0.593402	0.570115	0.230966	0	0.0117716
H3K27me3	chr10_89871775_89871939_-	0	0	1.11748	0.917399	0.278352	0	0
H3K27me3	chr15_5042548_5042725_-	0.082767	0.0495119	0.625001	0.487696	0.263066	0.0667173	0.0505727
H3K27me3	chr4_135563256_135563511_-	0	0	1.31945	1.12682	0	0.260706	0.372259
H3K27me3	chr7_30480531_30480700_+	0	0	1.37979	0.888754	0.148564	0.262249	0.461391
H3K27me3	chr10_63374547_63374798_+	0.164288	0	0.870186	0.572387	0.109123	0.264861	0
H3K27me3	chr13_63457483_63457661_-	0	0.10426	0.630073	0.403565	0	0	0
H3K27me3	chr4_32934567_32934682_-	0	0	0.731432	0.624648	0	0	0
H3K27me3	chr15_97403407_97403590_+	0.0281669	0	0.612858	0.327115	0.316024	0.0201822	0.1603
H3K27me3	chr11_58269244_58269465_-	0	0	1.01496	0.650086	0.371807	0	0.214765
H3K27me3	chr1_133109495_133109673_+	0	0	0.935818	0.606949	0.307751	0	0.355529
H3K27me3	chr8_120615141_120615342_+	0	0.369318	1.81342	1.07216	0.408803	0	0.236135
H3K27me3	chr12_112036974_112037194_-	0	0	0.637233	0.380941	0.124499	0	0.0196128
H3K27me3	chr17_35648735_35648999_+	0	0	1.61963	0.850314	0.207499	0	0.179784
H3K27me3	chr10_76713938_76714113_-	0	0	1.60219	0.820966	0.313026	0.379886	0
H3K27me3	chr8_110601870_110602046_+	0.0351446	0.0383435	0.637233	0.408151	0.245206	0.160433	0.110078
H3K27me3	chr1_39356352_39356545_-	0	0.419593	1.19449	0.744399	0.166033	0.760624	0.0462419
H3K27me3	chr4_136641658_136641882_-	0	0.331397	0.842816	0.566552	0.0672518	0.593572	0.233078
H3K27me3	chr13_97863119_97863298_+	0	0.207355	0.788412	0.824915	0.153016	0.371397	0.265157
H3K27me3	chr3_25407095_25407340_+	0.0908349	0.277742	0.559493	0.655633	0.200576	0.310111	0.162977
H3K27me3	chr9_69504600_69504761_-	0	0.461074	1.41974	1.09066	0	0.41292	0
H3K27me3	chr12_76443702_76443919_+	0	0.384848	0.685532	0.555282	0.129376	0.321446	0.136702
H3K27me3	chr1_189592974_189593157_+	0.128763	0.45635	0.919287	0.785077	0.227179	0.479759	0.381204
H3K27me3	chr1_86517586_86517813_-	0	0.654035	1.24889	0.743661	0.48264	0.585728	0.627265
H3K27me3	chr3_108649729_108649914_-	0.0342922	0.501574	0.954316	0.551353	0.0776157	0.594313	0.499898
H3K27me3	chr11_119015011_119015207_+	0	0.37874	1.33515	0.48867	0.279488	0.621837	0.363238
H3K27me3	chr12_83482888_83483136_-	0	0.598653	2.11794	0.642832	0.5154	0.804194	0
H3K27me3	chr8_33951614_33951809_-	0	0.380682	1.72543	0.62625	0.421382	0.681847	0
H3K27me3	chr15_97654102_97654275_-	0	0.429092	0.958919	0.415228	0.237484	0.768556	0.0195966
H3K27me3	chr15_86407910_86408052_+	0	0.522767	1.31635	0.439449	0.578658	0.936339	0.159165
H3K27me3	chr15_99218696_99219051_-	0.0464635	0.770313	1.77331	0.475765	0.647607	0.996168	0.357457
H3K27me3	chr19_36508634_36508810_+	0	0.421778	1.25322	0.608825	0.233436	0.188864	0
H3K27me3	chr6_37811274_37811488_+	0.0214104	0.22325	0.681303	0.390223	0.16954	0.140284	0.0803083
H3K27me3	chr5_33033626_33033803_-	0	0.419395	1.02965	0.710228	0.499236	0.120727	0
H3K27me3	chr5_92331919_92332138_-	0	0.677927	1.28029	0.984035	0.375203	0.303562	0
H3K27me3	chr11_97637240_97637420_+	0	0.648066	1.32095	1.07966	0.163035	0.0246222	0.363611
H3K27me3	chr11_95649658_95650032_-	0	0.396968	0.782567	0.651118	0.14647	0	0.0634533
H3K27me3	chrX_13251899_13252241_-	0	0.217055	0.491899	0.420085	0.0086644	0.0210301	0.00771005
H3K27me3	chr12_70930472_70930651_+	0.109547	0.414709	0.680941	0.451474	0.100845	0.222557	0.17878
H3K27me3	chr11_61677930_61678148_+	0	0.681036	1.40983	0.794218	0.125641	0	0
H3K27me3	chr8_11097643_11097967_-	0.127273	1.6038	2.42306	1.55198	0.422682	0	0.439473
H3K27me3	chr15_51872962_51873191_-	0.0450179	0.486242	1.00671	0.697084	0.126642	0.203214	0.429329
H3K27me3	chr3_55570283_55570460_+	0.232974	0.419395	1.10886	0.831982	0.323557	0.212999	0.566101
H3K27me3	chr4_107431857_107432035_-	0	0.139013	0.652575	0.403565	0.179521	0	0.266646
H3K27me3	chr5_137320283_137320591_-	0	0.482032	1.6386	0.932916	0.355712	0	0.770504
H3K27me3	chr1_165240748_165240935_-	0	0.396968	0.599749	0.482311	0.219704	0.118503	0.253813
H3K27me3	chr9_114805848_114806028_-	0	0.412405	0.623072	0.598621	0.228248	0	0.263684
H3K27me3	chr15_79463687_79463857_+	0	1.30999	1.71819	1.00407	0.644466	0	0.837583
H3K27me3	chr17_6371228_6371406_+	0.0514811	0.39387	0.643528	0.371675	0.252062	0.094853	0.411821
H3K27me3	chr17_6538103_6538281_+	0.0514811	0.39387	0.643528	0.371675	0.252062	0.094853	0.411821
H3K27me3	chr14_120566742_120566924_+	0	0.407873	1.23245	0.394695	0.484631	0.019225	0.188345
H3K27me3	chr5_96038267_96038521_+	0	0.292256	0.662321	0.282813	0.323502	0	0.186862
H3K27me3	chr4_44248328_44248512_-	0	0.40344	1.32064	0.52054	0.446573	0	0.515903
H3K27me3	chr7_49727465_49727635_-	0	0.436665	1.38833	0.422556	0.738451	0.15363	0.558389
H3K27me3	chr2_3349317_3349497_+	0	0.412405	0.698731	0.496	0.327156	0.026381	0.276868
H3K27me3	chr2_5126446_5126569_+	0.111752	0.60352	1.17484	0.778694	0.668044	0	0.514505
H3K27me3	chr5_124211884_124212143_-	0	0.358267	0.671186	0.277353	0.370133	0	0.36651
H3K27me3	chr6_47221838_47222017_-	0	0.466548	0.658705	0.419088	0.469977	0.0464246	0.386687
H3K27me3	chr12_34746821_34747199_-	0.218182	0.589151	1.0879	0.506769	0.362299	0	0.251127
H3K27me3	chr6_134875519_134875701_+	0	0.407873	0.791678	0.394695	0.316036	0	0.0130393
H3K27me3	chr9_109929102_109929279_-	0	0.419395	0.792041	0.405845	0.309489	0.125198	0.156423
H3K27me3	chr18_61680005_61680317_+	0	0.475852	1.07839	0.26313	0.226223	0	0.30425
H3K27me3	chr7_16390608_16390785_+	0	0.559194	1.2039	0.405845	0.309489	0	0.268153
H3K27me3	chr12_102641234_102641385_+	0.273088	0.983218	1.88263	0.864234	0.544168	0.440265	0.314325
H3K27me3	chr2_92837227_92837522_+	0.0838705	1.00655	1.77206	0.546151	0.371387	0.450712	0.0402229
H3K27me3	chr4_41542827_41542974_-	0	1.51496	3.05178	0.97734	0.558976	0.904491	0.322878
H3K27me3	chr6_120220565_120220746_-	0.227825	0.61519	1.0069	0.432955	0.324268	0.367293	0.262227
H3K27me3	chr3_19539402_19539786_-	0.0429545	0.79844	1.06543	0.578213	0.602614	0.0101838	0.205479
H3K27me3	chr4_155328673_155328852_+	0	0.829419	0.984583	0.28665	0.468267	0.0185699	0.238641
H3K27me3	chr7_44534716_44535010_-	0	0.504986	0.599457	0.244335	0.37265	0	0.161439
H3K27me3	chr2_155370419_155370591_+	0.119873	0.647381	0.733559	0.176338	0.318486	0	0
H3K27me3	chr12_76625291_76625478_-	0	0.793936	0.949602	0.176065	0.292939	0	0.0634533
H3K27me3	chr15_101055134_101055315_+	0	0.649368	0.794711	0.033073	0.30265	0	0
H3K27me3	chr16_34624519_34624908_+	0.0227156	0.763321	0.797731	0.362404	0.352054	0.213625	0.122013
H3K27me3	chr5_135017523_135017760_+	0.0787547	0.956143	0.917707	0.303099	0.34079	0.0730794	0.0667554
H3K27me3	chr12_21448350_21448529_-	0	0.487893	0.626553	0.200655	0.188582	0.0609413	0.0450593
H3K27me3	chr16_44322601_44322783_+	0	0.61181	0.84731	0.26313	0.318544	0.0770189	0.0676528
H3K27me3	chr13_24433485_24433783_+	0	0.498208	0.564528	0.241055	0.275736	0	0
H3K27me3	chr18_42492624_42492855_-	0	0.771252	0.86242	0.466458	0.416329	0.13884	0.152397
H3K27me3	chr11_4616617_4616800_-	0.0321908	0.405645	0.446875	0.392538	0	0.363279	0.0648403
H3K27me3	chr2_25992240_25992449_+	0.0219226	0.737685	0.670771	0.515559	0.0201618	0.501598	0.0113548
H3K27me3	chr3_135357071_135357242_-	0	1.01293	1.00137	0.630127	0.374953	0	0
H3K27me3	chr4_111702529_111702705_+	0	0.843556	0.885378	0.558761	0.264561	0	0
H3K27me3	chr4_59619844_59620016_-	0.0599366	0.493242	0.638879	0.532178	0.301424	0	0
H3K27me3	chr8_26651106_26651288_+	0	0.407873	0.462169	0.493369	0.200658	0	0
H3K27me3	chr4_34715096_34715252_-	0	0.543831	0.410817	0.460478	0.263033	0.164481	0.0160132
H3K27me3	chr9_21856473_21857049_-	0	0.644383	0.58413	0.498851	0.193179	0.230834	0.164802
H3K27me3	chr17_83349943_83350143_+	0	0.618608	0.698697	0.744	0.430411	0.39888	0.15256
H3K27me3	chr7_44935868_44936048_-	0.0482297	0.824811	0.934608	0.997702	0.62468	0.388772	0.0138781
H3K27me3	chr15_79018718_79018936_+	0	1.70259	1.62913	1.9771	0.628207	0.914863	0.21772
H3K27me3	chr9_103998735_103998928_-	0.04748	0.564654	0.666655	0.52982	0.249149	0.276739	0.0798352
H3K27me3	chr15_81656903_81657230_-	0.630525	0.908049	1.00198	0.933629	0.279203	0.203303	0.598731
H3K27me3	chr10_80990078_80990256_+	0.163947	0.625559	0.449533	0.37666	0.0118366	0.0287295	0.153834
H3K27me3	chr2_137685008_137685185_+	0.232974	1.25819	1.17222	0.70121	0.309489	0	0.536306
H3K27me3	chr12_32859007_32859220_+	0.387196	0.697023	0.59967	1.05391	0.128591	0	0
H3K27me3	chr4_43775655_43775820_-	0.333223	0.47989	0.361099	0.524765	0.110666	0	0.0359569
H3K27me3	chr8_70874125_70874330_+	0.603459	0.844928	0.661064	0.849484	0.213774	0.0819267	0.137952
H3K27me3	chr7_29294737_29294999_-	0.157391	0.70833	0.506543	0.746372	0.196015	0	0.0517591
H3K27me3	chr6_121114913_121115088_-	0	0.848377	0.640874	0.820966	0.313026	0	0
H3K27me3	chr8_111090979_111091247_+	0.109905	0.830966	0.72188	0.81752	0.317958	0.062015	0.188908
H3K27me3	chr18_57686219_57686392_+	0.476721	0.944003	0.648283	0.899662	0.514548	0.230567	0.274353
H3K27me3	chr19_37501212_37501538_+	0.252984	0.705896	0.582433	0.587603	0.199933	0.010733	0.0161769
H3K27me3	chr10_14708125_14708387_+	0	1.47333	0.85613	0.548355	0.731789	0	0
H3K27me3	chr10_75817964_75818167_+	0	1.09704	0.679087	0.353865	0.539701	0.134354	0.0779361
H3K27me3	chr10_82608422_82608596_+	0.118495	0.686366	0.442174	0.206421	0.368762	0.110164	0.103316
H3K27me3	chr15_97326743_97326918_-	0	0.848377	0.686651	0.410483	0.529948	0.189943	0.0904058
H3K27me3	chr14_52321040_52321210_-	0	1.30999	1.01158	0.422556	0.716968	0.0977648	0.279194
H3K27me3	chr9_14298767_14298965_+	0	1.12474	0.885046	0.362801	0.553329	0	0
H3K27me3	chr4_129093220_129093408_+	0	1.18457	0.778878	0.764197	0.55848	0	0.252463
H3K27me3	chr16_30160141_30160359_-	0.0735187	0.681036	0.358287	0.398558	0.266988	0.0343074	0
H3K27me3	chr13_46506791_46507567_+	0.106279	0.860949	0.578108	0.555422	0.247073	0.17134	0.0611637
H3K27me3	chr2_153730669_153730853_-	0	0.860672	0.518098	0.390405	0.226018	0.0478652	0.0313227
H3K27me3	chr1_136650861_136651040_-	0	0.829419	0.626553	0.40131	0.527904	0.0742794	0.530314
H3K27me3	chr3_95569647_95569768_-	0	1.22699	1.09424	0.653041	0.679086	0	0.523009
H3K27me3	chr9_62048212_62048397_-	0	1.20378	0.697167	0.598327	0.740265	0	0.513114
H3K27me3	chr17_45551664_45551928_+	0	0.562371	0.483643	0.340126	0.472059	0	0.00898922
H3K27me3	chr12_3647261_3647448_+	0	1.1909	0.999581	0.512189	0.952052	0.177754	0.126907
H3K27me3	chr2_70027972_70028216_-	0	0.9127	0.607386	0.294404	0.688487	0	0.0129681
H3K27me3	chr7_140982730_140983041_-	0	0.954765	0.540931	0.461958	0.880701	0	0.190768
H3K27me3	chr9_43687892_43688178_+	0.0270343	0.843556	0.405215	0.334893	0.552495	0.0892434	0.225883
H3K27me3	chr10_92819362_92819591_-	0.180071	0.324161	0.734626	0.941064	0.358818	0	0.207262
H3K27me3	chr16_25551351_25551569_+	0.0378315	0.340518	0.578771	0.741411	0.251283	0	0.272151
H3K27me3	chr8_125430070_125430237_-	1.48155	5.33411	7.38732	9.03308	4.10027	1.99042	2.55789
H3K27me3	chr15_83064226_83064402_+	0.0624793	0.421778	0.637233	0.748276	0.1861	0.023608	0.0168548
H3K27me3	chr10_88363337_88363514_+	0	0.349496	0.460148	0.545674	0.154745	0	0
H3K27me3	chr3_96435572_96435694_-	0	1.21693	1.37893	1.76642	0.449013	0	0
H3K27me3	chr1_36260529_36260775_+	0.167627	0.60352	0.484401	1.02204	0.334022	0	0.192939
H3K27me3	chr1_180717758_180718026_+	0.153867	0.553977	0.557975	0.781781	0.431216	0.0826867	0.206618
H3K27me3	chr13_21156090_21156271_+	0	0.410127	0.387269	0.595314	0.151325	0	0
H3K27me3	chr18_34973684_34973863_+	0	0.414709	0.375932	0.601965	0.206339	0	0.0441928
H3K27me3	chr1_37289262_37289491_+	0	0.972484	0.704017	0.958491	0.398687	0	0.414525
H3K27me3	chr5_36026771_36027041_-	0	0.824811	0.830763	0.798161	0.304331	0	0.351578
H3K27me3	chr11_68114195_68114453_+	0	1.1509	1.3041	1.39214	0.743134	0.515349	0.735861
H3K27me3	chr2_91473273_91473557_+	0.145198	0.784151	0.987262	1.26469	0.578658	0.46817	0.50137
H3K27me3	chr11_105143111_105143444_-	0.0850227	0.445844	0.355121	0.503345	0.549519	0.0443644	0.0416109
H3K27me3	chr11_95096381_95096549_-	0	0.441863	0.278157	0.427586	0.489104	0	0
H3K27me3	chr13_42360757_42360926_+	0	0.439248	0.387116	0.425056	0.344398	0.0245858	0
H3K27me3	chr17_29178527_29178680_-	0	0.513723	0.455523	0.629566	0.39384	0	0
H3K27me3	chr17_29172706_29173042_-	0	0.662794	0.208618	0.662759	0.436028	0	0.0156955
H3K27me3	chr9_119944633_119944805_-	0	0.884753	0.326026	0.877049	0.371567	0	0.0137974
H3K27me3	chr10_50586206_50586372_-	0	0.447187	0.281508	0.826641	0.329998	0.133494	0.0953074
H3K27me3	chr17_47332697_47332953_-	0	0.77326	0.420058	1.18789	0.445798	0.33543	0.0168548
H3K27me3	chr2_11520556_11520733_+	0	0.838791	0.40677	1.2059	0.185694	0	0
H3K27me3	chr6_125045428_125045606_-	0	0.417039	0.157518	0.585169	0.247133	0	0
H3K27me3	chr6_29405181_29405478_-	0.240661	0.833142	0.541567	1.1075	0.139357	0.254839	0.384555
H3K27me3	chr2_158369128_158369308_+	0	0.412405	0.311536	0.532108	0	0	0.292982
H3K27me3	chr7_126478410_126478586_-	0	0.421778	0.399722	0.497854	0	0	0.107871
H3K27me3	chr13_98026991_98027158_+	0.0321624	0.444509	0.387447	0.64522	0.388543	0	0.336187
H3K27me3	chr17_74523703_74523876_+	0	0.429092	0.38897	0.553638	0.332477	0.0384278	0.319276
H3K27me3	chr16_38550649_38550858_+	0	0.532773	0.285078	0.687412	0.57133	0.107	0.276106
H3K27me3	chr1_147191505_147191728_-	0	0.726291	0.30036	0.839608	0.462638	0.126474	0.38784
H3K27me3	chr5_136725753_136725919_+	1.10129	0.0745311	0.854106	0.545645	0.257451	0.366805	0.824749
H3K27me3	chr5_31008021_31008212_+	1.23061	0	0.978647	0.483027	0.0896263	0.348063	0.459721
H3K27me3	chr2_25219483_25219649_-	1.12229	0.70982	1.06008	0.152059	0.218689	0.441007	0.796724
H3K27me3	chr11_61479045_61479269_+	0.552273	0.0552329	0.375512	0	0	0	0.317833
H3K27me3	chr14_56849299_56849569_+	1.22182	0.571023	0.865378	0.166284	0.233804	0.266741	0.555539
H3K27me3	chr1_133043646_133043973_-	0.588294	0.0454024	0.555037	0	0.0826908	0.274801	0.287211
H3K27me3	chr1_133333723_133333899_+	1.3427	0.0351482	1.32757	0.13605	0.153629	0.377728	0.610806
H3K27me3	chr17_31700672_31700849_+	0.745516	0.0419395	0.633633	0	0.324964	0.0375594	0.297948
H3K27me3	chr5_118213046_118213260_-	1.34105	0	1.14821	0	0.158159	0.0776636	0.521207
H3K27me3	chr10_21269934_21270106_-	0.958985	0.455564	0.978078	0	0.159243	0.193256	0.137974
H3K27me3	chr3_96348116_96348283_-	1.11116	0.555636	1.00736	0	0.0820054	0.0995211	0.142105
H3K27me3	chr3_96385867_96386034_+	1.11116	0.555636	1.00736	0	0.0820054	0.0995211	0.142105
H3K27me3	chr10_62720847_62721227_+	0.992928	0.417832	1.19286	0.0157532	0.179541	0.204939	0.287276
H3K27me3	chr19_45067941_45068111_+	0.970267	0.436665	1.03219	0.123246	0.382652	0.202513	0.348993
H3K27me3	chr18_77250200_77250355_-	1.3302	0	1.51949	0.0630127	0.353417	0.321678	0.382767
H3K27me3	chr10_75584149_75584390_-	1.53995	0.0352311	1.3961	0	0.431692	0.0576042	0.275719
H3K27me3	chr9_9302695_9302869_-	0.592476	0.0328174	0.523703	0.116972	0.195641	0.120359	0.161186
H3K27me3	chr2_102460681_102460858_+	0.722219	0.0246703	0.704036	0	0.0210061	0.0562386	0.0157737
H3K27me3	chr4_154886382_154886646_-	2.03058	0.299931	1.9294	0.113375	0.638186	0.286593	0.300711
H3K27me3	chr5_146933720_146933875_-	1.08079	0	1.08535	0	0.21423	0	0
H3K27me3	chr7_46019373_46019588_-	0.575391	0	0.553285	0.0196538	0.127394	0	0
H3K27me3	chr11_117055721_117055904_-	1.27153	0.0507056	1.30311	0.0785077	0.166351	0.489418	0.140623
H3K27me3	chr4_11361326_11361505_-	1.66576	0.0319007	1.30532	0	0.337174	0.426494	0.197168
H3K27me3	chr9_116396087_116396741_+	0.882735	0.227012	0.600207	0	0.376924	0.304954	0.145147
H3K27me3	chr9_77168224_77168402_+	0.694995	0.020852	0.511934	0.0560507	0.305186	0.311236	0.0444411
H3K27me3	chr11_120049834_120050087_-	1.41258	0.195607	1.04262	0.201833	0.612841	0.364186	0.0479425
H3K27me3	chr4_132958399_132958581_-	1.01958	0	0.663909	0.172914	0.376234	0.182638	0
H3K27me3	chr7_44569519_44569696_+	0.512542	0.0847263	0.47653	0.0270563	0.435864	0.128775	0.11173
H3K27me3	chr4_19488851_19489045_-	0.637676	0.0765288	0.539568	0.0370281	0.340356	0.228454	0.203879
H3K27me3	chr9_71361815_71362078_-	0.940753	0	1.06609	0	0.520719	0.252776	0.180468
H3K27me3	chr10_61161845_61162201_+	0.70143	0.218946	0.472555	0.0672608	0.176957	0.0638034	0.159036
H3K27me3	chr18_57860003_57860186_-	1.80268	0.405645	1.22572	0	0.54523	0	0.280974
H3K27me3	chr17_50196857_50197037_+	0.528115	0	0.311536	0	0.0228248	0.056372	0.0659209
H3K27me3	chr7_120602846_120603024_+	0.92666	0	0.495057	0.0212402	0.0967216	0.0819043	0.0825334
H3K27me3	chr3_68076187_68076407_-	0.687273	0.0674845	0.485999	0.0746942	0.102712	0.103605	0.206752
H3K27me3	chrX_146983880_146984065_-	1.1145	0	0.75779	0	0	0	0
H3K27me3	chr15_67228087_67228248_+	1.53676	0.461074	1.0449	0.446177	0.510369	0.41292	0
H3K27me3	chr9_107880912_107881096_-	1.34466	0.40344	1.28001	0.26027	0.446573	0.361305	0
H3K27me3	chr2_32081250_32081528_+	1.77999	0.53405	1.58892	0.273597	0.256164	0.251723	0.17073
H3K27me3	chr5_100908215_100908467_+	0.965454	0.294575	0.947208	0.0407225	0.153977	0.26381	0.0376691
H3K27me3	chr9_35616787_35616964_-	0.776579	0.209698	0.633633	0	0.122389	0.221942	0
H3K27me3	chr14_60913710_60913981_+	0.912982	0.273922	0.620773	0	0	0.245314	0
H3K27me3	chrX_101100229_101100520_+	0.850234	0.31887	0.674459	0.262282	0	0.228454	0.163103
H3K27me3	chr6_28118311_28118524_-	0.967989	0.697023	1.60887	0	0.685817	0.327719	0.0111416
H3K27me3	chr9_21314306_21314583_+	0.595471	0.535978	1.01221	0.25933	0.494401	0.24	0
H3K27me3	chr2_92629580_92629760_-	0.305454	0.412405	0.878123	0.315939	0.35143	0.135422	0
H3K27me3	chr3_108315857_108316030_-	1.00111	0.858185	1.36988	0.894338	0.811708	0.579808	0.0274353
H3K27me3	chr16_21193572_21193973_-	0.82267	0.18512	0.978891	0.537415	0.22259	0.175538	0.250648
H3K27me3	chr4_133566808_133566986_-	0.694995	0	0.756087	0.403565	0.14241	0	0.0673633
H3K27me3	chr19_8690256_8690453_-	1.04661	0.0942043	1.49601	0.795583	0.417104	0	0
H3K27me3	chr2_157591857_157592025_-	0.695454	0.0883726	1.02521	0.427586	0.267842	0	0.164802
H3K27me3	chrX_134575203_134575381_-	0.889887	0.0801369	1.14216	0.072701	0.0688452	0.0219696	0.12282
H3K27me3	chr4_155439298_155439479_+	0.911301	0	0.992883	0.280333	0.0880436	0.0918233	0.262227
H3K27me3	chr8_119381079_119381256_-	0.931895	0	1.17392	0.267986	0.226959	0.219096	0.379883
H3K27me3	chr10_75962670_75962853_-	0.826229	0.405645	1.03967	0.588808	0.224507	0.391224	0.518722
H3K27me3	chr11_3947237_3947391_+	1.0902	0.0283548	1.64052	0.508863	0.195641	0	0.375938
H3K27me3	chr7_4275722_4275896_+	0.710972	0	0.934097	0.371558	0.157413	0	0.272776
H3K27me3	chr4_115105379_115105559_-	0.733091	0	0.542963	0.0842504	0.281506	0	0
H3K27me3	chr13_44929217_44929395_+	0.694995	0	0.630073	0	0.307751	0	0
H3K27me3	chr19_7247180_7247361_-	0.45565	0	0.387269	0	0.184112	0	0
H3K27me3	chr10_76091747_76091933_-	0.665102	0	0.849187	0.0697318	0.256473	0	0
H3K27me3	chr15_75691625_75691806_+	1.22863	0.410127	1.40594	0.522984	0.673756	0.376913	0.314672
H3K27me3	chr17_6508784_6509024_-	1.31727	0.489731	1.4798	0.399081	0.53258	0.0923334	0.247203
H3K27me3	chr11_115343205_115343377_-	2.15772	0	2.49177	0.417643	0.318486	0	0
H3K27me3	chr5_124097615_124097788_-	0.807777	0.107273	0.87869	0.245362	0.167118	0	0
H3K27me3	chr6_54480607_54480786_+	0.691112	0	1.01047	0.40131	0.467548	0.123799	0.0147309
H3K27me3	chr2_87819440_87819619_-	0.633794	0.35186	1.05243	0.568541	0.527268	0.240447	0.309507
H3K27me3	chr17_23648028_23648333_-	1.21681	0.486774	1.63939	0.529927	0.651069	0	0.155617
H3K27me3	chr2_173362908_173363087_-	0.921483	0.414709	1.49925	0.274706	0.459047	0	0
H3K27me3	chr19_34886570_34886753_+	0.563338	0	0.979049	0	0	0	0
H3K27me3	chr6_120557254_120557433_-	0.368593	0	0.626553	0	0	0	0
H3K27me3	chr4_115974779_115974999_-	0.624793	0.0168711	1.27447	0	0.101483	0.0917152	0.066626
H3K27me3	chr8_33997220_33997390_+	0.485134	0	0.951969	0	0	0.0279328	0.0426139
H3K27me3	chr11_59113445_59113789_-	1.7981	0.431587	3.12985	0.626464	0.159243	0.386512	0.137974
H3K27me3	chr11_68659401_68659597_+	1.05195	0.37874	1.71663	0.366503	0.449472	0.367449	0.0605396
H3K27me3	chr19_33672309_33672547_-	1.07422	0.467855	1.65716	0.58856	0.794074	0.530723	0.219367
H3K27me3	chr17_6223458_6224119_+	1.03975	0.336912	2.13504	0.470927	1.07736	0.33525	0.311155
H3K27me3	chr3_54642655_54642832_+	0.232974	0.0246703	0.633633	0	0.214892	0.0312995	0
H3K27me3	chr7_34689936_34690105_+	0.732006	0	1.84473	0.0850113	0.48621	0.131124	0
H3K27me3	chr10_69555526_69556615_+	1.02239	0.749828	1.33883	1.25331	0.679086	0.915704	0.653761
H3K27me3	chr17_46131791_46132010_+	0.188294	0	0.522783	0.492017	0.0555856	0.303562	0
H3K27me3	chr11_98340953_98341131_+	0.694995	0	0.920607	0.484278	0.0080987	0.373484	0.028068
H3K27me3	chr4_46393616_46393857_+	1.19774	0.308021	1.64102	0.894206	0.0378835	0.551702	0
H3K27me3	chr17_29512262_29512478_-	0.572727	0	0.79862	0.509936	0.317012	0.307778	0
H3K27me3	chr2_162919090_162919650_-	2.06182	0.132559	2.71481	2.13081	0.733656	0.652929	0.466155
H3K27me3	chr13_73524044_73524215_-	0.482297	0.868222	1.9106	1.05071	0.24827	0.518363	0
H3K27me3	chr8_45818494_45819718_+	0.269519	0.363887	0.870468	0.528195	0.223773	0.271569	0.116331
H3K27me3	chr4_132135219_132135512_-	0.527769	0.50671	1.34978	0.755938	0.191881	0.453789	0.00852579
H3K27me3	chr8_15122729_15123397_+	0.493849	0.333382	1.00736	0.537684	0.205014	0.298563	0.0710525
H3K27me3	chr19_59011639_59011837_+	0.624793	0.499885	2.31292	1.20934	0.488774	0.335758	0.239712
H3K27me3	chr5_107891792_107892049_+	0.320905	0.0152023	0.909152	0.437902	0.195388	0	0.123121
H3K27me3	chr14_46721715_46721895_+	0.229091	0.0687342	0.84807	0.399081	0.304331	0	0.0376691
H3K27me3	chr9_20686044_20686228_-	0.19702	0	1.00953	0.390405	0.173841	0	0
H3K27me3	chr5_112202008_112202262_+	0.487044	0.292256	1.56055	0.479941	0	0.261733	0.0467156
H3K27me3	chr10_68963744_68964270_-	0.940753	0.564509	3.62472	1.22911	0.260359	0.379164	0.270702
H3K27me3	chr5_114606424_114606765_+	0.513943	0.598653	2.5155	0.723894	0.0468545	0.0487391	0
H3K27me3	chr15_98176322_98176562_+	1.37455	0.309304	2.4144	0.897932	0.433484	0.3047	0.110798
H3K27me3	chr16_11676128_11677099_+	0.764423	0.4587	1.27053	0.59184	0.225663	0.205397	0.0977612
H3K27me3	chr2_118690974_118691650_-	0.883794	0.450808	1.6915	0.643177	0.271538	0.242721	0.181043
H3K27me3	chr5_122086559_122086740_-	0.45565	0.205063	0.851991	0.198438	0.10845	0.0262352	0.0568158
H3K27me3	chr2_165761202_165761461_-	0.52681	0.35616	0.938217	0.554707	0.0630989	0.210904	0.359694
H3K27me3	chr11_77967444_77967940_+	0.519611	0.149663	1.07808	0.522649	0.19342	0.146217	0.223281
H3K27me3	chr4_120280825_120282565_-	0.592476	0.170651	1.3858	0.619263	0.12593	0.267449	0.190943
H3K27me3	chr11_117045306_117045481_-	0.471273	0.106047	1.58171	0.434629	0.0704309	0	0.433948
H3K27me3	chr4_124977005_124977179_+	0.947962	0	2.35741	0.719827	0.058982	0.0424522	0.545552
H3K27me3	chr4_32523085_32523270_+	0.891597	0.234068	1.11143	0.804325	0.458964	0	0.0256557
H3K27me3	chr17_36999087_36999604_-	0.239283	0.157942	0.64356	0.424554	0.279082	0	0
H3K27me3	chr17_87904007_87904180_+	0.23836	0.143031	0.648283	0.415228	0.340394	0.0768556	0.0457255
H3K27me3	chr11_12375045_12375211_-	14.3251	9.8381	17.4535	19.2568	6.59995	7.47567	5.33721
H3K27me3	chr15_100457026_100457276_-	1.15462	0.593864	1.5851	2.01137	0.657355	0.26592	0.189852
H3K27me3	chr7_26779673_26780177_+	0.925568	0.932822	2.16698	1.79009	0.164846	0.290191	0.455168
H3K27me3	chr12_119968673_119968863_-	0.303847	0.3907	0.786046	0.648056	0.224816	0.0933054	0.0678044
H3K27me3	chr12_34799454_34800091_-	0.388411	0.349606	0.704257	0.67662	0.343985	0.208729	0.223531
H3K27me3	chr4_129379341_129379515_+	0.347933	0.184871	0.801634	0	0.261345	0.355618	0.239653
H3K27me3	chr2_27252078_27252247_-	0.732006	0.501998	1.54056	0	0.405175	0.449569	0.320967
H3K27me3	chr3_79671425_79671678_+	0.488969	0.366764	1.1304	0.0709827	0.351845	0.328459	0.403342
H3K27me3	chr4_43062468_43062675_-	0.796838	0.358613	2.16721	0	0.529272	0.32116	0
H3K27me3	chr6_86192816_86193026_-	0.589091	0.35349	2.00273	0	0.652138	0.316572	0
H3K27me3	chr12_72935344_72935517_+	0.476721	0.0858185	1.1345	0.0346024	0.332477	0.102474	0.276431
H3K27me3	chr2_26710387_26710566_-	0.300694	0	1.10092	0	0.277978	0.149536	0.198868
H3K27me3	chr15_98465069_98465268_-	0.621654	0.559545	2.9729	0.0401086	0.688186	0	0.238508
H3K27me3	chr1_180717031_180717231_+	0.412364	0.0618608	1.31262	0.0399081	0.273898	0	0.145026
H3K27me3	chr7_44480293_44480717_+	0.389022	0.175078	1.32256	0	0.193796	0	0
H3K27me3	chr15_78237288_78237531_+	0.678788	0.610971	2.58038	0.0750769	0.225431	0.273581	0.404594
H3K27me3	chr4_106516940_106517238_+	0.415131	0.542493	2.44629	0	0.326799	0.446175	0.176969
H3K27me3	chr10_62161678_62161960_+	0.576985	0.84236	2.17948	0.150524	0.111214	0.572531	0.255942
H3K27me3	chr4_53368929_53369131_-	0.561386	0.466815	1.498	0.282518	0.198283	0.485598	0.45781
H3K27me3	chr8_70739077_70739344_+	0.308887	0.278026	0.782989	0.155217	0.102584	0.248989	0.177764
H3K27me3	chr1_131597660_131597851_+	0	0	2.46619	0.451316	0.370455	0.348063	0
H3K27me3	chr16_32179735_32180093_-	0.230371	0.138236	1.22178	0.295369	0.241	0.346637	0.0773374
H3K27me3	chr8_109526380_109526600_-	0.197851	0.0650744	1.27447	0.367336	0.231707	0.317291	0.0107871
H3K27me3	chr15_81502118_81502322_+	0.626631	0.404319	1.39733	0.616228	0.55399	0.721016	0.452965
H3K27me3	chr17_56851710_56852222_+	0.483238	0.144986	1.11624	0.420905	0.263912	0.389532	0.278104
H3K27me3	chr2_24939209_24939389_+	0.458182	0.412405	1.66153	0.399081	0.152166	0.369334	0.263684
H3K27me3	chr1_60041771_60041953_+	0.906293	0.543831	3.2225	0.833245	0.595703	0.508776	0.260786
H3K27me3	chr4_148865855_148866163_+	0.535537	0	2.63996	0.233229	0.177856	0.215844	0.154101
H3K27me3	chr8_84918099_84918609_+	0.7277	0.29111	3.18866	0.563408	0.268528	0.130353	0.372259
H3K27me3	chr17_31759224_31759564_+	0.242567	0.0727774	1.08579	0.288411	0.114124	0.143388	0.288501
H3K27me3	chr10_29030980_29031301_+	0.214104	0.30834	1.33931	0.447567	0.341306	0.276137	0.394293
H3K27me3	chr8_86919474_86919656_+	0	0	0.555171	0.109638	0	0	0.0651965
H3K27me3	chr2_158338496_158338690_-	0	0	1.94392	0.370281	0.164715	0.0951891	0.0815517
H3K27me3	chr11_55344405_55344660_-	0	0	1.61266	0.211278	0.134264	0	0.0372259
H3K27me3	chr4_155309968_155310227_-	0	0	0.741893	0.107049	0.0176254	0	0.0567218
H3K27me3	chr5_33282217_33282596_+	0.0676997	0.0500545	2.25272	0.379074	0.208317	0.082212	0.19765
H3K27me3	chr6_50579661_50579835_-	0.276489	0	2.39279	0.176066	0.284842	0.0238793	0.272776
H3K27me3	chr7_128043171_128043344_-	0.0893852	0	0.869289	0.0754961	0.0671518	0.0480347	0.0771057
H3K27me3	chr11_49767763_49767941_+	0.0694995	0	0.945109	0	0	0.0266774	0.102214
H3K27me3	chr4_121113387_121113575_-	0	0.0232268	1.19312	0	0.0339555	0	0.126232
H3K27me3	chr17_28078279_28078610_+	0.573073	0.462554	3.2283	0.434045	0.356739	0.225952	0.352081
H3K27me3	chr17_6508320_6508571_-	0.876204	0.690081	3.64907	0.524688	0.691111	0.264861	0.598804
H3K27me3	chr15_82908924_82909265_+	0.628824	0.870768	5.2349	0.842634	0.417674	0.194956	0.835127
H3K27me3	chr1_136106493_136107016_+	0.157692	0.283874	3.75273	0.274702	0.157112	0.127113	0.0907516
H3K27me3	chr19_37698515_37698717_+	0	0.73498	7.21777	0.355616	0.271186	0	0
H3K27me3	chr1_39407055_39407185_-	0	0.571023	6.90172	0.552573	0.210691	0	0
H3K27me3	chr14_45801076_45801272_+	0	0.0210411	0.572209	0	0.0437582	0	0
H3K27me3	chr7_128143493_128143671_+	0	0	1.02162	0	0	0	0.0296274
H3K27me3	chr6_58787825_58788059_-	0	0	0.53254	0	0	0	0
H3K27me3	chr9_45097186_45097317_-	0	0	1.85495	0	0	0	0
H3K27me3	chr7_122025289_122025466_+	0	0	0.792041	0	0.00910263	0	0
H3K27me3	chrX_151029880_151030060_+	0	0	0.597111	0	0.00951035	0	0
H3K27me3	chr17_50268900_50269069_+	0	0	1.32725	0	0	0.0983433	0
H3K27me3	chr5_139663516_139663695_+	0	0	0.939829	0	0	0.0337634	0
H3K27me3	chr6_90418419_90418600_+	0	0.0292948	1.08435	0.0749654	0.0942919	0.0507214	0.109261
H3K27me3	chr10_62523419_62523758_+	0.243282	0	4.82759	0.635704	0.484775	0.392213	0.280018
H3K27me3	chr9_120345542_120345748_-	0	0	3.26659	0.348711	0.398881	0.322719	0.230403
H3K27me3	chr3_108326096_108326275_-	0.0658202	0	0.626553	0	0.00805346	0.0576643	0
H3K27me3	chr7_143501149_143501429_-	0.205975	0.037874	2.71036	0.128276	0.00815173	0.448477	0.0612123
H3K27me3	chr2_163924040_163924277_-	0.347986	0	2.66186	0.287944	0.346706	0.561013	0.400532
H3K27me3	chr4_152152711_152152886_+	0.117818	0.0385626	2.19271	0.0806306	0.211475	0.282479	0.298339
H3K27me3	chr9_37484830_37485146_+	0.130495	0	1.5003	0.113662	0.181233	0.252456	0.236223
H3K27me3	chr3_121962980_121963136_-	0.528671	0.475852	2.78585	0.122794	0.175576	0.426154	0.608501
H3K27me3	chr4_117438764_117438896_+	0.312397	0.562371	3.84995	0.0728841	0	0	0.719137
H3K27me3	chr11_3467958_3468210_-	0.103636	0.294575	1.55768	0	0.236314	0	0.252921
H3K27me3	chr4_116961315_116961536_+	0	0.335896	2.07763	0.0232174	0.18581	0.0576562	0.286151
H3K27me3	chr11_102336764_102336972_+	0.445027	0.713779	2.86202	0.0575597	0.511678	0.504009	0.592202
H3K27me3	chr19_45305548_45305890_+	0.146029	0.291892	1.85551	0.0262553	0.108373	0.239448	0.252138
H3K27me3	chr19_43617776_43617990_-	0.792183	0.346883	2.81924	0.352459	0.511959	0	0.66537
H3K27me3	chr4_155350890_155351128_+	0.259893	0.311903	1.51972	0.35213	0.210986	0	0.498562
H3K27me3	chr12_117702786_117702964_-	0	0	1.62769	0	0.153875	0.373484	0.533293
H3K27me3	chr4_125154513_125154695_-	0	0	0.831904	0.107132	0	0.182638	0.260786
H3K27me3	chr10_90630812_90630994_-	0.226573	0.0226596	1.07839	0	0.167215	0.202931	0.260786
H3K27me3	chr10_68931986_68932165_-	0.351373	0	1.34202	0.103368	0.265536	0.433297	0.484447
H3K27me3	chr4_107672836_107673111_+	0.449851	0.0637354	1.53177	0.299968	0.52343	0.545175	0.685967
H3K27me3	chr15_84726663_84726839_-	0.0914068	0.205031	1.84798	0	0.387521	0.601741	0.593449
H3K27me3	chr2_158764850_158765032_-	0.106813	0.142306	0.770281	0.0246684	0.178672	0.20438	0.239023
H3K27me3	chr14_63573375_63573553_-	0.260623	0.210174	1.24503	0	0.459916	0.285017	0.44695
H3K27me3	chr15_81943883_81944093_-	0.238441	0.222541	1.10645	0.048867	0.351267	0.190583	0.424212
H3K27me3	chr17_28153948_28154126_-	0.216956	0.0926754	0.976613	0	0.254016	0.136351	0.304739
H3K27me3	chr3_138324421_138324567_-	0.212793	0	2.14752	0.0640863	0.376702	0.10488	0.619157
H3K27me3	chr9_108933265_108933424_+	0	0	1.25398	0	0.172263	0	0.29851
H3K27me3	chr11_70425299_70425514_+	0	0	1.93275	0.0371238	0.263889	0	0.662275
H3K27me3	chr9_22144523_22144703_+	0	0	1.02362	0	0	0	0.326466
H3K27me3	chr7_142132833_142133007_+	0	0	1.49322	0.0317571	0.314825	0.0955173	0.272776
H3K27me3	chr9_107679063_107679237_+	0	0	1.47418	0.103211	0.367296	0	0.272776
H3K27me3	chr19_4848939_4849117_+	0	0.0379127	0.969343	0	0.256459	0	0.333308
H3K27me3	chr2_144335580_144335763_+	0.0891952	0	1.51512	0	0.324287	0	0.475495
H3K27me3	chr3_97264432_97264760_-	0.251441	0.45264	1.02579	0	0.334022	0.608049	0.289409
H3K27me3	chr1_20782877_20783066_+	0.334046	0.463523	1.20658	0.0509031	0.503667	0.688958	0.497342
H3K27me3	chr7_45275803_45275987_-	0.168083	0.30258	1.01588	0	0.454408	0.541957	0.257951
H3K27me3	chr15_32013771_32013949_-	0.231665	0.476616	0.939484	0	0.241438	0.468337	0.39997
H3K27me3	chr5_8565117_8565292_-	0.263358	0.532592	0.854499	0	0.224642	0.424579	0.160697
H3K27me3	chr15_102289649_102289897_-	0.498827	0.299326	0.979831	0.310345	0.254443	0.574621	0.405831
H3K27me3	chrX_13858775_13858914_-	0.395553	0	1.08926	0.174726	0.147787	0.551855	0.111631
H3K27me3	chr14_9207637_9207816_+	0.204774	0.0460788	1.27921	0.0601965	0.0170017	0.491069	0.0441928
H3K27me3	chr17_6528834_6529010_-	1.28864	0.421778	3.55788	0.602787	0.339779	1.29057	0.674191
H3K27me3	chr7_127635415_127635581_-	0.496824	0.149062	1.43021	0.288996	0.329998	0.533977	0.214442
H3K27me3	chr7_28063647_28063810_-	0.590295	0	2.09947	0.0220351	0.200767	0.543804	0.0485307
H3K27me3	chr11_99325810_99326016_-	0.170627	0.11211	1.11369	0.0871778	0.161927	0.353646	0.175682
H3K27me3	chr9_108932728_108932938_-	0.0392727	0	1.06812	0	0.0985697	0.316572	0.013295
H3K27me3	chr2_50017464_50017642_-	0.0417337	0.0801369	0.787591	0	0.0921419	0.187261	0.0699947
H3K27me3	chr4_130889323_130889493_+	0	0	0.890627	0	0.0805583	0.0977648	0
H3K27me3	chr7_27295598_27295773_+	0	0	0.633753	0	0.0642105	0.0690702	0.0417258
H3K27me3	chr17_23648899_23649198_-	0	0.0620677	1.6096	0.240249	0.366419	0.555853	0.0793697
H3K27me3	chr10_117280040_117280200_+	0	0.309304	4.4069	0.639436	0.228248	1.37511	0.0988814
H3K27me3	chr9_31084790_31085125_-	0.123094	0.265402	1.39773	0.214431	0.182749	0.457048	0.105253
H3K27me3	chr12_81599505_81599688_-	0.450671	0.405645	2.5025	0.413198	0	0.726558	0.518722
H3K27me3	chr9_96432151_96432332_+	0.227825	0	1.63546	0.0431894	0	0.367293	0.262227
H3K27me3	chr5_110517431_110517574_-	0.154196	0	2.00973	0	0.0849639	0.547476	0.412516
H3K27me3	chr12_76715370_76715553_+	0	0	1.83857	0	0	0.363279	0.259361
H3K27me3	chr1_89946823_89946996_-	0.0595901	0.121439	1.90989	0	0.0725645	0.473943	0.364661
H3K27me3	chr6_91425850_91426029_+	0	0.138236	0.939829	0.09261	0.0510052	0.371397	0.265157
H3K27me3	chr16_42937859_42938527_+	0	0.111127	0.671575	0.107537	0.0820054	0.298563	0.142105
H3K27me3	chr17_12807438_12808101_+	0.18659	0.453754	1.75783	0.364619	0.40749	0.761706	0.483221
H3K27me3	chr7_29266531_29266905_-	0.0367525	0.049621	1.06027	0.192071	0.183087	0.515487	0.247468
H3K27me3	chr13_98406613_98406809_-	0	0	2.83448	0.256552	0.167693	0.69622	0.322878
H3K27me3	chr15_103536170_103536488_-	0	0	2.6892	0.451789	0.351703	0.836227	0.29851
H3K27me3	chr15_89902282_89902461_-	0.691112	0.0750814	0.980634	0	0.175163	0.182142	0.0917137
H3K27me3	chr2_167116256_167116461_+	0.753441	0.203688	1.09418	0	0.244073	0.257965	0.314033
H3K27me3	chr18_6807198_6807380_-	0.695904	0.228215	0.994098	0	0.423412	0.118596	0.0894124
H3K27me3	chr9_43523732_43523904_-	1.43848	0.431587	1.77739	0.0439624	0.477729	0.386512	0
H3K27me3	chr9_78410596_78410920_-	0.636363	0.229114	0.875559	0.0369519	0.33251	0.266741	0.0366227
H3K27me3	chr5_149090845_149091006_-	1.28063	0.461074	1.54939	0.0495752	0	0.41292	0.589603
H3K27me3	chr6_5880528_5880781_+	0.488969	0.293411	1.10823	0	0	0.262767	0.375202
H3K27me3	chr11_84752504_84752813_+	0.667255	0.480472	1.1135	0.0481629	0.354561	0.215146	0.460806
H3K27me3	chr13_55395273_55395474_-	1.01505	0.443803	1.7197	0	0.32112	0.771742	0.72349
H3K27me3	chr9_99371757_99371935_-	0.694995	0.417039	0.850598	0	0.230813	0.373484	0.39997
H3K27me3	chr11_60489842_60490104_+	0.472172	0.0166666	1.18733	0.211778	0.244155	0.21724	0.404985
H3K27me3	chr12_78925770_78925947_-	0.483869	0	0.844844	0.270563	0.108581	0.187797	0.321783
H3K27me3	chr15_98494480_98494651_+	1.53383	0	2.80382	0.0676804	0.361235	0.617602	0.87432
H3K27me3	chr18_24561006_24561184_+	0.92666	0	2.02323	0.68606	0.307751	0	0.266646
H3K27me3	chr8_106328167_106328559_+	0.666234	0.203937	1.06693	0.366503	0.356672	0.201481	0.309652
H3K27me3	chr17_25694326_25694750_-	0.720065	0.0437694	1.45481	0.338842	0.303613	0.313585	0.111941
H3K27me3	chr10_19529460_19529599_+	1.85415	0.0356033	3.03684	0.663938	0.768438	0.282616	0.256096
H3K27me3	chr1_131871358_131871533_-	0.814909	0.221521	1.3064	0.482318	0.51668	0.293357	0.223001
H3K27me3	chr13_73726571_73726776_-	0.603459	0.0201173	0.928095	0.116804	0.282805	0.48644	0
H3K27me3	chr4_44288358_44288642_+	0.604993	0.0448086	0.924736	0.191936	0.312368	0.630728	0.222831
H3K27me3	chr15_85833717_85833889_+	1.43848	0.143862	2.13508	0.510452	0.398108	0.773024	0.310442
H3K27me3	chr5_25739141_25739404_+	1.11061	0	1.27931	0.341419	0.32111	0.530829	0.0257811
H3K27me3	chr2_73261353_73261619_-	0.482297	0.0313955	0.873372	0.270055	0.314535	0.363243	0.0697509
H3K27me3	chr5_24518914_24519131_-	0.380059	0	1.01958	0.0916711	0.252441	0.30636	0
H3K27me3	chr5_30209891_30210069_-	0.46333	0	1.03437	0.0672608	0.153875	0.373484	0
H3K27me3	chr11_62749387_62749495_-	1.33636	0	2.33652	0.332567	1.52166	0.923334	0.439473
H3K27me3	chr17_71049121_71049324_-	0.677116	0	1.1602	0	0.42405	0.327488	0.138615
H3K27me3	chr9_116278567_116278729_-	0	0	0.75906	0.111601	0	0.410371	0.292982
H3K27me3	chr9_8046376_8046554_-	0.046333	0.134048	1.25155	0.23978	0.0879288	0.682326	0.374575
H3K27me3	chr15_79191174_79191372_-	0	0	1.46328	0.399081	0.176125	1.04458	0.265799
H3K27me3	chr5_65498667_65498950_-	0.128365	0.262307	0.913239	0.380748	0.178708	0.665584	0.285453
H3K27me3	chr4_6516898_6517070_-	0	0	0.725498	0	0.0132703	0.515349	0.0229957
H3K27me3	chr8_124595817_124596005_-	0	0	1.0802	0	0.0242817	0.746526	0.116764
H3K27me3	chr5_137543564_137543752_+	0	0	1.29254	0.0212277	0.0354887	0.734436	0.280515
H3K27me3	chr11_96082420_96082667_+	0	0.0500897	0.605414	0	0.055445	0.336438	0.0480395
H3K27me3	chr17_74460074_74460306_+	0	0	1.02516	0.111811	0.11806	0.573104	0.102291
H3K27me3	chr6_128499750_128499941_-	0	0	1.02758	0.43878	0	0.417676	0
H3K27me3	chr7_73371328_73371594_-	0	0	1.05407	0.270055	0	0.49985	0
H3K27me3	chr8_119232242_119232420_-	0.115832	0.0579221	1.45895	0.425985	0.148972	0.628401	0
H3K27me3	chr4_129387078_129387486_-	0.0310983	0	0.687212	0.35213	0.00516399	0.488824	0
H3K27me3	chr5_114201089_114201393_-	0.180861	0.0488375	0.604626	0.236298	0.12341	0.448879	0.0560136
H3K27me3	chr7_127359208_127359385_+	0.232974	0	1.42958	0.405845	0.0515816	1.0767	0.0919381
H3K27me3	chr5_122244840_122245105_-	0.311218	0	1.05805	0.135537	0.516789	0.752605	0
H3K27me3	chr11_95951196_95951369_-	0.23836	0	1.16396	0.0276819	0.211097	0.86615	0.0548706
H3K27me3	chr12_59263909_59264091_-	0.0566433	0	0.660241	0	0.163035	0.43833	0.0217322
H3K27me3	chr2_155378347_155378527_-	0.162273	0	1.07647	0.0750233	0.347807	0.791429	0.084514
H3K27me3	chr2_152063524_152063703_-	0.230371	0	0.646133	0.026754	0.0924128	0.454961	0
H3K27me3	chr3_96535092_96535299_-	0.429349	0.210135	1.34719	0.107413	0.329286	0.909953	0.0248062
H3K27me3	chr1_87094383_87094560_+	0.232974	0	1.36511	0.555052	0.399757	0.688588	0
H3K27me3	chr1_91333347_91333521_-	0.236991	0	0.825839	0.444599	0.278096	0.413909	0
H3K27me3	chr13_90192677_90192876_+	0	0	0.591762	0.180489	0.275274	0.334071	0
H3K27me3	chr15_98887963_98888183_+	0	0	0.509786	0.326521	0.124499	0.302182	0
H3K27me3	chr11_32143986_32144202_+	0.381818	0.171836	0.852397	0	0.443816	0.307778	0.329605
H3K27me3	chr4_45175362_45175534_-	0.239746	0.0253875	0.697075	0.0232024	0.374874	0.307926	0.258782
H3K27me3	chr9_43121760_43122117_-	0.297021	0.010944	0.666422	0.0475096	0.35131	0.273655	0.187669
H3K27me3	chr15_77670923_77671109_+	0.30088	0.0434317	0.798939	0.0297082	0.644475	0.40848	0.0687189
H3K27me3	chr4_116193428_116193608_-	0.152727	0	0.623072	0	0.389365	0.184667	0.0310216
H3K27me3	chr10_81215167_81215343_-	0.180229	0.210889	0.948263	0	0.455756	0.431689	0.0192626
H3K27me3	chr7_29100197_29100379_-	0.226573	0	0.924338	0	0.300987	0.365275	0
H3K27me3	chr7_126526377_126526610_-	0.0147483	0.265497	0.614346	0.185349	0.54858	0.368541	0.294239
H3K27me3	chr7_30794267_30794444_+	0.12134	0.257484	0.817459	0.132496	0.602051	0.49392	0.516191
H3K27me3	chr4_156033826_156034182_+	0	0.0521299	0.787591	0.0504456	0.329433	0.435812	0.199033
H3K27me3	chr19_30713778_30713956_-	0	0.10426	1.08026	0.201782	0.467921	0.466854	0.119991
H3K27me3	chr8_22326982_22327196_-	0	0	0.746813	0	0.332773	0.326187	0.0332685
H3K27me3	chr14_70485391_70485545_-	0	0	1.82067	0	1.42285	0.431689	0
H3K27me3	chr4_34179102_34179295_+	0.010683	0.0384627	0.600474	0	0.358952	0.172228	0.107214
H3K27me3	chr4_123959943_123960122_-	0	0.138236	0.749626	0.022295	0.510052	0.371397	0
H3K27me3	chr5_28307452_28307630_+	0	0.139013	0.703581	0	0.461626	0.44818	0.0866601
H3K27me3	chr6_124388492_124388674_+	0	0.246666	0.83869	0.207878	0.524219	0.43833	0.139086
H3K27me3	chr7_27151827_27151969_+	0	0	1.2222	0.128477	0.810121	0.561803	0.0668494
H3K27me3	chr11_115555016_115555297_-	0	0.0188696	0.819307	0.10043	0.49711	0.297044	0
H3K27me3	chr9_66809975_66810269_-	0.14026	0.252493	0.953682	0.244335	0.652138	0.452245	0.161439
H3K27me3	chr9_53412968_53413105_+	0	0	0.980088	0.0655424	0.227693	0.242628	0.389751
H3K27me3	chr2_164281264_164281448_+	0	0	0.948153	0	0.148858	0.361305	0.515903
H3K27me3	chr2_25415420_25415783_-	0.178512	0.0749828	1.11343	0	0.281156	0.40291	0.553829
H3K27me3	chr10_52213938_52214161_+	0	0.110961	0.582805	0.0230091	0.14751	0.300747	0.296409
H3K27me3	chr1_59747754_59747932_-	0	0.158045	0.647734	0.0770442	0.135751	0.236391	0.357549
H3K27me3	chr5_52276845_52277143_-	0	0.112097	0.785804	0.0869295	0.0337011	0.293732	0.444514
H3K27me3	chr15_73469746_73469901_-	0	0	1.15338	0.509793	0.485948	0.53613	0.68898
H3K27me3	chr2_157637572_157637754_-	0	0.227929	1.4407	0.453794	0.405515	0.691158	0.510834
H3K27me3	chr9_88589175_88589349_-	0	0	0.771167	0.206421	0.275472	0.382069	0.227314
H3K27me3	chr4_127136802_127136979_+	0.0465947	0.0381268	0.974819	0.405845	0.239854	0.581849	0.417668
H3K27me3	chr2_153644884_153645060_+	0	0	0.773972	0.408151	0.207499	0.264409	0.269676
H3K27me3	chr3_108470337_108470585_+	0	0	0.678345	0.289655	0.110443	0.268065	0.191383
H3K27me3	chr6_16238415_16238533_+	0	0	0.475224	0	0	0	0.402229
H3K27me3	chr9_36812738_36813043_-	0	0	0.74294	0.0277086	0.115247	0.0435935	0.614686
H3K27me3	chr8_117009112_117009234_+	0	0	0.764728	0	0.0748355	0	0.389042
H3K27me3	chr11_30320010_30320179_+	0	0	0.995441	0	0	0	0.561693
H3K27me3	chr4_123268527_123268705_-	0	0	0.630073	0	0	0	0.37604
H3K27me3	chr15_75931256_75931430_-	0	0	1.77253	0.412842	0.0787063	0.382069	1.70485
H3K27me3	chr12_15696438_15696616_-	0	0	0.728851	0.203384	0.0512918	0	0.533293
H3K27me3	chr6_100168954_100169138_+	0.0560277	0	0.483752	0.185907	0.0837324	0.0451631	0.451415
H3K27me3	chr4_116828875_116829051_-	0	0	1.16971	0.408151	0.322706	0	0.660707
H3K27me3	chr5_30807430_30807541_+	0	0	1.51558	0.647158	0.49351	0	0.85519
H3K27me3	chr14_76242408_76242583_+	0.0785454	0.141396	0.801093	0.256552	0.313026	0.189943	0.406826
H3K27me3	chr7_126984700_126984876_-	0	0	0.637233	0.204075	0.155624	0	0.269676
H3K27me3	chr8_94478430_94478609_+	0	0	1.57672	0.37923	0.24865	0	0.662892
H3K27me3	chr18_53453083_53453361_+	0.148332	0.0890084	1.02874	0.258398	0.63689	0.313156	0.703247
H3K27me3	chr8_84311511_84311685_-	0	0	0.784211	0	0.192831	0	0.545552
H3K27me3	chr3_51180879_51181086_+	0	0	0.526752	0	0.198477	0	0.257951
H3K27me3	chr17_71035705_71035884_-	0.0127984	0	0.697126	0.05733	0.194882	0	0.383004
H3K27me3	chr19_8671925_8672106_-	0	0	0.697083	0.099219	0.219421	0	0.358377
H3K27me3	chr12_111025252_111025590_-	0	0.439248	1.42403	0.425056	0.0810349	0	0.280847
H3K27me3	chr9_73100393_73100565_+	0	0.431587	1.60024	0.459407	0	0	0.275948
H3K27me3	chr15_100025856_100026239_+	0	1.16292	3.68475	1.39105	0.500597	0.173577	0.495698
H3K27me3	chr6_119454124_119454374_-	0	0.318141	0.945763	0.319265	0.0263645	0.053631	0.0379705
H3K27me3	chr5_149576281_149576457_-	0	0.421778	2.72417	0.476576	0	0	0.269676
H3K27me3	chr9_56815954_56816301_-	0	0.427856	2.82986	0.414032	0.210488	0.0147373	0.136781
H3K27me3	chr16_92293454_92293630_-	0	0.454223	1.5855	0.330408	0.077812	0	0.0694621
H3K27me3	chr2_119796116_119796302_-	0	0.399102	1.60793	0.193104	0.147257	0	0
H3K27me3	chr13_24405244_24410924_+	0.220621	0.393709	1.48309	0.317578	0.155434	0.133264	0.123901
H3K27me3	chr8_83628641_83628917_+	0	0.26896	1.42586	0.11991	0	0	0
H3K27me3	chr11_30520718_30520900_-	0.0141608	0.407873	0.93237	0	0.133001	0.164257	0.107516
H3K27me3	chr17_23838569_23838790_-	0	1.00769	2.5374	0	0.123936	0.300815	0.214765
H3K27me3	chr11_121060679_121060859_-	0.200826	0.47132	1.08735	0.126376	0.311111	0.0923334	0.203518
H3K27me3	chr4_115996068_115996225_+	0.200308	0.472821	1.33254	0.0351957	0.307756	0.106974	0.14267
H3K27me3	chr11_97593470_97593629_+	0	1.40062	3.21823	0	0.344526	0	0
H3K27me3	chr7_49723177_49723432_+	0	0.29111	0.659723	0.0201217	0.107411	0.0260706	0
H3K27me3	chr2_93083807_93083995_+	0	0.427761	1.19312	0.0449528	0.271956	0	0.0841544
H3K27me3	chr4_155457702_155457958_+	0	0.362466	0.949211	0.0255094	0.25143	0.0173125	0.0168548
H3K27me3	chr15_82218347_82218583_-	0	0.47182	1.57956	0.19024	0.304654	0.0148261	0.482675
H3K27me3	chrX_144289857_144290083_+	0	0.328464	1.27165	0	0.272686	0	0.210014
H3K27me3	chr13_51785719_51785901_+	0.226573	0.407873	1.23245	0.197348	0.165543	0	0.104314
H3K27me3	chr16_56055683_56055857_+	0.236991	0.426626	1.50397	0.172018	0.157413	0	0
H3K27me3	chr15_76609666_76609981_+	0.233766	0.559693	1.52554	0.242523	0.266652	0.0251776	0.353731
H3K27me3	chr1_17950856_17951039_-	0	0.405645	1.37893	0.163558	0.149671	0	0.259361
H3K27me3	chr6_124878219_124878503_-	0.290397	0.522767	0.987262	0.252938	0.458735	0.549449	0.28962
H3K27me3	chr19_5393580_5393736_+	0	0.475852	1.43786	0	0.175576	0.426154	0.30425
H3K27me3	chr4_32606161_32606384_-	0.00924582	0.380438	1.59261	0	0.188818	0.571391	0.360306
H3K27me3	chr5_103892286_103892598_-	1.11608	1.40112	2.1862	1.04445	1.31682	1.44419	1.31842
H3K27me3	chr5_31370823_31371178_+	0.0567208	0.252579	0.917011	0.0781003	0.220454	0.257904	0.212745
H3K27me3	chr1_36739554_36739967_+	0.199692	0.359482	0.819425	0.285748	0.132638	0.410894	0.229845
H3K27me3	chr6_120741361_120741617_-	0	0.326361	1.12549	0.0701509	0.0138197	0.551837	0
H3K27me3	chr11_6207828_6208001_+	0	0.429092	1.45864	0	0.00833277	0.384278	0
H3K27me3	chr1_180881977_180882156_+	0	1.24413	3.44604	0	0.306031	0.371397	0
H3K27me3	chr5_146329575_146329837_-	0.0429247	0.460414	1.30066	0.0990086	0.262937	0.253741	0.0905784
H3K27me3	chr10_77946388_77946562_-	0	0.853253	3.28008	0	0.0157413	0.382069	0.272776
H3K27me3	chr12_70219974_70220153_+	0.230371	0.829419	2.85835	0.200655	0	0.742794	0.530314
H3K27me3	chr6_39787279_39787454_-	0	0.477212	1.76584	0.0710967	0.0782566	0.474858	0.271218
H3K27me3	chr10_24283252_24283464_+	0	0.700311	3.17414	0.338842	0.258394	0.627171	0.447765
H3K27me3	chr17_8843677_8845516_+	0.112116	0.363293	1.22734	0.273432	0.148939	0.361501	0.154855
H3K27me3	chr13_55806601_55806836_-	0.0219342	0.335628	1.92734	0.0305679	0.434051	0.0873643	0.053768
H3K27me3	chr10_119452431_119452564_-	0	0.558143	3.58384	0	0.411877	0	0
H3K27me3	chr4_114888881_114889055_+	0	0.426626	2.63194	0	0.157413	0.100293	0
H3K27me3	chr7_140790254_140790436_+	0.0357747	0.0736438	0.616225	0.078939	0.126405	0.0648844	0.0274512
H3K27me3	chr11_77090953_77091133_+	0.229091	0.412405	1.14332	0.399081	0.456497	0.369334	0.263684
H3K27me3	chr8_115412895_115413054_+	0	0.466874	3.17414	0.451789	0.344526	0.418114	0
H3K27me3	chr9_22124151_22124329_-	0	0.417039	1.66242	0.161426	0.256459	0.435731	0
H3K27me3	chr5_33447378_33447549_+	0.160766	0.434111	1.47179	0.291367	0.423318	0.388772	0.0693904
H3K27me3	chr18_61826559_61826832_-	0	0.543831	3.49194	0.26313	0.702303	0.487034	0
H3K27me3	chr5_118196485_118196820_+	0	0.221591	1.10479	0.0714771	0.245282	0.198448	0
H3K27me3	chr3_9149324_9149714_+	0.0176224	0.222064	0.726119	0.194424	0.209498	0.213077	0.163189
H3K27me3	chr17_86884833_86885190_+	0	0.207935	1.64931	0.201217	0.341296	0.384852	0.280672
H3K27me3	chr15_78650483_78650662_-	0	0.414709	2.19971	0.258622	0.535555	0.371397	0.438771
H3K27me3	chr5_66733738_66733915_+	0	0.111839	0.610481	0.081169	0.10869	0.109548	0.105346
H3K27me3	chr11_97073999_97074177_-	0.157169	0.444842	1.43517	0.498851	0.370392	0.402213	0.14622
H3K27me3	chr3_108512593_108512776_+	0.034667	0.436848	1.44703	0.413198	0.23506	0.209584	0.0199508
H3K27me3	chr18_76884760_76884935_-	0	0.454488	1.94309	0.79246	0.313026	0.430538	0.0246561
H3K27me3	chr4_134070260_134070660_-	0.0830153	0.333908	1.04175	0.371145	0.20968	0.354998	0.0395526
H3K27me3	chr16_16601142_16601341_-	0	0.37303	1.2211	0.481303	0.458791	0.334071	0.119254
H3K27me3	chr17_12869166_12869513_-	0.0264082	0.39322	2.10893	0.414032	0.79284	0.447032	0.0170976
H3K27me3	chr1_39518536_39518853_-	0.0260166	0.2509	1.10877	0.334516	0.363585	0.307085	0.0980721
H3K27me3	chr2_165770492_165770669_+	0	0	0.821916	0.0213603	0.324964	0.125198	0
H3K27me3	chr8_105969405_105969561_-	0	0	1.82497	0.0230239	0.702303	0.426154	0
H3K27me3	chr18_31738517_31738695_-	0.0356408	0.0379127	1.32842	0.0449794	0.334975	0.418835	0.0410225
H3K27me3	chr9_43477402_43477813_-	0	0	1.17214	0	0.333209	0.252997	0
H3K27me3	chr16_21389081_21389259_+	0.0579162	0	1.26015	0.160761	0.42273	0.124495	0.134434
H3K27me3	chr5_110626580_110626789_+	0.00986516	0.0295985	1.23876	0.159625	0.401228	0.226195	0.0965158
H3K27me3	chr1_133088828_133088988_+	0	0.463956	2.259	0.0236298	0.743438	0.317066	0.336197
H3K27me3	chrX_141869366_141869469_-	0.123186	0.222416	1.37193	0.0348711	0.428242	0.263219	0.255216
H3K27me3	chr7_123015510_123015688_-	0.0144791	0	1.32315	0	0.326985	0.0311236	0
[truncated: 7,822 more rows]
