# Supplementary material for: NAP-seq reveals multiple classes of structured noncoding RNAs with regulatory functions
Source: Nat Commun. 2024 Mar 18;15:2425. doi: 10.1038/s41467-024-46596-y (PMC10948791; doi:10.1038/s41467-024-46596-y)
Supplement: Supplementary file 8 — Supplementary Data 5 [file 41467_2024_46596_MOESM8_ESM.xlsx]

## Sheet: human_Pol3-napRNA
Supplementary Data 5. Pol III-transcribed napRNAs (referred to as Pol3-napRNAs) identified by NAP-seq (human). Each row represents a single napRNA which expressed in at least 2 samples. The following is the meaning of each list header: (1)name: name of napRNA, which were sorted by their expression value; (2-4)chrom,start,end: genome location of napRNA (hg38); (5)score: the numbers of reads contai…
name	chrom	start	end	score	strand	contigLen	readNum	startReadNum	endReadNum	startPvalue	endPvalue	startFold	endFold	up20ntFold	down20ntFold	clusterSeq	cdScore	structure	shape	mfe	conservation	geneName	geneType	HepG2_rep1	HepG2_rep2	HepG2_rep3	HEK293T_rep1	HEK293T_rep2	HEK293T_rep3	ADR_rep1	ADR_rep2	ADR_rep3	CoCl2_rep1	CoCl2_rep2	polyIC_rep1	polyIC_rep2	polyIC_rep3	U87_rep1	U87_rep2	U87_rep3
has-novel-Pol3-1	chr1	162943846	162944017	3648	+	171	3648	2234	1414	-10656.7	-5710.73	155.249	60.5431	36.1749	10.8256	GAAGGTTAGTATAGTACAGTGGTTAAGAACAAGGCTTTACACTTAAAGAAACAGTGTTCAAATCCCAACTTGGTTGGTAACAGCTGTAGCACCTTGAGTTAGTTAGCCACTTAGAAAGGTTGAGTCCATGAATATGCATTATAGTGTTTAGAAAAATGCATGGCATATTTT	0	.(((((..((....((((((.((((.(((((...(((((....)))))......))))).....(((((...))))))))).))))))))))))).....(.((((((.........)))))).)....((((((((..(((.((((((....))))))))))))))))).	[[][]][][]	-33.4	-0.0664224	MIR-MIR	repeatMask-MIR	15.6667	23.8333	10.8333	2022.25	1329	2039.42	1	2.53333	9	2	1	8	12	1.2	20	82.5	113.5
has-novel-Pol3-2	chr11	35526491	35526718	1878	-	227	1878	1325	553	-7977.77	-2699.51	154.995	31.9111	4.65543	46.4946	AAGAAGCTCTATAGCCTAGTGGCTAAGACTATAGCCTGTGGGCCTAAGCTGCCCGGGTTCAAACCCTGGCTCTGCCCCTCACTAACTGTGTGGCCTTGGATGAGTTATTGTAATCCTCAATGGTTCCGTTTCTCTAATTGTAAAATACAGAGGCTAGGTTTATTGTGAGGAATAATTGAGTTAATACATGTAAGGTACATGACACCTGGCACGGAGGAGTTTATTTT	0	...(((((((...(((((..(((((......)))))..)))))....((.(((.((((....)))).)))...)).((.(((.....))).))(((((.(((.((((...(((((((((......((...(((((.(((....)))..)))))...)).......))))))....)))...)))).))).))))).........((......)).))))))).....	[[][][][][]]	-64.1	-0.0431206	MIR-MIR	repeatMask-MIR	6	7.5	5	728	553.5	891.053	5	17.5	8	0	0	3	4	7.66667	470	722	918
has-novel-Pol3-3	chr16	22298493	22298626	1495	-	133	1495	463	1032	-3034.57	-7351.45	15.2674	38.008	4.08277	12.9012	ATAAACGGCAGTATGGTTAAGTGGGTAAGAGCTTGGACCCGAGAACAAAACTGTGCAGGTTCAAATCCCACCACAGCTGCTTGGCATCTGTGACCCACCTGAGTTGTCTGGGTTTGGTATTCCTCCCTATTTT	0	...(((..(((...(((...(((((...(((((((.((..............)).)))))))....)))))(((((.(((...))).))))))))...))).)))....(((...((....)).)))......	[[][]][]	-34.7	-0.574018	MIR-MIR	repeatMask-MIR	178	168.5	141	312	204	339	313	312	424	17	20	241	216	190	319	465	714
has-novel-Pol3-4	chr2	130845357	130845597	999	-	240	998.958	225.292	773.667	-687.866	-3374.12	21.3713	29.0283	27.2156	181.896	AGGCTGGGTGCAGTGGCTCAAGCCTGTAATCCCAGCACTTTGGGAGGCCGAGGTGGGCAGATCACAAGGTCAAGAGATCGAGACCAGCCTAGCCAACATGGTGAAACCCCATCTCTACTAAAAATACAAAAATTAGCCGGGTGTGGTGGCGGGTGCCTGTACTGGGCTCCCATGATCCTCCTGCCTCAACCTCCCAAGCAGCTGGGACTACAGGTGTGTGCACCATGCCACGTTAATTTT	0	.(((..((((((......((.(((((((.(((((((..(((((((((..((((((((..(((((...((((..(....)..))))......((((...))))....(((((((((..((((...........))))..))).)))).)).(((.((((.....)))).))).)))))..))))))))..)))))))))..))))))).))))))).))))))))..)))...........	[[][][][]]	-104.3	-0.0458373	AluSq4-Alu	repeatMask-Alu	35.5833	26.25	28.4167	1.57143	8	24	57.3333	57.8333	73.8333	3	2.83333	38	17.8333	79.5	660.921	765.611	1163.15
has-novel-Pol3-5	chr3	56927031	56927314	838	+	283	838	180	658	-1059.72	-4999.16	15.1095	18.3678	15.6847	11.8939	AAAGGAAGGCAGTTTAGCACAGAAGTGAGGAATAGGAGTTCTAAGCCAGATAACCTGGGTTCAAATCCCAGTGCTGTCACTTAATGCGTGACCCCTGATCATTTACTTAACTTCCCTGTGCCTCTGTTTCCTCCTCTGGTAAATGGGAACAGTAAGAGGACCCACTGCAAAAAGTTCTTGTGAGAATCAAATAAGTCAAATATGTATCATTGAGCATAGTGCCTGGCACATAGTAAGTAACAATTGCAGTTTCCTAGAGACTATAAGATAAACAAGTAATTTT	0	..((((((.(((....(((((((((((((((.((((.((((((((...((((.((((((.......))))).).)))).))))....).))).)))).)).))))))).......))))))..))))))))).((((((.(((((((..(.......)..))))((((((...(((((....))))).............(((((........)))))((((...))))..............))))))))).))))))........................	[][[][[][][]]]	-63.3	-0.0665962	MIR-MIR	repeatMask-MIR	7.5	26	8.5	27	7.5	29	5	0.5	10.3333	0	15	0.25	0	2	761	1196	1698
has-novel-Pol3-6	chr10	112907870	112908133	489	-	263	489	147	342	-408.228	-1197.18	13.3941	9.30022	12.8062	80.837	ACCCTTGAGGCCACATAGCACAGTGGTTGTAGCATAGACTCTGGAGTCAGAATTCTGTGGGTTCAAATCCTGGCTCCGTTGCTTGGAAGCTCTGTGACTAAGTTACCTCTTAAGGAGGAAAAAAAAGCTGTGTTAGTAACAGTGATTGGCTATAGTTATGTGTGTTCCAGATATTGCACAGGACATGATATTGCATGGGACATGCTTACACTAAAAAAAATCAAATTGAACGGACGTCCTGAATCTTATCTGGCAACTGTTTT	0	..((((((((..((.((((((((.(.((.(((((...((...((((((((.(((.((......))))).))))))))))))).)).)).).))))).))).))..))))..))))............((((.......))))(((((.....((((((.((((((((((.....((((((.....))....)))))))))))))).)).)))).....)))))....((((((..(((..((......)).)))..)))))).	[][][][]	-67.5	-0.112661	MIR-MIR	repeatMask-MIR	11	9	2	121.333	90	113	0.333333	2	0	1	1	7	0	6	490	717	981
has-novel-Pol3-7	chr19	47277508	47277664	319	-	156	319	193	126	-1143.07	-692.331	18.4075	10.8848	12.342	8.53887	AGGGCCAGGCACAGTGGCTCATGCCTATAATTCCAGGGCTTTGGGAAGCCAAGGTAGGAAAATCACTTAAGCCCAGGAGTTCAAGACCAGCCTGGCTAACATAGTGTGAAACCCCATTTCTATTAAACAAACAAACAAAAAATGCTTAAAAATTTT	0	..((((((((.....(((....)))...((((((.((((((.((((..((......))....)).)).)))))).))))))........))))))))...((((.(((......)))..)))).................................	[[][]][]	-39.7	0.0466414	AluSx1-Alu	repeatMask-Alu	0	3	9	19	5	6	3	1.33333	3	16.1667	9	1	15	3	163	331.533	440.5
has-novel-Pol3-8	chr9	114320917	114321269	237	+	352	237.143	158.143	79	-647.484	-254.749	35.9027	10.9154	27.2614	22.9813	GGGCCAGGCGCCGTGGCTCATGCCTGTAATCCCAGTACTCTGGGAGGCCGAGGTGGGCAGATTGCTTAAGCTCAGGAGTTCGAGACCAACCTGGGCAACATGATGAGACCCCCATCTCTACAAAAGTACAAAAAGTTAGCCAGGTGTGGTGGCACGCACCTGTGGTCCTAGCTACTCGGGAGGCTGAGCTGGGAGGATCTCTTGAGCCTGGGTGGCAGAGGTTGCAGTGAGCCAAGATCCCACCACTACACTCCAGCCTGGGCGACAGAGTGAGATGCCATTTCAGAACAAAAACAAAAACAAAAAAAGAATAGAGTAAGTGAATGAAAAGTTGTGCATCCATTACACTTTT	0	.(.((((((...((((((((.((((....((((((....))))))..(((((.((((((...)))))).(((((((.(((...)))...)))))))....((..((((......))))..))...........(((((((((((((((......)))))))).)...)))))).))))).)))))))))(((..((((((.....(((.....)))...((((......)))).))))))..)))...)))....)))))).)...((((((.((((((((((((..((..............................))...)))))...)).))))).....)))))).	[[[][[][][][]]][[][]]][]	-111.5	0.00660508	AluSz-Alu	repeatMask-Alu	2	0	2.05556	0.05	0	0	0	0	0	0	0	4	3	0	283	432.643	533.833
has-novel-Pol3-9	chr11	106186793	106186922	232	+	129	232	153	79	-729.604	-305.259	26.7143	7.55147	84.5429	3.98966	GACTGCTCTGTGCAGTAGCTCAGTAGATTAGATCTTGGCTTTTCACACTGGCTGGCTGGGTTCAATTCCCTGGTTAGGAAGTAAGCTCCTTCTGGTTTAATATCTGTATAACGTTGTGTGGTCTCTTTT	0	((((((.((((((((........(((((((((....(((((.....(((..(((((((((........)))))))))..))))))))...)))))))))....))))))).....).))))))......	[]	-33.8	-0.165657	MER57-int-ERV1	repeatMask-ERV1	7	14	13	46	44	70	16	10	2	0	1.5	9	3	6.5	21.5	31	53
has-novel-Pol3-10	chr8	41657222	41657492	206	+	270	206	72	134	-276.362	-657.758	14.9189	13.4	41.3167	76.2222	AGGAGATGGCAGAGTCGAGTGGGTAAGAGCATGAACTCTGGAGCCAGACCACCCGGGTTCAAGTCCCATGCTGCCTGACCTCGGTCAAGTGCCTTACCTGCTCTGTGAGTCAGTTTTCTCTGCTGTAAAATGAGGGCAGTAATAGGGCCTACCCATTAGAGAGGTGTGATGTTTAAAAAAGCTAAGACACATAGGTGCTTAGCATTGTATGAATGCAAACAATTACTTGGCTCTCTAGAAATGTTACCGTCTCTGTCCATCTGTGCTTTT	0	.(.(((((((((((.((.(((((((..((((((.(((.((((.((.(.....).)).)))))))..))))))((.((((....)))).))((((((.(((((((......((((.......)))).......)))))))...)))))).)))))))(((((((..(((((((........((((((.(((....))))))))).(((((....))))))).)))))....)))))))..........)).))))).)))))).)......	[[[][][]][[][]]]	-88.4	-0.183429	MIR-MIR	repeatMask-MIR	1	7	19	126	80.1667	94	30	22	9	1	0	13	0	6	2	39.1667	15
has-novel-Pol3-11	chr5	67203724	67203850	166	-	126	166	99	67	-494.673	-282.42	39.6	10.1957	17.0513	53.6802	GCCAAGCATGGTGGCTTATGCCTGTAATGCCAGCTACTCAAGAGGCTGAGGCAGGAGGATCACTTGAGGCCAGGAGTTCAAGACCAGTCTGGAACACAGTGAGAACTCTGCCTATAAAAATATTTT	0	.....((((...(((....)))....))))(((((........)))))((((((.((..(((((.....(((((.(((...)))...))))).....)))))...)))))))).............	[][][]	-38.2	-0.0302922	FLAM_A-Alu	repeatMask-Alu	3	1	0	1	0	2.5	1	2	0	2	1	0	0.5	1	40	62	77.5
has-novel-Pol3-12	chr22	41000695	41000835	140	+	140	140.1	78.1	62	-280.281	-203.126	10.8011	5.3913	29.4842	49.9793	GGGCCAGGTTTGGTGGCTCATGCCTGTAATCCCAGGACTTTGGGAGGCCAAGCCCAGGAGTTCAAGACTAGCCTAGGCAACATAGCGAGACTCCATCTCTATTAAAAAAAAAGAGAGAGAGAGAGAGAAAGAAAATTTTT	0	((((..((((((((..((((..((((......))))....))))..))))))))....((((...)))).))))..((......))....(((..(((((...........)))))..)))...................	[[][]][][]	-35.4	-0.0701555	FLAM_C-Alu	repeatMask-Alu	15	14	15.3333	60	45	98.5	1	2	6	0	0	2.5	3	0	13.1	9	4
has-novel-Pol3-13	chr1	32133757	32134096	120	+	339	120	45	75	-251.196	-454.912	11.23	10.4736	8.31408	16.7873	AGCATGGGCGTGGTGGCTCACCCCTGTAATCCCAGCACTTTGGAGGCCGAGGCAGGCGGATCACTTGAGGTCAGGAGTTCGAGACCAGCCTGGCAAACGTGGTGAAACCCCGTCTCTACTAAAAATACAAAAATTAGCCAGGTGCAGCAGCCGGCATCTGTAATCCCAGCTACTGCGGAGGCTGAAGGAAGAGAATTGCTTGAGGCCAGGCGTGGTGGCTCATGCCTGTAATCCCGGCACTTTGGGAGGCTGAAGTGGGTGGATCACCTGAGGTCAGTAGTTCGAGACCAGCCTGGCCAACATGGTGAAACCTCGTCTCTACTAAAAATACAAAATTTT	0	....(((.(..(((((.((((((((.......((((.((((.(((((((.((((((((((((......))))..(((((....(((((((((((...((.(((...))).))(((((.((.............((((((...(((((.(((.((.((.....)).)).))).)))))..))))))))..)))))..........))))))).))))))))).))))))....)))))).)))..)))))))).)).)))))).)))))...).))).((((..(((((.((..(.((((...)))).)...)).))))).))))...............	[[][[][]]][]	-110.4	0.0115747	AluSx1-Alu	repeatMask-Alu	2	2	5	4	9	3	5	8	8.14286	0	0	7	0	11	149.143	176.241	112
has-novel-Pol3-14	chr20	17874496	17874627	117	+	131	117	57	60	-270.247	-287.801	5.7	5.37313	9.31621	16.6684	AGGCAGTGTAGCCCAGAGGTTCAAGGGCATTCGCTCTGGTATCAGAAGGGTCTGGGTTCAAATCCCTTGTGCACTGCTTGCTGGCTGTGTGACTTTGGGCAAGTTGCCTAATCTCTCTGGTCCTCAGTTTT	0	((((((((((((((((((((...(((((....)))))...))).......)))))))............))))))))))...(((((.(.(((((((((((...))))))).......))))).)))))..	[][]	-43.9	-0.0810451	MIR-MIR	repeatMask-MIR	3	1	6	0	1	4	5	1	2	1	0.25	5	0	1	51	37	98
has-novel-Pol3-15	chr14	33736920	33737161	93	-	241	93	43	50	-198.804	-242.159	8.56432	5.64516	10.6843	11.4867	ATAGCAGTATAGCCTAGTGGTGAAGTGCATGTGGTATGGAGCTGGACTCCCCAGGTTCAAACCCTGGCTCTGCACCTTCAACGTGTGACATTGAGAATGCTAATTAGTTTTCTATCCTTAGTTTCTTTGTCTGTAAAATGGAAACAAAAACACTTTAGGAATGTTGTAAGGGCTAACACATGTGAACTATATCATGCCCAGCATATTGCCGTGTTCTTAAATACTGGCTGTTATTAATTTT	0	........((((((.(((((((.((.((..(.(((.((((.((((.....)))).)))).))))..)).)).))))((((......((((..(((((.(((((.(((....)))...)))))))))))))).......))))......(((((....(((((((.((..((((........((((......)))))))).))))))).))))))).......)))))))))..........	[[][][]]	-58.9	-0.344504	MIR-MIR	repeatMask-MIR	2	0	4.33333	40	20	80	0	2	1	0	1	0	5	7	18	13	83
has-novel-Pol3-16	chr19	51254036	51254172	89	+	136	89	44	45	-182.868	-179.61	14	9	17.1032	47.709	AGCAGGGCACAGTGGCTCATGCCTGTAATCCTAGCACTTTGGGAGGCTGAGGCGGGAGAATTGCTTAAGCCCAGGAGTTCAAAACCAGCCTGGGCAATATAGCAAGACTCGACTCTCTCTCTACAGAAAATATTTT	0	.((((((.(((..(((....))))))..)))).))..(((((((((..(((.((((....(((((...(((((((.(((...)))...))))))).....)))))..)))).)))..))))).)))).........	[][]	-43.1	0.0428542	AluJr-Alu	repeatMask-Alu	1	0	0	0	0	1	0	0	0	0	0	0	0	0	25	30	62
has-novel-Pol3-17	chr2	95551371	95551524	87	-	153	87	45	42	-183.325	-163.499	11.4459	5.27211	12.0525	50.4195	GTAAGTTCCCCTTGTAGTCTAGTGGTTAGAATTCTGCGGTCTCACAGCCGCGGCCCGGGTTCGATTCCCATTCCGGGAACCAAGAAATGGTCTGGACAAGACATGGACAAAACCACTCAGACACCAAATTCAAAAAGGAAGAGGGTGTTTTTT	0	....................(((((((......(((((((......)))))))((((((............)))))).((((.....)))).((..((.....))..)).))))))).(((((((...(((......)))...)))))))...	[[][][][]][]	-44	-0.102772	tRNA-Glu-GAG_-tRNA	repeatMask-Pol3_tRNA_rmsk	31	25	39	18	6.25	13	29	20.25	18	12	9	42	27	41	8.16667	6.2381	8.22619
has-novel-Pol3-18	chr16	11639841	11640076	81	-	235	81	19	62	-70.1395	-296.567	7.07843	7.38095	16.25	24.1754	GTTGGCCGGGTGCGGTGGCTCACACGTGTAATCTCAGCACTTTGGGAGGCTAAGGCAGGTGGATTGCTTGAGCCAGGAGTTCAAGACCAGCCTGGGTAACACAGTGAAACTATGTCTCTGCGAAACATACAAAAATTATCCGGGCATGGTGGCTCTCGCCTGTACTCCCAGCTACTTGGGGGGCTGAGAGGGTAGGATCTCTTGAGCTTAGGAGGCAGAGGCCCTGGCTAATTTT	0	((((((((((.((..((.(((......((((((.((.(.((((((....))))))..).))))))))((((((((((((.((...((((((((((((((.....((....(((((.((...)).)))))))....)))))))))).))))..(((((((((.....(((((....))))))))).))))).....)).)))))).))))))))).))...))))))))))))...	[[][[][]]]	-88.9	-0.0456	AluJb-Alu	repeatMask-Alu	18	7.33333	15	0	0	3	0	11	5.33333	2	0	49	20	37	15	17.0667	0
has-novel-Pol3-19	chr12	127743813	127744176	80	+	363	80	27	53	-98.5567	-242.035	6.43709	10.2281	11.3351	14.6315	GGCCTGGCACAGTGGCTCAGGCCTGTAATCCCAGCACTTTGGGAGGCCAAGGCGGGCGGATCACAAGGTCCAGGGTTCAAGACCAGCCTGACCAACATGGTGAAACCCTGCCTCTAATAAAAATATGAAAATCAGCTGGGCATAGTGGTGTGCACCTGTAATCCTAGCTACTCAGGAGGCTGAGGCAGGAGAATTGTTTGAACCTGGGAGGTGGAGGTTGCAGTGAGCTGAGATGGCGCCACTGCACTCCAGCCTGGGTGGCAGAGCGATACTCTGTCTCAAAAAAAAAAAAAATGACATTTCCCTCTGTCGGTCCTACTACTTGTTCACTCAGATAGGCTGGAACGTTCTGGCCACTGTTTT	0	((((((((......)).)))))).....((((((....))))))(((((.((((...(((((....)))))((((((....((((............))))..))))))((((((..........(((.....(((((((..((..(((....)))..))..)))))))..)))))))))((((((((.((.(((((((..(((((((...(((((..(((((((.(((.....)))..)))))))))))).)))))))....))))))).)))))))))).............(((((........))))).(((..(((.(((......))).)))...))).)))).)))))........	[][][[][][][][][]]	-130.4	-0.0767837	AluSg-Alu	repeatMask-Alu	2	2	0	7	2.09091	4	0	0.333333	0	0	0	0	0	0	51	162.2	180.5
has-novel-Pol3-20	chr12	93463076	93463259	74	+	183	74	45	29	-217.184	-115.235	20	5.6129	81.653	26.6622	ATGGCTCAGCCTAGCACAGTGGTTAAGTTCACGAGCACTGGTAATAGTAGTTCCTGGGTTCAAAGCACAGTAACTTGTGTGACTTTGAACAAGTTGTTCAAACCTCTCTGTGCCTCTGTTACTTCTGTTTGTAAAATGACAGTAACAATAATTGTTTAAGTGTTTAGAAAGTTCATTCCTTTT	0	..(((...)))..((((((.((((....(((.((((((((....)))).)))).)))((((((((((((........)))).))))))))..........))))...)))))).((((.((((((((((........))))).(((((...))))).)))))..))))...............	[][[][]][[][]]	-42.4	0.199893	MIR-MIR	repeatMask-MIR	0	9	8	0	7	43	7	9	1	0	0	0	8	0	0	1	0
has-novel-Pol3-21	chr17	1267778	1268076	72	+	298	71.75	58	13.75	-272.508	-54.7674	20.4487	2.61905	34.9378	20.7491	GCCGGGAGCGGTGGCTCACGTCTGTAATCCCAGCACTTTGGGTGGCCGAGGCGGGCGGATCACTTAAGGCCGGGAGTTCGAGACCATCCTGGCCAACATGGTGAAACCCCGTCTCTGGTAAAAATACAAAAAATAGCTGGGCACGATGGTGGGTGCCTGTAATCCCACGTACTCGGGAGGCTGAGGCAGGAGAATCGCTTGAACCCGAGAGGTGGAGCTTGCAGTGAGCCAAGATTGCGACACTGCGGTCCAGCCTGGGCGACAGAGCGAGACTCGGTCTCAAAAAAAAAAAAGTTTT	0	(((((((((((..(((((((((.((...((((((..(((..((((((((((((((.(..(((((...((((((((...........)))))))).....)))))..))))))))).))).....)))..)))...)))))).))))).))))))..))))..)))).((....))...)))((((((..(((..((((((...(((.((.(.((((.(..((((((.((.......))..))))))).)))).))).)).)...))))))..))).))))))................	[[][]][]	-120	-0.024017	AluSx1-Alu	repeatMask-Alu	6	9.5	0	14.1429	14.5	19	9	3	7	1	1	3	5	3	48	92.2	59.8333
has-novel-Pol3-22	chr1	92804996	92805255	63	+	259	63	38	25	-170.869	-100.206	7.18919	6.37255	6.50354	5.20702	GGCTGGCCTAGTGGCTCACGCCTGTAACCTCAGCACTTTGGAATGCTGAGATGGGAGGATCACTTGAACTCAGGAGTTCAAGACTAGCCTGGGAAACATAGTGAGACCTCATCTCTACTAAAAATCAAAAAAAGTAGGAGATGCATAAAGGATCAGAAAGGGTCTTTAGAAAGTACTAGAGGCCTGTGTGGTGGTTTATACCTATAATCCCAGCACTTTAGGAGGCTTAGGCAGGAGGATCCTTTGAGCTCAGAATTTT	0	((((((((....))).)).)))......(((((((........))))))).(.((((((((.((((((((....)))))))).((.(((((((........(((..(((((((((((((.............)))).)))))).....))).)))....((((((((((......))))))))))..(((.(((.((((....))))..))).))).........)))))))))...)))))))).)............	[][][[][[][][]]]	-80.6	0.100721	AluJb-Alu	repeatMask-Alu	18.1667	27.25	28.3333	59	51.7	74.6429	6	2	6.33333	9	13.3333	11	6.11765	2	13	20.5	58
has-novel-Pol3-23	chr17	1198460	1198640	54	+	180	54	25	29	-113.807	-125.3	11.5796	4.61364	6.4493	4.65783	GGCCAGGCACAGTGGCTCAAACCTATAATCCCAGCACTTTGGGAGGCTGAGGCGGGTGGATCACCTGAGATCAGGAGTTCGAGACCAGCCTGGCCTCATGGTGAAACCCCATCTCTACTAAAAATACAATATTAACCAGGCGTGGCGGTGTACACCTGTGATCCCAGCTACTTGGTTTTT	0	((((((((....((((((.(((......((((((....))))))..((((..((((((...))))))...))))..))).))).)))))))))))((((((((..(((((((.(((.....................))).)))).)))...)))).))))..((((....)))).....	[[][]][][]	-59.1	-0.0672547	AluSx-Alu	repeatMask-Alu	2	1	0	36.2095	12.5	18.3333	17	16	12	1	1	12	0	8	0	1	4
has-novel-Pol3-24	chr15	22223096	22223226	54	-	130	54	36	18	-167.365	-60.1055	21.6	2.8125	28.4213	45.9112	GGCCGAGCGCAGTGGCTCAGGCCTGTAATCCCAGCACTGTGGGATGCCAACCCAGGAGGATTGCCTCAGCCCAGGGGTTCGAGACCAGCCTGGCCAACATCGCGAGACCCTCTTCTCTGTAAGAATTTTT	0	((((((((......)))).))))((..((((((......))))))..))...((((((((..(.(((.(((((((((((...))))..)))))........))))).)..))))).)))...........	[][][]	-43.2	0.0427894	AluJo-Alu	repeatMask-Alu	0	0	4	4	1	0	12	0	8	1	0	7	21	11	0	0	3
has-novel-Pol3-25	chr19	44777626	44777753	41	-	127	41	21	20	-109.26	-103.466	6.5625	2.85714	39.4554	5.73896	GGCCGGGAGCGGTGGCTCATGCTTGTAATCCCAGCACTTTGGGTGGCCGAGGTGGAAGGATCACCTGAGCCCAGGAGTTCAAAACCAGCCTGGGCAACATAGTGAGGCCCTATCTCTAAAAAATTTT	0	((((((((.....(((....))).....))))..((((((((....))))))))......((((.((.(((((((.(((...)))...)))))))..))..))))))))..................	[[][][]]	-43.3	-0.0362893	AluJo-Alu	repeatMask-Alu	1	0	0	5	1	0	0	5	2.25	2	0	10	24	16	0	0	2.25
has-novel-Pol3-26	chr5	74920566	74920897	36	-	331	36	9	27	-34.7139	-129.216	2	7.56	71.3101	12.8592	GGCCGGGTGCAGTGGCTCACTCCTGTAATTCCAGCACTTTGAGAGGCCAAGCGGGCAGATCACAAGGTCAGGAGTTCGAGACCAGCCTGGCCAACATAGTGAAACCCCATCTCTACTAAAAATACAAAAAATTAGCCAGACATGGTGGCAGGCGCCTGTAATTCCAGCTATTCAGGAGGCTGAGGCAGGAGAATCACTTGAACCCGAGAGGCGGAGGTTGCAGTGAGCCAAGATGGCTCTGTTGCACTCCAGCCATGGTGACAAGAGTGAATCTCCATCTCAAAAAAAGTATTCTTCCATGTCAATAAATATTAATTGAAACCACAATTTT	0	((((((((....(((((((((((((..........((((((.((.(((.....)))...)).)))))))))))))..))).)))))))))))......(((...((((((.(((.((((............))))..))).)))).))(((.(.((((.(((.......))))))).).))).((..(((((.((((((...((((...(((((((..(((((.((((((...))))))..))))))))).))).))).)....)))))).)))))..))......(((....))).....(((((........)))))...)))......	[][[][][][][]]	-104.9	-0.0252305	AluSq2-Alu	repeatMask-Alu	6	4	12.1429	12.5833	0.4	22	4	1.5	1.5	1	1	1.5	1	1.5	5	9.33333	59.7
has-novel-Pol3-27	chr8	142959071	142959213	35	+	142	35	18	17	-74.4531	-68.9231	5.4	6.18182	40.0968	25.662	ACTGCCTTGTGCTGTAGCTCAGTAGCCAAGGCTTTGCACTTTCACAGTGGCGGTTGGGGTTCAATTCCCCCATAAGAAATAAGTCATTTCTGGTTTAATATCTTGTCTATTCTCTTCTCCTCTGCAGAACGTCTTAAATTTT	0	(((((((((((..((.((.....(((....)))..))))...))))).))))))(((((........))))).......((((.(..(((((................................))))).).))))......	[][][]	-30.04	-0.0680336	MER41-int-ERV1	repeatMask-ERV1	0	0	0	4	2	0	0	0	0	0	0	1.5	1	1	12	18	4.5
has-novel-Pol3-28	chr11	27931802	27931960	34	-	158	34	12	22	-42.5156	-87.9716	3.3	6.15254	22.9019	5.12417	GCCCAGTGCTGTGGCTCAGTGGTTAAGACTTCACCATTTTATAGTGGCAGCCTGGGTTCAATTCCTGGCTTAGAGAATAACTCCTTTCCTATTTGATATCTGTTTGACCCTTACCATTTGATGATTCTCTTCCCCTCCATGAACCATCTTGAATTTTT	0	((((((.(((((.(((.((((((.........))))))....))).)))))))))))(((((((.(((...(((((((..................((((....((........))...)))))))))))......))).))).....))))......	[][]	-35.1	0.0355949	MER41-int-ERV1	repeatMask-ERV1	6.16667	6.5	3	6.5	13	7.4	4.5	3.33333	5	4	3	0	1	2	12	30.8333	57.6667
has-novel-Pol3-29	chr2	45523220	45525437	28	-	2217	28	14	14	-50.0652	-52.6358	6.84091	6.51724	3.89457	2.23415	GAGTTGTAAGAGTTCTTTATAGTTCTGGATACAAGTCCCTTATCCAAGTGTATGATTTGCAGATATTTTATGCCATTCTGTAGGTTGTCGTTTTACATTTTTGTTGATTACATTTGAAGCACAAAAGTTTTAAATTTTGAAGTCCAACTTTTCTATTTTTTCCTTTGTTGTTCAGATTTTTGGTGCCATATGTAAGAACACTTTGCCAAATCCACCGTCATAAAGATGAGCTCCTATGTTTTCTTCTAAGAGTTTAATAGTTTTAGTGCCTACATCCATTTAGTTATTGACAGATTTTGAGTTAATTTTTGTACATGGTGTAAAGTAAGGGTTCAAATTCATTTTTTTTGCCTGTGGCTATCCAGTAGTCCTACCGACATTTGTTGAAAAGACTGTTCT…	0	.	.	0	0.190758	SRBD1	intron	429	261	334	461	529.5	567	350.333	185	388	303	472	76	136	120	146	352	382
has-novel-Pol3-30	chr17	82952392	82955580	27	-	3188	27	8	19	-28.3495	-82.3932	3.13402	5.92044	2.12487	3.58313	CTTCCACAATGGTTGAACTAATTTACATTCCCACCAACAGTGTAAAAGCATCCCTACTTCTCCACAGCCTTGCCAGTATCTGTTGTTTCTTGATTTTTTAGAAATCGCCATTCTGACTGGTGTGAGATGGTATCTCATCATGGTTTTGATTTGCATTTCTCTAACGACCAGTGATATCTCATTGTGGTTTTGATTTGCATTTCTCTAATGACCAGTGATGAGCTTTTTTTCATGTTTCTTGGCCACATGTCTTCTTTTGAGAAGTGTCTGTTCATGTCCTTCGCCCACTTTTTGATGAGGTTTTTTCTTGTAAATTTAAGTCCCTTGTAGATCCTGTATATTAGACCTTTGTCAGATGGACAGATTGCAGAAATTTTCTCCCATTCCAGAGGCTGCCTG…	0	.	.	0	0.0290173	B3GNTL1	intron	471	260.333	394.2	80.2937	104.81	112.102	614.171	260.1	569.333	251	319.6	89.3	125	301.167	266.639	475.728	444.708
has-novel-Pol3-31	chr1	46182985	46183120	27	-	135	27	13	14	-51.8369	-59.3018	5.42504	3.36	5.78734	2.86353	AGTTCAGGACTGGCACAGTGGCTCATGCCTGTAATCCCCGCACTTTGGGAGGCAGAGGTGGGAGAATCACTTAAGTCCAGGAGTTCGAGACCAGCCTGGGCAATATAGTGAGACCGCCTCTACAAAAAAAATTTT	0	....((((..((((......)).))..))))...((((........)))).(.((((((((.....(((((...(((((((.(((...)))...))))))).....)))))..)))))))).)............	[][][]	-43.7	0.00418127	AluJb-Alu	repeatMask-Alu	11.3333	12	5.53333	4.31667	4.2	4	5	0	1	0	5	2	7	5	11	22.5	48.2857
has-novel-Pol3-32	chr10	69457664	69457896	27	+	232	27	11	16	-69.8181	-94.0272	11	4	2.96256	5.33261	ACATTTCTTATAGTTTAATGGTTAAGAGTGTGGGCTGTGTACCAGGTTGCCTGGGTTCAAATCCCAGCTCTGACACTTAAAGGTTAAGTGGCCTAGACATAACTTCCATGCACCTAACCTACCTGAAGAGTTGCTAAGCAGATTAGATGGATTAATACATCTGAAGAGCTTAGAGTGGTGCCTGGCACATGATGAACACTCCATCAACTAGTCATGGATTAGTCGTTCTTTT	0	.((.(((((.(((......(((((.(.(((((((.(((((.(.((((...(((((.......)))))......(((((((...))))))))))).))))))...))))))).).)))))...)))))))).))((((((...(((((((........)))))))...))))))....((((...)))).(((((.......)))))(((((((...))))))).........	[[][]][][][][]	-64.4	-0.0329972	MIR-MIR	repeatMask-MIR	0	0	0	0	0	12	0	0	0	0	0	0.5	0	4	3	11	31
has-novel-Pol3-33	chr18	12742286	12742606	26	-	320	26	18	8	-123.849	-52.5471	18	8	2.7505	3.8507	AGCTGGGCACGGTGGCTCACGCCTGAAATCCCAACCCTTTGGGAGGCCGAGGCAGGCAGATCATTTGAGGTCAGGAGTTCAAGACCAGCCTGGCCAACATGGTGAAACCCGTCTCTACTAAAAATACAAAAATTAGCTGGTGTGATGGTAGACGCCTATAATCCCAGCTACGCGGGAGGCTGAGGCAGGAGAATTGCTTGAACCTGGGAGGCGGAGGCTGCAGTGAGCCAAGATTGTGCCACTGCACTACAGCCTGGGCAACAGAGCAAGACTGTCTGAAAATAATAATAATAATAATAAAAAGGTCCATTGTAGATTTT	0	.((.((((((((((((((((((((....((((((....)))))).(((......)))...(((((((.(((((((.(((...)))...)))))))..)).)))))...((((((((.................(((((((...(((.((((....)))).))))))))))......(((.(.((((((.....)))))).).))).))))))))))))....))))))))...))))))).).)).((((((..(((((..((((.((....))))))..........................))))))))))).....	[[][][][[][]]][]	-101.6	-0.110978	AluSx1-Alu	repeatMask-Alu	3	3	4.33333	1.25	1	2.53333	3.64286	3	13	6	1	2	0	2	2.46667	9.83333	26.25
has-novel-Pol3-34	chr8	58092242	58096119	25	+	3877	25	9	16	-30.4033	-67.9999	3.19355	5.52727	7.25329	2.60326	CTTATTTATTTTTTTAATTTTACTCTAAGTTCTGGGATACATGTGCAGAATGTGCGGGTTTGTTACATAGGTACACATGTGCCATGGTGGTTTGCTGCACCCATCAACCCGTCATCTACATTAGGTATTTCTCCTAATGCTATTCCTTCCCTAACCCCCTACCCCCCGACAGGCCATGGTGTGTGATGTTCCCCTCCCTGTGTCCATGTGTTCTCATTGTTCAGCTCCCACTTCTAAGCGAGAACATGCGGTGTTTGGTTTTCTGTTTTTGTGTTAGTTCACTGAGATTGATAGTTTCTAGCTTCGTCCATGTCCCTGCAAAGGACATGAACTCATCCTTTTTTATGACTACATAGTATTCAATGGTGTACATATGTCACATTTTCTTTATCCAGTCTA…	0	.	.	0	0.0481335	FAM110B	intron	296.268	249.791	194.064	525.925	1053.82	447.805	597.067	373.553	866.448	84.3917	52.25	62.5167	42.4333	78.9012	28.9514	92.7278	104.631
has-novel-Pol3-35	chr9	34440860	34442877	25	-	2017	25	9	16	-33.6207	-68.5813	3.9375	6.90647	6.77841	4.21859	ATACTATCTCTAAAAATGATAATTTTCTACATAACTACCATTATCACACCATTACTATCTTTAACATAAATACCATTATCACCCCTAAAAATCCTTTAATTCCTTAACATCTTAAAAATTGGTTGGTTGGTTTGAATCTGGCTCACACATTGCATTTGGTTGACATGTCTCTTTTTTTTTGTTTTTTTTTTTTGAGACGGAGTCTGTCTCTGTCACCCAGGCTGGAGTGCAGTGGCGTGATCTCGGCCTACTACAACCTTTGCCTCCCAGGTTCAAGCAATTCTCCTGCCTCAGCTTCCTGAGTAGCTGGGATTACAGGCACGTGCTATCATGCCCGCCTAATTTTCATATTTTCAGTAGAGACAGAGTTTTGCCATGTTTTCCAGGCTGGTCTCAAAC…	0	.	.	0	0.186987	AluJb-Alu	repeatMask-Alu	32.5833	19	47	40.1667	8.06667	34	100	69	148	368.5	488	31	13	44	71	202	120
has-novel-Pol3-36	chr14	36616542	36616822	25	-	280	25	10	15	-52.6863	-75.6717	5	3	19.3008	733.429	GACTGGGCATAGTGGCTCAAGCCTGTAATTCCAGCACTTTGGGAGGCCAAGGCGGGCAGATCATTTGAGGTCAGTAGTTCGAGACCAGCCTGGCCAACATGGTGAAACCTTGTCTCCACTAAAAATACAAAAATTAGCCAGGCGTGGTGGCGCATGCCTGTAGTCCCAGCTACTCGAGAGACGGAGGCAGGAGAATCACTTGAACCTGGAAGGTGGACGTTGCATTAAGCCGAGATTGTGCCACTGCGCTCCAGCCTGGGCAACAGAGCAAGACTCTTTT	0	..((((((.(((((((.(((((.((((((((((.(..((((((.(((((.(((.(((.((....(((....)))....))..).)).))))))))..((.(((((..((((((((((.((((...........)))).((((((((......))))))))((((....)))).((....)).))))))))).)..)))))))..)))))).).)))).))))))....)).....))).))))))).)).))))..........((((.....))))...	[[][[][][][]]][]	-88.3	-0.0555064	AluSz-Alu	repeatMask-Alu	7	0.5	0.733333	0.25	5.16667	2	30	0.25	3	1	0	1	0	0	6	0.25	3
has-novel-Pol3-37	chr17	48248909	48249167	25	+	258	25	18	7	-90.1645	-28.3226	10.8	5.6	49.4574	791.318	AATTAGGCCGGCGCGGTGGCTCAAGCCAGTAATCCCAGCACTTTGGGAGGCCGAGGCGGGCGGATCACGAGGTCAGGAGATCGAGACCATCCTGGCTAACACGGTGAAACCCCGTCTCTACTAAAAACAAAACAAAAAAACAAAAAAAACCCATTTAATTAAATAATATAAACACTTTGAGATCCTCTAATAGACAATAACTTGTCAATGCAAAATAGTTCTATTAGACTATTCAGGTGGCCTCCAAAGCAAGTTTTT	0	......((.((...(.((((....)))).)....)).)).((((((.((((.((((((((.(..((((..((((((((...........))))))))......))))..)))))))))......................................................(((((.(((....(((((((((...((..((((....))))..))..)))))))))...)))))))))))))))))).........	[][[][]]	-67.6	0.44683	AluYm1-Alu	repeatMask-Alu	1	0	1	15	10	17	2	0	2	0	0	0	0	0	0	1	1
has-novel-Pol3-38	chr12	106464671	106467039	24	+	2368	24.0833	11	13.0833	-42.1954	-57.7	4.26531	5.03205	3.10003	2.03493	ATGTATCACTTCTACTTTTCTACCTTGACTCTCACATTTGCTTATAAATTACTAGTGTGATATCTTCTTATTTTTAATTGGTTTGAAGATAACTGCACATTGTGTTTCTGCTGATTTTAAGTTTCTTTGCCAAGCGAGTATATCCATGTTACGGTTTTCTTGGTCAGGTATACCCAGCCTTAGTTGTCATTCTGCCAGTGAAACTATGTCAGACTAAGATACTCTTTCATCAAAATCATTTTTAGTTCTGTTGACAGAGGCAAGATTATTTTAGCCTGCCAATATTTTTAAGAAATGATTGGTTCCATCTGTTAATGTGAATTTGACACCTGTAATTTATATAGTTCCCTGAGATACTAACCCTTAATGCCCTTTGAGTGTTTTTAAAAGTATCTTGAG…	0	.	.	0	0.0871395	POLR3B	intron	204.9	215.75	205.043	497.319	673.36	381.712	46	46.3333	78.1111	54.886	92	16	56	61	47	119.018	157.697
has-novel-Pol3-39	chr2	137977071	137978087	24	+	1016	24	10	14	-30.5439	-48.2254	4.82759	3.31579	2.53052	3.3602	ATAAACTTAGTTCTAAAGCCTTATAATTAATAAGAATGCAGCAATGGGCTTAAACAGGTAAAATAGAAAAAAAGCAGTATGTTAGGTTCTTATTTTGTTTTGTTGTTGTTAACGTTTGAGTGTTTTCCATTCCCAATTTTGATTATTTACAATCTACATAAAAGTCCATGGCATGTGTTTATCTGTAATTTTGCTGAAGGGCAAATTTGTATCTTGCCAGTTTTTGTGCCATTTTGGTCTGCAATCTCTTAATCAGTGAATAAGTTTCCTCCTGACAGTCATGCTGTATAAAACTTTGCAATTTAATATACACAGTCATGCAACTCTGGTGTAGGTGACTTGTTGTTATCTTCATTTTATAGATAGTGAACCTAATAATATATGCCTGAAGGGGATTGG…	0	.	.	0	0.119645	L1M5-L1	repeatMask-L1	134.25	121.5	225.5	4.83333	0	5	69	68	77	32	0	36.3333	29	33.5	23	10	7.5
has-novel-Pol3-40	chr9	94828646	94831900	24	+	3254	24	11	13	-44.1228	-55.5564	3.66667	4.875	2.6317	10.9603	AAAGTGTAATATGAGGAAAACTGCATAGAATTACCTGGATTGCCTGTTAAAAAAGCAAACAGACCAATTATACACATATACACACACAATATATATATATACACACACACAATATATATATATAAATCACATACTTTAGTTATATAATAAACACATTATTTATATATATTTCTTATTATATGTATTTCTTACATAATTTCTCACATCTTATTTGTATTTCTTCTTACTGTTTTTTTTTTTGAGATGGAGGCTTGCTCTGTTGTCCAGGCTGGAGTGCAGTGGCCCAATCTCGACTCACTGCAACCTCTGCCTCCCGGGTTCAGGTGATTCTCCTGCCTCAGCCTCCCAAGTAGCTGGGATTACAGGCGCGGGGCACCACACCTGGCTAATTTTTGTATT…	0	.	.	0	0.117588	L1PA11-L1	repeatMask-L1	113	66.6667	106.5	182.056	178.4	130.893	134	77	146	62	61	91	51	77	133.05	184.125	187.5
has-novel-Pol3-41	chr10	75561671	75563439	23	+	1768	23.2222	11.2222	12	-35.8493	-40.9669	8.1738	6.09375	2.65189	2.91649	CTATAAATTTCCCTCTACACACTGCTTTGAATGTGTCCCAGAGATTCTGATATGTTGTGTCTTTGTTCTCGTTGGTTTCAAAGAACATCTTTATTTCTGCCTTCATTTTGTTATGTACCCAGTAGTCATTCAGGAGCAGGTTGTTCAGTTTCCATGTAGTTGAGCAGTTTTGAGTGAGTTTCTTAATCCTGAGTTCTAGTTTGATTGCACCGTGGCCTGAGTGACAGTTTGTTATAATTTCTGTTCTTTTACATTTGGTGAGGAGAGCTTTACTTCCAACTATGTGTTCAATTTTGGAATAGGTGTGGTGTGGTGCTGAAAAAAATGTATATTCTGTTGATTTGGGGTGGAGAGTTCTGTAGATGTCTATTAGGTCCACTTGGTGCAGAGCTGAGTTCA…	0	.	.	0	-0.00975919	LRMDA	intron	719.881	544.863	709.346	28.2137	50.738	40.4574	821.384	660.407	879.247	88.3262	62.8819	75.7706	61.4167	150.331	80.2205	269.684	214.173
has-novel-Pol3-42	chr1	150629956	150631006	23	+	1050	23	7	16	-24.0764	-65.2002	3.5	3.87879	5.9787	2.5228	AGCAGAAAATGATCGAGCTCCAGAAAATGATTTGGAGGTCAGATTCGATTTTAAAGTAGTACTAACAGGCCGGGCGCGGTGCCTCACGCCTGTAATCCTAGCACTTTGGGAGGCCGAGGTGGGCGGATCACCTGAGGTTAGGAGTTCGAGACCAGCCTGACCAACATGGTGAAACCCCGTCTCTACTAAAAATACAAATATTAGCCGGGCGTGGTGGCGGGCGTTTGTAATCCCAATTACTTGGGAGGCTGAGGCAGGAGAATCGCTTGAACCCTGCAGGCGGAGGTTGCAGTGAGCCGAAATCGCGCCACTGCACTCCAGCCTGGGTGACAGGACGAGACTTTGTCGCGAAAAATAAAATAAAACGGTACCAATGGTATTACGATGTGTCACTTGGCC…	0	.	.	0	-0.00931982	AluSx1-Alu	repeatMask-Alu	23	14	13.0625	7	17	47.5	11	4	31.5	18	55	7	1	18.3922	40.8333	106	109.083
has-novel-Pol3-43	chr2	78100728	78103196	22	-	2468	22	7	15	-21.4206	-55.9089	2.98601	6.48148	2.01688	2.40909	TTTTAAATCCCTAATAGGTTTTATTTTCACTTTCTTGATAATTTTATTTGATGCACAAAAGTTTTCAATTTTCATGAATCTTAATTCATCTATTTTCACTAATGTTGCTTCTTTTTTGGTGATATATCAACAAATCCATTGTTTTATCCAGGGACATAAAGTTTTATGCCTAGGTTTTCTTCTGAGGGTTTTATTGGTTTAGCTCATGCATTTGTTGATTTTTGAAAAAGGTGTAAAGTGGGGTTCAACTTAAATCTTTTGCTTGTGGAAATCCAGTTATCTTGGTATTATTTGTTGAGGATAGTTCTCCTTCTCACTGGGAAACATAACTATCTTTTAAAAAAAAATCAATTGTCCGTATATGTGAGGGTTTATTTCAAGACTTTTAATTCTAATGAG…	0	.	.	0	0.0430369	intergenic	intergenic	1128.07	826.833	933.583	1	2.66667	2	180.5	65	133	511	712	221	126.833	296	1	5	2.33333
has-novel-Pol3-44	chr1	171507746	171508904	22	+	1158	22	7	15	-18.3371	-49.9803	2.16107	4.43005	2.25863	2.29807	CTTTGCTGGCTTGTTAACAATATTAATTCTTCCAATCTGTGAATGTGGGCTATCTTTCTATTTATTTCGATTTCTTGTATCAATATTTTATAGTTTTCAGTGTATGGGTATTTTGCTCCCTTGGTTAGATTACTCCTAAGAACTTTATTCTTTTTGATGCTCTAGTAAATGGGATTGTTTTCTTGATTTCCTTTTCATCTAGGTTGTTATTTGTGAAAAGAAATGCAACTGATTTTTTGTATGTTGATTTTGTATCCTGTTGCTTTACTGAGTTCATTTATTAGTTTCAACAGTTTTTGTGAAATTTTAGAGTTTTCTACTTAAAAGATCATGTCATCTGCAAACAGGGATAGTTTTACTTCCCTTCTGATTTGTGATACCTTTTATTCCTTTTTTTGG…	0	.	.	0	0.0948121	PRRC2C	intron	159.833	116	52	402	306	494	150.833	89.5	67	193.5	349	58	29	102	87.5	174.2	172.333
has-novel-Pol3-45	chrX	51804735	51805974	22	+	1239	22	9	13	-37.8944	-60.2447	3.15	13	2.86081	37.3049	AATAAATATGTAATAGGTTGTAATGTGGACGGGTTCTACTATTTTAGATAGGATGGGCAGGAAGGCTTCACTGGTAAGGTGATATTTGAGCAGGAACCTGAAGGAACTGAGGGCACACACTATGCAGATATTAATGGGAAAACAGGATTTATGTCATAGTCTTTGCATTTGTTCACTCTGTTTCCTAACCCGCGGCCACCTTCCCATTCCCCTAGTGGTCACTTTTCTGCATAGCATTAATTCAACGCTCTGCATACTCAAATAACCTGATCCATTCACATTAATTTCTCATATTCTCTTCCTCCTGGCTAGCTTCTTGCTACCATTTAGGCGACTTGTCAGCCTCTTTAGGAAGACATATCACTATCTCCATATTCACCTCATCCTCAGTTTGTTGAT…	0	.	.	0	0.281977	(TCCA)n-Simple_repeat	repeatMask-Simple_repeat	9.5	6.73333	10.25	103.533	49.5833	117.442	2.16667	2.83333	2.83333	2.33333	2	2.9	0	4.5	14	59.125	85.5
has-novel-Pol3-46	chr18	36402186	36405523	22	+	3337	22	12	10	-63.7953	-50.9081	4	3.04348	4.06902	2.84394	TTAAAAACAGAAAAAGTGATGAAGCTCCAGGAGTGAGGAAGGCTGATCACTGCTTGTTCTTCTTTTCACATGGCAGCAAAGAGGCCTTCTTGAGCGTAGCTGGCTCATTATAGATTAATACGCTGATGACAGCAAAGAACCTGAGTGCTCATCTTGATCTATATCCCTTATATACACACATAACCCATGCCACTACCTCTCTGGGATATTTTCTCATATATATGTGTGAAATACATATTATATATTTTATCATAGTATGTAATATGCAATATAAAAATTATAATGTATATTTTTAGTGATATATAATGTGATGCAATTATACACACACACACACACACACACACACACACACACACACATATGAAAATACCCCAGAGAGGAAAAGGGACATGTCCAAGG…	0	.	.	0	-0.0614708	MIRb-MIR	repeatMask-MIR	3.33333	1.5	4	31	41	37	4	5	1	2	0	0	5	0	65	203.5	224
has-novel-Pol3-47	chr3	169488652	169492485	22	-	3833	22	13	9	-29.7409	-27.8949	5.77778	4.8	2.15385	5.05879	TTATACATTGAAGGCAGGGATTGTTATATATGATTCAGGATAAAAATTCCAGAATAATCTTCAGTGGATGACAAGTCCTGAGGTTGGCCAAACCTATAATAATGGCTTTGGAATTGAGCAAAGGAATGAATGGAAAAGTGATCCATTTATTCAACAAGTTTTGCTCTCATACAATGGACTTGACTGCTGTTTCATTGAGTTGGTCAACTAGGTCGTATTTTGCTTTTCATTGAAAGCTAATTCTTTCTTACCCCACGAACTTTCTCTCCTACTTGCTATAATATCTAAATAGCCTCATATCTATTTTCAACACTGTGCATCTTCTCTTCCTTTAAAACTCTTCTTCAAAGTCAGTAGGGTCATGCCACTGACCCCATGAAACTGAATGTGTGTTTGTGC…	0	.	.	0	0.129581	AluJr4-Alu	repeatMask-Alu	3	3	7	600	536	675	0	2	0	0	0	0	0	0	80	274.167	334
has-novel-Pol3-48	chr6	154875504	154879417	21	+	3913	21	11	10	-43.5852	-38.2666	4.8125	4.73684	4.14135	2.04784	TTGCAAATGAATGGTGCTGTTTGTTTTGTTGCTAGAAATCACATTCTCAGTGTCAGGGAGTTGAAGATAAAACAGAATTCCCTCGGGTTCTTTTTAAGTGAATGAGCGAGAGAAAAGGGGCATTAGAGATTGAGTTGCCAGGCTTCACAAATGAAAATACAGGACACCCAGTTACTTCTGAATTTCAGATAAATAATGAATAATTTTTTAAATATAAATATGTCTGAAATTTCATCTTAACCGGGCATCCTGTATTTTATCTTGCATCCCAATTAGAAACCTAAAATCACAGCAGAGCCAGGACACGGACTGATGGCTCAATGTCCTAGAATGTTTATGGATTTCACCTGTGCCCTGGGCCTCGCTGGACTTTTCTAGATATCTACAAGTGGCGGCTTG…	0	.	.	0	-0.0546656	MER53-hAT	repeatMask-hAT	309	271	285.25	387	358	398.5	21	20.5	60	137	142	74	125	115.5	102	124	196
has-novel-Pol3-49	chr2	75520895	75522273	21	-	1378	21.3333	9	12.3333	-28.3977	-42.353	3.85714	4.74359	2.44259	2.54496	AGGCACAATATTAGAAGAATATTTGGACACTTTGATAGCCAAAGAAAGGCATTTGGAAGATTAATAGGGGGCTTCACTGCAATAGGTCTTTCCTTTGCTTAAATCATGAATTTTTTATTAAATTTTACACAAATACATTTTTTCATCTATTCATACGATCTTTTTCCTGTTAATCTATAAATATGGTAGAGTACACTTATTTACAATCCAATTTTTAAAAATAAATGCAATAACATCTCTTACTTAAAATTAAGCCATATCATAATGTGATATGAATTAGAATTTTATTGACTTCAAATTTAATACCGCTAAAAGATAACTCTGCCATCATTCTTATTAACTTAAAACCAAAATTTGATTGCAAGATTCTTTAAATAAAGTAACCTTCAAAATTCCCTG…	0	.	.	0	0.141137	EVA1A	intron	264	277	168	3	21	10	53	84	106	35	5	40	50	36	137	204.333	174
has-novel-Pol3-50	chr4	169189916	169193560	21	-	3644	21	13	8	-50.546	-29.6743	6.19048	3.34519	2.15673	2.57048	AACAATTTTGGAATGACAGTTTTAACTTGCAGACTTAATATCTGTATATACTGAAGTAAAACATAACAGCCCTGGAATAGCTGCAGGCACTTATTTATGTTTAAAAGAATAAATATCCCCCAAATAACTCTCTGGGGGTGGAGTCCTTGTGCATTGTCTGTTGGAAGCTAACACATCTGCAGCTTTTCTGCTGAAAGTTAAAATTTAAACCTAAACTTACCTGGGGGAAGGAGGAGAAAAGGAAAAGGAGCTAACATTCATTCATTCATTCACTATTTCCATAGGTTATTGGGGAATGGATGGTGTTTGGTTACATAAGTGAGTTCTTTAGTGGTGATTTGTGAGATTTTGGACACCCATCACTTGGGCAGTATGCACTGAGCTCTATTTGTGGTCTAT…	0	.	.	0	0.0923089	SH3RF1	intron	236.7	106.533	160.034	201.062	262.559	233.671	70	50.1667	54	74	59	55.1538	30.3333	53	214.48	409.608	576.848
has-novel-Pol3-51	chr12	120315399	120317204	21	-	1805	21	9	12	-39.6087	-55.1849	4	7.5	4.51011	6.1649	TACACTTAAATTTCCACCCCCACATTGAAGGGAAAAAAAAAACCGAAGAGATTTGGTGGTGTAACAGCCATGCTTTTTGCATGAGTGGTTTCCTCCCTTTTCCTACCTCGTGAAGGCATGTTCATCTTTCAGAACCCAGCCTGGGTCACTTCTGGAAGTTTCTTGAGCTTTGTCCTTCTTCCGCAGGTACAGCTGCTGTTACCCCACCGGGTTTCTACAGCAGAAAGTCCGAGAGCGAACTCAGAACTGGACAGACTGGCCTTCATTCCTGGCCTAGTCACCCTCTTGGTGACCTTGGGCAGGTTACCCGAAATAATAGTGCTCTTATCATAGGGTTGTGGGAATTAAGTGTCCAAATATGTTGTGTAAATGCTTCCTAAGTGCTTGTTGTATAGTAAA…	0	.	.	0	-0.0761348	AluY-Alu	repeatMask-Alu	25	78	102.45	26	58	49	5	1	18.8095	25.2	48.3333	25.5	52	8	9	15	1.33333
has-novel-Pol3-52	chr11	64326237	64326611	21	-	374	21	13	8	-61.7451	-31.1093	6.70968	2.76923	7.91476	51.4459	AGGCCAGGCGCGGTGGCTCACACGTATAATCCCAGCACTTTGTGAGGCTGAGGCGGGCAGATCACGAGGCCAGGAGTTCAAGACCAGCCTGGCCAACATAATGAAACCCCATCTCTACTAAAAAATACAAAAAGTAGCCGGGCATGGTGGCACGCGCCTGTAGTCCCAGTTACTCAGGAGGCTGAGGCACAAGAATCGCTTGAACCCGGGAAGCGGAGGTTGTGGTGAGACTCATTCTGTTGCCCAGGTTGGAGTGCAATGGCGTGATCTCGACTCACTGCAACCTCTGCCTCCCAGGTTCAAGTAATTCTCCTGTCTCAGCCTCCCAAGTAGCTGGGACTACAGGCATGGCACCACCATGCCTGGCTAATTTT	0	.((((((((..((((((((...........((((((.(((...))))))).))..(((..........)))..)))))....))).))))))))........................................((((((((((((((((..((.(((((((((((((((((((..(((((((((((((..(((((.(((((((((.((((.(((((((((((((((((.(((((.((((((((((...)))...))))))).))))....).))))))))))))))))).)))).))))))))).)))))..)))))))))))))..))))))))))))))))))).))...)))))))))))))))).....	[[][]][]	-206.2	-0.0862522	AluSx4-Alu	repeatMask-Alu	10.5	14	0	27	15.8	35.5	2	0	0	0	0	3	0	7	1	5	0
has-novel-Pol3-53	chr14	42166395	42170910	21	+	4515	21	11	10	-48.3144	-44.298	6.6	4.44444	13.5096	10.3407	GTGCCACATTTTCTTTGTCCAGTTTATCATTGATGAGCATTTGGGTTGGTTCCAAGTCTTTGCTATTGTGAACAGTTCTGCAATAAATATATGTGTGCATGAGTCTTTATAGTAGAGTGATTTATAATCCTTTGGGTATATACCCAGTAATGGGATTGCTGGTTCAAATGGCATTTCTGGTTCTAGATCCTTGAGGAATCGCTATACTGTCTTCCACAATGGTTGAACTAATTTATACTCCCACCAACAGTGTAAAAGTGTTCCTATTTCTCCACATCCTCTCCAGCATCCGTTGTTTTCTGATTTTTTAATGATCGCCATTCTAACTGGTGTGAGATGGTATCTCATTGTAGTTTTGATTTGCATTTCTCTAATGACCAGTGATGATGAGCTTTTTTT…	0	.	.	0	0.0281543	intergenic	intergenic	2.75	4	0.111111	1.61765	2.39286	11.375	6.1	9.5	19.05	1	1.11146	0.0555556	0	0	208.843	557.804	555.294
has-novel-Pol3-54	chr10	79528749	79528873	21	+	124	21	12	9	-69.6254	-44.6308	24	3.6	631.828	6.01105	AGGCCTGGTGCAGTGGCTCATGTCTGTAATCCCAGCACTTTGGGAGTCCGAGGTGGGAGGATTGCTTGAGCTTAGGAGTTCGAGACCAGCCTGGGCAACATGGTGAAAGACCATCTCAAATTTT	0	..((((((.((..((((((......(((((((...((((((((....))))))))...)))))))..(((((....)))))))).)))))))))))...(((((.....)))))..........	[[][]][]	-43.6	0.0515906	AluJb-Alu	repeatMask-Alu	0	0	6	2	0	3	2	0	0.111111	0	1	0	1	0	2	3	9
has-novel-Pol3-55	chr9	37164717	37168287	20	+	3570	20	7	13	-16.0722	-38.0602	2.69231	4.13636	2.43049	3.01014	ATAGGCATTCACCATCACATCTAAGTTTTTTTTAGGTATTTATTCACTCTGTGGTCCAGGCTGGTCCCAAACTCCTGGGTTCAAGAGATCTACTTGCCTTGGCCTTCCAAAGTGTTGACATTACAGTCATGAGCCACTGCACCCAGATGCATTTCTGTATAGATTTTAAGTGTAGTCCGTTTCTTCCAGAAAGTGTGGTGGGGGGTGAATTGGGATTGTGTTCAATCTGTATATCCATTGAGAATTGACATATTAAAAATATTTAGTATTCCAGATCGTGAACACGGTATATCTGTCTATTTAGGTCTTCTTTTATTTCTGTCAACAATATAACTTTAGTTTATAAATCTTCTGTCAAATTTATCCCTGAGTGTTTTATATTTTTTGATGCTATTGTGA…	0	.	.	0	0.104936	AluSx3-Alu	repeatMask-Alu	437.05	304	363	711.976	518.571	703.071	300	143.133	370	352	264.5	214	140.059	246	122	555.833	379
has-novel-Pol3-56	chr10	75835440	75837963	20	+	2523	20	11	9	-41.5544	-34.3076	5.2963	4.60465	2.04317	2.05089	ATTTTAACTCAATCACATTTGCAAAGTCCCTTTTTCCATATGAATTCACAGGTTCTGAAAATTCATGGACATATTTGGGGTGGTGTTATGTAGCCTACCATATCGCTATTATTTCAGTTCTCCCAACTTTTAGAAGGTTGATAGACAGCACGTAGTAGTGGAAGGAACTAATCTGGGAGTCAGAAACCTAGATTTCAGTCCCACTTGGGCTACTAAAAGGTTTTATGCCTTAGATCAAGCCATTTTGCTTTTTTGGACCTCAATATCATCAGTTGTAAAGTGAGGGGATTAAACTGAGTGATGGCTAAGGCCCTTCAGGACTCTCTACTGTTATGCTTCTTTGGTTCTGGGCTTTCATTGCAATGAGGTGCTTCTTTAGAAATAAGAAATGGTGAGTTT…	0	.	.	0	0.113303	L2c-L2	repeatMask-L2	364.2	317.583	292.933	29	48	99	229.7	201.81	351.333	22	17	102	137	122.333	41	118.4	137
has-novel-Pol3-57	chr8	13228593	13230567	20	-	1974	20	8	12	-24.2474	-41.6841	4.14118	5	4.20057	3.30942	ATCTGGATTGAAGCCACTTTTATATCTACTCCATTTAGGCAGCCTCTCTCCCCTAAATGCCTCAAGTTATCAAAACCTGAAAGAGGAAGAGTGATATTAGCTCTCCTGGATTCATGCCACCTAACCTTGCTTTATCGTTTGCTTTTTAAATTTAACAATATCATGAAACAAACATACTCTGACTTTTGAGGGAAAAGGTGTAATAAACTAGCAAAAGCAAATTGCTGTGCAAATCTGGTTGGACCTTACAAGATGTTCTGGACTCTTAGCTGCTACCCTTTTTACTTGCTCTCTGTTGACACCAGCAGATCTTGAACAAGGTATTTATGAAAATATCCTACAATCACTATTTACTGGCTACAAGTACCAGAAATGGTTTATTGGCTAGTATTAGGAAAA…	0	.	.	0	0.34039	DLC1	intron	352	198	289	12	22	1.2	138	135	242	90	138	135	103	111	57	161.5	86
has-novel-Pol3-58	chr2	38371201	38374678	20	-	3477	20	9	11	-27.9653	-37.1117	3.07895	4.49296	2.45538	2.22991	TTTTGGGACTTCATAGCAAGATGTATTAAAAAATTGTTGATGGTCATTTGGAAGACCTGTTTGACACACACAATTGTCAGCAAAGCTGTTTGTCAGGCCCTTAAAAAGTTAAGAGCCAGAAATGTAAGGCATAGGAGTAGAAGTTAAACTTTTTGGTAATGGTGGTTTAGAGCTTTACAGCGCAAAGATTTTCTCCAGATAGGTGCAGGGAAGCAGCTTTCTTCTTTTCTTTCTTGTTTTTAACGTGTAATGGTATTCTGATTTTGTAGACATTTTGGGTTTTCAAAGTCCAGGTGTATTATTTACTTTCTAGAAAATTTGAGAGTTATTTACTTTAAGGAATGTAGATGTGAACATAGAATAACTGAACTTGATTCCACAGTGAATTCATTACTTTAG…	0	.	.	0	0.0796781	AluSp-Alu	repeatMask-Alu	270	179	174	232.125	233.5	196.25	290	233	342	95	81	122	191	146	27	140.167	84
has-novel-Pol3-59	chr6	147751815	147757753	19	+	5938	19	9	10	-34.0888	-40.7724	5.78571	3.21429	2.38848	3.12603	ACTTGTGGAAATATTCTTTTTTTTCAGAAGAGATCTGAACTGATTTACAGGAAATACAAACGTATATAATAAATAGAAGATGGTACATAAATAATTATATGAAAATCTGGTAATATAGTAATAACTAGTAATAGAAACTCTCATCATATATTAAATATCAATTGATTATATCTCATTGTAGCATTCTATCAGAACCTTGAAAACAGTTACATCCCTGGCTCCATGCTTTTAATTCTTTGATAAAATTGAATATAATATATTTGTAGAGCAGAGAATCTTTGTGTACATGTGTATGTCAGTATTATTCCTCATTATCTCTATGGTAAAATGGAAGATATAAGCATCTTGTTCTTGAAGTCTGAATTTATAATCTTGATATGTCCCTCTGACAAGTGCAAA…	0	.	.	0	0.314914	MIR3-MIR	repeatMask-MIR	715.9	355	514.5	108	161	179	104	101.167	101.25	200.167	300.333	158	134	194	1	3	0.1
has-novel-Pol3-60	chr15	57048650	57051629	19	+	2979	19	9	10	-31.9774	-39.6536	3.25	5	2.38796	3.0966	TTTTTTCAACCTATCATTTTGGTTTGTATCGAGTTACAATTTTAATGAACATAATTTGCTGCTGTTTGTTTGATTTCTGTATGTACCCATTATCCTCTGGAAACCCACAAGAATGTGAGTAAAACATGAATATTGGGAAAAATTTATATATGGTGAAATAAGTGTATCTTAAATGTATAACTCAGTAAGCTTGATAAATGCATACACCCATCATCAATATCAAGATGTTTATATCATCAAGATATAAAACGTTTCCCTTATAACATGTAGAAGATACAATGGAGGGCTTCCAGCATTGAACACTTACTTCTCCAGCTGCTGGAAGTGTTGGTGAATGACTCACCAAAGTTGCTTTTCAAGAGTTACCCTCTGCTAAAGAGAGCCATGTTGACCGTGGTC…	0	.	.	0	0.0605817	LTR16-ERVL	repeatMask-ERVL	236	173	264	165	225	172.5	135.286	59	107	92	215	48	31	113	75	264	234
has-novel-Pol3-61	chr18	50880432	50886554	19	+	6122	19	8	11	-31.3789	-47.1021	2.97143	4.71429	2.19389	5.20772	TTTTGATTTTCAATTTACAAATACTCTGTAAATTAGATGAGAGAAACAGTTGTTTTTAAAAACATACATATAGGCCGTTCGCGGTGGCTCACGCATGTAATTCCAGCACTTCTGGGAGGCCGACGTGGGTGGATCACCTGAGGGCAGCTAATTTTTGTAATTTTAATAGAGACGGGGGCTTCGCCGTATTGGCCAGGCTGGTCTCGAACTCCTGACCTCAAGTGATCTACCCACCTTGACCTTCCAAAGTGCTGGGATTACAGGCGTTAGCGACCGCGCCTAGCTCCTAATATGACTTTTATCATGCATTAATAGGAAATGTTGGGCTATGCTTCTGTAGAAATATTCTCTTGAGAATAATATATTTATGCTTAGTAGCTATTTCTGAGAACTGCTTAT…	0	.	.	0	0.0571407	AluSz-Alu	repeatMask-Alu	164.75	143	174	195.077	124	123	130	99	115	58	47	50.5	54	74.0833	40	267	172
has-novel-Pol3-62	chr7	111068042	111071632	19	-	3590	19	9	10	-39.2392	-45.2978	4.05	4.48276	5.88011	2.08515	ATGTCTGGATTCTTTCACTTAGTATAATGTTTTTGAGATACATCCACATTGTAGCATGAATCAGTACTTCTTCTTATGGCTGAATAATATTGTATTATGTATATATAACATTTTGTTTCTCCATTTATCCATCGACAGATATTTGTTTCTTTTTTTCATGTTCTGACTATTATAAATAGTGCGGCTATGAACATTCATGTGCATGTATTTGCTTGAGTACGTATTTTTAGTTTCAGGGTATACGTACCTAGGAATGGAATTACTGGCTTATATGGTAATCCTATGTTTACCTTTTTGAAGCATCATCAAACTGTTTTCCAAATTGGCTGCACCAGTTTACATTCCCACCAGCTATGTATGAGGGTTACATTTCTTCTCCACTTTCTTACCAGTAGTCTT…	0	.	.	0	0.160146	IMMP2L	intron	134.333	146.833	164.25	130.667	142.167	182	39	26.5	27.6667	13.1667	33.125	35.3333	9	43.6667	60	80.8333	145.833
has-novel-Pol3-63	chr11	108205229	108206074	19	-	845	19	12	7	-45.5918	-24.2236	3.53425	2.90566	2.42962	2.90993	TTATTTTTATTTATTTATTTATGTATTTTTGAGACAGGGTCTCGCTCTGTCACCCAGGCTGGAATGCCTTGGCATGATCTCGCCTCACTGCAGCCTCTGCCTCCCCAGTTCAAGAGATTCTCATGTCTCAGCTTCCCAAGTAGCTGAGATTACAGGCGAGTCCCACCACACCTAGCTAATTTTTTTGTATTTTTAGTAGAGATGGGGTTTTGCTGTGTTGGCCAGGTTGGTCTCAAACTCCTGGCCTCAAGTGATCCACCCGTCTAAACCTCTCAAAGTGCTGGGATTACAGGCATGAGCCACTGCACCTAACCTATACTGCTTTATATTATGTTGTTATCAAGTTACTCTCCAGTATCATCTCATTTTAGCCTGAAGGAGTCCCCCTTTAGTATTTCT…	0	.	.	0	0.0897921	AluJr-Alu	repeatMask-Alu	82.2095	50.7333	98	147.143	93.5	115.808	93	55	83.5	120.5	104.7	58.5833	61	51.7	1	44.2	44.3333
has-novel-Pol3-64	chr14	103803350	103806567	19	-	3217	19	10	9	-48.2399	-41.3515	10	4.5	6.26369	2.4579	GCATCAATTCTCATTTTGGGGTGCGTGGCCTGCTGGAAAGCTAAAGGGGTCTTCCTGGTGTTCACCCACCCTCACCCCAACTGATCCTTTCTGTGGCTTTTATGAGCTATTTACTCATAACCTACCAAGTGAGTTATTGCAAGTTACTAAAATTTAGTATAGCTTTTATCACCTTATTTCTCTTCAGTTATTTTTTGTTATCCCTGAGCTCCTTTTCCACCAGAAAGAAGTAGTAGATGGTATAGGTGAGCTGGGGGATCTAATACTTTACCTGATTGGGTTGGGCCAGAAAAGCCTGAGAGCCATTTTCCTGCAAATATGTGTTTCATATTATCTGCTGAGTTCTTGCCAAGAAACCAAGACCCAGAGATAGACTAAGGAGCAGCTTCCCCAGCCAGT…	0	.	.	0	-0.0553531	AluSx-Alu	repeatMask-Alu	75	30	49	80	58.1765	83	88	31	104	32	31	65.0625	39	20	19	30	6.21053
has-novel-Pol3-65	chr20	62794890	62795322	19	+	432	19	8	11	-29.8304	-45.9187	2.5974	3.72881	2.54102	2.57872	GGCCGGGCGCGGTGGCTCAAGCCTGTAATCCCAGCACTTTGAGAGGCCGAGGAGGAAGGATCACCTGAGGTCAAGAGTTCGAGACCAGCCTGGCCAACATAGTGAAACCGCGTCTCTACTAAAAATACAAAAATTAGCCGGCCGTGGTGAGCGCCTGTAGTCCCAGCTACCCGGGAGTCTGAGGCAGTAGAATCGCTTGAACCCAAGAGGCAGAGGTTGCAGTGAGGCGAGATCGTGCCATTGCACCCCAGCCCGGGCAACAGAGCGAGACTCTGCCTCAAAAACAAACAAAAAAGAAGCCGGTCCCCATCCGCAGTGACTCGCGTTTCCCTCCCCCTCCCCCGTCCCCGGCAACCGTGCATCTACTTTCTATTCCTATGGAGTTGCCAGTTCTGGCTC…	0	.((((((.((((.((((((((.(((......)))...)))))).((((.((((((........)))..((((..(....)..))))..)))))))......(((..((((((.((...((((...........))))..)).))))))...)))..(((((....)))))..(((((..((((((((.((..((((((...(((..(.(((.(.((.(((((((..(((....)))..))))))).))).))))))).....))))))..))))))))))...............((((((((((.(........).))).)).))))).)))))...)).)))).)))))).((((.((((......(((((((.((.((((..((((....))))..…	[[][[][]][][][[][]]][]	-145.6	0.0914179	AluSx1-Alu	repeatMask-Alu	16	22	26	2	14	24	0	4	0	50	59	14	27	16	53	26.2	9
has-novel-Pol3-66	chr11	48065556	48065908	19	-	352	19	11	8	-82.1555	-51.9547	11	2	2.67519	2.44052	CCAGCATGGTATAGTGGTTAAACACCAGGATTCTGAAGTTCAGCTGCCTGGGTTCAAATCCCAGACCTCACTTGGCAAATGCCTAGCCTCAGGAGTGTCATTCCACTTCTCTCTGCCTTCTTCTCTCCACCCTGTAACAGGGGTGACAATAACACAATGGATGGTTGGGGTGGGTTAGTAAGGTAATGTGTATAACATTCTTAGAACAGACCTGGCATAGTAAGCACCCCATAGGGTCTACCTCGGTATCATCTATAAACATTACTTATAAGTAAAACAATGCATGAAAAGGGCTTTGTAACCTATACTATGCCACACAAATAGGTCACCACAGAGAAAGACACTTACTTTT	0	...((((((((((..((((((((.(((((...((((...))))...))))))))................((.(((....))).))....(((((((......)))))))....(((((.(((....((((((......))))))...........((((((((((((((((((((..(((((..((((.....))))))))).))).......((.......))((((....))))))))))))..))))))))).....(((((....)))))..........))).)))))....))))))))))))))).........(((((............))).)).......	[[][][][[][[][][]][]]][]	-90	-0.355762	MIR-MIR	repeatMask-MIR	0	0	0	0	5	7	6	7	0	0	1	0	1	0	41	34.2	26
has-novel-Pol3-67	chr5	168570392	168571960	18	-	1568	18	8	10	-10.0966	-16.6868	3.41176	3.46939	3.13305	3.06545	TAATGTCATTTTACTTTTTTAAAAAACTTTTTTTCCTACACTGGAAGTACCTTTCCAGAATACAGAATACTGTTTCTTAAGATTATCTGTAATGTAGCTCCAGATCTCTAATTTGAGTTTCAAATATAAAGACGAACGAGCTATTTCTCCAAAAGAAGATAATGAGGATTACTCCTTCCTCGTATTAAAAATTATATACTAATTTTAGTAAATGTGTAAATTATAAAATGGAGAAATGTATAGACTTCTTTCTCATTGAATTATATGTTCCTGGTTTTGTAATGCACACACATATCAAATAAAATGAGAAAGTAGAATTTTAGAAATAATTTTTATTGGCAACTTTTACATAAAAACTGTTAAATATATTTTGTTGCCAGACATTTTAATCCATGTATC…	0	.	.	0	0.030992	MIR-MIR	repeatMask-MIR	153	133	83	348.5	142.667	138.5	74	39	77.7917	78.25	107.333	13	27	33	19	66	114
has-novel-Pol3-68	chr19	4412787	4415283	18	+	2496	18	8	10	-28.3124	-38.5757	5.33333	3.7931	2.17732	2.46339	TTATCCCAACTTTTCAGATAATTTACAAGTGGTAAAGGCTTCAGGCTGGCCCAGAGCCTATGGCAGAAAGCGGCCACAACCACCCGCAGAGGGCCTGTCAGTCACCGAAGCTATGAGGGAAGCGATTATCGGGAGGCCTCCTCATGCCCTGATGGCAGGGATCCCTGAGATCCCAGCTGAGAGAGACTCCATCCCCAACCCCTACTTTATCTCCGAACCTTTAAGGAGTCCTGCATTTCTGGTTTGGTTGGTTTGCTTGCTTCATAGTTGGTACCTAACTCTTTTTTATTTTTTATTTTTTTTGAGGCGGAATCTCACTCTTTTGCCCAGGTTGGAGTGCAATGGCGTGATCTTGGCTCCTGCAACCGCTGCCTCCTGGGTTCAAGCAATTCTCCTGTC…	0	.	.	0	-0.230256	AluJb-Alu	repeatMask-Alu	64	72	54	112	97.7167	201.5	65.3	85.5	54.5	173	131	143	216	157	12.3929	55	40
has-novel-Pol3-69	chr9	116662878	116667512	18	-	4634	18	7	11	-26.3307	-45.7526	3.5	5.13333	2.48859	3.83003	TGTTGTCAATATTTTGCCAACTTTGCTTCAGCTGTTGCTTATCTGCAATTTGTTTTTTTGTTGCTAGAGTCTTTCAAAGCAAATCCCAGATACAGCATTATATTATTCCTTCTGTAAATATCCCAGTGTATATTGCAAACAGATAGTTTTTTTTAACATAAGCTCAACATCATTATCACATCTAGCATTTCATATTCAAATTACCTTAACTGCTTCAAAAATATCTTTCATAGTCTGTATATTTAAATACGGATCAAGGCCAGGTGTGGTGGTTCACGCCTGTAATCCCAGCACTTTGAGAGGCTGAGGTGGGTGGATCACTTGAGGTCAGGAGTTCAAGACCAGCCTGGCCAACATGGTGAACTCCTGTCTCTATTAAAAATACAAAAATTAGCCAGG…	0	.	.	0	0.0379036	AluSz-Alu	repeatMask-Alu	36	38	39	31	8	1	383.333	253.267	550.083	2	9	28	14	16	14	71	45
has-novel-Pol3-70	chr1	209828790	209829498	18	+	708	18	9	9	-40.4425	-41.3655	9	4.03448	2.86031	3.64383	AAGACAGAGTCTCGCTTTGTCGCCCAGGCTGGAGTGCAGTGGCGCGATCTCAGCTCACTGCAACCTCCGTCTCCCGGGCTTAAGCGATTCTCCTGCCTCAGCTTCCCGTGTAGCTGGGATTACAGGCGCCCGCCATCACACCCGATCAATTTTTTGTATTTTTAGTTGAGACGGGGTTTCACCATGTTAGCTAGGGTGGTCTCGAACTACTGACCTCGGGTGATCTGCCCGCCTTGGCCTCCCAAAGTGCTGGAATTACAGGCGTGAACCACCGCGCTTGGCCTGTTTTTATAATTATTTTTAACTTACATAAAATGATTGTACATATTTGTGGGATACAGTGTGATATTTTGATAACAATACATGTACCCAATGTGTAATGATCAAATCCGGGTAATT…	0	.	.	0	0.089524	UTP25	intron	24	4	29	26	46	56	10	0	3	11	1	13	4.28571	1	17	21	17.0833
has-novel-Pol3-71	chr4	176692097	176699477	18	-	7380	18	7	11	-27.6724	-50.5265	4.2	2.44444	3.4639	3.8601	ATACAATTACAAGTTTGAACTTCAGATAACATCAGCAGTTGGCATGTGGAAAACCAAAACCCTATTTTGGTATTTATCAAGATTGTTAATGGAGTCAGGTTTCCCTTATTTGTTTCTTTAATGGGGTACAGAACATCCTGTTGGATAACCCGCTGAGTGACATGACGATGCTCTGAAGGAATGCATGAGAGCTTGTGGTACCTGCCTTGAAACATGGGTTTCACTAATGCTGGTGGCTCACACTTCCCATTGAACAAGACTAGAGATAGGAAGGCTATTTGAGGGACACAGCTATGGAACCATAGGTGCCACATGGTAAGCCAAATTTTTATTTGTTGTGTTGTTGTGAAAAACCTTATTAAAAGAGCTTCCAATGAGAGTACTTGATTAATAACACAG…	0	.	.	0	-0.00255281	L1MA9-L1	repeatMask-L1	7.16407	3.69815	4.09829	83.6686	52.4784	75.9107	3.72934	2.44892	6.80471	5.62143	1.41405	1.88382	1.49136	0.520513	394.425	868.607	1024.84
has-novel-Pol3-72	chr4	99731304	99731456	18	-	152	18	10	8	-46.5109	-35.4621	5	5.33333	243.289	24.3289	AGCGACTGTGCTGTAGCTCAGTAGTCAGGGTCTTGCACTTTCACAGTGGCTGTCTGGTGTTCGATTCCCCACCTACAAAATAAGTCATGTCTAGTTTAGTATCTGAGTGACCTTGTCTATTCTCTTCTCGTCCGTGGACTGTCTTAAATTTT	0	.((.((((((.((((((((........))))..))))....)))))).))(((..((((..........)))).)))...((((.((.(((((...........(((((((...))).))))............))))))).))))......	[][][]	-33.1	-0.0556227	MER41-int-ERV1	repeatMask-ERV1	4	0.8	2	1	1.5	8.16667	4	8	5	0	1	0	0	3	5.5	2	1
has-novel-Pol3-73	chr6	99537953	99543660	17	+	5707	17	7	10	-29.5917	-44.8017	4.03846	2.85714	9.87475	10.2691	AAGGTATTATAATGGCAGAATGTGGTTGAAGTGAATCCAAATAAGGATAATAATAGTTCCTACTTCACAGTAAAGTTTTGAAGATTAAATCAGATAACATGTCAAATATTTAATACTTTGCTGCTATTCTTACTGTGTGAATATGTACAATATGATACCTGTTTGTAGGCAGCTGATATTTTGTGTTACTGTTTGCATTAATTTAACATTAATGGGTAAAGATGGCAGGTGAAAACTCCTAAACATCTGGGGGCCGAAATGGCAGTGGACTCCTTACTGAAAACAAGGAGATAAAGTGAAACTCTGCATACTGAACAATGAGCTAGCTTCTTGCCTTATTTCGTCTCTGAGAACTGACAGCTCAGCTCCTACTACCTGAGATAGATTTCTCTCCAGAAA…	0	.	.	0	0.397612	L1MC5-L1	repeatMask-L1	792	514.619	556.5	919.167	790	834.033	1869.33	1670	2287.17	4393.11	4038.5	2635.55	3077.5	4483.5	401.476	850.667	864.476
has-novel-Pol3-74	chr6	12093702	12096177	17	+	2475	17	7	10	-26.3544	-41.9804	3.15	5.33333	2.21041	2.54881	TGCTTCTTAGCTCTCTATTCTGTTCTGTGAATTTGTTTACCCATATTTTAATATCACAGTATGTTAATTACTTACCACTTTATTGTCTTGATATATACAGTGTGCAATAACTAGTATATACTATATACAGTAGGGCAGATTCCTTGTGTTATTTGCCTTCAGGAATGTTTTCACTATTTCTAGTCCTTTGCTCATCTATTTGAATTTTAGAATCAGGTCTTTAAAAAACTTGTTGGAATTTTGTTTGGGTTTGATTGAATCTGGGGCAAACTGACCATCTTCACAGTTTTCAGGCCTTCTATTCAAAAAAGATTGTATATTTCTGATACTTGTGTTTTCTTTAGTGTCTTATCATTTTCCTCCATATGAATCTTTATTTTTTTCTGCTCTATTTCTTAG…	0	.	.	0	-0.0714887	HIVEP1	intron	240.5	111	142	240	246	165	141	75	119	105	211	53	70	76	28.3333	84	47
has-novel-Pol3-75	chr3	94086909	94088294	17	+	1385	17	7	10	-25.6412	-42.6702	3.88889	4.39024	2.82322	2.03885	AAAGGATGAAAGGGAAATGTCAAATTTGGTTACCATTTTGAAGAGAGGGCATTTTAATTCTAAATTATCCTCATTAGTAGGCTATAAATATTTTACACATTTATAGTAGCAAAGTTGATTTGATTAGGAACCCAAAGGCAAACTGATATATTCTAGCAGTTTGAAGTTGAGAAGAATCTTCCTGTTCTTATATCAAGGGCAATGAACTACAGGCAGTGTTCCAAGTAAAGTAGCTTTTCATCTAAGTAGGACTAATGATAATGATTTACTAAGAAGTACAGATGTCTTCATGCTGATGCTTAAAGCCCAAGTTAGGTTAGCTACAGTGCTTGAATTTGGAATGTAGAAGCAATACTAATCAAAGCTTTTATAAGCAAAATGTAAAATGATGGCTGCACT…	0	.	.	0	0.277731	NSUN3	intron	69.4	77.5	30.25	46.5	179.5	72.3333	69	13	43	84	56	31	20.5	34.3333	46	62	101.25
has-novel-Pol3-76	chr2	96587153	96589972	17	-	2819	17	8	9	-30.546	-37.4108	5.33333	3	8.4255	2.70882	TTCACCACGTCGGCCAGGCTGGTCTTGAACTCCTGACCTCAGGTAATCCACCCGCCTCAGCCTCCCAAAGTGCTGGGATTACAGGTGTGAGCCACTGCGCCTGGCCTCTTTTATTTTTTATTTTAGCCATTCTAATAGGTGTGTAGTGGTATCTCATTGTGGTCTTTTAAATTTGTTGAGGTTTATGGCCCAGGGGTGATCTATCTTGGTATGTATTCTGTGGGTGCTTAAATGTGTTCTGCTGTAGGGTGGAGTGTTCCATAAATGTCGATAAAATTGTTGGCTGATGGTGTTGTCAGGTTCTTGTATATCCTTGCTGATTTTCTGTCAAGTTGTTCTGTCAACTGTAAAGAGTGGTGTTGAAATTTCCAACTATAATTGTGGAATTGTCTATGTCTC…	0	.	.	0	0.122942	AluSx1-Alu	repeatMask-Alu	66	90	54	226	148.5	163.833	75.5	39	55	14	25	26	18	61	74.75	58.6667	58.5
has-novel-Pol3-77	chr8	32559299	32561850	17	+	2551	17	9	8	-39.3831	-35.5058	5.78571	3.29412	4.50979	3.86553	TATGAATACAGCAATTCTTTTTTGAAAACTCCCTTGACAAATTAAGCCAATGGTGGACATTCTAATAATTGTCATATTTTATGGTACATTTGTAACTAAAAGCCTCTTCTTTGGGTAATGACTGATAGTTTCATGGAAGAAGTCATTCTTTTTCTGGTCACTCTAGAAAATAAGAAATGGGAAATGATTGTATGTGATATACATATGCATGGTTCTAAGTACCAAATTTGCAGATTGCCTGAAAATGTTCTTATGTACTTTTTATGGATACAGGCTTTCTTTTCAATTAGATTCAAAAAGTATCAATACATTATTATACTTTAAATTGACTAGAGCTACCTTTTAAATGGTCAGATAGGTTTTCTTTTTAAAGAATTACTTTTGTGATTACTAGCCACC…	0	.	.	0	0.161734	AluJb-Alu	repeatMask-Alu	0	1.4	0	0	0	1	25	18	21	0	0.2	1.16667	0	1	174	315	451
has-novel-Pol3-78	chr16	29685164	29686175	16	+	1011	16	8	8	-31.7539	-30.8456	2.78261	2.53659	2.44071	2.35369	ATTTTTTCAAATTAATTATTTGTTGGCCGGGCGCAGTGGCTCACACCTGTAATCCCAGCACTTTGGAAGGCCGAGGCAGGTGGATCACCTGAGGTCAAGAGTTCAAGAACCAGCCTGACCAACATGGTGAAACCCCATCTCTACAAAAATACAAAAATTAGCCAGGGATGATGCTGCATGCCTGTAATCCCAGCTACTCGGGAGGCTGAGGCGGGAGAACCACTTGAACCCGGGAGGCAGAGGTTGCAGTGAGTTGAGATCACACCATTGCACTCCAGCCCAGGCGACAGTGAGACTCCGTCTCAAACAAAAAAAAATTATTTGTGGAGGCAGGGTCCCACTATGTTGCCCAGGCCTCAAGTGGCCCTCCTGCCTTGGCCTCCCATAGCACTGGGATTA…	0	.	.	0	-0.0519554	AluSx-Alu	repeatMask-Alu	625.667	488.333	380.5	381.333	296	334	560.833	464.833	814.167	306.167	266	301.167	305	256.389	175	261.528	292.833
has-novel-Pol3-79	chr12	7882056	7883271	16	+	1215	16	7	9	-40.2117	-51.8473	3.5	3.68182	10.9317	3.85321	GGTAACATGTTGGCCTCCCTTTCTACACTTGGAGGCTTTGTTCTTTTTTTCTTTGCAATAAGTCTTGTTGCTGCTCAGTTTTTGGGTCTGCACTGCTTTTATGAGCTGTAACACTCACCGTGAAAGTCTGTAGCTTTACTTTTGAAGCCGGTAAGACCAGAAGCCCACCGGGAGAAACGAACGATTCCAGACGGGTTGCCTTAAGAGAGCTGTAACACTCACCGTGAAGGTCTGCAGGTTCACTCCTGAGTCAGGGAGACCACCAACCCACCAGAAGGAAAAAAGTCCAAACACATCTGAACATCAGAAGGAACAAACTCCAGATGCGCCACATTTAAGAGCTGTAACACTAACCGCGAGGGTCCATGGCTTCATTCTTGAAGTCAGTGAGACCAAGAA…	0	.	.	0	-0.165021	AluSq2-Alu	repeatMask-Alu	281.083	299.667	215.2	1	1	7.25	102.833	136.5	128.167	236.333	213.833	157.667	139.667	118.167	14.3333	21	26.5
has-novel-Pol3-80	chr3	67585985	67588927	16	-	2942	16	7	9	-23.3998	-32.5133	3.23077	3.42857	3.33898	2.26371	TAAACAAGGGATTGTTAGGAAAACTTCTGATCAAATTCAGTACTTAACAGTTAACCCAAAGTAGCCTGTCCAAATTGTAATCATTTTGCCAATATTAAATGAATCCCCCTGCTGTACATACCCCATCTCTTAGAGTAGTTGAATGTCACCAATATATTTTGTAGACATTTTGAAGACTTAAACATTGGTGCTCCTGGCAAGTAATGTGAAAAAGTGGTCATATATTTAGCTATCAAGTTTCATGTCTTTTGCTAAAAATGTAGAACCAAGAGAGCTCTGAGCATAAATACAGGCATGCTCTTGGTGTTGGGTATTTCATAACTATTCTTAGGTGCCAAATGTCTTCATCTTCATGCAATTTATAGTAATGTAAGTAATGTGTTGGAGACTAACAAGTCA…	0	.	.	0	0.638995	MIRc-MIR	repeatMask-MIR	146	58	152.5	155	115.5	133	62	121.2	178	13	4	40	39	34	92.3333	185	162.45
has-novel-Pol3-81	chr11	28789785	28792152	16	+	2367	16	8	8	-40.1859	-40.4906	4.74074	7.72414	3.06539	2.52816	TTTTGTGTTTTGTTGTGCCTCTGCCTGGTTTTGGTATCAGAATGATGCTGGCTGCATAAAATGAGTTAGGGCGGAGTCCCTCCTTTTTTATCATTTGGAATAGTTTCAGAAGGAATGTTACCAGCTCCTCTTTGTACCTCTGGTAGAATTTGGCTGTGAATCCATGTGGTCCTGGGCTTTTTTTGGTTGTTAGGCTATTAATTACTGCCTCCATTTCAGAACTTGTTATTGGCCTATTCAGGGATTCAGCTTCTTCCTATTTTAGTCTTGGGAGGCTGTATATGTCCAGGAATTTACCCATTTCTTCTAGATTTTCTAGCTTATTTGCATAGAGGTGTTTATAGTATTCTCTGATGGTAATTTGTGTTTCTGTGGGGTCAGTGGTGATATCCCCTTTAT…	0	.	.	0	0.060964	AC090833.1	intron	8.5	5.2	4.2	6.5	14.2	10.1538	3.125	2	1.16667	1	1	1	2	2.33333	58.2193	100.125	247.333
has-novel-Pol3-82	chr12	75336331	75338442	16	-	2111	16	8	8	-32.6799	-33.523	3.42857	5.33333	6.2555	4.19706	AATTTTTCTCATTGAATCTATGAAGAGTGGCAGACTGTAAACAGCAATTAAATTCCCCCAATCCAAGTCAGATTTCTCACAGATTTTTCATTTTCTGGGGAGTTTTCTGTTAATGGTGTTTCCAGTTTTGTTCCTGATTATGTTGATTAATTTTCAAGTCCTAATTCAACTTTTTATTCCTGAGATAAATCCCATGATATAATATTCTTTATATGTGTTGCTGGATTCAATTGATTATAATTTTGTTGAAGATTTTTTGCATCTATATTGAGCTATAATTTTCTAACCTGTAATGTTTTTTCTGGTTTGGTGTCAGGGTAAAAGTTGACTCATAAAGTTCCAAAAGGTTTTCTCTTTCAGTTTCACAAAGAGATTTGTATAAGATTGGTGTTGCTTTTC…	0	.	.	0	0.167287	L1ME3-L1	repeatMask-L1	2.33333	0	0	101	107	61	15	5	13	1	0.5	0	5	6	82	147	145
has-novel-Pol3-83	chr5	96136352	96139601	15	+	3249	15	7	8	-30.3621	-35.7692	14	16	5.65086	34.7745	TTGTTTTGTTTTGTTTTGTTTTTGAGCACTTCCTTAGCTTTCTGGGACTAAAGATACTCCAGGCTCAACTTGCATATTTTCTGTCCCAGTTCTAGAATCAGCCACTTCTCCAAGGAGCCCTGGTTCCTCTTGTTGGATACTGTATTAGAAAACAAACAAGCTAACATTTGGACACTAGATATGCCTGCTGCTGTGGCAGTGTCATTGCCTCAAGGCCACCTCAGCTGATAAAACAAGGAAATGTATCTATATATACATATATGAATATATTTTTCTATATGTAACCATCTGTCTATATTATGCTCAATATGAGTTTATACTAACATCCACAATGCTAATTTATTACTACCTGTGTAATTCTAGCCTCTTCCTCTTGCTCATCTGTAATCTCCCTCCAAC…	0	.	.	0	0.137857	MIRb-MIR	repeatMask-MIR	126	97	132.071	9.7	26	55.5	61	43	69	7	40	18.3333	5	41	10.5833	84.1667	84
has-novel-Pol3-84	chr5	137783036	137789473	15	-	6437	15	8	7	-36.1485	-32.3813	6.51163	7	2.3869	7.83525	TTAGGAGAGCCGAAATGTTTCCAATGTTGAGTTGTCCAAATTCCGCAGATATAGTATATCTCTCCATGTAGTTAGGTCCTCTCTAAATTCTCTCAATAAAGTTTATAATTTATATATAAAGATCGGCATGTCTGTAGTTTTAAAAGATTTATTTTGTCAACCTAAATAACAAACAGAGGGGGATTATCTAAAAGAAAAATGTTTATTTGGGAATAGGTGTAGCAATGGGAATACGTGTCTCACAGTAAACTGTGCATATTCAGGGAGGTAAAGGAAGATAAAGGTTTTTAAAGGAAAAATGAGGAAGATTACATAATTGTTTTGAGATAATTGTTCATTTTTTTATGTCACGGGGGTGTACTCAATGTGATTTTAAAATTTTTTAAAATTATACTTTAA…	0	.	.	0	0.0685907	intergenic	intergenic	4.34722	4.72083	2.78152	119.391	145.998	188.443	15.125	27.2159	19.1655	0.525	1.66026	1.6381	1	2.5	251.801	386.292	342.789
has-novel-Pol3-85	chr18	9829268	9830328	15	+	1060	15	7	8	-29.4476	-36.0111	3.5	16	4.71933	2.22752	TTCCAAGCAGTAGATTTGCCCGTTTTTGAACTTTGTAAGCGGAATGAGACTGTATGTGTCACGTGATGACGTGTCGTTCACTCAGCATGTTTGTCAGATTCACCTGATGGGGGTTAGCTGTGGTTTCTACATATTCATTGCTGTCTACTGTTCCGTTTTATGAGTGGAACACAGTTTATCTATTCATTCTATTGGTGGATATTTGAGTTATTTCTGGCGTGGTGTTACTATGAACATTGCTGCTTGAACGTTCTTGCACATGTGTAAGCATTTCTCTGGACTGGGGTAGGTAAGAGTTGAATTGCTGAGTTTCAGGGGGTGCACACCCTCAGTCTTACTAGGTAATGCCAACGTCTTTCACGGTGGCATGGAATATGCCAATCGTGTGTGAGACTTCCT…	0	.	.	0	0.00250363	(TAT)n-Simple_repeat	repeatMask-Simple_repeat	0	0	0	30	17	33	1	1	2	4.5	0	0	0	0	59	62	96
has-novel-Pol3-86	chr8	94419764	94420189	14	-	425	14	7	7	-27.7561	-26.5293	2.60465	3.40541	5.79234	2.41958	TTGCTTAATGACAGGAATATGTTCTGAGAAATGCATTGCTAGGTGATTTCGTTGATGTGTGAACATTGTGGAATGTACTTCCTCAAACCTAGATGGTATAGCCTGCTACACACCTAGGCTGTGTGGTATAGCCTATGGTTCCTAGACTGTAAACCTGTACTGCATGTGCTGTGCTGAATACTGTAGACAGTTGTAACACAGTGGTATTTGTGTATCTAAACATATCTAAAAATAGAAAATATACAGTAAAAATATGGTATTAAGATGTTACGGGACCACCATCATATATGTGGTCTGTGGTTGATCAAAACCTTGTTGTGTGGTACATGACTGTATACTAAAGTGTTTAATAATTTCTAGTAAGTGTGAGTGGGCTTATTTCAACCTCTTTTATTTTAC…	0	............((.((((((..(........(((..(..((((((....((((((((....)))(((.((((.....)))).)))(((.....)))..((((((((.((((((..(((((((((((((((..(((((((....)))))))...)))))))))))).)))..).....(((((.(((..((((.(((((..(((((((((((((((...(((((((((....))))....((((.(((....))).))))............(((((((..........)))))))..((((......))))....))))))))))))))....))))))..)))))))))..))).))))).)))))))))))))....))))).....))))))..)…	[[][][][[][[][][][]]]]	-97.2	0.133224	RAD54B	intron	12	5	3.33333	38	29	44	7	14	13	0	2	3	13	12	10	15	34
has-novel-Pol3-87	chr3	135428053	135428984	14	-	931	14	7	7	-26.3114	-33.5046	3.73333	3.5	7.91767	4.5964	TTTTTTTCCATCTCTTCTTCCCTTCAGTTCTCAACTTCTGTTGTATGTGCCATTATTTTTAAATTTTTAGGTTTATGACATAGGCACAGTTAAGCCTTACACATTTTGTTTAGATTTATTCCAAAATTCAAATATCCAAAATTTATGGAATTTTCTAGATAGCCAGTGAAGTAACCTATAAATGGGAATTGTTTTATTTCCTCTTTTCCAGCCGGTATATATTTTATTTTTTTCTTAACTCATTGCACTGGGTAGGACTTTTTGTACAATGTTAAGTAGAGGTGGTGAGACAGTATATCTTTGCTTTTTTCCCAAGTTAGAGAGAAAGCATTCAGTCTTTATGTAACATTAAGTCTGATGTTAACTTTATGCTTTTTATAGCTGTCTTTTATCAGGTTA…	0	.	.	0	0.0734456	AC092969.1	intron	5.5	0.5	0	161.5	133	97.2	1	1	8	0	0.2	1	0	0.166667	0.75	5.25	3.33333

## Sheet: mouse_Pol3-napRNA
Supplementary Data 5. Pol III-transcribed napRNAs (referred to as Pol3-napRNAs) identified by NAP-seq (mouse). Each row represents a single napRNA which expressed in at least 2 samples. The following is the meaning of each list header: (1)name: name of napRNA, which were sorted by their expression value; (2-4)chrom,start,end: genome location of napRNA (mm10); (5)score: the numbers of reads contai…
name	chrom	start	end	score	strand	contigLen	readNum	startReadNum	endReadNum	startPvalue	endPvalue	startFold	endFold	up20ntFold	down20ntFold	clusterSeq	cdScore	structure	shape	mfe	conservation	geneName	geneType	C2C12_D0_rep1	C2C12_D0_rep2	C2C12_D0_rep3	C2C12_D72_rep1	C2C12_D72_rep2	C2C12_D72_rep3	C2C12_D96_rep1	C2C12_D96_rep2	C2C12_D96_rep3	C2C12_D144_rep1	C2C12_D144_rep2	C2C12_D144_rep3
mmu-novel-Pol3-1	chr18	34411197	34411414	29253	+	217	29253	19095	10158	-124482	-61112.5	114.178	39.7667	91.1706	42.3656	GAGCTGGTGAGATGGCTTAGTGGGTAAGAGCACCCGACTGCTCTTCCAAAGGTTCAAAGTTCAAATCCCAGCAACCACGTGGTGGCTCACAATCACCCATAATGAGATCTGACTCCCTCTTCTGAAGTGTCTAAAGACAGCTACATTGTACTGTAAATGTAATAAATAAGTAAATGTTTAAAAAAAAGGAGAGAAAGAAATACTACTGATTAATTTT	0	..(((((.((..((((((.(..((.(((((((......))))))))).......).))).)))..)))))))...((.((((((.((((.............))))......((..(((((((....((((....))))..((((((........)))))).((((((......))))))......)))))))..))...)))))))).........	[][[][[][][]]]	-43.2	0.063035	B2_Mm1a-B2	repeatMask-B2	4573.07	6979.29	9083.15	3837.18	3527.43	4622.95	1726.64	3955.55	3058.84	3460.72	3070.91	2796.51
mmu-novel-Pol3-2	chr7	120918694	120918827	9940	-	133	9940	3897	6043	-23562.3	-38428.2	39.901	31.8626	39.1009	52.4441	GTAAAAGGCAGTATGGTGTAGTGGTTAAGAGGTTGGACTGCCGTGCAAAACCTTACAGGTTCAAATCCTACCTCTTCAATATAGCAGCTGATTAGCGACGTGAATTGCATAACCCTGGGTCCTTTCCTATTTT	0	...(((((((((.((.((((.(((...((((((.(((..((((((........))).))).....))).))))))))).)))).))))))....((((......))))...(((...))))))))........	[[][][]]	-29.7	-0.169038	tRNA-Arg-CGA_-tRNA	repeatMask-Pol3_tRNA_rmsk	566	959	975	1414	1783	1431	1579	2316	1365	2036	1861.2	1456
mmu-novel-Pol3-3	chr8	123625713	123625916	6240	-	203	6240	5199	1041	-24875	-3213.12	276.851	10.5261	20.4415	45.0951	GACTGGAGAGATGGCTCAGTGGTTAGGAGTACTGACTACTCTTCCAGAGGTCCTGAGTTCAATTCCCAGCAACCACATCCACATGGTAACTCACAACCATCTGTTGGGGGCATCAGATGCTGTCTCCTGATGTGTCTGAAGACAGTGACAGTATACCCATATACATGAAATTAATAAGTAAATGTTTAAAAAAAAAGATTTTT	0	..((((((((.(((.((((((........)))))))))))).)))))..((((((.......(((((((((...........(((((........))))).)))))))))..((((((((.(((....)))))))))))...))).))).(((((....)))))...............((((.(((......))).))))..	[][[][]][][]	-50.4	0	B2_Mm2-B2	repeatMask-B2	573	996	1039	962	988	730.591	1119.5	1156.33	991.9	1210.75	1186.5	922.5
mmu-novel-Pol3-4	chr5	34259453	34259717	6230	+	264	6230	3627	2603	-21915.4	-14205.9	184.969	53.1612	41.1019	36.263	GGGCTGGAGAGATGGCTCAGTGGTTAAGAGCACTGACTGCTCTTCTGAAGGTCCTGAGTTCAAATCCCAGCAACCACATGGTGGCTCACAACCATCTGTAATGAGATCTGATGCTTCTTCTGGGGTGTCTGAAGACAGCTCCAGTGTACTTACATATATATAATAAGTAAATAAATCTTAAAAAAAAAAAAGACTGATTTGGTTGTGTGGCTGTTTACTGCACTTGTCTCTGCTGGATACTGCAAGCACCTGCTGTCATATTTT	0	..(((((.((..((((((((.(.(((((((((.....)))))))....)).).))))).)))..))))))).(((....)))(((((((((((((((......))))............((((((((((....)))).))))))..((((((...........))))))...(((((..................)))))))))))).))))....((.(((..(((...(((........))).)))..))).))........	[][][[][][][]][]	-68.3	0.0595335	B2_Mm2-B2	repeatMask-B2	1107.34	1302.95	1396.09	826.07	635.981	1137.6	483.972	830.37	642.498	895.536	923.627	930.868
mmu-novel-Pol3-5	chr18	6248023	6248311	5718	-	288	5718	4356	1362	-31556.5	-8921.12	106.395	37.6968	13.3338	28.8376	GGGCTGGAGAGATGGCTCAGCGGTTAAAAGTACTGTCTGCTCTTCCAAAGGTCCTGAGTTCAATTCCCAGCAACCACATGGTGGCTCACAACCATCTGTAATAGGATCTGATGCCCTCTTCTGGTGTGTCTGAAGACACCTACAATGTAGTCATATAAATAAAATAAATCTTAAAAAAAAAGATTAAAAAAAAAACTTGTAGAAGGATGTATATTAATTCAACAATAAATTAAGAGTTCCCCTTTGTGGAAAACAACCAATCCAAAAGAATGTCATTAGAGACATTTT	0	..(((((.(((.((((((((((((.......))))...(((........))).))))).))).))))))))..(((((.((.((((((((.((.(((((((((((.((((((((((......)).)))))...)))..))))...((((....)))).........((((((.......))))))...........))))))).)).)))...((((((........))))))))))).))...)))))..................(((((((......))))))).	[[][]][[[][][]][]][]	-57.6	0.00813474	B2_Mm2-B2	repeatMask-B2	1008.78	1135.68	1004.82	1252.24	1009.1	848.439	1680.62	1692.2	1179.25	1928.79	2228.03	1621.12
mmu-novel-Pol3-6	chr11	69541662	69541965	5556	+	303	5556	3388	2168	-16791	-8776.43	176.721	19.3644	20.0979	37.6946	AGGGCTGGTGAGATGGCTCAGTGGGTAAGAGCACCCGACTGCTCTTCCAAAGGTCCAAAGTTCAAATCCCAGCAACCACATGGTGGCTCACAACCATCCGTAACGAGATCTGACTCCCTCTTCTGGAATGTCTGAAGACAGCTACAATGTACTTACATATAATAAATAAATAAATCTTTAAAAAAAAAAAAAAAAAAAAAAAAAAAAGAGCACTGATTGCTCTACCAAAGGTCCTGAGTTCAAAAATCCCAGCAGCCACATGGTAGCTCACAACTATCCGTAATGAGATCTGATGCCCTTTTT	0	(((((..((.(((((((((((((((.(((((((......)))))))))...((..............)).(((.(((....))).)))........((((.((.(((..........))))).)))).((((....))))......((((....))))................(((((.........................))))).))))))..)))((((((..(((.(((.(.........).)))..)))...))))))((((..((.....))..)))))))).)))))))....	[[[][][][][][][]][][]]	-62.6	0.149487	B2_Mm1a-B2	repeatMask-B2	845.866	1552.13	1582.04	432.644	630.396	567.122	472.362	731.285	679.49	612.998	685.248	285.377
mmu-novel-Pol3-7	chr7	19933824	19934063	5153	+	239	5153	2964	2189	-17442.2	-13638	66.5826	70.6129	26.987	25.3252	GGGGCTGGTGAGATGGCTCAGCGGTTAAGAGCACCGACTGCTCTTCCTAAGGTCCTGAGTTCAAGTCCCAGCAACCACATGGTGGCTCACAACCATCTGTAACGAGATCTGACTCCCTCTTCTGGAGTGTCTGAAGATAGCTACAGTGTACTTACATCTAATAATAATTAAAAAAAAAAAAAAAAGGATAGTAGCAAGGGTTGAGAGCATGAGCTGGTCTTACAGAGGACCCAAGTTTT	0	..(((((.((((....)))).)))))(((((((.....))))))).....((((((..((..(((..(((((.(((....))).((((.(((((..(((((..(..(((((((.(((......)).).)))...))))..))))))(((...(((((((..........................)))).))))))..))))).))))....))))).)))))..))))))........	[][][[][[][]]]	-64.9	0.114485	B2_Mm1a-B2	repeatMask-B2	1282.14	1579.06	2237.71	898.535	836.287	843.732	673.29	1159.02	869.325	581.908	685.607	462.8
mmu-novel-Pol3-8	chr14	52303742	52303985	4368	+	243	4368	3394	974	-22403.9	-5159.19	101.693	21.2399	29.3832	45.2575	ATGGGCTGGTGAGATGGCTCAGTGGGTAAGAGCACCCGACTGCTCTTCCGAAGGTCTGAAGTTCAAATCCCAGCAACCACATGGTGGCTCACAACCATCTGTAACAAGATCTGACTCCCTCTTCTGGAGTGTCTGAGGACAGCTACAGTGTACTTACATATAATAAATAAATAAATCTTTTAAAAAAAAAAGTGCTGGGATTACAGGCATGAGCCACCATGAAGGGTTTTTCTCCCTGCTTTT	0	.((((((((.((..(((((((((.((.(((((((......))))))))).)....))).)).)))..)))))))..)))((((((((((((.......((((....((((...(((((.......)))))))))....)))).....((((....)))).................(((((......)))))((((.(.....).)))))))))))))))).((((.......))))......	[][[][][][]][]	-73.4	0.0555242	B2_Mm1a-B2	repeatMask-B2	580.67	575.316	1398.94	773.509	612.811	741.909	292.09	881.427	415.596	808.388	774.004	530.093
mmu-novel-Pol3-9	chr15	12203269	12203538	3914	-	269	3914	3168	746	-16994.3	-2617.36	176	30.869	3.45176	46.9414	GGGCTGGAGAGTTGGCTCAGTGGTTAAGAGCATTGATGGCTCTTCCAGAGGTCCTGAGTTCAAGTCCCGGCAACTACATGGTGACTCACAACCATCTGTAATGGGATCAGATGCTCTCTTCTGGTGTATCTGAAGACAGCTAGTGTAGTCACATAAATAAATCTTAAAATAAAAAAAAAATGTGTCATCGTTGAATGGCCCACTCTTCCCAACGTGGAATCTACTGATTCTGGAATTCCCTAGACTCTGGAACAGTGAGAAGCAATTTT	0	..(((((.((.((((((((((((..((((((.......)))))))))......))))).)))).))))))).........(((((((((..((((.....))))..((((((((((......)).)))))))).........))).))))))...............................(((((......)))))((((..........))))..(((((((.(((((((..((....)).))))))))))).))).........	[][[][]][][][]	-70.3	0.142175	B2_Mm2-B2	repeatMask-B2	358	643.5	495	695.5	733.25	893.25	510	968.25	693.75	948.7	997.5	888
mmu-novel-Pol3-10	chr8	84119566	84119744	3336	-	178	3336	2424	912	-12193.4	-3521.48	140.522	20.8244	27.6065	42.2181	GGGCTGGAGAGATGGCTCAACAGTTAAGAGCACCATACCGCTCTTCCAGAGGTCCAGAGTTCAATTCCCAGCAACCACATTGTGGCTCACAACCATCTGTAATGAGATCTGATGCCCTCTTCTGATATGTCTGAAGATAGCTACAGTGTACTCATATAAAAAAATAAATGAATCTTTT	0	..(((((.(((.((((((.((....((((((........))))))......))...))).))).))))))))....(((((((((((......((((.............))))...(((((.((....)).))))).)))))))))))..((((.((......)).)))).......	[][[][]][]	-41.8	0.256	B2_Mm2-B2	repeatMask-B2	200	199	189	427.167	353	216.125	535	671.667	316	596	899.577	557
mmu-novel-Pol3-11	chr12	69798050	69798285	3032	+	235	3032	1586	1446	-7492.78	-6437.95	81.6991	35.6827	19.17	27.2843	GGGCTGGAGAGATGGCTCAGTGGTTAAGAGCACCGACTGCTCTTCCAGAGGTCCTGAGTTCAATTCCCAGCAACCACATGGTGGCTCACAACCATCTGTAATGGGGTCTGGTGCACTCTTCTGATGTGTCTGAAGAAAGTAATGGTGGTGTACTCATATGCATAAAATAAATAAATCTTAAAAATAAAAGAACCAAGTGTCTTTGACTTTACATGTGGGGCCAGCCAACAATTTT	0	..(((((.(((.(((((((((((..(((((((.....))))))))))......))))).))).)))))))).......((((((((.....((((.(((((...((((.((.(((((.((((..(((.....((((...........(((((......)))))............))))....)))..))))...)))))))..))))))))).))))))))).)))........	[][]	-62.2	0.23142	B2_Mm2-B2	repeatMask-B2	326.099	234.04	496.998	454.314	441.062	373.69	446.254	596.234	447.576	688.987	668.887	574.549
mmu-novel-Pol3-12	chr12	88380807	88380981	2782	-	174	2782	1367	1415	-10635.1	-11128.5	49.1506	26.001	21.1408	16.6944	GTGCTGGAGGAATGGCTCAGTGGTTAAGAGCACTGACTGCTTGTCCAGAGGTCCTGAGTTCAATTCCCAGCAACTACATGGTGGCTCACAACCATCTGTAATGGAATCTGATGCTCTATTCTGGTGTGTCTGAAGATGGCTATAGTGTATTCATAATAAATAAATAAATATTTT	0	.((((((.(((.(((((((((((....(((((.....)))))..)))......))))).))).)))))))))..(((((.((((((.....((((.....))))..((.(((((.(((...))).))))).))....)))))).))))).........................	[][[][]]	-43.7	0.121331	B2_Mm2-B2	repeatMask-B2	565.577	573.778	840.583	387	528.333	930.5	233.667	522.591	325.333	551.292	526.786	411.25
mmu-novel-Pol3-13	chr10	79892554	79892860	2771	-	306	2771	1591	1180	-10118.7	-7158.73	47.3453	49.8311	21.7538	15.1325	GGGCTGGTGAGATGGCTCAGTGGTTAAGAGCACTGACTGCTCTTCCGAAGGCCCTGAGTTCAAATCCCAGCAACCACATGGTGGCTCACAACCATCTGTAATAAGATCTGACTCCCTCTTCTGGTGTGTCTGAAGACAGCTATAGTGTAGATACATATAACAATAAATAAATCTTAAAAAAAAAAAAAAGAAAGATGCACAGGGCTCAGATGCATGCATTTATTGTGAGCCACGTGTCTCTTGTTTCCCTGAGCCACGTGTCTCTGGTGTCCCCTCAGGATGTCATGTTACCATTTGTGATGTTTT	0	..(((((.((..((((((((.(((((((((((.....))))))).....))))))))).)))..)))))))....(((((.((((((((((.....((((.....((((((..((((......((((((((..............(..((((...(((........))).))))..)...............)))))))))))).))))))...))))....)))))))))))))))..........((((((.(((.........)))....))))))((((((((........))))))))...	[][][][]	-87.2	0.287428	B2_Mm1a-B2	repeatMask-B2	808.175	1281.36	1015.74	674.905	492.451	434.114	631.293	460.614	263.808	339.117	415.024	242.467
mmu-novel-Pol3-14	chr15	98568294	98568538	2693	-	244	2693	1966	727	-14945.1	-5116.65	135.69	35.6751	22.0655	10.4646	GGGGCTGGAGAGATGGCTCAGCGGGTAGGGGCACTGACTACTCTTCCAGAGGTCCTGAGTTCAATTCTCAGCAACCACATGGTGTCTCACAACCATCTGTAATGGGATCCGATGCCCAATTCTGTTGTCTAAAGACCACTACAGAGTACTCATATACATAAATGAAGATAAATAAATCTTTAAAAAAAGGCCCCTTTACCCCCCCCCCCCAAACACTCAAACGAAGCTCAGTGGCGTTGATTTT	0	((((..((.(((....))).(.((((((((((.(((((..((((...)))))))(((((.......)))))....((.(((((........))))).))...((((........))))(((((((.(((....)))....)))))))...............(((((((......))))))).....))))))))..)))))))..))))......((((.((..((...))..))))))....	[[][[][][][][][]]][]	-63.6	0.607542	B2_Mm2-B2	repeatMask-B2	384.083	401	450.2	498.111	463.424	599.5	309	348	198	338	490.333	372.143
mmu-novel-Pol3-15	chr7	138753983	138754204	2624	+	221	2624	1983	641	-9518.19	-2280.03	84.9857	21.8834	37.1761	32.1945	AGGGCTGGTGAGATGGCTCAGTTGGTTAGAGCACCCGACTGCTCTTCCGAAGGTCCAGAGTTCAAATCCCAGCAACCACATGGTGGCTCACAACCATCCGTAACGAGATCTGACTTCCTCTTCTGGAGTGTCTGAGGACAGCTACAGTGTACTTACATATAATAAATAAAAAAAATTAAAAAAAATAAAAAAAAGATCTCACCACCTGGCATGGCATTTTT	0	...(((((.((..((((((..((((..((((((......)))))).)))).......))).)))..)))))))..((((...)))).......(((((((....((((((((((((((......)))).)))((((.(((.......))).))))......................................)))))))......))).)))).......	[][][[][]]	-51.2	0.0934392	B2_Mm1a-B2	repeatMask-B2	467.908	732.783	850.233	192.083	217.583	385.595	163.667	412.333	382.833	334.9	334.667	255.783
mmu-novel-Pol3-16	chr16	33797636	33797978	2479	-	342	2479	1078	1401	-3270.13	-3964.24	49.8719	7.81873	42.7396	138.522	GGGGCTGGTGAGATGGCTCAGTGGGTAAGAGCACCCGACTGTTCTTCCGAAGGTCCAGAGTTCAAATCCCAGCAACCACATGGTGGCTCACAACCATCTGTAACAAGATCTGACTCCCTCTTCTGGAGTGTCTGAAGACAGCTACAGTGTACTTACATATAATAAATAAATAAATCTTAAAAAAAAAAAAAGAGAGAATAATCTCGTAGAAACAACTCACTAAGCCAGGCAGTGGTGGCGCACGCCTGTAATCCCAGCACTTGGGAGGCAGAGGCAGGCGGATTTCTGAGTTCGAGGCTAGCCTGGTCTACAAAGTGAGTAAAAAAAAAGATATCTTCTTTT	0	((.(((((.((..((((((..(.((.(((((((......))))))))).).......))).)))..)))))))..))..(((((........)))))((((....((((...(((((.......)))))))))....))))((((.((((....)))).................................((((......)))))))).....(((((((.(((((((((((...(((.(((((((((..(((((.....))))).......)))))))......)).)))....))).)))))).))....))))))).....((((((.....))))))	[][][][[][]][][]	-91.2	0.0762083	B2_Mm1a-B2	repeatMask-B2	1479.09	1790.08	1433.14	2098.83	2273.57	2422.03	2833.35	2802.29	2518.56	2261.42	2680.21	1898.93
mmu-novel-Pol3-17	chr7	141543020	141543189	2378	+	169	2378	1442	936	-6985.75	-3968.31	106.055	20.2265	5.48983	47.8058	GGGCTGGTGAGGTGGCTCAGCGGGTAAAAGCACTGAATGCTCTTCCAAAGGTCCTGAGTTCAAATCCCAGCAACCACATGGTGGTTCACAACCATCTGTAATGAGATCTGAAGCCCTCTTCTGGAGTGTCTGAAGACAGCTACAATGTACTTACATATAATAAATTTTT	0	..(((((.((..((((((((..((.((.((((.....)))).)))).......))))).)))..)))))))........(((((((...)))))))(((((..(.((.((.(((..(((((.(((...))))))))..))).)))).)..)))))..............	[][][]	-40.8	0.0663276	B2_Mm1a-B2	repeatMask-B2	43.5	89.5	107	272	349.056	177.1	234	542.75	298.5	695.433	777.625	459.4
mmu-novel-Pol3-18	chr1	132094061	132094398	2203	-	337	2203	943	1260	-4065.42	-5641.91	27.5896	38.4873	44.249	32.9952	GGGCTGGAGAGATGGCTCAGTGGTTAAGAGCACCGACTGCTCTTCCGAAGGTCCTGAGTTCAAATCCCAGCAACCACATGGTGGCTAACAACCATCCGTAATGAGACCTGACGCCCTCTTCTGTGCATCTGAAGACAGCTACAGTGTACTTAGATTTAATAATAAATAAATCTTTAAAAAAAAAAAAAAGCACTGACTGTTCTTCCAGAGGTCCTAAATTCAATTCCTAGCAACCACATGGTGGCTCACAATCAACAGTGATGGGCTCTGATGTCCTCTTCTTGTGTGTCTGAAGACAGCGACAGTGTACTCATATACATTAAATAAATAATATTTT	0	..(((((.((..(((((((((((..(((((((.....))))))))))......))))).)))..)))))))......(((((........)))))..(((((((((((((.(((..(((((.((((((..(((((......((((((....(((((((........)))))))................)))))).(((......)))(((..............))).((.(((....))).))((((........)))).((((......)))))))))..))))).).)))))..))).))).)).))))).)))...................	[][][[][][][][][]]	-88.6	0.103268	B2_Mm1t-B2	repeatMask-B2	184.849	193.611	238.071	889.517	467.203	546.824	544.115	827.932	578.624	977.107	708.383	616.517
mmu-novel-Pol3-19	chr9	21131773	21131950	2007	+	177	2007	817	1190	-3668.36	-5832.41	17.6495	14.2929	24.2527	24.9709	AAAGCTCAGAAGAGATGGCTCAGAGGTTAAGAACACTGACTGCTCTTCCAGAGGTCCTGAGTTCAATTCCCAGCAACCACATGGTGGCTCACAACCATCTGTAATGGGATCCGATGCCCTCTAATGATGTGTCTGAAGACGCGACAGTGTACTCAAATACATAAAATAAATAATTTT	0	........((((((.(((.((((.(........).)))))))))))))(((((((..((((........(((.((......)).)))))))..))).))))((..(((........)))..))...((((((.(((..((((....))))..))).))))))...............	[][][][]	-42.9	0.119393	B2_Mm2-B2	repeatMask-B2	233.583	406.5	437	581.091	525.5	542.833	441.819	765.6	409	878.333	965.458	565.443
mmu-novel-Pol3-20	chr4	132403711	132403895	1927	+	184	1927	1365	562	-11825.8	-4177.43	133.496	14.9802	24.6612	21.3862	AGGCTGGAGAGATGGCTCATCGGTTAAGAGCACTGATTGCTCTTCCAGCGGTCCTGAGTTCAATTCCCAGCAACCACATGGTGGCTCACAACCATCTGTAATGGGATCCAATGCCCTCTTCTGATGTATCTGATGACAGCTACAGTGTCCTCATATAAAATAAATAAACCTTTAAAAATGTTTT	0	..(((((.(((.(((((((.(.((((((((((.....)))))))..))).)...)))).))).))))))))....((((.((((((((((..((((.(....(((........)))....).))))....)).)))..))))).))))....................................	[][]	-44.9	-0.175593	B2_Mm2-B2	repeatMask-B2	125.5	241.562	296.608	235	322.75	511.083	231.5	306	224	167.167	288.861	298.583
mmu-novel-Pol3-21	chr11	115516537	115516723	1902	-	186	1902	1310	592	-6599.95	-2454.02	60.713	27.8518	27.7988	33.4557	AGGGCTGGTGAGATGGCTCAGTGGGTAAGAGCACCCGACTGCTCTTCCAAAGGTCTGGAGTTCAAATCCCAGCAACCACATGGTGGCTCACAACCATCCGTAATGAGATCTGATGTCTTCTTCTGGTGTGTCTGAAGACAGCTACAGTGTACTTACAAATAAATAAATCTTAAAAAAAAAAATTTT	0	...(((((.((..((((((((..((.(((((((......)))))))))......)).))).)))..)))))))....((((.((((((((..((.....))..))).......(((((((.............)))))))))))).))))....................................	[][[][]]	-42.5	0.0217241	B2_Mm1t-B2	repeatMask-B2	115.547	177.916	213.861	127.169	168.148	167.856	132.834	334.344	303.73	314.474	331.652	237.001
mmu-novel-Pol3-22	chr8	105972545	105972793	1837	+	248	1837	1300	537	-6522.16	-2160.62	66.242	22.5569	36.2519	19.6263	GGGGGCTGGAGAGATGGCTCAGTGGTTAAGAGCACTGACTGCTCTTCCGGAGGTCCTGAGTTCAATTCCCAGCAACCACATGGTGGCTCACAACCATCTGTAATGGGATCTGATGCCCTCCTGTGGTGTGTCTTCTGGTATTGTACTCATATACATAAAAAAGTAAATAAACCTTAAGACAAAAAAACCCCATCGAGCCTACTAAAAATGATAATAAAAAAAAAGTCTTCCTGGTTGGGACCTGTTTT	0	(((((((((.(((.(((((((((((..(((((((.....))))))))))......))))).))).)))))))).((((((.((.((((((...((((.....))))....))).)))..)))))))).((((((..(((....((((..............)))).....)))..))))))......)))).((.((((.................................)))).)).........	[[][][]][]	-69.5	0	B2_Mm2-B2	repeatMask-B2	379.521	327.84	277.111	318.774	229.322	163.1	219.706	274.103	240.06	191.499	196.18	137.056
mmu-novel-Pol3-23	chr2	93911912	93912088	1830	-	176	1830	626	1204	-2792.89	-5215.23	52.7756	26.4939	6.83724	36.0348	AGGCTGGTGAGATGGCTCAGTGGTTAAGAGTGCTGACTGCTCTTCGGAAGGTCCAGAGTTCAAATCCCAGCAACCACATGGTGGCTCACAACCATCCATAACGAAATCTGATGCCCTCTTCTGGAGTGTCTGAAGACAGCTACAGTGTACTTATATATAATAAATAAATAAATTTT	0	..((((.((((....)))).))))...((((((((.(((.((((((((.(.(((((((.........(((.......(((((((.......))).))))........)))........))))))).).)))))))))))...))))..))))........................	[][]	-42.8	0.082481	B2_Mm1a-B2	repeatMask-B2	74.3917	118.569	80.1583	185.177	247.742	256.275	289.267	412.085	191.924	300.411	496.711	286.192
mmu-novel-Pol3-24	chr8	88810674	88810875	1803	+	201	1803	1202	601	-6144.88	-2479.21	118.23	22.5455	26.5017	11.8599	GGGCTGGCGAGATGGCTCAGCCGGTAAGAGCACTGACTGCTCTTCCAAAGGTCCTGAGTTCAAATCCCAGCAACCACATGGTGGCTCACAACCACCCATAATGAGATCTAATGCCCTCTTCTGGTGCATCTGAAGTCATCTACAGTGTACTTATGCACAATAATAAATAAGTCTTTAAAAATGCAACCTCAAAATAGTTTT	0	(((((((.((..((((((((((((.(((((((.....)))))))))...))..))))).)))..)))))))........(((((.......)))))....((((..((..((((((......)).))))..))..)))).....(((((....)))))............................)).............	[[][][][]]	-54.4	0	B2_Mm1t-B2	repeatMask-B2	20.6429	41	22	160.619	183.455	218.133	131.167	300.952	223.167	605.563	643.001	490.233
mmu-novel-Pol3-25	chr2	33746012	33746348	1710	+	336	1710	741	969	-5118.35	-6939	31.5419	31.0781	33.1934	25.7217	GGGCTGGAGAGATGGCTCAGTGGTTAACAGCACCGACTGCTCTTCCAAAGGTCCTGAGTTCAAATCCCAGCAACCACATGGTGGTTCACAACCATCTGTAATGAGATCTGACACCCTCTTCTGGTGTGTCTGAAGACAACTACAGGGTACTTAGATATAATAATAAATAAATCTTAAAAAAAAATCCCATCCAAGCCACCTACTAAGTTCTTTAACAAATTTAAAAGTTTCTTTGTAGCTGCAGCCACTGCACGTGTGCTGACGGTACAGCGAGGCACAGGATAAACTGGCGGTCTGCTGACTGCCACACCCCTGCCTCACCATGCACTGTCTTTT	0	..(((((.((..(((((((((((.....((((.....))))...)))......))))).)))..)))))))...((((((((((((....(((..(((((.((...((.(((((((......)).))))).))...))..))))))))....((((.((........)).))))...................))))))((((.(((..((((..........))))...))).)))).(((((...)))))))))))..((((((.(((.((((((..((......((((((((....))))))))..))..)))))).)..)).))))))....	[][[[][]][][]][]	-92.6	0.153463	B2_Mm1t-B2	repeatMask-B2	180.5	387.9	390.083	549.4	662.767	600.35	572.5	569.367	592.25	750.126	715.756	649.483
mmu-novel-Pol3-26	chr11	61479045	61479269	1475	+	224	1475	770	705	-3472.07	-2992.13	54.8736	20.3692	50.4179	55.1157	AGGCTGGTGAGATGGCTCAGTGGGTAAGAGTACCCGTCTGCTCTTCCAAAGGTCCTGAGTTCAAATCCTAGCAACCACATGGTGGCTCACAACCATCTGTAACGAGATCTGACTCCCTCTTCTGGAGCGGCTGAAGACAGCTACAGTGTACTTACATATAATAAATAATCTTTAAAAAGTGCTGGGATTATAGGTGTGTGCTACCACTGCCCGGCCTCAGTTTT	0	(((((((..((..(((((((((((..((((((......))))))))))......)))))))..................(((((((.((((.((((((......))))....((((.......)))).(((((....)))))...((((....)))).......((((((((...........)))))))).)))))).)))))))))..))))))).......	[[][[][][][][]]]	-62.7	0.134629	B2_Mm1a-B2	repeatMask-B2	135.5	129	191.5	272.5	167	221	95.2	299	175	382.25	288.75	243
mmu-novel-Pol3-27	chr11	86092349	86092580	1465	+	231	1465	778	687	-4606.41	-3517.92	111.598	29.1687	42.4869	37.43	AGGGCTGGTGAGATGGCTCAGTGGGTAAGAGCACCCGACTGCTCTTCCGAAGGTCCAGAGTTCAAATCCCAGCAACCACATGGTGGCTCACAACCATCTGTAACAAGATCTGACTCCCTCTTCTGGAGTGTCTGAAGACAGCTACAGTGTACTTACATATAATAAGTAAATAAATCTTTAAAAAAAAAAAATACTGAGTAGTATTCCATTGTGCAAATGTGCCACATTTTT	0	...(((((.((..((((((..(.((.(((((((......))))))))).).......))).)))..))))))).........(((((.((.......((((....((((...(((((.......)))))))))....)))).(((((((((((((.......)))))).....................((((((....)))))).)))))))....)).)))))......	[][[][[][]]]	-55.4	0	B2_Mm1a-B2	repeatMask-B2	176.264	235.802	221.78	130.89	201.756	137.99	126.713	254.264	138.577	118.09	121.177	127.629
mmu-novel-Pol3-28	chr6	22472625	22472912	1435	+	287	1435	537	898	-2114.53	-3825.03	27.7271	33.7806	29.6834	58.8087	GGGGCTGGTGAGATGGCTCAGTGGGTAAGAGCACCCGACTGCTCTTCCGAAGGTCCAGAGTTCAAATCCCAGCAACCACATGGTGGCTCACAACCATCTGTAATGAGATCTGACTTCCTCTTCTGGAGTGTCTGAAGACAGCTACAGTGTACTTACATATAATAAATAAATAAATCTTTAAAAAAAAAAAGAATAACTTTAGGATGAGAAACGGAAGTTCTGTATTCAGTCACCAGCACTACAGGATGCAGGAATTTAATTCTATAGCCCTAGCAGGTTATACTTTT	0	((.(((((.((..((((((..(.((.(((((((......))))))))).).......))).)))..)))))))..))(((.(((((.......)))))))).....((..(((.(((((((((((.((((.(((..(((...((((((((....))).................(((((........)))))..((((((.(.........).)))))))))))....)))..))))))).))))).).))))).)))..))(((((((......))))))).....	[][][[][][]][]	-70.6	0.151929	B2_Mm1a-B2	repeatMask-B2	289.928	341.098	453.951	397.698	321.367	404.674	298.086	439.138	282.833	372.563	322.527	335.217
mmu-novel-Pol3-29	chr10	81351497	81351718	1377	-	221	1377	769	608	-4496.33	-3255.55	55.8492	22.1968	29.9505	44.9472	GGGCTGGTGAGATGGCTCAGTAGGTAAGAGCACCTGACTGCTCTTCCAAAGGTCCGGAGTTCAAATCCCAGCAACCACATGGTGGTTCACAATCATCTGTAACAAGATCTGACACCTATTATTTCACGTTTATGAGCATTTTCCCTGCATGTAAGCCTGTTTGCTTGCCTAATGCTCAAAAGGGTAAAAAGAGGTCTCCTGGGACAGTTACAGATACTTTT	0	..(((((.((..((((((....((.(((((((......))))))))).........))).)))..)))))))((((((...)))))).......(((((((((....((.((.((((....(((.((.(((.((((((((..........((((((......))))))..)))))))).))).)).)))..)))).))..))....)))))))))......	[][][]	-63.3	0.133007	B2_Mm1t-B2	repeatMask-B2	104.591	76.5	149	163.5	139.5	147.897	92.5	208.494	121	478.393	396.5	394.111
mmu-novel-Pol3-30	chr18	9546316	9546532	1318	-	216	1318	961	357	-4966.58	-1432.41	85.9172	13.6412	20.9799	24.0408	GGGCTGGAGAGATGGCTCAGAAGTTAAGAGCACTGACTGCTCTTCCAGAGGTCCTGAGTTCAATTCCCAGCAACCACATGGTGGCTCACAACCATCTGTAATGGGATCTGATGCCCTCTTCTGGTGTGTCTGAGGACAGATACAGTATACTCACATACATAAAATAAATAAATAAATCTTAAAAATATTTAAAAAATAAACATCATGCGTCCTTTT	0	..(((((.(((.((((((((.(.(((((((((.....)))))))....)).).))))).))).))))))))....(((.(((((.......))))))))...(((((.(((((.((......))((((((((....))))))))((((......))))..........((((((...........)))))).........)))))...)))))...	[][][[][][][]]	-53.8	0.48	B2_Mm2-B2	repeatMask-B2	5.5	44.1242	15.875	110.541	188.686	145.37	253.456	364.443	211.34	444.076	609.185	220.553
mmu-novel-Pol3-31	chr5	142510651	142510826	1255	-	175	1255	803	452	-5053.43	-2441.4	64.3915	16.3177	25.6609	56.3144	GGGGCTGGAGAGATGGCTCAGTGGTTAAGAGCGCTGACTGCTCTTCTGAAGGTTGTGAGTTCAAATCCCAGCAATCACATGATGGCTCATAACCATCCGTAATGAGATCTGATGCCCTCTTCTGGGGTGTCTGAAGATGGCTTCAGTGTGCTTACATATAATTAATAAATGTTTT	0	......((((((.(((.((((((........))))))))))))))).((.(((((((((((((................)))..)))))))))).)).((((..(.(.((((.(((.(((((.((....)).))))).))).))))).)..))))....................	[][][]	-49.6	0.01	B2_Mm1t-B2	repeatMask-B2	190.5	187.25	282.25	141	210.5	92.25	164	142.25	107	119	129.55	112
mmu-novel-Pol3-32	chr1	157506135	157506363	1234	+	228	1234	666	568	-2882.32	-2489.61	27	27.0992	53.317	69.4841	GGGGCTGGAGAGATGGCTCAGCGGTTAAGAGTACTGACTGCTCTTCCAGAGGTCCTGAGTTCAAATCCCAGCAACCACATGGTAGCTCACAACCATCTGTAATGAGATCTGATGCCCTCTTCTGGAGTGTCTGGAGACAGCTACAGTGTACTCACATATAATAAATAAATCTTTAAAAAAAAAAGAAAAGAAGATGTTGTATGTTAATGGTATCAGCTCTGAATTTTT	0	((.(((((.((..((((((((.(.(((((((((.....)))))))....)).).))))).)))..)))))))..))..(((((........)))))......(.(((.((((((((........(((((.(((.((....)).)))..)))))((((((((((......(((((.......)))))........))))))))))....)))))))).))).)......	[][][[][]]	-59.7	-0.357942	B2_Mm2-B2	repeatMask-B2	76.0588	51.5833	119.18	338.792	155.31	160.558	214.053	369.559	117.476	319.213	294.886	133.513
mmu-novel-Pol3-33	chr7	120842514	120842694	1222	-	180	1222	837	385	-3689.99	-1656.37	54.6294	43.6166	40.5391	27.9772	GCTGTGTGTCTGGTGGCGCATACCCTTAACCCCAGCACTTGGAAGACAGACTGCGGGCGGATTTCTGAGTTCAAGGCCAGCCTGGTCGTCTACACAGTGAGTTCCAGGGCTGCACTGAGAAAACCTGTCTCAAAAAAAAAAAAAAAAAGGGAAATCTTAAGGATTTCATGACATAATTTT	0	..((((((((....))))))))(((((.....((((.(((((((.....((((.((((((....(((.(((...)))))).....))))))...))))...)))))))))))...(((((.......)))))..............)))))((((((...))))))..............	[][[][]][]	-47.3	-0.0609481	B1_Mus1-Alu	repeatMask-Alu	189	229	266	212	239	167	130	233	91	284	267	198
mmu-novel-Pol3-34	chr7	123015510	123015688	1159	-	178	1159	685	474	-3367.55	-2118.06	71.0706	20.8528	14.8284	21.783	GCGGCTGGAGAGATGGCTCAGTGGTTAAGAGCACTGACTGCTCTTCCAGAGGTCCTGAGTTCAATTCCCAGCAACCACATGGTGGCTGAAAATCATCTGTAATCCAATGCCCTCTTCTGGTGTGTCTGAAGACAGTGACAGTTTGCTCACATACATTAAGTAAATAAATAAAAATTTT	0	...(((((.(((.(((((((((((..(((((((.....))))))))))......))))).))).))))))))..((((...))))(((....(((.((((..((..((((((......)).))))..))..))))))))))((((((...........))))))..............	[][][][]	-46.8	0.0847428	B2_Mm2-B2	repeatMask-B2	47.1667	100.667	117.667	138.6	142.53	136.667	146.667	216.31	192.139	257.167	285.167	140.042
mmu-novel-Pol3-35	chr9	70025949	70026120	1116	+	171	1116	691	425	-3922.39	-2276.19	38.2739	18.3926	40.4301	16.7044	GGGGCTGGAGAGATGGCTCAGCGGTTAAGAGCACTGACTGCTCTTCCAAAGATCCTAAGTTCAATTCCCAGCAACCACATGGTGGCTCACAACCATCTGTAACAGGATCTGATAACTTCTGGTGTGTCTGAAGACAGCTACAAGTGTACTCATATAAATAAAATATATTTT	0	((.(((((.(((.(((((.((.(((((((((((.....))))))).....)))))).)).))).))))))))..))((((.((((((((((.(((...((..(((...)))...))...))))))).........))))))..))))........................	[][]	-40.8	0.175615	B2_Mm2-B2	repeatMask-B2	70.3333	185	200	139	205.867	209.5	117.167	262	147	188	280	215.25
mmu-novel-Pol3-36	chr5	110286915	110287176	1112	+	261	1112	646	466	-4246.02	-3063.07	37.0318	32.6833	40.6148	19.9674	AGGGGCTGGTGAGATGGCTCAGTGGGTAAGAGCACCCGAGTGTTCTTCTGAAGGTCCAGAGTTCAAATCCCAGCAACCACATGGTGGCTCACAACCATCCGTAACAAGATCTGACTCCCTCTTCTGGAGTGTCTGAAGACAGCTACAGTGTATTTACATATAATAATAAATAAATCTTAAAAAAAAAAAAAAGACTGTGTATCAGAATGTGAGCACTCATTGAGTGGAAGCCCGGTTAGAGCTGAATAGTGATAGTGTTTT	0	..(((((.........(((((((((((.(((((((....)))))))((((......))))...............(((....))).(((((((...(((........)))...(((((.......))))).((((((.((((.....((((....))))...............((((............)))))))).).))))).))))))))))))))))))...)))))..(((..(((....)))..)))......	[[][][][[][][[][]]]][]	-59.8	-0.00491555	B2_Mm1a-B2	repeatMask-B2	421.317	415.663	534.573	215.386	179.667	180.786	107.2	202.801	198	69.1429	123.475	65.3413
mmu-novel-Pol3-37	chr2	180743708	180743977	1106	-	269	1106	717	389	-3582.04	-1583.92	77.0717	13.7046	22.2769	41.0681	GAGCTGGTGAGATGGCTCAGTGGGTAAGAGCACCCGACTGCTCTTCCGAAGGTCTGGAGTTCAAATCCCAGCAACCACATGGTGGCTCACAACCATCTGTAAAAAGATCTGACGCCCTCTTCTGGAGTGTCTGAAGACAGCTACAGTGTACTTACATATAATAAATCTAAAAAAAAAAAATCTAGCTCTGAGGAATCCAATGCCCTCTTCTGGCCTCCCTGGGCACCCCAAAACATGTGGCACACACATACACACACACACACACTTTT	0	..(((((.((..(((((((((.((.(((((((......))))))))).)....)).))).)))..)))))))..(((((((((((((........(((......)))((.(((((((......)).))))).))....)))))).((((....))))........................((((....((((..........))))..))))......((((...))))...))))))).............................	[][[[][]][][][]]	-65.5	0.16384	B2_Mm1a-B2	repeatMask-B2	276.21	354.183	498.596	116.733	132.533	209.151	111.4	173.5	132.867	147.426	186.85	96.5833
mmu-novel-Pol3-38	chr7	28845790	28845969	1105	+	179	1105	575	530	-2335.58	-2117.83	17.638	17.0281	91.337	30.5844	GGGCTGGTGAGATGGCTCAGTGGGTTAGAGCACCCGACTGCTCTTCCAAAGGTCCGGAGTTCAAATCCCAGCAACCACATGGTGGCTCACAACCATCTGTAACAAGATCTGATGCACTCTTCTGGTGTGTCTGAAGACAGCTACAGTGTACTTAGATATAATAGATGAGTGAATCTTTT	0	..(((((.((..((((((..((((..((((((......))))))))))........))).)))..)))))))....(((.(((((.......))))))))..........(((.(((((.((((.(((((((((..(((.......)))..))))))))).)))).))))).)))....	[][][]	-55.1	0	B2_Mm1t-B2	repeatMask-B2	71.1667	65.8833	71.1806	166.356	199.01	104.267	69.3292	190.572	112.381	198.923	161.102	205.075
mmu-novel-Pol3-39	chr4	123755335	123755652	1100	+	317	1100	312	788	-1114.35	-3529.18	24.1386	32.5788	47.9038	22.0509	GGGCTGGTGAGATGGCTCAGTGGTTAAGAGCACCGACTGCGCTTCCAAAGGTCCTGAGTTCAAATCCCAGCAACCACATGGTGGCTCACAACCATCTGTAATGAGATCTGACACCCTCTTCTGGAATGTCTGAAGACAGCTACAGTGTGCTTACATATAATAAATAAATAAATATTAAAAAAAAAAAAGAAAATGTATTCTATGTGTCTGTGTCTATCTGACATGTTTGTGTGGGTACTTATGGAAGCTAGAAGAGGAACCTGGGTGCTCTTAACTCCTGTGCCATCTCTCCAGGTCCCATCTATGAATGTTCTTTT	0	(((((((.((((((((.(((.(((((((((((((.((((.(((((((..(((..((((........(((.((......)).)))))))..)))..(((((.((...((.((((.((......))..)))).))...))..))))).(((((((((((..............................((((......))))(((((((...........))))))).)))))))))))...))))))))))..........).))))))))))))).))).)))))))).))))..)))..................	[[][][[][]]]	-101.1	0.0319117	B2_Mm1a-B2	repeatMask-B2	42.25	98.75	135.448	312.875	303.333	194.607	439.81	444.837	314.933	318.337	621.591	446.871
mmu-novel-Pol3-40	chr6	94405061	94405314	1087	-	253	1087	628	459	-2953.67	-2206.43	32.5008	64.5279	56.5235	29.4257	GAGCTGGAGAAATGGCTCAGCAGTTAAGAGCACTGACTGCTCTTCCTGAGGTCCTGAGTTCAAATCCCAGCAACCACATGGTGGCTCACAACCATCTGTAATGAGATCGATGTCCTCTTCTGCTGTGTCTAAAGACAGCGACAGTGTACTCATGTACAGTATACATATAAAGTATACATATAAATTAAATAAATCTTAAAAAAAAAAAAGAACTGTGAGTTAGATTCTGATACTGCTACCAAGGTGAACTTTT	0	..(((((.((..(((((((((((..(((((((.....))))))).))).....))))).)))..)))))))...(((.(((((((..(((.(.((((......)))).).))).......((((((........))))))....(((((....)))))((((((.......))))))...............................(((((((.....))).))))......)))))))..))).......	[][[][][][][]]	-64.5	0.0437425	B2_Mm2-B2	repeatMask-B2	87.5	230.083	171.25	243.75	219.143	313.833	151.25	199	236.533	168.2	171.5	263
mmu-novel-Pol3-41	chr1	87317909	87318158	1086	+	249	1086	485	601	-1821.76	-2466.25	35.8206	17.6314	84.6849	41.1553	ATGTGGTGAGATGGCTCAGTGGTTAAGAGCGCCGACTGCTCTTCTGAAGGTCCCGAGTTCAAATCCCAGCAACCACATGGTGGCTCACAACCACCCGTAATGAAATCTGATGCCCTCTTCTGGAGTATCTGAAGACAGCTACAGTGTACTTACATTAAATAAATAAATAAATAAATCTTAAAAAATATATGTAACTGTAAGATATTGCTCTCAAACTATAATAACTGCCACCACCATCACCACTATTTT	0	..(((((((..(((....(((((((((((((.....)))))))(((..((..............))))).)))))).((((((((((..((.....))..)))..((.(((((((......)).))))).)).........((((((.(((((((((.(((..........................))).))).))))))))))))...................)))))))))))))))))......	[[[][]][[][][]]]	-53.2	0.0332443	B2_Mm1a-B2	repeatMask-B2	290.816	333.79	593.178	327.544	178.125	192	191.243	227.383	181.111	173.533	154.333	172.125
mmu-novel-Pol3-42	chr4	129383531	129384106	1080	-	575	1080	858	222	-3690.83	-595.412	29.0448	24.7632	17.0321	19.423	GGGCTGGTGAGATGGCTCAGTGGGTAAGAGCACCCGACTGCTCTTCCAAAGGTCCAAAGTTCAAATCCCAGCAACCACATGGTGGCTCACAACCACCCGTAATGAGATCTGATGCTCTCTTCTGGTGTATCTGAAGACAACTACAGTGTACTTTCATATAATAAATAAATAAATCTTTAAAAAAAAAAAAAAGATTCTAACTTAAGCAGAAATGAATTTATATTAGAAGTTCACAGGAAGAGTTCAAACACAAGGATGGAAGGCAGCCAGGAACAATAGCCAAAGTCATAGCATAACTGTCCCAGAGAGGACACCAACACTGCTCTTGGCAACCAGGGACTGCCAGCCAGCACAAGAGCATTGGACCGAGGTGATGGTGATACCATTCCAGGCATGGTC…	0	.	.	0	0.0736118	B2_Mm1t-B2	repeatMask-B2	515.428	449.913	545.133	551.135	552.444	715.587	577.028	616.478	551.395	599.646	634.456	314.114
mmu-novel-Pol3-43	chr3	86040138	86040301	1061	-	163	1061	572	489	-4187.52	-3463.7	51.3853	35.407	11.8191	14.5799	GGGGCTGGAGAGATGGCTCAGCAGTTAAGAGCACTGACTGCTCTTCCAGAGGTCCCGAGTTCAATTCCCAGCTCACAACCATCTGTAATGGAATCCGATGCCCTCTTCTGGTGTGTCTGAAGAAAGCTACAGTGTAGTCATATACATAAAATAAATAAATTTT	0	.(((((((.(((.((((((.((....(((((((.....)))))))......))...))).))).))))))))))....((((.....))))..((.(((((((......)).))))).)).....(((((...))))).........................	[][][][]	-40.5	-0.254467	B2_Mm2-B2	repeatMask-B2	169.583	194.283	234.058	113.348	189.667	219.333	79.3333	117.667	67.5833	98.1667	148.008	138.083
mmu-novel-Pol3-44	chr16	21992077	21992306	1053	-	229	1053	409	644	-1530.81	-2904.76	14.9115	33.3103	53.697	13.5108	GGGCTGGTGAGATGGCTCAGTGGGTAAGAGCACCCGACTGCTCTTCCGAAGGTCCAGAGTTCAAATCCCAGCAACCACATGGTGGCTCACAACCATCTGTAACAAGATCTGATGCCTTCTTCTGGTGTGTCTGAAGACAGCTACAGTGTACTTACATGTAATAAATAAATCTTAAAAAAAAAAAAAAGTGTTGCAGGTAAATGCACAGTGAAGAAAACACCAACATTTT	0	(((((((.((..((((((..(.((.(((((((......))))))))).).......))).)))..)))))))......(((((........)))))((((....((((...(((((.......)))))))))....)))).(((.(((((.((((.(((((((.........................))))))).)))).))))).))).........))........	[[][][][]]	-55.3	0.233567	B2_Mm1t-B2	repeatMask-B2	202.517	376.348	303.867	205.924	169.133	177.478	132.221	222.371	138.865	128.767	104.711	95.6333
mmu-novel-Pol3-45	chr9	64140590	64140862	1041	+	272	1041	638	403	-4776.95	-2735.41	65.7732	18.1532	36.0538	37.0461	GGGCTGGTGAGATGGCTCAGTGGGTTAGAGCACCCGACTGCTCTTCCGAAGGTCCAGAGTTCAAATCCCAGCAACCACATGGTGGCTCACAACCATCCGTAATGAGATCTGGCGCCCTCTTCTGGAGTGTCTGAAGACAGCTACAGTGTACTTACATATAATAAATAAGTAAATCTTAAAAAAAAAAAAAAGAATGACTCCTGTGCTTCAAGGAAACAGCCAGTTAGCATTTGGAGGGATTGTGTCCACTTCCTTTGTGATTCCCATGTTTT	0	..(((((.((..((((((..((((((((((((......))))))......))))))))).)))..)))))))...((((.(((((..(((((((.((((.((((..(.(((((........(((.((((((....)))).)).)))..((((((...........))))))..((((............)))).((..((((........))))..))))))).)..)))))))).)).))))).))))).....)))).............	[][[][][][]]	-70	0.301346	B2_Mm1a-B2	repeatMask-B2	289.588	328.47	406.088	143.129	120.71	161.862	102.81	181.622	137.305	137.552	128.886	112.339
mmu-novel-Pol3-46	chr1	63180479	63180745	1012	-	266	1012	746	266	-5722.93	-1798.35	51.7687	18.1216	34.8552	29.0823	AGGGCTGGAGAGATGGCTCAGTGGCTAAGAGCACCGACTGCTCTTCCAGAGGTCCTGAGTTCAAATCCCAGCAACCACATGGTGGCTCACAACCATCTGTAATGGGATCCGATGCCCTCTTCTGGTGTGTCTGAAGACAGCTACGGTGTACTGATATACATAAAATAAAATTTATTTAAAAAAAAATGCCCAAACAGTAAAAATTATAGTAAATGTTTAGATATCAAAAATTTAACACAAAGCTGAAACTGCTGTGATGTATTTTT	0	...(((((.((..((((((((.(((((((((((.....))))))).....))))))))).)))..)))))))....((((.((((((.....((((.....))))..((.(((((((......)).))))).))....)))))).))))................................((((((((....((((((.......((((...(((((((((.......)))))).)))..))))....))))))...))))))))	[][[][]][]	-66.3	0.0213026	B2_Mm2-B2	repeatMask-B2	110.682	122.375	132.825	262.167	222.874	190.867	165.5	310.708	215.806	351.21	298.674	195.235
mmu-novel-Pol3-47	chr1	92378537	92378707	982	+	170	982	519	463	-2785.1	-2442.94	51.7849	23.15	47.2711	26.0597	GGGGACTAGAGAGATGGCTCAGCGGTTAAGAGCACGGACTGCTCTCCCAGAGGTCCTGAGTTCAATTCCCAGAAACCACATGGTGGCTCACAACCATCTGTAATGGAATCCGATACCCTCTTCTGGTGTGCCTGAAGACAGAGACAGTGTACTCATATACATAAAATTTT	0	.((((...(((((.((((((.........)))).))..)).)))))))....((((((..((((...(((((((.....(((((........)))))..(((.(((...))).)))....)))))).)....))))..))).))).(((((....)))))..........	[][[][]][]	-38.4	0.25375	B2_Mm2-B2	repeatMask-B2	119.167	133	192	178	194.333	126.333	72	160	85	164	128.667	130.143
mmu-novel-Pol3-48	chr4	132428617	132428837	959	-	220	959	517	442	-1857.21	-1602.16	19.9595	18.9144	55.4176	26.5275	GGGGGCTGGTGAGATGGCTCAGTGGGTAAGAGCACCCGATTGCTCTTCCGAAGGTCCAGAGTTCAAATCCCAGCAACCACATGGTGGCTCATAACCATCCGTAACAAGATCTGACTCCCTCTTCTGGTGTGTCTGAAGACAGCTATAGTGTACTTACATATAATAATAAATAAATCTTTAAAAAAAAAAAGTGAACACATCTGCACCCAGATGAATTTTT	0	((..(((((.((..((((((..(.((.(((((((......))))))))).).......))).)))..)))))))..))..(((((((.......))).)))).................((.(((((.(((((((....))).....((((..((((.................................))))))))....))))))))).))......	[][][[][]]	-49.8	0.0188857	B2_Mm1t-B2	repeatMask-B2	168.288	169.319	211.613	156.783	131.894	122.343	130.996	175.445	183.201	146.879	195.343	95.865
mmu-novel-Pol3-49	chr10	111235940	111236170	955	-	230	955	391	564	-3584.2	-4860.12	65.1667	31.3956	22.4793	22.201	GGGCTGGTGAGATGGCTCAGTGGGTAAGAGCACCCGACTGCTCTTCCGAAGGTCCAGAGTTCAAATCCCAGCAACCACATGGTGGCTCACAACCATCTGTAACAAGATCTGACGCCTTCTTCTGGTGTGTCTGAAGACAGCTACAGTGTACTTACATGTAATAAATAAATCTTAAAAAAAAAAAAAAAGTGTTGCAGGTAAATGCACAGTGAAGAAAACACCAACATTTT	0	(((((((.((..((((((..(.((.(((((((......))))))))).).......))).)))..)))))))......(((((........)))))((((....((((...(((((.......)))))))))....)))).(((.(((((.((((.(((((((..........................))))))).)))).))))).))).........))........	[[][][][]]	-57.8	0.101108	B2_Mm1t-B2	repeatMask-B2	161.667	273.976	326.771	131.383	106.833	109.533	71.6667	96.5333	85.4048	73.9847	58.3436	73.2262
mmu-novel-Pol3-50	chr3	86216660	86216848	954	-	188	954	752	202	-4365.45	-832.447	174.761	14.4532	6.21964	36.6303	GGGCTGGAGAGATGGCTCAGCGGTTAAGAGCACTGACTGCTCTTCCAGAGGTCATGAGTTCAAATCCCAGCAACCACATGGTGACTCATAACCACCTGTAATGAGATCTGATGCCCTCTTCTGGTGTGTCTGAAGATAGCTACAGTGTACTTAAATATAATGAATAAATAAATAAATATTTAAATTTT	0	...((((((((.(((.((((.(........).)))))))))).))))).(((.((((((.((....(((.........))))))))))).)))(((((((..(..(((((((((((......)).)))))...))))..)))))).))..((((((((.................)))))))).....	[][][][]	-43	0.158262	B2_Mm2-B2	repeatMask-B2	141.833	155.7	172.447	115.283	134.367	113.617	60	156.7	67.4167	147.15	107.369	64.75
mmu-novel-Pol3-51	chr7	55853394	55853772	951	-	378	951	506	445	-3091.49	-2644.42	95.4717	13.0206	19.3163	29.8479	GGGCTGGAGAGATGGCTCAGTGGGTAAGAGCACCTGACTGCTCTTCTGAAGGTCCAGAGTTCAAATCCCAGCAACCACATGGTGGCTCACAACCATCCGTAACAAGATCTGACTCCCTCTTCTGGTGTGTCTGAAGACAGCTACAGTGTACTTACATGTAATAAATAAATAAATCTTTAAAAAAAAAATGCTGGTGAGGATGTAGAGACATGAGAATCCTTAGATGACACTGAGCTGGTCCAGTCACTATGGAACAGTACACAGTTCCTCAAAAAATTAAAAATATGTCTACCACAAGATCCAACAATTCCACTACTGAGTATTTATCCAAGGAATTAATAACACTGTCAAAAAAGCAACTAGAACCCTGCTTATTTT	0	....((((.(((((.((((((((...((((((......))))))((((......)))).......((((((((.....(((((((.......))).)))).......((.(((.(((......)).).))).)).......(((((((....))).))))............................)))))).))((((((.((((((((............(((.((((.((((.((((.......)))).))))...))))...)))............))))))).).)))...)))..........))))))))))))).)))).......................(((((..........))))).....	[[][][[][][]][]][]	-80.3	0.099493	B2_Mm1t-B2	repeatMask-B2	82.8095	275.446	92.4667	209.066	208.117	208.308	183.963	294.025	175.916	232.848	246.832	180.975
mmu-novel-Pol3-52	chr6	73015125	73015378	922	+	253	922	559	363	-2332.01	-1372.3	26.1495	21.143	9.74464	9.01326	GGGCTGGAGAGATGGCTCAGTGGTTAAGAGCACTGACTGCTCTTCCAGAGGTCCTGAGTTCAAATCCCAGCAACCACATGGTGGTTCATAACCATCTGTAACAAGATCTGACACCCTCTTCTAGAGTGTCTGAAGACAGCTACAGTGTACTCACATATAATAAATAAATAAATAAATAAATAAATAAATCTTTAAAAAAATTTCATAGTCTGGTCTGATCTTGATAGACCCAATTGAGAAGAATTCTTGTTTT	0	..(((((.((..(((((((((((..(((((((.....))))))))))......))))).)))..)))))))....(((.(((((((...))))))))))(((((((((.(((((.((.....)).))))).))...........(((....)))..............................................((((.((((..((((((.......))))))..)))).))))...)))))))..	[][][[][][]]	-60.9	0.20952	B2_Mm2-B2	repeatMask-B2	407.234	604.018	447.744	207.849	269.146	228.72	382.067	310.094	349.492	281.417	302.186	174.928
mmu-novel-Pol3-53	chr15	31226744	31226981	909	+	237	909	558	351	-3863.29	-2313.5	52.0522	19.7679	16.5809	7.07982	AGGGACTGGAGAGATGGCTCAGTGGTTAAGAGCACTGACCTGCTGTTCCAAGGGTCCCGAGTTCAATTCCCAGCAGCTAATCGGTGGCTCACAACCATCTGTAATGAGATCTGATGCCCTCTTCTGGTGTGTCTGAAGACAGCTACAGTATACTCATATAAATAAAATAAATCTTAAAAAGAAAAAAAGACCGAGGGCACTGCCTGTTTGTGTCAGGGAGGCCATAGGGTGCTTTTT	0	.......((((((..((((((((((((..(((((((((...((((((....(((..............)))))))))...))))).))))..)))))(((......))).)))).))))))))).((((((.(((.((....)).))))))))).............................(((((((((...(((.((.((((.......)))).)))))....))).))))))	[[][]][][]	-70.3	-0.0480821	B2_Mm2-B2	repeatMask-B2	116.5	208.25	175	156	247.516	140	257.167	278	172	234	242.333	207
mmu-novel-Pol3-54	chr15	81958287	81958475	893	+	188	893	571	322	-4138.35	-2042.49	38.0667	18.8513	69.5371	11.9027	AGGGCTGGAGAGATGGCTCAGTGGTTAAGAGCCCTGACTGCTCTTCCAGAGGTCCTGAGTTCAATTCCCAGCAACCACATAGTGATTCACAACCATCTGTAATGGGGTCTGATGCCCTCTTCTGTCTGGTGTGTCTGAAGACAGCAATAGTGTACTTATAATCATAAAATAAATAAATACATCATTTT	0	...(((((.(((.(((((((((((..((((((.......)))))))))......))))).))).))))))))...............((((.(((........(((((.....)))))........))))))).(((....))).....(((((.((((.............)))).)))))......	[][][][]	-43.2	-0.0872199	B2_Mm2-B2	repeatMask-B2	60.6	56	78	162	165.1	146.167	152	211	189.5	189	216.562	102
mmu-novel-Pol3-55	chr3	96686284	96686520	849	+	236	849	573	276	-3053.28	-1222.1	64.382	19.1667	24.8056	22.3582	GGGCTGGTGAGATGGCTCAGCGGGTAAGAGCACTGACTGCTCTTCCAAAGGTCCTGAGTTCAAATCCCAGCAACCACATGGTGGCTCAGAACCATCCGTAATGAGATCTGACTCCCTCTTCTGGAGTGTCTGAAGACAGCTACAGTGTACTTAGATATAAAATAAATAAATCTTTAAAAAAAAAAAACTTAATAGCTGACTGATCTTAGCCAACCTTGTGGGGGTTTGTTTGTTTT	0	..(((((.((..((((((((..((.(((((((.....))))))))).......))))).)))..)))))))....((((.((((((((((.((((.....))).).)))))((((.......))))((((....))))))))).))))..........(((((((((((((((.....................(((((......)))))...((....)))))))))))))))))	[][[][][]][[][]]	-64.8	0.0658555	B2_Mm1a-B2	repeatMask-B2	132.763	147.331	232.386	116.335	75.3892	139.4	104.603	143.442	131.431	161.238	131.541	131.601
mmu-novel-Pol3-56	chr16	91372049	91372308	843	+	259	843	503	340	-2723.21	-1726.03	30.1526	34	28.9385	50.951	GGGGCTGGTGAGATGGCTCAGTGGGTAAGAGCACCCGATTGCTCTTCCGAAGGTCCAGAGTTCAAATCCCAGCAACCACATGGTGGCTCACAACCACCCGTAACGAGATCTGACTCCCTCTTCTGGAGTGTCTGACTTACATATAATAATAAATAAATCCTTAAAAAAAAAAATCGTTTGGTCTTGAGAGAGGGCCCTGGGGAATAGTAAGCAAAGACCCAAGAAGAAGCAGGCAATGAGTTATGGTATTTATAATTTT	0	((.(((((.((..((((((..(.((.(((((((......))))))))).).......))).)))..)))))))..)).....((((.......))))(((((((..(.((((.((...((((((((.((.(.((.(((((.(((.............((((((................((((((.....)))))).)))))))))))))))).).)))).))))))))))))...)..))))))).............	[][][]	-65.5	0.00965803	B2_Mm1a-B2	repeatMask-B2	175.632	229.146	293.587	110.808	104.053	131.271	118.894	119.914	99.0881	125.1	139.585	69.3333
mmu-novel-Pol3-57	chr8	126576410	126576591	830	+	181	830	504	326	-2720.91	-1655.47	32.7805	18.7208	12.9195	9.87811	GGGCTGGAGAGATGGCTCAATGGTTAAGAACATTGACTGCTCTTCCAGAGGTCCTGAGTTCAAATCCCAGCAACCACGTGGTGGCTCACAACCATCTGCAATATGATATGATGTCCTCTTCTGATGTGTCTGAAGAGAGTAGCAGTGTACTCACATATATAAAATAAACAAAAAAAATTTT	0	((((.((((((.(((.((((((........)))))))))))))))(((((((..((((........(((.((......)).)))))))..))).))))..............))))(((((.((....)).)))))(((((......))))).............................	[[][]][][]	-41.3	0.18281	B2_Mm2-B2	repeatMask-B2	43	45	24	120	101	103	177.5	326	172.5	290.5	193.567	175
mmu-novel-Pol3-58	chr4	152057345	152057526	821	-	181	821	340	481	-2569.33	-3670.27	25.0922	24.3363	21.3835	30.633	GGGGGCTGGTGAGATGGCTCAGTGGGTAAGAGCACCCGACTGCTCTTCCGAAGGTCCAGAGTTCAAATCCCAGCAACCACATGGTGGCTCACAACCATCTGTAACAAGATCTGACGCCCTCTTCTGGAGTGTCTGAAGACAGCTACAGTGTACTTACATATAATAAATAAATAAATCTTTT	0	((..(((((.((..((((((..(.((.(((((((......))))))))).).......))).)))..)))))))..))((((.((((((........(((......)))((.(((((((......)).))))).))....)))))).))))..............................	[][[][]]	-50.3	0.0282964	B2_Mm1a-B2	repeatMask-B2	45.1892	69.9677	56.5958	28.5735	47.7861	55.151	41.7016	80.4839	61.5814	28.7369	45.3308	32.5638
mmu-novel-Pol3-59	chr5	32855504	32855724	820	+	220	820	538	282	-2771.82	-1119.32	69.1714	15.9281	49.3651	19.7941	AGGGCTGGTGAGATGGCTCAGTGGGTAAGAGCACCCGACTGCTCTTCCAAAGGTCCAGAGTTCAAATCCCAGCAACCACATGGTGGCTCACAACCATCCGTGACAGGATCTGACTCCCTCTTCTGGTGTGTCTGAAGACAGCTACAGTGTACTAACATATAATAATAAAATAAATCTTTAAAAAAAAAAAAGAAATATGTGCCCTACCACCTGGCTTTTT	0	((((((((((..(.(((.((...((.(((((((......))))))))).........((((.((.((((..((.(((....))).))((((........))))..)))).))))))((......))((((.(((....))).))))((((....))))................(((((.........)))))....)).))).)..)))).))))))..	[[][[][]][][][][]]	-52.9	0	B2_Mm1t-B2	repeatMask-B2	55.8667	152.643	189.426	115.5	96.8667	81.5	84.0333	124.292	130.583	201.333	162.433	113.7
mmu-novel-Pol3-60	chr9	72517877	72518055	806	+	178	806	605	201	-2911.83	-793.412	104.603	14.4555	39.1155	42.0293	GGGCTGGAGAGATGGCTCAGTGGTTAAGAGCACTGACTGCTCTTCCAGAGGTCCCGAGTTCAATTCTCAGCAACCACATGGTGGCTCACAACCATCTGTAACGAGATCTGACACTCTCTTCTGGAGTGTCTGAAGACAGCTACAGTGTACTTACATATAATAAAATAAATAAATTTTT	0	(((((((((((.(((.((((((........)))))))))))).)))))....)))(((.......)))(((.(((....))).)))......((.(((((.(....((.((((((((.....)))))))).)).....).)))))))...............................	[][][][]	-47.5	-0.0593741	B2_Mm2-B2	repeatMask-B2	84.1667	95.8611	113.383	83.1769	131.203	139.647	84.1333	152.633	63.0667	146.799	140.662	88.9111
mmu-novel-Pol3-61	chr10	59281214	59281393	780	-	179	780	500	280	-2281.59	-1049.13	79.0961	19.2084	32.2314	31.9949	AGGGCTGGTGAGATGGCTCAGTGGTTAAGAGCACCAACTGTTCTTCCGAAGGTCTCGAGTTCAAATCCCAGCAACTACATGGTGGCTCACAACCATCTGTAACAAAATCTGACTCCCTCTTCTGGAGTGTCTGAGGACAGCTACAGCGTACTTATATATAATAAATAAATAAAAATTTT	0	...(((((.((..(((((((((((..(((((((.....)))))))))).....)).))).)))..)))))))......(((((........)))))(((((......((.(((.(((......)).).))).)).......))))).................................	[][][]	-38.5	0.497333	B2_Mm1a-B2	repeatMask-B2	74.1429	101.091	79	80	97	94	89.6	142	93.125	110	97.0625	120
mmu-novel-Pol3-62	chr17	71319264	71319486	773	-	222	773	405	368	-1670.28	-1519.87	28.8991	19.0275	8.8124	28.6268	GGGCTGGAGAGATGGCTCAGCGGTTAAGAGCACTGACTGCTCTTCCAGAGGTTCCGAGTTCAATTCCCAGTAACCATCTGTAGTGGGATCTGATGCCTTCTTCTGGTGTGTCTGAAGAGAGTGACAGTGTACTCACAAACATGTATAAATAAACCTTTAAAGAAAGGAAGGAAGTGGAGTTGGCTGTAGTGACCCACTCCTGTCAAGCCTTCACCTCCTTTT	0	.(((((..(((....)))..)))))(((((((.....)))))))(((((((........(((..(((((.((........)).)))))..)))......)))))))....(((..((((.((.....(((((..........))))).....))))))..)))...((((((.(((((((((((.(.((((...)))).).)))))..)))))).)))))).	[][][][][]	-66.1	0	B2_Mm2-B2	repeatMask-B2	70	99	88	243.678	218.5	132	191	316.5	284	319	403	385.5
mmu-novel-Pol3-63	chr2	157163905	157164134	766	-	229	766	375	391	-2415.84	-2593.16	12.3821	19.8254	19.5696	18.8412	GGGGGCTGGAGAGATGGCTCAGTGGTTAAGAGCACTGACTGCTCTTCCAGAGGACCTGAGTTCAATTCCCAGCCAGATGGTGGCTCACAACCATATGTAATGGGATCCGATGCCCTCTTCTGGTGTGTCTGAAGAGAGCAACAGTGTATTTGTGCATAAAGTAAATTAATAAATCTTTAAATAAAAAAGAATAAAAAACACTGTAAAGTAGTTTCCATCTATAGCTTTT	0	...((((((.(((.(((((((((((..(((((((.....))))))))))......))))).))).)))))))))((((((.((((.((..((((.....)))).......(((.((((((.(......).)))))).)))(((((((.....(((.....)))..........(((((.......))))).......)))))))...)))))).)))))).........	[][[][][[][]]]	-64.8	-0.463689	B2_Mm2-B2	repeatMask-B2	187.833	436.528	461.211	206.077	165.417	130.917	79.2	170.281	140.394	141.309	249.31	78.8833
mmu-novel-Pol3-64	chr5	113835491	113835761	765	+	270	765	458	307	-2394.58	-1413.74	87.0722	20.5843	42.256	39.3249	GGGCTGGTGAGATGGCTCAGTGGGTAAGAGCACCCGACTGCTCTTCTGAAGGTCCGGAGTTCAAATCCCAGCAACCACATGGTGGCTCACAACCATCTGTAACGAGATCTGACTCCCTCTTCTGGAGTGTCTGAAGACAGCTACAGTGTACTTACATATAACCAATAAATAAATCTTTAAAAAAAAAAAAAAAAAGAAAGAAATCCACCTGCCTCTGCCTCCCAAGTGCTGGGATTAAAGGCGTGCGCCACCACCGCCCGGCTTTGTTTT	0	((((.((((.(.((((.(((((((((((.((((....(((.(((((.((.(.((((((((.((.(((.(......((.(((((........))))).))....).))).))))))).......))).).)).)))))))).....)))).)))))..................(((((..............))))).......)))).(((((.....(((((.....)))))....))))))).)))))))))))))...........	[[[][]][]]	-71.8	0	B2_Mm1a-B2	repeatMask-B2	50.6316	94.8752	115.063	64.2556	116.688	110.046	47.4314	138.86	81.391	150.448	115.918	97.6029
mmu-novel-Pol3-65	chr17	35542087	35542266	758	-	179	758	631	127	-2739.7	-546.725	87.9576	38.274	120.95	84.701	GGGCTGGTGAGATGGCTCAGTGGGTAAGAGCACCCGACTGTTCTTCCGAAGGTCCAGAGTTCAAATCCCAGCAACCACATGGTGGCTCACAACCATCTGTAACAAGATCTGACGCCCTCTTCTGGAGTGTCTGAAGACAGCTACAGTGTACTTACATATAATAAATAAATAAATCTTTT	0	..(((((.((..((((((..(.((.(((((((......))))))))).).......))).)))..)))))))....((((.((((((........(((......)))((.(((((((......)).))))).))....)))))).))))..............................	[][[][]]	-43.5	0	B2_Mm1a-B2	repeatMask-B2	16.5836	16.3513	22.5997	23.404	17.5278	24.7325	25.2523	41.6551	24.4798	26.2589	27.367	13.9704
mmu-novel-Pol3-66	chr11	53464380	53464627	755	-	247	755	481	274	-2994.27	-1564.78	22.8408	9.6028	34.5113	19.082	GGGGCTGGAGAGATGGCTCAGAGGTTTAGAGTACTGACTGCTCTTCCAGAGGTCCTGAGTTCAAATCCCAGCAACCACATAGTGGCTCACAACCATCTGTAATGGGATCCAAGTGCCCTCTTCTGGTGAGTCTGAAGATAGCTATAGTGTATGCATACACATAAAATAAATAAATAAATCTTCAAAAGAAAAAAAATTGTTCTCAACAATAGGAAAAGTAATGGATATGGGACCTGTGATTCCTTTT	0	.((((((......))))))(((((...((((((.....))))))..((.((((((((.(((((.((((((........(((((((.......))).))))..))))))......((..(((((.(......).)))))..))....(((((....)))))..................((((...))))......((((((...))))))...........))))).)))))))).))...))))).	[][[][[][][][][]]]	-54	0.0171253	B2_Mm2-B2	repeatMask-B2	159	199	224	142.567	168	214	107	137	102	140	124	115.083
mmu-novel-Pol3-67	chr2	90781788	90782262	740	+	474	740	245	495	-1189.15	-2695.79	20.83	11.3415	30.0002	16.4143	GGGCTGGTGAGATGGCTCAGTGGGTAAGAGCACCCGACTGCTCTTCCGAAGGTCCAGAGTTCAAATCCCAGCAACCACATGGTGGCTCACAACCATCCGTAACGAGATCTGACTCCCTCTTCTGGAGTGTCTGACTTACATATAATAATAAATAAATCTTTAAAAAAAAAAAAACAAGGCTGGCTAGATAGTCTAGAAGGTTTGTGTTTGCCTGGCACTTGAAACTCATGCAAAGGCAGAAGGGAAGAACTGACTCCATAAAGTGTACACATGTTCCCCTGCTCATCCTGCACATGCAAACAAGAGTGAAGGGGAGGCGGCTGGTGAGGTTGTTCAGGGGCTAAAAGCACTTGCTCTTTGAGCAGCACCCACTTAGCAATTCAAACAGCTCACAACTGC…	0	((((((.((((...(((.((((((((((((((......))))))).....((((...(((((...(((((((.(((....))).)))(((((((.((.((((..((((...(((((.......)))))))))...)))).....................................((((((......)))))).)).)).)))))(((((((.(((..(((...))))))..))))))).)))).)))))))))............(((..((((((((((((....(((....))).....))))..))))))....))..)))..(((((((((((((...........)).)))))))))))))))))).)))..))))..)))))).......(…	[[][[][[][]][]][][]][][]	-132.8	-0.0457923	B2_Mm1a-B2	repeatMask-B2	213.094	229.321	384.441	619.367	747.143	1112.74	246.639	424.778	522.933	587.108	516.9	284.083
mmu-novel-Pol3-68	chr11	77782840	77783078	736	-	238	736	464	272	-3588.05	-1878.8	76.3158	17.3778	15.3902	12.4037	GGGATGAAGAGATGGCTCAGTGGTTAAGAGCACTCACTGCTCTTCCCAAGGCCCTGAGTTCAAATCCCAGCAACCACATGGTGGCTCACAATTATCTGACACCCTCTTCTGGAGTGTCTGAAGACAGCTACAGTATACTTACATATAATAAATAAATCAAAACAAAACTTAGTTTGGGCTCTCATGAGGTAAGACTCTGATGCCAGAGGTTTCTAAAGCTTTGGCATAAAATAATTTT	0	(((((...((....((((((.(((((((((((.....))))))).....))))))))))))..)))))....(((.(((((.((((((.(((((((.(((((((......)).))))).))...........(((....)))...........................))))))))))).))))).))).........(((((((((.((....)).)))))))))...........	[][[][]][]	-66.3	0.198085	B2_Mm1a-B2	repeatMask-B2	34	71	36	175	131	109	117	117	83	145	168	182
mmu-novel-Pol3-69	chr8	107027359	107027615	735	-	256	735	454	281	-1802.2	-1014.14	35.9472	14.0903	24.9975	12.7459	GGGCTGGTGAGTTGGCTCAGTGGGTAAGAGCACCCAACTGCTCTTCCGAAGGTCTGGAGTTCAAATCCCAGCAACCACATAGTGGCTCACAACCATCTGTAACAAGATCTGATGCCATCTTCTGGAGTGTCTGAAGACAGCTACAGTGTACTTATATATAATAAATAAATCTTTAAAAAAAAAAAAAAAGAAATCCACCTGCCTCTGCCTCCCGAGTGCTGGGACAAAAGGCGTGCACCACCACGCCTGGCTTTTT	0	((((.((((((.(((((((((.((.(((((((......))))))))).)....((((.(.......)))))...((((...)))).........((((......)))))))).)))).)).(((.((((((....)))).)).))).......................(((((............)))))....)))).))))..((((((((.....)))))....(((((((......)))))))))).....	[[[][][][]][][]][[][]]	-69.8	0	B2_Mm1a-B2	repeatMask-B2	120.973	199.092	185.56	239.333	183.306	223.832	127.167	300.301	160.5	243.75	244.081	149.117
mmu-novel-Pol3-70	chr10	128536761	128537093	732	+	332	732	298	434	-1302.64	-2091.79	25.8009	41.7308	47.7181	13.1006	GGCCTGGAGAGATGGTTCAGCGGTTAAGCGCACTGACTGCTCTTCCAGAGATGCTGAGTTCAATTCCCAGCAACTGCGTGGTGGCTCACAACCATCTGCAATGGGGTCTGATACCCTCTGTCTGTTGTGTCTGAAGAGAGCAATGTGGGGCTGGAGAGATGGCTCAGCAGTTAAGCGCACTGACTGCTCTTCCAGAGGTCCTGAGTTCAACTCCCAGCAACCACATGGTGGCTCACAACCACCTGTAATGGGATCTGGTGTCCTCTTCTGGTGTGTCTGAAGACAGAGACAGTATCTTCATTCACTCACATACATAAAATAAATAAAGTTTT	0	(((((((((((.(((((..(((......)))...)))))))).)))))...(((((.(.......).)))))..((((.(((((.......)))))))))..(((((.....))))).(((.(((.(((..((((((.....((((((.(((((.(((.((((((((((((((.......))))))((((...))))...))))).))).))))))))..))))))(((((.......)))))......(((((.....)))))....((.(((.((((....)))).))).))))))))..)))..))).))).............)))..	[[][][][][[[][]][][][]]]	-106.6	0.0620222	B2_Mm2-B2	repeatMask-B2	268.75	348.5	347.5	163.444	153	329.667	139	247	138.25	144.5	240	151
mmu-novel-Pol3-71	chr2	102038744	102039052	718	-	308	718	206	512	-1352.47	-3895.47	27.114	29.8434	7.20937	14.0524	GCTCGAGAGATGGCTCAGTGGTTAAAAGAACTGACTGCTCTTCCAGAGGTCCTGAGTTCAATTCCCAGCAACCACATGATGGCTCACAACCATCTACAATGCCCTCTGCTGGTGTGTCTGAAGATAGCTACCGTGTACTATTATACATAAAAGAAATAAATAATTCTTTAAAAAATAAAAAAGAAAGGTGGCTTGGCCAAGCTTGTAGTCACAGAACGGGGATGAATCATTGGGAGTAGGATTGTAGAAAATTGGGGGAAGGGGGACCCTTAGCCAGAAACACTGGCCCATTGCTCAGCTGTTGTTTT	0	(((.(((.(((((..((((((((.....)))).)))).((((((((...((...(((((.((((((((((.......(((((.......))))).....))).(((((....((((.((((((..((((((((((((......))))).((((((........)))))).................)))))))........))).))).))))...))))).........))))))).)))))...))...))))))))((((...))))..(((((.....)))))))))).)))))).........	[[][[][[][]]][][]]	-81.1	-0.0411235	B2_Mm2-B2	repeatMask-B2	64.5	123	87	181	225	169	303.5	315	189	436	467.125	339.5
mmu-novel-Pol3-72	chr9	110122641	110122932	706	+	291	706	339	367	-1894.74	-1893.19	38.599	13.1071	40.8713	23.5377	AGGGCTGGTGAGATGGCTCAGTGGGTAAGAGCACCCGACTGCTCTTCCGAAGGTCCGAAGTTCAAATCCCAGCAACCACATGGTGGCTCACAACCACCCATAATGAGATCTGACTCCCTGAAGACAGCTACAGTGTACTTACATATAATAAATAAATAAATCTTTAAAAAAAATACTCCAATGAGAGTGAGCTGCCTCAAGACAGAACAGCGTGTGGGTTGTATGTTATGACCTTAGAAAAAGAGAGTTGAGAATGCTGCGCAGGTTGCCAAACTTGGCAACCTAAGTTTT	0	....(((.((((....)))).))).....((((.((((((.(((((...((((((...............(((.(((....))).))).(((((.(((((((......((((.((...(((.(.(((((...((((....)))).............................(((((......))))))))))).))))).))))......))))))).)).)))...)))))).....)))))))))).)..))))((..(((((((((....)))))))))..))...	[][[][[][]]][]	-73.5	0.0103842	B2_Mm1a-B2	repeatMask-B2	255.645	247.593	385.772	69.4222	100.7	115.615	92.3333	120.817	51.8	183.267	72.75	79.7357
mmu-novel-Pol3-73	chr8	123852655	123852972	704	+	317	704	350	354	-2159.15	-1832.72	61.9792	18.7172	41.9619	15.8873	AGGGGCTGGTGAGATGGCTCAGTGGGTAAGAGCACCCGACTGCTCTTCCGAAGGTCCAGAGTTCAAATCCCAGCAACCACATGGTGGCTCACAACCATCCGTAACGAGATCTGACTCCCTCTTCTGGAGTGTCTGAAGACAGCTACAATGTACTTACATATAATAAATAAATAAATCTTTAAAAAAAAAAAAAACTTGCAGAAGTTGGTTTATTCCTTCTACCATGTGGGACCCAGGAATCGAACTCAGATTATCAGGCTTGGCAGCAATCGCCTTTCTGCACTGAGCCATCTCACTAACCCATGAGTACATATTTT	0	..(((.((((((((((((((((((((.(((((((......)))))))))((.((((..((((((...(((......((((((((((((((...((.....))...)))......((((.......))))((((....))))......((((....))))..........((((((((...............(((((....)))))))))))))....)))))))))))......)))...)))))).)))).))(((((((....)))..)))).....)))))))))))))))))).)))...............	[[][[][][][][]][]]	-103.1	0.111852	B2_Mm1a-B2	repeatMask-B2	123.007	163.336	398.194	113.922	50.4354	113.069	49.9969	88.5221	49.7802	60.214	58.6635	41.8124
mmu-novel-Pol3-74	chr8	110788715	110788969	688	-	254	688	461	227	-3491.59	-1545.95	41.6065	15.0986	13.4028	21.8771	AGGGCTGGAGAGGTGGTTCAGCAGTTAAGAGCACTGACTACTCTTCCAAAGGTCCTGAGTTCAAATCCCAGGAATCACATGGTGGCTCACAACCACCCGTAATGAGATCTGATGCCCTCTTCTGGCACAGTGTACTTATTTAATAACAAATAACTCTTTGGGCCAGGGTAAGCAGCGTTGACTGCTGCTCAACAACCACATGAAGGCTCACAACCATCTGTACTCATATACATAAAAAATAAATAAATAATTTT	0	.(((((......(((((((((((((((...((.(((..(((((((((((((((((((.(.......).))))).......(((((.......)))))...(((((((((((.((((.......))))))).)).))))))..............))))))))..))))))..))).)))))))))))......)))))).....))))).........((((......))))......................	[[][][]][]	-68.2	0.140637	B2_Mm2-B2	repeatMask-B2	77	168	206	139	108	142	120.333	146.333	102	140.7	190.5	206
mmu-novel-Pol3-75	chrX	12321035	12321261	653	+	226	653	435	218	-2028.43	-945.477	54.7778	14.9672	4.5794	89.2538	GGGCTGGTGAGATGGCTCAGTGGGTAAGAGTACCCGACTGCTCTTCCAAAGGTCTGGAGTTCAAATCCCAGCAACCACATGGTGGCTCACAACCATCTGTAATAAGATCTGACGCCCTCTTCTGGTGTGTCTGAAGACAGCTACAGTGTGCTTACATATAATAAATAAATAAATCTTAAAAAAAAAAAAAAAGAACACTAGCACCAGAGAACACTGGTTCATTTTT	0	..(((((((((((((..(((((((((....))))).))))...(((((......)))))..........(((.(((....))).))).....)))))).........((.(((((((......)).))))).))....(((........))).....................((((.............)))).)))))))(((((......)))))........	[[[][][]][][][]][]	-56.6	0.073804	B2_Mm1t-B2	repeatMask-B2	160.045	175.627	265.409	72.9576	66.619	33.5532	34.7917	72.2567	50.5774	165.404	183.849	99.9824
mmu-novel-Pol3-76	chr2	156352698	156353026	650	+	328	650	146	504	-654.946	-2906.89	20.3248	33.4961	40.1252	11.9962	AGGCTGGAGAGATGGCTCAGTGGTTAAGAGCACTGACTACTCTTCCAGAGGTCCTGAGTTCAATTCCCAGTAACCACGTGGTGGCTCACAACCATCTGTAATGGGATCTGATGTCCTCTTCTGGTGTGTGTGAAGAAAGCAATGGTGTAGTCATATAAATAAAATAAATAAATCTAAAAAAAAGAAAAAAATTAACTACAATATAATTATAGAAGTCAGGGAATGTATGTATCAACGGGATGTGTAACCTGCAGTTCACAGCGCCACCAAGTGTCCCCTTCCATCCTTGATGGTAACCTTAGTCAGTGTCAGTACTATGTTTAGTTTT	0	.((((((((((.(((.((((((........))))))))))))))(((((((....((..(((..(((((.....((.(((((........))))).))...)))))..)))..))..)))))))..(((((((.....((....))....)))))))...............(((.......)))..........................(((.(((((..((((((.(.......).))))))..)))).).)))...((((......))))......(((((...)))))......))))).........((((....))))...	[[][][][][][][]][]	-72.8	0.262615	B2_Mm2-B2	repeatMask-B2	43	162.062	153.225	161.5	209.667	140.333	271.062	250.5	151.5	354.9	267.083	229.05
mmu-novel-Pol3-77	chr4	141390673	141390948	650	-	275	650	461	189	-2389.57	-715.987	66.5889	14.2356	40.5942	40.679	GGGCTGGTGAGATGGCTCAGCAGGTAAGAGCACCCGACTGCTCTTCCAAAGGTCCAGAGTTCAAATCCCAGCAACCACATGGTGGCTCACAACTATCCGTAACAAGATCTGACTCCCTCTTCTGGAGTGTCTGAAGACAGCTACAGTGTACTTACATATAATAAATAAATAAGTCTTTAAAAAAAAAAAAGAATAACACCCGAGCTTGTCCTCTGACCCACACACACACATACACACACACACACACACACGTACAAATTTGCACATGCATTTTT	0	...(((.((((....)))).)))(.(((((((......))))))).)...((((.((((..........(((.(((....))).))).................((((...(((((.......)))))))))...(((((((...((((.((((..(((.....)))..))))(((((.........)))))...))))...))).))))))))))))......................................((..(((....)))..)).	[][][[][][[][]]][]	-53.8	0.00676534	B2_Mm1a-B2	repeatMask-B2	282.929	351.532	312.761	95.0444	159.505	123.579	31.0833	93.0526	82.1971	92.7857	75.0102	48.2193
mmu-novel-Pol3-78	chr11	87399587	87399862	642	-	275	642	445	197	-2920.02	-1098.91	43.6275	10.3945	38.3098	27.4113	AGGGCTGGTGAGATGGCTCAGTGGGTAAGAGCACCCGACTGCTCTTCCGAAGGTCTGGAGTTCAAATCCCAGCAACCACATGGTGGCTCACAACCATCCCGTAATGAGGTCAGACTCCCTCTTCTGGAGTGTCTGAAGACAGCTACAGTGTATTTACATATAATCAATAAATAAATCTTAAAAAAAAAAGAAAAAATAAGTGTTAAAAAAATCATTATTCAGTGTGTGTGCACATGTGTGACAATCTGAGGACAACTTGAGAGTTGCTTTCTTTT	0	.(((.(((((((....)))).((((...((((.((.((((..((....)).)))).)).))))....))))((.(((....))).))......))).))).....((((........))))((((.((((((((..(((..((((((((((((.((((((((((.......(((..((((................))))..)))........)))))...))))).)))))).)))).).)..)))..)))).)))).))))............	[[][][]][][]	-66.1	0	B2_Mm1a-B2	repeatMask-B2	260.467	312.244	443.667	74.3333	75.25	101	24	94	101	36.0556	23	41
mmu-novel-Pol3-79	chr11	78259911	78260140	629	-	229	629	272	357	-1009.9	-1435.87	37.4967	17.9623	35.0478	33.6807	GGGGCTGGTGAGATGGCTCAGTGGGTAAGAGCACCCCACTGTTCTTCCAAAGGTCCGGAGTTCAAATCCCATGGTGGCTCACAACCATCCATAATGAGATCTGACTCCCTCTTCTGGAGTGTCTGAAGACAGCTACAGTGTACTTACATATAATAAAAAAATAAATAAAAAAGAACTGGTATTGGTATGTACTATAGAATCTGGAGTCTGACACCAGGCAGTTTATTTT	0	.(((((..((.((.((..(((((((.........)))))))..))))))..)))))(((((.((.(((.((((((((.......)))))....))).))).)))))))......((((.((((((..(.(((((.(((((((..(((((((((((........................)))).))))))).))))....))).)).))).)..)))))).))))....	[][][]	-57	0.136667	B2_Mm1a-B2	repeatMask-B2	81	124.286	122	176.65	126	76.5	136.111	193	153.475	188.9	93.1667	78
mmu-novel-Pol3-80	chr4	149624768	149624942	627	+	174	627	414	213	-2484.47	-1029.83	66.4818	9.80921	25.4558	16.2682	GGGGCTGGAGAGATGGCTCAGTGGTTAAGAGCACTGACTGCTCTTCCAGAGGTCCTGAGTTCAATTCCCAGCAACCACATATTGGCTCACAACCATCTGTAGCGAGATGATGTCCTCGTCTGGTGTGTCTGAAGACAGCAACAGTGTACTCCTATACATAAAATCAATAATTTT	0	((((..((((((.(((.((((((........)))))))))))))))(((((((..(((((.((((...............)))))))))..))).))))..(((((........)))))(((.((((((....)))).)).)))....))))......................	[[][][][]]	-47.8	0.08975	B2_Mm2-B2	repeatMask-B2	66	43	25	85	45.1429	118.5	95.25	116.143	98	131.333	224.083	110
mmu-novel-Pol3-81	chr9	78601675	78601858	625	-	183	625	439	186	-2470.59	-804.806	86.6447	9.21362	27.9297	39.1016	GGGGCTGGAGAGATGGCTCAGCTGTTAAGAGCACTCACTGACTGCTCTTCCAGAGGTCCTGAGTTCAATTCCCAGCAACCCCATGGTGACTCACAACCATCAGTAACAGGACCCGATGTACTCCTCTGGTGTGTGTCTGAAGACAGCTGCAGTGTACTCATATACATAAAAATAAATAATTTT	0	((((((((.(((.(((((((((((..(((((((.((...)).))))))).))).....))))).))).))))))))...)))(((((........)))))(((....((((..........))))))).(((((((.(((..(((.......)))..))).)))))))...............	[][][][]	-49.8	0.268789	B2_Mm2-B2	repeatMask-B2	78	87	168.5	102.333	57.5	53	83	103.833	34	69	79.5	53.5
mmu-novel-Pol3-82	chr11	117068713	117068955	622	+	242	622	399	223	-1795.14	-889.333	28.1083	8.63226	24.7888	10.4823	GGGCTGGAGAGATGGCTCAGTGGTTAAGAGCACTGATTGCTCTTCCAAAGGTCCTGAGTTCAAATCCCAGCAATCACATGGTGGCTCACAACCATCTGTAATGGGATCTGATGCATTCTTCTGGTGCATCTGAAGACAGCTGCAGTGTACTTACATATAATAAATACATGAATCTTTAAGTAAGTAAATAAGTAAGTAATTAAATAAATCTTAAAACTAACCATCATGCTGAGTGATGTTTT	0	..(((((.((..(((((((((((..(((((((.....))))))))))......))))).)))..)))))))..(((((((((((........((.(((((.((...((.((((((((.....)))))))).))...))..)))))))(((((((.(((..((..(((.(((....))).)))..)).))).)))))))......................)))))))).)))..........	[][[][]]	-63.4	0.245235	B2_Mm2-B2	repeatMask-B2	97.6762	179.243	200.27	197.589	114.929	211.394	105.894	298.013	172	112.214	126.69	149.244
mmu-novel-Pol3-83	chr10	14604452	14604612	609	-	160	609	361	248	-2044.28	-1272.54	40.3916	28.2376	9.4252	68.9186	GGGGCTGGTGAGATGGCTCAGTGGGTAAGAGCACCCGACTGCTCTTCCGAAGGTCCAGAGTTCAAATCCCAGCAACCATCCGTAACGAGATTTGACTCCCTCTTCTGGAGTGTGTGAAGACAGCTACAGTGTATTTACATAAAATAATAAATAAAATTTT	0	((.(((((.((..((((((..(.((.(((((((......))))))))).).......))).)))..)))))))..)).((((.((.(((..........))))).)))).((((((((.(((.......))).))))))))...................	[][][]	-39.7	0.2605	B2_Mm1a-B2	repeatMask-B2	20.3333	56.5	33.9667	83.6891	61.1667	28.8333	93.3333	63.5	60.8333	40.0292	41.5	61.6667
mmu-novel-Pol3-84	chr18	51334483	51334720	600	+	237	600	348	252	-1454.77	-1033.57	27.2179	25.3151	40.8119	21.2932	GGGCTGGTGAGATGGCTCAGTGGGTAGGAGCACCCGACTGCTCCTCCAAAGGTCCAGAGTTCAAATCCCAGCAACCACATGGTGGCTCACAACCACCCGTAACGAGATCTGACCCCCTCTTCTGGAGTGTCTGAAGACAGCTACAGTGTACTTACATATAATAAATAAATAAATCTTTAAAAAAAAAAAAGTGGCTCACATATAAAGTGCCCTCCATGTGTGCTCATCATAAATTTT	0	..(((((.((..((((((..((((((((((((......)))))))......)))))))).)))..)))))))..((((((((.(((((...((.....))...))).((.((((.((......)).).))).))....((((((..............................................))))))(((.......))).)).))))))).)...............	[][[][][][]]	-53.04	-0.218956	B2_Mm1a-B2	repeatMask-B2	144.033	144.792	120.444	103.25	143.492	158.424	79	83.3095	129.6	89.3333	57.1667	39.3333
mmu-novel-Pol3-85	chr8	27179895	27180089	595	-	194	595	467	128	-2591.05	-548.171	79.2485	13.1704	3.28602	91.4712	AGGGCTGGAGAGATGGCTTAGTGGTTAAGAGCACTGTCTGCTCTCCCAAAGGTCCTGAGTTCAATTCCCAGCAACTACATGGTGGCTCACAACCACCTGTAAAGGGATCTGATGCCCTCTTCTGGTGTGTCTGGAAATAGCTACAGTGTACTCATATAAATAAAATAGATCTTAAAAAAGAAAAAGAATATTTT	0	...(((((.(((.(((((((((((...((((((.....)))))).)))......))))).))).))))))))...(((((.((((((..((((((((.(...((((........))))...).)))).)).)).....)))))).)))))...........((((((..((((..........)))).))))))	[][][]	-51.2	0.0779182	B2_Mm2-B2	repeatMask-B2	157.333	163.833	163.5	20	108	79.5	78.5	70.1	31	46	96.8333	64
mmu-novel-Pol3-86	chr10	111983386	111983649	593	+	263	593	284	309	-1756.85	-2098.42	36.7581	21.2672	12.5218	11.0168	AGGGCTGGATAGATGGCCCAGTGGTTAAGAGCACTGACTGCTCTTCCAGAGGTCCTGAGTTCAATTCCCAGCAACCACATTGTGGCTCACAACCATCTGTAATGGGATCTGATGCCGATTTCTGGTGTGTGTGAAGACAGCTATAGTGTACTCATATAAGTAAAATAAATCTTAAAAAAAAAAAGATGAAAAGCTGTCAGGAGGAAAAACCTCAGGTCATCGCTTAACCACACCTGGCCTCATTCTGCTCTGTCCTCCATTTT	0	(((((.((((.((.((((..(((((((((.(..(((((.(((...(((((((((......(((..((((((((......(((((...))))).....)))..)))))..)))....)))))))))..(((((((..(((.......)))..)))))))..........(((((.........)))))....))).)))))((((.....)))).......).)))))))))....)))))))))).)))))............	[[[][][]][]]	-76.4	-0.0796575	B2_Mm2-B2	repeatMask-B2	97.5	98.5	75.25	185.587	90.5	108.733	125	201.833	109.167	455.066	425.243	253.5
mmu-novel-Pol3-87	chr15	41947081	41947290	590	+	209	590	472	118	-3093.13	-686.836	39.1972	13.0387	30.194	33.0731	GGGGCTGGTGAGATGGCTCAGCGGGTAAGAGCACCCGACTGCTCTTCCGAAGGTCCGGAGTTCAAATCCCAGCAACCACATGGTGGCTCACAACCACCCGTAATGAGATCTGGCTTCCTCTTCTGGACTGTCGGAAGACAGCTACAGTGTACTTACATATAATAAATAAATAAATAAATTTAAAAAAAAAAAAAGATGTTTGGGTTTTT	0	....(((.((((....)))).)))(((((.((((....(((.((((((((.(((((((((........((((....((...(((((.......))))).....))....)))).......))))))))).))))))))))).....)))).)))))...................(((((((((..............)))))))))..	[][][]	-57.8	0.0474033	B2_Mm1a-B2	repeatMask-B2	31.599	34.4066	81.0415	36.0471	35.409	34.2792	52.6045	54.0738	53.7214	24.1812	48.7381	36.7292
mmu-novel-Pol3-88	chr10	77203013	77203190	586	-	177	586	394	192	-2542.1	-1046.99	53.5534	10.4727	19.2925	33.6473	AGAGCTGGAGAGATGGCTCAGTGGTTAAGAGCTATGACTGCTCTTCCAGAGGTCCTGAGTTCAATTCCCAGCAACCACAAGGTGGCTCACAACCATCTGTAATGGGATCTGATGCCCTCTTCTGGTGTGTCTGAAGAGAATGACGGTGTATTCACATACTCAAAGTAAATAAGTTTT	0	...(((((.(((.(((((((((((..((((((.......)))))))))......))))).))).)))))))).((((.((((.((((((...((((.....))))....))).))).)))).)))).((((..........))))(((....))).((((...))))..........	[][][][][]	-49.2	0.244	B2_Mm2-B2	repeatMask-B2	16.0526	19.25	29.0833	64	84	28	77	148.583	28	132.577	176.25	65
mmu-novel-Pol3-89	chr11	29831717	29831976	579	-	259	579	482	97	-2277.5	-346.849	58.3831	16.8696	4.48097	24.9536	GGGGCTGGTGAGATGGCTCAGCGGTTAAGAGCACCAACTGCTCTTCCAGAGATCCTGAGTTCAAATCCCAGCAACCACATGGTGGCTCACAACCATCCGTAATGAGATCTGATGCCCTCTTCTGGAGTGTCTGAAGACAGCTACAGTGTACTTACAAATAATAAATGAATAAATAAGTATTAAATAAAAGAGAAAGATTGTTATAAAAAAATAAAAAATAATAAAGATTATCTTGATGGTAGTAAGTGCTTGAAGTTTT	0	((.(((((.((..((((((((.(((((((((((.....))))))).....))))))))).)))..)))))))..))..(((((((.......))).)))).......((.(((((((......)).))))).))....((((.(((.((((((((......................(((((.....((((......(((((((.............)))))))......))))..)))))))))))))))).))))..	[][][][]	-58.5	0.172088	B2_Mm2-B2	repeatMask-B2	312.711	393.029	325.757	93	59.0769	58	50.55	52.5	66	29.5	33.7436	40
mmu-novel-Pol3-90	chr6	29405181	29405478	575	-	297	575	370	205	-2190.1	-1024.07	62.243	21.6827	13.7437	50.0397	AGGGCTGGTGAGATGGCTCAGTGGGTAAGAGCACCCGACTGCTCTTCCGAAGGTCCGGAGTTCAAATCCCAGAAACCACATGGTGGCTCACAACCATCTGTAACAAGATCTGACGCCCTCTTCTGGAGTGTCTGAAGACAGCTCCAGTGTACTTACATATAATAAATAAATAAATCTTTAAAAAAAAAAATAAAACACCGAATAATAACCTGCATGGTGGTTGACAACATCAACTGTTGGGATCATGATACAGCTCACCGAGAGCCTTAAGTAGAAGCCAATGTCTGTGCCACTTTT	0	((((((((((((..(((((((((((...((((.((.((((..((....)).)))).)).))))....))))....((((...)))).........((((......)))))))).))).....((((((((((....)))).))))))(((....)))....................................................(((.((.((((((..(((((.....))))).)))))).)).)))))))))...))))))..(((.(.((....)).).))).......	[[[][][]][][][]][]	-75.6	0.165772	B2_Mm1a-B2	repeatMask-B2	143.533	230.503	263.333	65	65.7222	105.667	34	103	66	69.8333	48.5333	20
mmu-novel-Pol3-91	chr10	91142362	91142559	574	-	197	574	260	314	-1281.16	-1721.92	3.34157	11.8119	21.2715	17.7669	GGGCTGGTGAGATGGCTCAGTGGGTTAGAGCACCCGACTGCTCTTCCGATGGTCCAGAGTTCAAATCCCAGCAACCACATGGTGGCTCACAACCATCCGTAACAAGATCTGACTCCCTCTTCTGGAGTGTCTGAAGACAGCTACAGTGTACTTACATATAATAAATAAATAAGTCTTTAAAAAAAAAAAAAATTTTT	0	..(((((((((.(((.(((.((((..((((((......)))))))))).))).)))...))))....)))))....((((.((((((...........((....((((...(((((.......)))))))))....)))))))).))))(((((..(((.....)))..))))).......................	[][][]	-43.2	0.331979	B2_Mm1a-B2	repeatMask-B2	112.915	183.106	204.198	73.6944	135.366	113.85	112.908	146.394	192.849	105.517	129.194	46.3598
mmu-novel-Pol3-92	chr11	80075409	80075626	570	+	217	570	385	185	-2804.82	-1295.32	25.9259	25.9502	26.9282	5.13594	GAGCTGGTGAAATGGCTCAGTGGGTAAGAGCACTGACTGCTCCTCCAAAGGTCCTGAGTTCAAATCCCAGCAACCACATGGTGGCTCACAACCACCCATAATGAGATCTGACGCCCTCTTCTGGTGCGTCCGAAGTCAGCTATAGTGTACTTATGTATAATAATAAATAAATCTTAAAAAAAAAAAAAAAAAAGAATAGGCTGGCTGTGGACATTTT	0	..(((((.((..((((((((((((...(((((.....))))).))))......))))).)))..)))))))..(((((.(((((.......)))))..........((.(((((((......)).))))).)).(((((((....(((((....)))))............((((................))))...)))))))))))).......	[][[][][[][]]]	-61.2	0.62673	B2_Mm1t-B2	repeatMask-B2	72.7	87.3611	120.605	122.958	87	113.931	74.2769	122	83.5	134.111	117.143	99.1429
mmu-novel-Pol3-93	chr2	5541523	5541738	570	+	215	570	249	321	-1223.27	-1699.01	10.628	21.6218	15.7526	28.8993	GGGCTGGAGAGATGGCTCAGCGGTTAAGAGCACTGACTGCTCTTCCGAAGGTCCTGAGTTCAAATCTCAGCAACCACATGGTGGCTCACAACCATCTGTAATGAGATCTGATGCCCTCTTCTGGTGTGTCTGAAGTCAGCTACAGTGTACTTAAGATATAATAAATAATAAATAAATCTTTAAAAAAAAGAAGAAGAGAACTCAAAATTAATTTT	0	..((((.(((..(((((((((((..(((((((.....))))))))))......))))).)))..))))))).(((....)))((((((.....((((......)))).))).)))(((((((..(((((((.((((..((....))..)))).)))))))................(((((.....)))))))))))).................	[][][][[][]]	-53.1	0.244487	B2_Mm2-B2	repeatMask-B2	55.5	88.9	61.2526	136.738	159.886	67.4333	73.0769	159.2	135.422	130.611	146.801	102.043
mmu-novel-Pol3-94	chr4	123756545	123756732	564	-	187	564	422	142	-2218.2	-555.785	105.5	10.9568	23.7121	13.3985	GGGCTGGAGAGATGGCTCAGTGGTTAAGAGCACTGACTGCTCCTCCAGAGGTCCTGAGTTCAAATCCCAGCAACCACATGGTGGCTCACAACCATCCGTAGTGGGATCCGATGCCCTCTTCTGGTGTGCCTGAAGACAGCTACAATGTACTCACATAAATAAAATAAATACATTTAAAAAAAATTTT	0	..(((((.((..(((((((((((....(((((.....)))))..)))......))))).)))..)))))))..(((((((((((.......))).)))).))))........((..(((((.((....)).)))))..))...((((((...................)))))).............	[][][][]	-47.9	0	B2_Mm2-B2	repeatMask-B2	3.33333	12.1111	11.8333	55.2847	63.5076	28.886	82.6667	157.113	98.2255	145.237	190.659	61.9625
mmu-novel-Pol3-95	chr6	58787825	58788059	561	-	234	561	314	247	-1529.46	-999.069	62.1458	19	33.3173	37.0701	AGGGCTGGTGAGATGGCTCAGTGGGTAAGAGCACCCGACTGCTCTTCCGAAGGTCCGGAGTTCAAATCCCAGCAACCACATGGTGGCTCACAACCATCTGTAACAAGATCTGACTCCCTCTTCTGGAGTGTCTGAAGACAGCTACAGTGTACTTATATATAATAAATAAATAAACCTTTAAAAAAAAAAAAGACTGTCCAAAAGACTCCCAAAACATCATAGATCATTGCTTTT	0	...(((((.((..((((((..(.((.(((((((......))))))))).).......))).)))..)))))))....(((.(((((.......))))))))..((((((((((((((.......)))))((((...(((((((...............................................)).)))))....)))).............)))))).))).....	[][][[][]]	-51.02	0	B2_Mm1a-B2	repeatMask-B2	96.8012	151.712	118.374	48.5528	43.169	75.479	64.1611	45.0109	43.9607	54.8119	70.0012	52.35
mmu-novel-Pol3-96	chr4	127060285	127060678	551	+	393	551	186	365	-898.088	-1943.9	12.5938	23.5254	25.0968	26.6811	GGGGCTGGCGAGATGGCTCAGTGGTTAAGAGCGCCGACTGCTCTTCCAAAGGTCCTGAGTTCAAATCCCAGCAACCACATGGTGGCTCACAACCATCCATAACGAAATCTGATGCCCTCTTATGGAGTATCTAAGGACAGCTACAGTGTACTTACATATAATAAATCTTAAAAAAAGAAAAGTTCCTTGGAAATATTTGGAAGTAACAATGTAACAAGTAACAATGTTCAAGGTCCTCTAACTAGCACTGTAGACTAAGAGATCCAATGGCCTCTGCCTCCCTGCCAGGATTAGAAAAATGGGCAGCCACCGCCAGCGCTAACCTGCAAATTTCACTCACAGAACTCTACAGATAAAACTATTTGCTTCTATCTCTCTCCAGCCCGATGTTTT	0	.(((((((.((((((((...(((((((((((((.....)))))))......((((....(((.(((((..(((.....(((((((.......))).))))..........(((((((......)).)))))...(((((((((((((((................((((.....))))..((..(((((((..((((((...............))))))......)))))))..)).......))))))))).))....).)))...(((....)))....)))..))))).)))....)))))))))).))))..((......))......................((((((....))))))........)))).)))))))........	[[[][[][][[][]][]]][][]]	-98.2	0.0682879	B2_Mm1a-B2	repeatMask-B2	149.594	203.642	312.15	182.523	276.376	215.475	175.017	193.567	201.186	89.625	140.038	69.6778
mmu-novel-Pol3-97	chr4	59570745	59571020	549	+	275	549	380	169	-1851.88	-680.296	40.5694	16.4364	41.5453	56.7253	ACGGGCTGGTGAGATGGCTCAGTGGGTAAGAGCACCCGATTGCTCTTCCGAAGGTCCAGAGTTCAAATCCCAGCAACCACATGGTGGCTCACAACCATCTGTAACGAGATCTGATTCCCTCTTCTGGAGTGTCTGAAGACAGCTACAATGTACTTACATATAATAAATAAATAAATCTTTAAAAAAAAAAATAAATGCTAGATACTAGTTCTTTATCATTTAGAAGATGTTAGATCTGGTTGGGTGCTCTATAGATCGCTCTACCACTTTGTTTT	0	..((((((......))))))(((((...((((((((((((((((((.((...))...)))))...))))..(((.(((....))).))).(((......)))(((.(((((((((....(((((((((.((((....))))......((((....))))...............................(((((.(((((...)))))..)))))..))))))))).))))))))).)))))))))))).((((....))))))))).......	[][[[][][][[][][]]][]]	-67.1	0.0133676	B2_Mm1a-B2	repeatMask-B2	74.6326	130.86	187.875	85.1826	76.6278	103.684	77.3583	108.6	70.5333	63.5833	67.025	43.7917
mmu-novel-Pol3-98	chr5	124435325	124435501	539	-	176	539	357	182	-1686.03	-735.476	28.56	16.4387	25.1164	44.2454	GGGGCTGGTGAGCTGGCTCAGTGGTTAAGAGCGCCAACTGCTCTTCCAAAGTTCCTGAGTTCAAATCCCAGCAACCACATGGTGACTCACAACCATCCGTAATGAGATCTGATGCTCTCCTCTGGAGTGTCTGAAGACACACTACAGTGTACTTACATATAATAAATAAATATTTT	0	((.(((((.((..(((((((((((..(((((((.....))))))))))......))))).)))..)))))))..))..(((((........)))))...........((.((((((((.....)))))))).))((((((......)))).)).......................	[][][][]	-47.8	0	B2_Mm1a-B2	repeatMask-B2	129	179.5	204	68.75	103.333	48.5	30	36	20	40.5	40.1429	96
mmu-novel-Pol3-99	chr8	110998254	110998430	531	+	176	531	255	276	-1289.19	-1441.83	30.5357	14.1022	16.28	27.5306	GCTCTCTCTCGAGATGGCTCAGCGGTTAAGAGCACTGACTGTTCTTCCGAAGGTCCTGAGTTCAAATCCCAGCAACCACAAGGTGGCTTACAACCAACCGTAATGACATCTGACACCCTCTACTGGTGTGTCTGAAGACAGCTACAGTGTAGTTACATATAAATAATAAATATTTT	0	..((((....)))).((((((((((..(((((((.....))))))))))......)))))))...........(((.(((..(((((((((........))))((.(.((.(((((((......)).))))).)).).)))))))..))).)))......................	[][][[][]]	-38.7	0	B2_Mm1t-B2	repeatMask-B2	82	80	200.056	116	184.056	108	91	125	39	117	111	60.0526
mmu-novel-Pol3-100	chr3	31060734	31060980	523	-	246	523	198	325	-958.836	-1721.21	16.7217	20.0205	30.8398	15.5572	GCTGGAGAGATGGCTCAGCGGTTAAGAGCACTGACTACTCTCCCAGAGGTCCCGAGTTCAATTCCCAGCAACCGCATGATGACTCATAGCCATCTGTAATGGGATCTGATGCCCTCTTCTGGTGTGTCTGAAGACAGCTATAGCACACTCATGTATAAATAAATCTTTAAGACTGTGGACCAATTGTGTGTTGCACTCTTGATGAGAAAGACAAAATGCTCCGCAGCAAGTTTCAAACTCTCTTTT	0	(((((((((.(((.((((.(........).)))))))))))))((((((........(((..((((((((...((((((....)))).))....)))..)))))..)))......))))))(((((.(((.((....)).))))))))........................(((((((.((....(((.((...(((.....))).)).)))...)).)))))))..)))...............	[[][][][]]	-62.7	-0.028811	B2_Mm2-B2	repeatMask-B2	148	197	179	147	117	218	60	134	111	154.5	120	131
mmu-novel-Pol3-101	chr15	80868827	80869068	521	+	241	521	381	140	-2357.11	-718.841	72.5714	12.6554	11.9276	12.5358	GGGGCTGGTGAGATGGCTCAGTGGGTAAGAGCACCCGACTGCTCTTCCAAAGGTCCAGAGTTCAAATCCCAGAAACCACATGGTGGCTCACAACCATCCGTAATGAGATCTGATGCCCTCTTCTGGTGTGTCTGAGGACAGCTACAGTGTACTTACATATAATAAATAATAAATCTTTAAAAAAAAAAAAAAAGCAGAAGCCGCTAATGTCCTACACACCAAATCTGACCTGCTTATTTTT	0	.((((.(((.(((((((((((..((.(((((((......)))))))))............(((........))).((((...))))((((..((.....))..))))..)))).)))......((((((((...((((((......((((....))))..................................(((.......)))..)))))))))))))).)))).))).))))......	[[[][][][]][[][]]]	-58	0.0684667	B2_Mm1t-B2	repeatMask-B2	97	124.9	62	115.167	146.643	159.833	75	146	94	99.9167	126.924	99.4
mmu-novel-Pol3-102	chr2	180208994	180209161	497	+	167	497	319	178	-2855.67	-1414.43	59.8125	11.3016	15.2872	8.99732	GAGCTGGAGAGATGGCTCAGTGGTTAAGAGCACAGGCTGCTCTTCCAGAGGTCCTGAGTTCAATTCCCAGCAACCACATGGTGACTCACAACCATCTATATATAATGAGATCTTGGGCCCTCTTCTGGCACGCAGGTGTACATGCAGATACTCAAACATTAAATTTT	0	..(((((.(((.(((((((((((..(((((((.....))))))))))......))))).))).))))))))......(((((........)))))..........((((((((...(((.......)))..(((........))))))).)))).............	[][][[][]]	-43.5	0	B2_Mm2-B2	repeatMask-B2	61.9762	102.5	118	20	44.5	71.5	43	102.5	36.5	33	85.5	64.5
mmu-novel-Pol3-103	chr7	79746975	79747148	492	-	173	492	296	196	-1466.98	-874.306	94.5556	12.282	19.1674	2.26066	GGGCTGGAGAGATGGCTTAGCGGTTAAGAGGACTGACTGCTCTCCCAAAGGTCCTGAGTTCAAATCCCAGCAACCACATGGTGGTTCACAACCACCTGTAATAAGATCTAATGCCCTCTTCTGGTCTGTCTGAAGACAGCAACAGTGTACTTATCTATAATAATAAATGTTTT	0	((((...(((..(((...((((((((.......))))))))...)))..(((.(((.(.......).)))..)))(((.(((((((...)))))))))).......)))...))))....(((..(((((....)))))...)))............................	[[][][]][]	-42	-0.00317647	B2_Mm2-B2	repeatMask-B2	70	129	94	80	80	86	91	87.0714	57	112	128	104
mmu-novel-Pol3-104	chr13	97124804	97125029	491	+	225	491	307	184	-2595.94	-1416.12	54.032	9.49206	15.5897	31.2606	GGGCTGGAGAGATGGCTCAGCGGTTAAGAGTGCTGACTGCTCTTCCAGAGGTCCTGAGTTCAAATCCCAGCAACCGCATGGTGGCTCACAACCATCTGTAATGAAATCTGCCCTCTTCTGGAGTGTCTGAAGACAGCTACAGTGTACTTACATATAATAAATAAATAAATAAATAAAATATTAAAAAAAGAAAAAGAAGCCGCCAGAACACCACCAGAAGTTTTT	0	((((.((((((.(((.((((((........)))))))))))))))(((((((..(((((.((....(((((....)).))))))))))..))).))))...........)))).(((((((.(((((((..(.(.(((........(((.....(((((...................)))))....))).......))).))))).))))..))))))).....	[[][]][]	-52.9	0	B2_Mm2-B2	repeatMask-B2	81.8333	71.8333	56.1111	91	99.5	136.25	65.3333	59.3333	43.3333	103.267	63.0444	63
mmu-novel-Pol3-105	chr19	30713778	30713956	487	-	178	487	382	105	-1674.78	-438.603	15.668	12.2093	24.995	15.9868	GGGCTGGAGAGATGGCTCAGTGGTTAAGAGCACCGACTGCTCTTCCAGAGGTCCTGAGTTCAATTCCCAGCAACCACATGGTGGCTCACAACCATCTGTAATGAGATCTGAAGCTCTCTTCTGGTGTGTCTGAAGACAGTTACAGTGTATTCATATAAATAATAAATAAAAAACTTTT	0	..(((((.(((.(((((((((((..(((((((.....))))))))))......))))).))).))))))))....(((.(((((.......)))))))).(((((..(((.((((.(((((.(......).))))).)))).)))....)))))........................	[][][]	-47.9	-0.0986095	B2_Mm2-B2	repeatMask-B2	43.2827	59.9711	47.2572	44.9123	28.7025	36.8734	39.9036	47.9822	32.6837	113.904	90.6227	26.6423
mmu-novel-Pol3-106	chr11	78303078	78303265	485	-	187	485	249	236	-1709.6	-1607.15	35.7215	22.5159	15.8273	15.0367	GGGCTGGTGAGATGGCTCAGTGGGTAAGAGCACCCGACTGCTCTTCCAAAGGTCCGGAGTTCAAATCCCAGCAACCACATGGTGGCTCACAACCATCTGTAATGAGATCTGATTCCCTCTTCTGGAGTGTCTGAAGACAGCTACAGTGTATTTACATATAATAAATAAATAAATAAATAAATATTTT	0	..(((((.((..((((((....((.(((((((......))))))))).........))).)))..)))))))......(((((........)))))((((..(.((((...(((((.......))))))))).)..))))........((((((..(((.....)))..))))))............	[][][][]	-41.8	-0.00824306	B2_Mm1a-B2	repeatMask-B2	33.2426	34.019	55.8002	53.8554	54.2062	40.1206	65.5214	91.9646	64.5949	50.0692	91.88	30.1085
mmu-novel-Pol3-107	chr5	20947272	20947529	482	-	257	482	257	225	-1878.79	-1658.29	25.9206	20.1087	14.4753	11.4096	GGGCTGGAGAGATGGCTCAAGGGATAAGAGCACTGACTGCTCCTCCAGAGGTCCTGAGTTCAATTCCCAGCAACCACATGGTGGCTTACAACAAACCATCTGTAATGGGATCCGATGCCCTCTTCTGGTGTGTCTGAAGACAGTGACCCTGTACTCACATACATAAAATATATAAATCTTTAAAGAAAAAGTGGAATGTAAAACTGCAGTACTGTAGGTATTATGCAGTTTCATACATTTCAGTAATGAATAGTTTT	0	..(((((.(((.(((((((..((((..(((((.....)))))........)))))))).))).))))))))(((.(((.(((((...........))))))))...(((........))).......((((((.(((..((((.....))))..))).)))))).............((((......))))((((((((((((((((((((((...)))))..))))))))..)))))))))..........)))..	[][[][][][][]]	-65.8	-0.100611	B2_Mm2-B2	repeatMask-B2	63.5	58.0556	28	149	136	108	130	192	119	185	291	226
mmu-novel-Pol3-108	chr17	33656893	33657120	479	+	227	479	352	127	-3211.09	-989.227	82.5679	12.1647	5.81605	2.70695	GGGCTGGAGAGATGGCTCAGTGGTTAAGAGCACTGACTGCTCTTCCAAAGGTCCTGAGTTCAATTCCCAGCAACCACATGGTGACTCACAACCATCGGTAATGAGATCTGATGTCATCTTCTGGAGTGTCTGAAGACAGCTACAGTGTATTTACATATAATAAATAAATCCTTAAAAAAAAAATCTGTTATATCATCACTGATTACTCATAACCACTGCTGCCTTTT	0	........((((.(((.(((((((((((((((.....))))))((((.(((...(((..(((..((.((...(((..(((((........))))).)))..)).))..)))..))).))).)))).((((....))))....(((((.......((((((((.......................))))))))...)))))........)))))))))..)))))))	[[][][][]]	-55.1	0.0320339	B2_Mm2-B2	repeatMask-B2	64	125.333	156	60.5	87.3333	86.5556	40	122.5	40	94	82.2	60
mmu-novel-Pol3-109	chr17	28366767	28366891	453	-	124	453	172	281	-853.929	-1452.2	9.90576	12.8899	16.5618	31.0103	AGGGCTGGTGAGATGGCTCAGTGGGTAAGAGCACCCGACTGCTCTTCCGAAGGTCCAGAGTTCAAATCCCAGCAACCACATGGTGGCTCACAACCATCTGTAACAAGATCTGATGCCCTCTTTT	0	...(((((.((..((((((..(.((.(((((((......))))))))).).......))).)))..))))))).(((....)))((((((.....((((......)))).))).))).......	[][][]	-33.6	0	B2_Mm1a-B2	repeatMask-B2	53.3333	91.8012	91.3893	37.4	67.0083	53.5393	18.25	45.3393	32.4667	24.5667	14.0667	14.5476
mmu-novel-Pol3-110	chr13	107529533	107529809	450	-	276	450	217	233	-824.686	-965.065	20.5039	24.3199	38.7549	40.9335	GGGGCTGGCGAGATGGCTCAGTGGTTAAGAGCACCCGACTGCTCTTCCGAAGGTCCCGAGTTCAAATCCCAGCAACCACATGGTGGCTCATAACCATCTGTAATGAGATCTGATGCTGTCTTCTGGAGTGTCTGAAGACAGCAACAGTGTACTTACATATAATAAATAAATCTTAAAAAAAAAAGAAGTAAATATTTCAGATGACACACACACACACACACACACACAGGATCTTCACTTCCTATCTGTCAAGCTTCTTAACTGCTTTCCCATTTT	0	((((((((.((..((((((.((((..(((((((......))))))))))......).))).)))..)))))))..((((...))))(((((.((.....)).)))))..(((.((((((((((.(((...))))))))))))).)))(((....))).............((((........))))...........(((((.........................((((........)))))))))..((((.........)))).))).....	[[][][][][][][][]]	-67.3	0.0869	B2_Mm1a-B2	repeatMask-B2	30	38	27	130.8	111.2	98	178	184.433	106.583	136.424	219.167	108.333
mmu-novel-Pol3-111	chr4	124762418	124762679	449	-	261	449	302	147	-1934.13	-825.658	56.4892	16.3333	44.5971	17.9657	GGGGCTGGTGAGATGGCTCAGTGGGTAAGAGCACTGACTGCTCTTCCGAAGGTCCAGAGTTCAAATCCCAGCAACCACATGGTGGCTCACAACCATCTGTAATGAGATCTGATGCCCTCTTCTGGTGTCTGAAGACAGCTACAGTGTACTTACATATAATCAATAAATAAATTATTAAATTAAAAAAAAAGAGCCTGTCTCAAAATAAAGAGTACAATGTCCGTACATAGCAGGCACTCAGACATTCTGTTCTGTTCTTTT	0	..(.(((.(((((((((((.....(((((.((((((.(((.(((((.((....((((((((((.(((.((.....((.(((((........))))).))...)).))).))).)).....)))))..)).))))))))...)))))).)))))........(((((.....)))))..............))))).)))))).........((((.......))))....))).)...((((........)))).......	[[[][]][]][]	-60.4	0.234372	B2_Mm1t-B2	repeatMask-B2	54.1742	39.788	82.943	49.4	93.95	68.5333	62.6667	78.4755	52.35	136.4	99.592	80.4076
mmu-novel-Pol3-112	chr5	137880492	137880776	449	+	284	449	355	94	-1656.25	-375.143	25.2712	12.6344	38.4801	74.8342	GGGCTGGTGAGATGGCTCAGTGGGTAAGAGCACCCGACTGCTCTTCCAAAGGTCCGGAGTTCAAATCCCAGCAACCACATGGTGGCTCACAACCATCTGTAACAAGATCTGACGCCCTCTTCTGGAGTGTCTGAAGACAGCTACAGTGTACTTACATATAATGAATAAATAAATCTTAAAAAAAAATTTAAAAAAAAAAAAAAAAAAGAATGGATCAATTCGCATTCTTCTACATGATAACTGCCAGTTGTGCCAGCACCATTTGTTGAAAATGCTGTCTTTTT	0	..(((((.((..((((((....((.(((((((......))))))))).........))).)))..)))))))....(((.(((((.......)))))))).......((.(((((((......)).))))).))(((((((....((((....))))................................................(((((((((.....)).)))))))...((((((........)))))).(((((.....))))).....)))))))....	[][][][[][][][]]	-65.3	0	B2_Mm1a-B2	repeatMask-B2	31.7203	46.3879	60.4637	49.7728	50.0999	64.9836	40.6924	71.6813	39.0276	53.5967	47.8386	39.9085
mmu-novel-Pol3-113	chr10	23191807	23192044	446	+	237	446	343	103	-3170.51	-829.46	55.4343	13.6683	3.65917	4.7083	ATGGGGCTGGTGGCTCAGTGGGTAAGAACACCCAACTGCTCTTCCAAAGGTCCGGAGTTCAAATCCCAGCAACCACATGGTGGCTCACAGCCATCTGTAACGAGATCTGATGCCCTCTTCTGGTGTGTCTGAAGACAGCTACAGTGTACTTACATATAATAAATAAAAAAATCTTAAAAAAAAAAAAGAAATCTCAGTATGCCCTACTGGTCCGCTCTTGTATGATGGACATGTTTT	0	.(((((((((.((..((((((((......)))).))))..)).)))..(((..(((.......))).....)))(((.(((((((...))))))))))...((((((((..((..(((((.(......).)))))..))..)))(((....))).................((((..........)))).))))).....))))))(..(((((.((......)))))))..)....	[[][][][[][][]]][]	-57.4	-0.124066	B2_Mm1t-B2	repeatMask-B2	81.6667	64.1838	90.25	116.25	62.3333	61	128	128	113	155.444	135	87.25
mmu-novel-Pol3-114	chr15	81943883	81944093	446	-	210	446	247	199	-1249	-951.378	19	7.37037	38.0875	23.5667	AGCTGGTGAGATGGCTCAGTAGGTAAGAGCACTGACTGCTCTTCCAAAGGTCCTGAGTTCAAATCCTAGCAACCACATGGTGGCTCACAACCATCTGTAATGGGATCTGATGCCCTCTTCTGGTGTGTCTGAAGAGAGCAACAGTGTACTTACATAAATCTTTAAAAGGGAGAGAGAGAGAGAGAGGAGCTGGCGGAAGAGTGATTTTTT	0	....(((.((...((((.........)))).)).)))((((((((..((.((((...(((..((((((.....((.(((((........))))).))...))))))(((.(((.((((((.(......).)))))).))).)))(((....)))....(((((.....)))))....)))....)))).))...))))))))........	[][[][][][]]	-58	-0.140669	B2_Mm2-B2	repeatMask-B2	36	69.5	93.3644	81.3333	51.5	86	110.333	131.5	98.8333	147	197.111	57.1429
mmu-novel-Pol3-115	chr2	156993253	156993478	442	-	225	442	268	174	-1611.02	-1061.1	33.0649	26.3122	9.29727	4.19624	GGGGCTGGTGAGATGGCTCAGTGGGTAAGAGCACCCGACTGCTCTTCCGAAGGTCCAGAGTTCAAATCCCAGCAACCACATGGTGGCTCACAACCATCTGTAACGAGATCTGACGCCCTCTTCTGGTGTGTCTGAAGACAGCTACAGTGTACTTACATGTAATAAATAAATCTTAAAAAAAAAAAAATATAAATCATGTAATAAAATGCCTTCAATACTAGTTTT	0	.(((((((((.((.(((.((((((((......)))).))))((((.((...))...))))..........(((.(((....))).)))......((.(((((.(....((.(((((((......)).))))).)).....).)))))))...(((((((...................................)))))))......))).))..))))))))).	[[][][][][]]	-52.24	0.134277	B2_Mm1t-B2	repeatMask-B2	18.113	14.5742	27.2547	54.0089	63.9407	54.3948	56.9288	74.1616	74.7291	91.079	93.7219	51.1385
mmu-novel-Pol3-116	chr11	115509059	115509485	439	-	426	439	244	195	-1571.62	-1210.33	17.8772	12.493	10.8904	14.7293	GGGGCTGGTGAGATGGCTCAGTGGGTAAGAGCACCCGATTGCTCTTCCGAAGGTCCGAAGTTCAAATCCCAGCAACCACATGGTGGCTCACAACCATCCGTAACGAGATCTGACTCCCTCTTCTGGAGTGTCTGAAGACAGCTCAGTGTACTTATATATACAATAAAAATAAATAAATCTTTAAAAAAAAAAAATCTTTAAAAAAAAAAAAAAAAAAAAAAAAAGAAAAGTAACTCTGGTCTCCCAGCTTGACAGCACACACCTGCAGTCCCAGTCTGAGAAAGTAGAAAGGCAGTCTCAGGCTGGCTGAGGCTGTATGGTGAGCTCCTCTGTAAGTCCAGCCTTTACTGCAGAGCCCAGCCCTGCCTCCAACTGGGTGACCTGTCTCTGTTACCTTGT…	0	(((((((.((((....)))).(.((.(((((((......))))))))).)(((((((.............(((.(((....))).)))...............)).))))).(((((.......))))).(((((((((((....(((((......))))).................................(((((......................)))))...(((((...((((.(((((.(((...(((..((((((((((((((((((((((..((......))..)))))))))))....))))))).)))).(((.(((((((.((.........)))))))))...)))..)))...)))))))).)))).......))))).))))…	[[][][][][[][][[][]]]]	-122.4	0.0188947	B2_Mm1a-B2	repeatMask-B2	99.1401	163.612	232.074	65.1754	123.318	210.862	108.837	96.5083	110.223	78.2015	116.671	70.8533
mmu-novel-Pol3-117	chr9	81861194	81861429	438	-	235	438	261	177	-1175.59	-590.375	34.6899	10.9178	53.6689	33.5932	GGGCTGGTGAGATGGCTCAGTGGGTAAGAGCACCCGACTGCTCTTCCGAAGGTCCAGAGTTCAAATCCCAGCAACCACATGGTGGCTCACAACCATCTGTAACAAGATCTGACGCCCTCTTCTGGAGTGTCTGAGGACAGCTACAGTGTACTTACATATAATAAATAAATAAATCTTTAAAAAAAAAAAAAAAAGAAAGAAAATAATAAGCTGTCCTGTTAGAAAATCATGTTTT	0	..(((((.((..((((((..(.((.(((((((......))))))))).).......))).)))..)))))))....(((((((..((.(((....(((......)))((.(((((((......)).))))).))((((((((...((((....))))................(((((.............)))))............))))))))))).))...)))))))...	[][[][][[][]]]	-57.9	0.131221	B2_Mm1t-B2	repeatMask-B2	56.9933	62.8974	59.6682	57.1989	37.3705	50.0903	40.505	34.755	47.8808	39.4247	23.6919	18.893
mmu-novel-Pol3-118	chr18	35053390	35053631	434	+	241	434	267	167	-1017.74	-593.419	15.5702	8.26733	34.4136	17.121	GGGGCTGGAGAGATGGCTCAGTGGTTAAGAGCACTGACTGCTCTTCAACAGGTCCTGAGTTCAATTCCCAGCAACCCCATGGTAGCTCATAACCATCTGTAATGGGATCTGATGCCCTCTTCTGGTGTGTCTGAAGACAGCTACAATGTACATATATACATAAAAAAAAATCTTAAAACAGGATTATCTGTTAAAATATTAAAAAAAAAAGAACTCTAGGAAGTTGATACAGTTGTGTTTT	0	.((((((......)))))).........((((((.(((((....(((((...((((((((((...(((((...((...(((((........)))))..))..)))))((.(((((((......)).))))).))...........(((((......)))))...............(((((......)))))..................)))))).)))).)))))..))))))))))).	[][[][][][]]	-58.4	-0.0571657	B2_Mm2-B2	repeatMask-B2	35	113.5	104	70	85	74	105.5	111	96.3333	174.5	232	190
mmu-novel-Pol3-119	chr3	58635846	58636055	434	+	209	434	263	171	-1609.87	-968.35	28.5426	14.3296	34.6273	18.8814	GGGCTGGAGAGATGGCTCAGCAGTTAAGAGCACTGTCTGCTCTTCTGGAGGTTCTGAGTTCAATTCCCAGCAACCACATGGTGGCTCACAACCATCTGTAATGAGATAAGATGTCCTCTTCTGGTGCGTCTGAAGACAGCAACAGTGGAATCACATACATTAAATAACTAACTAAATATTTAAAAAATACTGATAATTGAAAACATTTT	0	..(((((.(((.(((((((((((..(((((((.....))))))))))......))))).))).))))))))..((((...)))).......(((.((((..((.....((((((((......)).)))))).....))...))))))).((((......(((((((..........))))))).......))))...............	[][][][]	-49.3	0.127187	B2_Mm2-B2	repeatMask-B2	25	74	47.5	42.5	45	26	31	73	41	99.3333	114	104.333
mmu-novel-Pol3-120	chr9	57284371	57284552	431	+	181	431	283	148	-1120.92	-473.436	30.3214	8.46766	20.5793	35.5416	GGGCTGGTGAGATGGCTCAGTGGGTAAGAGCACCCAACTGCTCTTCCAAAGGTTTGGAGTTCAAATCCCAGCAACCACATGGTGGCTGACAACCATCCATAAAAAAGATCTGACTCCCTCTTCTGGAGTGTCTGAAGACAGCTACAGTGTAATAAACAAATGAATCTTTAAAAATATTTTT	0	..(((((((((....))))...((.(((((((......)))))))))...((((((.....)))))))))))....((((.(((((((.................((((...(((((.......))))))))).....))))))).))))...............................	[[][][]][]	-43.9	0	B2_Mm1a-B2	repeatMask-B2	31.3333	43	54	61.4762	65	86.5	66	104	60	183	200	105
mmu-novel-Pol3-121	chr7	67648284	67648544	430	-	260	430	210	220	-1164	-1235.14	40.1042	24.2	5.96768	13.2664	AGGTTGAGAGATGGCTCAGTGGTTAAGAGCACTGACTGTTCTTCTGGAGGTCCTGAGTTCAAATCTCAGCAACCACATGGTGGCTCACGGCCATCTGTAATGGGGATCCGATTCTTTCCTCTGGGGTGTCTGAAGACAGCTACAGTGTACTTACATATAATGATAATAAAATCTTAAAAAAGAAGAAATATGTAGACTCTTTCATTGAAAGTCTCTGAGCCCCGTTTGTCCAGAGCCTTGGTGTGAACTTCTGGAGTTTT	0	.((((.((((((...(((((((..((((((((((.((((.((((.((((((.(((((.......)))))..)))(((.(((((((...))))))))))...(((((..........))))).......)))))))))))...)))))...((((((((.............................)))))))).))))))))))))..)))))).)))).......((((((.....(((....))))))))).....	[[[][][]][]][]	-74.2	-0.162695	B2_Mm2-B2	repeatMask-B2	47	71	64	121.143	111	139	51	63	64	120	87	148
mmu-novel-Pol3-122	chr18	50022015	50022175	428	+	160	428	275	153	-1950.89	-934.394	117.857	9.93506	50.9375	15.0152	GGGCTGGTGAGATGGCTCAGTGGGTAAGAGCACCCGACTGCTCTTCCGAAGGTCCAGAGTTCAAATCCCAGCAACATGGTGGCTCACAACCATCTGTAATGAGATCTGACGCCCTCTTCTGGTGACAGCTACAGTGTACTTACATGTAATAAATAATTTT	0	..(((((.((..((((((..(.((.(((((((......))))))))).).......))).)))..))))))).(((((..((..(((....((((......))))(((.((((.......)))).))).....)))..))..))))).............	[][[][]]	-42.6	0	B2_Mm1t-B2	repeatMask-B2	31	83	45	55	42	31	39	52	30	23.7	48.1667	33
mmu-novel-Pol3-123	chr4	119300224	119300454	428	-	230	428	225	203	-1135.3	-905.926	26	12.0169	6.20204	33.0227	GGGGCTGGTGAGATGGCTCAGTGGGTAAGAGCACCCGACTGCTCTTCCGAAGGTCCAGAGTTCAAATCCCAGCAACCACATGGTGGCTCACAACCATCCGTAACAAGATCTGACTCCCTCTTCTGGTGTGTCTGAAGACAGCTACTGTGTACTTACATATAATAATAAATAAATCAAAAAAGAAAAAGAGTTTGGAGTGCTTGTCCTGTGTAATACCCCTTTCCTGTTTT	0	((((((((.((..((((((..(.((.(((((((......))))))))).).......))).)))..)))))).......(((((((.......))).)))).(((.(((..(((((((((((...((((((..(.(.((((...)))).).)..)))))).............((......))..)))))...))))).)..))).)))......))))...........	[[][][[][]]]	-53	0.00960994	B2_Mm1t-B2	repeatMask-B2	124.829	190.263	208.806	66.0111	64.9929	91.7866	42.8429	73.5667	37.1583	50.1345	53.75	31.2345
mmu-novel-Pol3-124	chr5	129010934	129011116	425	-	182	425	316	109	-1519.53	-396.165	53.6071	13.3376	15.9071	36.0149	AGGGGCTGGAGAGATGGCTCAGCGGTTAAGAGCACTGACTAATCTTCCAAAGGCCCTAAGTTCAATTCCCAACAACCACATGGTGGCCCACAACCATCTGTAATGGGATCTGATGCTCTCTTCTTACCATAAGACAGCTATGATGTATTCATATATGTAAATAATATAAATAAATATATTTT	0	.(((((((((.((((((.((((.(........).)))))).)))))))...))))))....(((..(((((.....((.(((((........))))).))...)))))..))).(((.((((........)))).)))...((((((((.((.(((((.....))))).)).))))))))..	[][][][]	-44.2	0.1411	B2_Mm2-B2	repeatMask-B2	14	70	37	63	99	93	24	47	37	104	70	62
mmu-novel-Pol3-125	chr5	114977155	114977348	419	+	193	419	257	162	-1162.02	-643.802	20.4238	9.61644	22.7248	31.8006	AGGCTGGAGAGATAGCTCAGTGGTTAAGAGCACTGACTCTTCTTCTGAAGGTCCTGAGTTCAAGCCCCAGCAACCACATGGTGGCTCACAACCATCTGTACAGCTGCAGTGTACTCATATAAATAAATTAATTAATTTAAAAGAAGAGGGCTTAACCACTATGCTGTATCTGTAGCACCAACGTTCTCATTTT	0	..((((.(((.(((((..((((((((((........((((((((.((((.....(((((....((..((((....(((.(((((.......))))))))...))))..))..)))))..................)))).))))))))..))))))))))..))))).))).)))).................	[]	-56.4	-0.20887	B2_Mm2-B2	repeatMask-B2	28	52	58	98	33	40	38	125	32	95	72	70
mmu-novel-Pol3-126	chr3	129502178	129502471	409	-	293	409	262	147	-1339.78	-590.69	78.1403	12.8091	10.3618	84.1668	GGGGCTGGAGAGATGGCTCAACGGTTAAGAGCACCGACTGCTCTTCCGAAGGTCTTGAGTTCAAATCCCAGCAACCACATGATAGCTCACAACCATCCGTAATGAAGTCTGATGCCCTCTTCTGGGACGTCTGAGGACAGCTACAGTGTACTTACATATAATAAATAAATCTTAAAAAAGAAAAAAAGAATTCTTCAGACCCTGTAGTCTTGGTCTGAAGAACGTCAACCCTTATGTCCTGATAAGTCTGTCCTCTGTATGATCTGCCTTATCTGGCTTTCCTCTGAGCTTTT	0	((.(((((.((..(((((((((((..(((((((.....))))))))))......))))).)))..)))))))..)).......((((((....((((.(.........).))))(((......))).((((.((((((((.....((((....))))............((((....)))).........(((((((((((..(....)..)))))))))))........(((((......))))).)))))))).).)))....(((......))).......))))))...	[][[][][[][][][]][]]	-82.9	0.00481228	B2_Mm1t-B2	repeatMask-B2	184.5	166	262.25	45	40	38	15	36	61	73	33.5	14
mmu-novel-Pol3-127	chr11	117542288	117542502	408	-	214	408	255	153	-1337.67	-668.794	55.7812	13.3771	24.9405	41.2808	GGGGGCTGGTGAGATGGCTCAGCAGGTAAGAGCACTGACTGCTCCTCCGAAGGTTCTGAGTTCAAATCTCAGCAACCACATGGTGGTTCTGGGGGTGTCTGAAGTCAGGTACAGTGTACTTATGTACAATAACAAATAAATCTTAAAAAAAGAAAGAACAAGGCATGCTCTCAGCCAATGAGCCAGCACTGCAGCCTTGTATGGCTTTGCTTTT	0	(.((((((((..(.(((((.((((.((..(((((.....)))))........(((((((.((((..((((((.((((((...)))))))))))).....)))).))))).))..(((((....)))))............((((.....)))).........)).))))...))))).)..)))))).)).)((((......))))........	[[][][][]][]	-68.6	0.0801364	B2_Mm1a-B2	repeatMask-B2	45	45	68.0588	72	45	36	59	51.2353	52.5	67	46	67
mmu-novel-Pol3-128	chr11	97866498	97866664	406	-	166	406	266	140	-1517.8	-676.126	59.1111	9.93548	16.6335	41.4246	AGGGCTGAAGAGATGGCTCAGAGGTTAAGAGCACTGACTACTCTTTCAGAGGTCCTGAGTTCAATTCCCAGCAACTACATGGTGGCTCACATCTGTAATGGGGATCTGATGCCCTCTTCTGGTGTGTTTGAAAGATAGTACTCATATTCAAAAAATAATAAATTTT	0	.(.(((((((((..((((((((......((((.(.(((..((((...)))))))..).))))..((((((.....((((.((((.....)))))))).))))))))))).))))))))).))).).((((((.((......))...))))))..............	[[][]][]	-38.8	0.292204	B2_Mm2-B2	repeatMask-B2	43.35	119.5	73.6292	45	53.5	49.5333	30.25	90.5	48	67	71.1	54
mmu-novel-Pol3-129	chr11	3481317	3481555	405	-	238	405	302	103	-1551.48	-414.614	45.0497	12.4543	77.0419	16.3244	GGGCTGGTGAGATGGCTCAGTGGGTAAGAGCACCTGACTGCTCTTCCAAAGGTCTGGAGTTCAAATCCCAGCAACCACATGGTGGCTCACAACCATCCATAACGAGATCTGAGTCCCTCTTCTGGAGTATCTGAAGACAGCTACAGTGTACTTACATATAATGAATAAATAAATCTTTAAAAAAAAAAAAATAAAATAAAGGCGTGAGCCACTACTGCCCGGCATGCCTTTAAATTTT	0	..(((((((((....))))...((.(((((((......)))))))))...(((((((.(.......)))))..))).(((((((((((((.....((((.((.(((..........))))).))))(((((((.((....)).))).))))......................((((((.................)))))).))))))))))).)).)))))...............	[[][][][[][][]]]	-57.5	0	B2_Mm1a-B2	repeatMask-B2	54.8052	61.7925	52.3116	77.0493	38.5366	28.1064	43.8419	71.5071	105.937	118.021	122.809	74.5452
mmu-novel-Pol3-130	chr16	87335901	87336175	404	-	274	404	233	171	-1144.69	-778.222	68.1415	15.1775	44.8783	35.2756	AGGGCTGGAGAAATGGCTCAGTGGTTAAGAGCACCGACTGCTCTTCCAAAGGTCTTGAGTTCAAATCCCAGCAACCACATAATGGCTCACAACCATCTGTAATGAGATCTGATGCCCTCTTCTGGGATGTCTGAAGACAGCTACAGTGTACTTACATATAATAAATAAATTAAAAAAAAAGTTTGTATCTATCAATACAGGAAAAAAAAAGAGTAGAGTTCACCTTCCTATGACTTGAAATTTCTTATACTCTGAGTGTTTCAGCCATGCTTTT	0	..(((((((......(((((((((..(((((((.....))))))))))...(((((.((.....(((((((......(((.....((((..((.....))..)))).....))).......)))))))..)).))))).......((((....))))..........................(((((......)))))(((((....(((.((((.(........)))))..)))....)))))......))))))..)))))))........	[[][][][][]]	-60	0.0652519	B2_Mm2-B2	repeatMask-B2	65.7	59.5	98.8667	41	50.2	62	59	64	51.25	76.2	54.25	83.25
mmu-novel-Pol3-131	chr18	67605640	67605854	400	+	214	400	279	121	-1235.17	-475.919	20.5465	15.0578	17.0071	73.7699	GGGCTGGAGAGATGGCTCAGCGGTTAAGAGCGCCGACTGCTCTTCCAAAGGTCATGAGTTCAAATCCCAGCAACCACATGGTGGCTCATAACCATCTGTAATGAAATCTGATGCCCTCTTCTGGTGTGTCTGAAGACAGCTACAGTGTACTTACATATAATACATAAATAAATATTTAAAAAAAAAAAAAAAGTCACCAGTATGTTTACATTTT	0	..(((((.((..(((((((((....(((((((.....)))))))......))..)))).)))..)))))))(((....((((((((.........(((((.((...((.(((((((......)).))))).))...))..)))))((((.(((....)))))))(((((....))))).............))))))))....)))........	[][[][][]]	-48.3	-0.0806997	B2_Mm2-B2	repeatMask-B2	25.2512	75.9899	52.1394	52.0118	30.6793	35.2707	27.1136	74.722	66.3981	26.1288	36.8889	29.7348
mmu-novel-Pol3-132	chr8	106752536	106752772	399	-	236	399	186	213	-1178.38	-1308.5	27.7368	17.8492	40.9421	46.1603	GGGCTGGTGAGATGGCTCAGTGGGTAAGAGCACCCGACTGCTCTTCCGAAGGTCCAGAGTTCAAATCCCAGCAACCACATGGTGGCTCACAACCCTCCGTAACGAGATCTGACGCCCTCTTCTGGAGTGTCTGAAGAGTTTCCCAGTGTTTACTCGGGCACTGAATTAGTCAGCTGCTGAACAGTCACATTTGTCTCCTGCGGTGGCTGCTGGACAGCTGAGTTGTTTCCACTTTT	0	.....((((((((((((((((.((.(((((((......)))))))))....((((((((((((...(((((.((.(((.(((.(((((......(((......))).((.(((((((......)).))))).)).)))))..)))))).)).)).)))...))))))...(((((((((...((.((....)).))....))))))))))))))).)))))))))))).))))...	[[][[[][]][]]]	-79.2	0	B2_Mm1a-B2	repeatMask-B2	69.5	74.0333	102.2	87.2	42.2	72	21	80.3333	38	61	56	35.125
mmu-novel-Pol3-133	chr15	24164178	24164381	395	-	203	395	223	172	-1014.07	-739.756	27.6589	22.0811	14.8093	25.2922	GTGCTGGAGAGATGGCTCAGTGGTCAAGAGCACCGACTGTTCTTCCAAAGGTCCTGAGTTCAAATCCCAGCAACCACATGGTGGCTCAAAATCATCTGTAATGAGATCTGACGCCCTCTTCTGGTGCATCTGAAGACAGCTACAAAGTACTTAGATATAATAATAAATAACTCTAAAAAAAATAACTGTCAGAATCAAATTTT	0	.((((((.((..(((((((((((..(((((((.....))))))))))......))))).)))..)))))))).((((...)))).................(((..((((((((((......)).))((((((..((.........))..))))))...............................)))))).)))......	[][][[][]]	-46.7	0.00482608	B2_Mm1t-B2	repeatMask-B2	66.5	91.25	98.4762	44.8333	60.25	23.25	50.25	76	40	34.75	20.5	37.5
mmu-novel-Pol3-134	chr4	141298473	141298659	392	+	186	392	247	145	-1033.51	-499.161	19.4071	10.8158	34.0519	18.2041	GAGGCTGGAGAGATGGCTCAGTGGTTAAGAGCACTGACTGCTCTTCCAGAGGTCCTGAGTTCAAATCCCAGCAGCCACATGGTAGCTCACAGCCATCTGTAATGAATGGGATCCAATGTACTTTTCTGGTGTGTGTCTGAAGACAGCTATAGTGTACTCATATAAATAAAAATAAATACATCTTTT	0	((((((((.((..(((((((((((..(((((((.....))))))))))......))))).)))..)))))))....((((.(((((.((((.(((...(((.....(((...)))...))).....)))))))((((....))))))))).)))).)))...........................	[[][[][]]]	-46	0.2537	B2_Mm2-B2	repeatMask-B2	31.1678	65.35	35.3929	68.1732	92.3333	42.0769	92.25	107.111	99	78.8167	178.843	66.2864
mmu-novel-Pol3-135	chr11	115343205	115343377	391	-	172	391	242	149	-1069.41	-599.322	25.7447	7.99512	66.9852	19.4889	GAGCTGGAGAGATGGCTCAGTGGGTAAGAGCAGTGGCTGCTCTTGCAGAGATCCTGAGTTCAATTCCCATCATCCACTTGGTGGCTCATAACCATCTATAACTGTAGTCCCATGGGATCCAGTGCCCTCCTCTGGTGTGCAAATGTATGTCATATAAATAAATAAATCTTTT	0	..((((((((((((((((((.((((((((((((...)))))))))).....)))))))........((((((......)))))).......))))))...((((..((((....)))).))))......)))))))((((....))))........................	[[[][]][]][]	-46.1	0	B2_Mm2-B2	repeatMask-B2	40	90	98	65	90	30	16	72	40	65	47	63
mmu-novel-Pol3-136	chr1	191971890	191972166	391	-	276	391	89	302	-339.006	-1302.96	6.1645	23.2308	9.67524	85.9322	GGGGCTGGTGAGATGGCTCAGTGGGTAAGAGCACCCGACTGCTCTTCCGAAGGTCCAGAGTTCAAATCCCAGCAACCACATGGTGGCTCACAACCATCCGTAACAAGATCTGACTCCCTCTTCTGGTGTGTCTGAAGACAGCTACAGTGTACTTACATATAATAATAAATAAATAAATCTTTAAAAAAAAAACTTAAAATGATGGTCTGGCAAATGATCATTAAATGCTAAGTCTGTACCAACCTATGGTATGGGTGTAACTGCCACCTCCGTTTT	0	((.(((((.((..((((((..(.((.(((((((......))))))))).).......))).)))..)))))))..))....((((((..(((.(((((((((......((.(((.(((......)).).))).)).......(((((...((((((((...........((((......))))................((((((((........)))))))).))).))))))))))......))))).)))).)))....))))))........	[][[][[][]]]	-67.1	0.0980044	B2_Mm1t-B2	repeatMask-B2	207.667	216.686	244.167	63.9053	42.9755	57.4922	27.6111	36.3111	37.3643	12.4152	15.9007	16.7444
mmu-novel-Pol3-137	chr9	112746473	112746796	384	+	323	384	235	149	-1255.75	-740.055	51.5854	13.8605	27.1654	31.8546	AGGGCTGGTGAGATGGCTCAGTGGGTAAGAGCACCCGACTGTTCTTCCAAAGGTCCAGAGTTCAAATCCCAGCAACCACATGGTGGCTCACAACCATCCGTAACAAGATCTGATGCCCTCTTCTGGAGTGTCTGAAGACAGCTACAGTGTACTTACATATAATAAATAAATAAATCTTTAAAAAAAAAAAAAGAAAAGAAAAAAAAAGGTGTTCCTTTAATTGGGTGTTGGGGATTGAAGAGTACTCACTGTTCTTGCAGAGGACCTGAGTTCAGTTCCTAGAACCCACTTGATGGCTCCTAACTGTGGGTAACTCCAGTTTT	0	.(((((..((.((.((..((((((((......)))).))))..))))))..))))).(((((...(((((((...((((...)))).......(((((.((((......(((..((..(((((.(((...))))))))..))..))).....))))..................(((((..........)))))..........(((((....)))))...(((((.(((((((((((.....(((((..((((((...)))))).)))))))))))))))).)))))...))))).......))).))))))))).......	[][[][[][][][]]]	-84.3	0.0830001	B2_Mm1t-B2	repeatMask-B2	100.675	102.627	110.866	11.3846	8.48784	43.0996	18.0012	31.156	7.05494	45.8925	14.162	5.50501
mmu-novel-Pol3-138	chr9	57098553	57098734	384	-	181	384	218	166	-1946.26	-1350.57	48.4444	14.6471	14.6305	11.6017	AGGGGCTGGTGAGATGGCTCAGTGGGTAAGAGCACCCGACTGCTCTTCCAAAGGTCCCGAGTTCAAATCCCAGCAACCACATGGTGGCTCACAACCATCCGTAACGAGATCTGACGCCACCTTCTGGAGTGTCTGAAGACAGCAACAGTGTACTTACATATAATAAATAAATAAATATTTT	0	.((.(((((.((..((((((...(((.(((((((......)))))))((...)).)))))).)))..)))))))..))....(((((((((.....(((((...)).))).))).))))))..(((..(((((....)))).)..))).................................	[[][]][][]	-44.8	-0.0190338	B2_Mm1a-B2	repeatMask-B2	52	52.3111	53	49.1429	49.2	60.3333	55.1111	36.25	65.3968	51.1825	52.2222	38.1111
mmu-novel-Pol3-139	chr3	51344393	51344687	383	+	294	383	193	190	-748.095	-732.178	17.8905	12.4231	41.5815	37.1076	GGGGGCTGGCGAGATAGCTCAGTGGTTAAGAGCACCGACTGCTCTTCTGAAGGTCCCGAGTTCAAATCCCAGCAACCACATGGCTCACAACCATCCCTAACGAAATCTGATGCCCTCTTCTGGAGTGTCTGAAGACAGCTACAGTGTACTTACATATAATAAATAAATAAATCTTTAAAAAAAAAAAAAAAAGACTCCAGGGTCAGGGGGAAAGGTCATCTGATGAAGCTAGAAATCCTAGCAGCAAGCTAAAGATCATGTAATAGATATCTGTGTTATAATTGCATTGCTTTT	0	((..(((((.((...(((((.(.((..(((((((.....)))))))........))))))))....)))))))..))..((((.......))))..........(((.(((((((((((((((((((((....))))......((((....))))................(((((.............))))))))))))...))))))......)))).)))...(((((.....)))))(((((((....(((..(((((((........)))))))))))).)))))...	[][][[][][]][][]	-67	0.136933	B2_Mm1a-B2	repeatMask-B2	148.45	220.333	178.125	100.333	73	65.8	86	68.35	85.6111	48.25	74	67
mmu-novel-Pol3-140	chr11	59142672	59142845	381	+	173	381	233	148	-958.41	-512.879	32.1823	8.82807	52.9094	32.7225	GGGGATGGAGAGATGGCTCAGTGGTTAAGAGCACTGACTGCTCTTCCAGAGGTCCTGAGTTCAATTCCCAGCATCCACATGGTGGCTCCCAACCATCTGTAAAGGAATCTAATGCCCTCTTCTGGTGTGTCTGAAGAAAGCTACAGTGCACTCATATAAATAAAATATCTTTT	0	((((((((((((.(((.((((((........))))))))))))))(((((((......(((..(((((.......((.(((((((...)).))))).))....)))))..))).....))))))).(((((((.((....)).))).))))..............))))))).	[[][][]]	-43.7	-0.597818	B2_Mm2-B2	repeatMask-B2	31.3333	17.1111	28.3103	23	73.254	35.4098	29	73.2788	60.1111	103.417	138.708	94.3032
mmu-novel-Pol3-141	chr1	161048156	161048489	374	-	333	374	167	207	-1049	-1223.01	45.5455	16.2202	10.7834	31.272	GGGCTGGTGAGATGGCTCAGTGGGTAAGAGCACCCGACTGCTCTTCCAAAGGTCCAGAGTTCAAATCCCAGCAACCACATGGTGGCTCACAACCATCCCTTATGAGATCTGACTCCCTCTTCTGGAGTGTCTGAAGACAGCTACAGTGTACTTACATATAATCAATAAATAAATCTTTAAAAAAAAAAAAAAAGACAGGGTTTCTCTGTGTACCCCTGGCTGTCCTGGAACTCACTCTATAGACCAGGCTGGACTTGAACTCCCTGCCTCTGCCTCCCAAGTGCTGGGATTAACGTTGTGTGCCGCCACCACCCAGCTCTGTCTGAACCTTTT	0	(((.(((((.(.((((.((...((.(((((((......)))))))))..((((...((((((((.(((.(((..((((...))))((((.............)))).((.(((.(((......)).).))).)).((((((((..(.((((......................(((((............)))))(((((...))))).)))))..))))))))((((...((........)))))))))))).))))))))...)))).....(((((.....))))).........)).)))))))))))))...................	[[][[][][][[][]][]][]]	-94.1	0.0464444	B2_Mm1a-B2	repeatMask-B2	167.5	95.3333	157.843	60.3333	73.8333	46.6667	33	68.1429	51.1429	66.0159	81.9762	49.1667
mmu-novel-Pol3-142	chr12	83482888	83483136	371	-	248	371	266	105	-1761.88	-532.375	72.5455	5.57971	23.8381	29.4645	GGGGCTGGCGAGATGGCTCAGTGGTTAAGAGTGCCGACTGTTCTTCCGAAGGTCCTGAGTTCAAATCCCAGCAAACACATGGTGGCTCACAGCCATCCCTAAAATCAGTGTTAAAACAGGGATGTGGGGGACAGGGGAGTTAAAAAGCACTGGCGATTCTTCTGGAGGACCCTAGTTTGGTTCCCAGCACCCACATAGAGCATCTCACAACTACCCCTATTAGCTCGAGGGATTTGACATCCCTTTTT	0	((((.(((.((((((.(((.((((..((((((((((..(((((((((....(((((....(((.(((((....(((((..(((((((...)))))))..........)))))......))))).))))))))..)))))......)))).)))).))))))((((.(((((.......)))))))))...))))...)))))))))....))))))).........(((((((.....)))))))...	[[][]][]	-81.4	0.0897751	B2_Mm1t-B2	repeatMask-B2	56.5	36	71	88	122	82	67	69	55	63	10	91
mmu-novel-Pol3-143	chr19	38398399	38398583	371	-	184	371	262	109	-1207.5	-388.086	47.383	12.2892	11.1368	31.7561	GGGCTGGAGAGGTGGCTCAGAGGTTAAGAGCACTGACTGCTCTTCCGGAGGTCCTGAGTTCAATTCCCAGCAACCACACAGTGACTCACAACCACCTGTAATGGGATCCAATGCCCTCTTCCAGTGTGTCTGATAACAGCTACAGTGGACTCATATAAAATAAATAAATAATAAAAAATGTTTT	0	..(((((.(((.((((((((.(.(((((((((.....)))))))....)).).))))).))).))))))))......((((((.........)).))))...(((........)))...((((.((((.(((....))).)))).))))...................................	[][][][]	-44.7	-0.0160092	B2_Mm2-B2	repeatMask-B2	17	45	48.5	57.2667	40	33.5	41	49	48	81.1111	118.091	54.5
mmu-novel-Pol3-144	chr5	76045184	76045362	369	-	178	369	195	174	-887.078	-777.061	16.5371	14.6593	14.5379	21.8068	GGGCTGGTGAGATGGCTCAGCGGTTAAGAGTGCCGACTGCTCTTCCAAAGGTTCTGAGTTCAAATCCCAGCAACTACATGGTGGCTCACAACCATCTGTAACGAAATCTGATGCCCTCTTCTGGAGTGTCTGAAGACAGCTACAGTGTACTTAAATATAATAAATAAATAAATATTTT	0	..(((((.((..((((((((.(.((((((((.......))))))....)).).))))).)))..)))))))...(((((.((((((.(((......))).......((.(((((((......)).))))).))....)))))).))))).............................	[][[][]]	-41.5	-0.185417	B2_Mm1a-B2	repeatMask-B2	126.1	160.667	130.225	66.0667	108.091	63.0909	35.75	65.125	18	17	19	40.5909
mmu-novel-Pol3-145	chr2	60108827	60109072	368	+	245	368	194	174	-1839.19	-1653.5	35.4261	21.3061	23.5289	32.5059	GTGGGCTGGAGAGATGGCTTAGTGGTTAGGAACACTGATTGTTCTTCCAGAGGTCCTGAGTTCAATTCCCAGCAACCACATGGTGGCTCACAACCATCTTGTAAAGTGATCAGATGCACTCTTCTGGTATGTCTAAAGACAGCTACAATGTACTTATATACATAAAATAAATATTAAAAAAAAAAAAAGAGTTCCTAACTGTAGAAAGCCAAGCACAGGCCCAGTCATTAGCATGTCCCTGTTTT	0	.((((((.......((((((..(((((((((((.((((((......(.((((((..((((........(((.((......)).)))))))..))).))).)......))))))...........((((.((((....))))))))..(((((......)))))...........................))))))))))..)..))))))......))))))......((((......))))..	[[][][]][]	-56	0.0663781	B2_Mm2-B2	repeatMask-B2	17	21	48	82	24	33	52	56	38	84.5	124	79
mmu-novel-Pol3-146	chr7	13015932	13016109	367	-	177	367	104	263	-462.102	-1193.48	11.2667	10.7347	14.5848	63.9319	GGGCTGGTGAGATGGCTCAGTGGGTAAGAGCACCCGACTGCTCTTCCAAAGGTTAGGAGTTCAAATCCCAGCAACCACATGGTGGCTCACAACCATCCCTAACGAGGTCTGACTCCCTCTTCTGGAGTGTCTGAGGACAGCTACAGTGTACTTACATATAATAAATAAATAAATTTT	0	..(((((.((..((((((....((.(((((((......))))))))).........))).)))..)))))))....((((.(((((((.((..(((.((....((((........))))....)).)))..))..))..))))).))))............................	[][]	-44.1	0	B2_Mm1a-B2	repeatMask-B2	39.0957	40.2406	33.237	23.1929	37.6909	31.0494	19.1052	40.5061	32.1961	26.5041	51.6994	32.45
mmu-novel-Pol3-147	chr3	88575189	88575495	366	-	306	366	190	176	-920.378	-807.74	42.9032	18.0935	34.6134	27.1478	GTGGCTGGTGAGATGGCTCAGTGGGTAAGAACACTTGACTGCTCTTCCGAAGGTCTGGAGTTCAAATCCCAGCAACCACATGGTGGCTCACAACCATCTGTAACAAGATCTGATGCCCTCTTCTGGAGTTTCTGAAGACAGCTACAGTGTACTTACATATAATAAATTAAAAAAATCTTTAAAAAAAAAAAAAGCTGATCAGGCTGTAGCTGGGCAGGAAGAGAGGGGAGACAGGACTTTAGATCCCGATCACGGGGTCTCAGAACAGGATTGTCCTCACGAGTCACCACACCTGCTCTGGATTTT	0	..(((.((((...(((.....((((...((((.((.((((..((....)).)))).)).))))....))))....)))..(((((((((((((((.((((....(((.((((.(.(((((((......((((((....((((((((((.(..(((...........(((((......))))).............)))..).))))))))))..))))))))))))).)..)))).))).((((((((....))))))))))))...)).))))......))))))))))))).))).........	[[][[][]]]	-91.7	0	B2_Mm1a-B2	repeatMask-B2	68.6176	57.8833	92.5333	59.5	79.55	62	26.5	33.0526	55.6176	71	54.0588	36
mmu-novel-Pol3-148	chr10	110247913	110248091	364	+	178	364	171	193	-1192.46	-1372.93	12.6667	13.8351	13.3646	16.3572	AGCTGGAGAGATGGCTCAGTGGTTAAGAGCACTGACTGCTCTTCCAGAGGTCCTGAGTTCAATTCCCAGCAACCACAAGGTGAGTCACAGCCATTTGGAATGGGATCTGATGCCTTCTTCTGGTGTGTGTGAAAAGAGCTACAGTGTACTCACTACAAAAAACAAATAAATATATTTT	0	..((((((((.(((.((((((........)))))))))))).)))))((..(((((((((..(((.((...((((.((((...((((...(((((...)))))....))))....)))).))))...)).)))..))))).))).)..))............................	[][]	-48.7	-0.0278392	B2_Mm2-B2	repeatMask-B2	164.26	270.556	120.729	37.2714	41.125	42.5	46	57.7698	15.5	37.1222	13	36.6125
mmu-novel-Pol3-149	chr4	109022382	109022575	364	-	193	364	220	144	-2206.13	-1309.17	93.0769	9.29032	7.67626	4.9063	GGGCTGGAGAGATGGCTCAGTGGTTAAGAGCACTGACTGCTCTTCCAGAGATCCTGAGTTCAATTCCCAGCAGCCACATAGTGGCTCACAACCAACTGTAATGGAACTCAATTCTGGTCTGTCTGAAGACAGCTACAGTGTACTCATATAAATTAATACATAAGTAATCATATAAATTAATAAGTAAATTTTT	0	..(((((.(((.((((((((.(((((((((((.....))))))).....))))))))).))).))))))))((((((...))))))........((((((.(((((.....)))))..(((((....))))).)))))).......(((..((((((..(((........)))..))))))..))).......	[][][[][]][]	-48.2	0	B2_Mm2-B2	repeatMask-B2	36	54.5	94	37	47	24.6429	29.7	57	47	68.95	81.5	52.5
mmu-novel-Pol3-150	chr3	105057525	105057961	358	-	436	358	215	143	-1268.1	-728.87	11.5326	13.471	22.7484	24.3436	GTGGGCTGGTGAGATGGCTCAGTGGGTAAGAGCACCCGACTGCTCTTCCAAAGGTCCGGAGTTCAAATCCCAGCAACCACATGGTGGCTCACAACCATCCATAACAAGATCTGATGCCCTCTTCTGGAGTGTCTGAAGACAGCTACAGTGTACTTACATATAATAAATAAATAAATAAATCTTTAAAAAAAAAATTATTTATGCTTATTCATGTATTTGTGTGTGTGCTTGCATTGCCATGACCTGAGTGTAGAAGTTAAATAATGGGCTAGAGAGATGGGTCAGTGGTTGAGAGCAGTGGCTGCTCTTCCAGAGGTCCCAGGTTCAATTCCCAGCAACCACATGGTAGCTCACAACTGTGTAACTCCAGTTCTAGGGGATCTGATGCCCTCACATATA…	0	(((((((((.((..((((((....((.(((((((......))))))))).........))).)))..)))))))..))))(((((((.......))).))))......(((.(((.((((...((((((((((....))))....(((((((..((((((((.(((((((((((((((((..((........))..))))))..)))))....))))))))))))))..)))))))((((....(((.(.....).)))....))))..........((((((..(((..((((((((...)))))))))))..)).))))((.......)).(((.(((....))).)))(((....)))...))))))....)))).))).))).........(((.…	[][][[][][][][][][]][]	-122.4	0.0592785	B2_Mm1a-B2	repeatMask-B2	206.788	327.375	200.298	46.056	90.5091	104.704	75.8671	101.525	102.849	58.7275	30.0175	98.9689
mmu-novel-Pol3-151	chr9	57907894	57908066	358	+	172	358	233	125	-1351.32	-615.24	58.25	7.65306	44.4065	33.0514	GGGGCTGGAGAGATGGCTCAGCGGTTAAGAGCCACTGACTGTACTTCTAAAGGTCCTGAGTTCAATTCCCAGCAACCACATGGTAGCTCACAACTATCTGTAATGAGATCTGATGTTCTCTTCTGGTGTGTCTGAAGAGAGTGACAGTGTACTCATATACATAAATAATTTT	0	((.(((((.(((.((((((((((((((........)))))).((((....)))).))))).))).))))))))..))....(((((.......)))))((((((((((((((...((((((((.(......).))))))))...))).)).))))).))))...........	[[][]][][]	-44.9	-1.00767	B2_Mm2-B2	repeatMask-B2	72.5	66.5	73	42	37	45.5	9	34.5	24	28	18.5	36
mmu-novel-Pol3-152	chrX	94173090	94173391	356	-	301	356	173	183	-933.029	-1002.31	29.9685	15.7759	22.1998	20.518	GGGCTGGTGATATGGCTCAGTGGTTAAGAGTGCTGACTGCTCTTCCAAAGGTCCCGAGTTCAAATCCCAGCAACCACATGGTGGCTCATGACCATCTGTAATGAAATCTGATGCCCTCTTCTGGAGTATCTGAGGACAGCTACAGTGTACTTACATATAATAAATAAATAAATCTTTAAAAAAAAAGTAGTTAAGGTTATTGCAGAGGGCCTGGGTTTAATTCTCATCACCCGCATAGTAGCTTACAACCATCTGTAGATCCAGTTCTAGAGAATCCTCTAGTGAGAATTCTGGAAATTTT	0	..(((((.(((.((((((.((((..((((((.......)))))))))......).))).))).))))))))....(((.((((((....).))))))))..((...((.(((((((......)).))))).))...)).(((((((((....)))..................((((......))))..(((.(((((((((....(((..((((.......))))...)))...)))))))))..)))...)))))).(((((..((((((....))))))........)))))......	[][][][[][][]][]	-69.4	0.0676418	B2_Mm1a-B2	repeatMask-B2	60.0667	93.25	91	59	58	33	68	110.134	48.2	97.0625	61	34.0769
mmu-novel-Pol3-153	chr6	122699776	122699963	351	-	187	351	222	129	-1021.77	-483.602	66	8.69663	26.0269	48.9436	AGGGGCTGGAGAGATGGCTCAATGGTTAAGAGCACTGACTGCTCTTCTAGAGGTCCTGGGTTCAATTCTCAACAAACTACAAGGTGGCTCACAGCCATATGTAATGGGGTCCGATGCCCTCTTCTGGTATGAAGGTGTACATGCAGATAAAGTGCTCATATACATAAAAATCTATAAATGCATTTTT	0	..((((((......)))))).(((..((.(((((((..(((((((((((((((....((((((...(((((......((((..((((((...)))))).)))).)))))...)).)))).))))))....))))).......))))....))))))).))..)))......................	[][]	-48	0	B2_Mm2-B2	repeatMask-B2	26	28	35	84.1538	40.0769	31	37	57.0769	45	72.0769	58.0769	35
mmu-novel-Pol3-154	chr5	121215776	121215997	348	-	221	348	253	95	-1612.16	-547.583	26.4121	16.697	22.2689	44.765	AGGGCTGGTGAGATGGCTCAGTGGGTAAGAGCACCTGACTGCTCTTCCGAAGGTCTGAAGTTCAAATCCCAGCAACCACATGGTGGCTCACAACCATCTGTAACAAGATCTGATGCCCTCTTCTGGAGTGTCTGAAGACAGCTACAGTGTACTTACATATAATAAATAAATAAATCTTAAAAAAAAAAAAAATAAGGGATCCAGTAGGCCAGGTTCATTTT	0	...(((((.((..(((((((((.((.(((((((......))))))))).)....))).)).)))..)))))))....(((.(((((.......)))))))).....((((((..(((.....(((((.((((....))))......((((....))))................(((((.............)))))..)))))..)))))))))......	[][][[][][]]	-50.4	0.0591161	B2_Mm1a-B2	repeatMask-B2	15.5983	44.4769	52.1111	5.34028	33.9517	43.6892	44.8435	48.995	60.2983	40.6192	85.4452	29.4091
mmu-novel-Pol3-155	chrX	135738958	135739371	348	+	413	348	158	190	-695.677	-788.301	16.4739	12.3266	35.8557	28.3421	ATGGGGCTGGTGAGATGGCTCAGTGGGTAAGAGCACCCGACTGCTCTTCCGAAGGTCCAGAGTTCAAATCCCAGCAACCACATGGTGGCTCACAATCTTCTGTAAGGAGTGTCTGAAGACAGCAACAGTGTATTTACATATAATAAATAAATCTTAAAAAAAAAAAGAGTGAGTTCCAGGTCAGCCAGGGCTATACAGAGAAACCCTGTCTCAAAAACCAAAAAAAAAAAAAAAAAAAAAAGAAGAAGAAGCTTCCTCCCTTGCACCCATGACTTTGTTAACTATGGAGTACTGACCAGTATTCCAGTACTTGGCATGGCTTCCCTCCTGGGAAATTAGTTTCAAATACAATTAAAGCAGTTCACTTTCCAAGTAGCTGTCATTCTGATATTGCAACAC…	0	((((((((((.((..((((((..(.((.(((((((......))))))))).).......))).)))..))))))).(((...(((.(((((((...(((((...)))))((((....)))).........((((((.......))))))..((((.........)))))))))))))))))..((.((((.......((((.......)))).............................((((......))))..)))).)).)))))..((.((((((...(((((((((....)))))))))....)))))).)).(((((....))))).(((((....((((((......((((((.((((...)))))))))).....)).)))).....))…	[[][[][][][]][[][]]][][][]	-94.2	0.0374087	B2_Mm1a-B2	repeatMask-B2	183.5	182.5	154.6	93.2	123.25	96	130	148	89.0833	87.25	106	64
mmu-novel-Pol3-156	chr10	66996813	66996986	346	-	173	346	254	92	-1152.84	-300.523	48.4909	6.8549	23.1068	27.7142	GGGCTGGAGAGATGGCTCAGTGGTTAAGAGCACTGACTGTTCTGCCAAAGGTCCTGAGTTCAAATCCCAGCAACCACATGATGGCTCACAACCATTTGTAATGGGATCTGATGCCCTCTTCTGGTGTGTCTGATACAAAAAATAAATATATCTCATATATATATATATATTTT	0	..(((((.((..((((((((((((..((((((.....))))))))))......))))).)))..)))))))..(((...((.((((((...(((((...)))))....))).))).))...)))(((((...))))).((((((.((((((.........)))))).))))))	[][][][]	-45.8	0	B2_Mm2-B2	repeatMask-B2	29	72	55	50.5	60.5	50	23.6667	60.5	18	69	81	47.5
mmu-novel-Pol3-157	chr10	80346898	80347199	345	-	301	345	282	63	-1930.94	-358.666	28.6585	10.6693	4.24473	10.7946	GGGGCTGGTGAGATGGCTCAGTGGGTAAGAGCACCCGACTGCTCTTCCAAAGGTCCTGAGTTCAAATCCCAGCAACCACATGGTGGCTCACAACCATCCGTAATGGGATCTGACTCCCTCTTCTGGAGTGTCTGAAGACAGCTACAGTGTACTTACATATAATAAATAAATAAAAATCTTTAAAAAAAAACAAAAACAAAATAAAAGAACACATTGTCTATAGGAAGAACTGATTAAGGTGGGTGTGTGGCAGTCCAGGACTAGCAACTTTGTCCCAGGAGGCTAAGGGAGGAGGATTTTT	0	...(((((.((..((((((((((((..((((((......))))))))))......))))).)))..)))))))..(((.(((((((.......))).))))..)))(((((..((((((.(((((((.((((...(.(((.((((.((((.(((..................................................))).))))........(((......)))......)))).))).))))).))))))).((((..(((......)))..))))))))))..)))))...	[][][[[][]][]]	-82.15	0.064932	B2_Mm1a-B2	repeatMask-B2	27.2321	41.0736	52.4979	37.6696	53.5429	49.0238	50.2196	66.0603	78.897	66.7585	93.9992	46.2409
mmu-novel-Pol3-158	chr11	4616617	4616800	345	-	183	345	200	145	-752.676	-503.175	11.8467	8.08197	26.1914	32.4439	GGGGCTGGTAAGATGGCTCAATGGGTAAGAGCACTCACTGCTCTTCCGAAGGTCCTGAGTTCAAATCCCAGCAACCACATGGTGACTCACAACCATCCATAGTGAGATATGACACTCTCTTCTGGTGTGTCTAAAAACAACTATAGTCTACTTACATGTAGTAAGTAATAAATAAAATATTTT	0	((.(((((......((((((.(.((.(((((((.....))))))))).)......))))))......)))))..))..(((((........)))))..(((((.......(((((((......)).)))))........)))))....(((((((.....)))))))................	[][][][]	-45.2	0	B2_Mm1t-B2	repeatMask-B2	65	57.3333	116	110	72	77	48	55	65	41	83	77.3333
mmu-novel-Pol3-159	chr4	98887484	98887655	345	+	171	345	221	124	-1050.99	-478.321	44.2	12.3351	32.4671	18.0878	AGCCGGGCGTTGTGGCACACGCCCTTAATCCCAGCACTCGGGAAGCAGAGGCAGGCGGATTTCTGAGTTCGAGGCCAGCCTGGTCTACAAAGTGAGTTCCAGGACAGCCAGGGCTATACAGAGAAACCCTGTCTCAAAAAACCAAAACCAAAACAACAACAACAAAATTTT	0	....((((((........))))))....((((.......))))....((((((((.(..(((((((((((..(((...(((((.((........))..)))))...))).)))))...))))))..)))))))))....................................	[][][]	-53.4	0.126835	B1_Mm-Alu	repeatMask-Alu	32.5	15.3333	28.0769	45.0714	31.2857	42.0556	43	75.7262	57.5	66.1	62.0909	28
mmu-novel-Pol3-160	chr14	30884439	30884627	344	+	188	344	213	131	-1456.66	-806.584	97.3714	16.0408	10.1296	18.0989	GGCCTGGAGAGATGGCTCAGAGGTTAAGAGCACTGACCGTTCTTCCAGAGGTCCTGAGTTCAATTCCCAGCGACCACATTGTGGCTCACAACCATCTGTAATGGGATCTGATACCCTCTTCTGGTGTGTCTGAAGTCAGCTACAGTGTACTCATCATATATATCAAATAAATAAATAAGTAAAATTTT	0	...((((((.(((((.((((..(((...))).))))))))).)))))).(((((((.(.......).))).))))(((((((((((.((..((((.....))))..((.(((((((......)).))))).)).)).)))))))))))........................................	[][][[][]]	-51.6	0	B2_Mm2-B2	repeatMask-B2	18	19.125	40	38.5	28	38.1176	22.0588	50.5	48	70.3333	53	29
mmu-novel-Pol3-161	chr7	34689936	34690105	344	+	169	344	198	146	-925.839	-585.781	47.3478	13.0569	38.9827	35.7521	GGGCTGGAGAGATGGCTCAGCGGTTAAGAGCACTGTCTTCTCTTCCGGAGGTCCTGAGTTCAAATCTCAGCAACCACATGGTGGCTTACAATCATCTGTAATGGAACCCAATGCACTCTTCTAGTGTGTGTCTCAAGACGGCTGCAGTGTACTCACATAAATAAATTTT	0	((((((((((((.(((...((........))...))).)))))))....)))))(((((.((...((((((..((((...)))).(((((......)))))(((...)))(((((((.....)))))))(((....))).)))).)))).)))))..............	[][[][][][][]]	-43.3	0.0539239	B2_Mm2-B2	repeatMask-B2	45	54	47	24	57	31	27	42	38	20	31	23
mmu-novel-Pol3-162	chr8	83628641	83628917	342	+	276	342	254	88	-1182.52	-284.52	33.9745	10.12	26.2283	44.9961	GGGCTGGCAAGGTGGCTCAGTGGGTAAGAGCACTGACTGCTCTTCTGAAGGTCCTGAGTTCAAATCCCAGCAACCACATGGTGGCTCACAACCACCCGTAATGAGATCTGACACCCTCTTCTGTTGTGTCTGAAGACAGCTACAGTGTATTTATGTATGATAAATAAGTCTTTTAAAAAACAGAATTTAATAAACACTGCTCATAGATAACTCAATATTAATGGTTTCAATTCTCCAAGGAAAGACAGACTAACAGAGTGGGTTGGATCCATTTTT	0	..(((((......((((((((.((.(((((((.....))))))))).).....)))))))......)))))........(((((.......)))))...((((.((((((((.((...((((((((.(((((..........((((((((((((.....)))))))..(((.((....)).)))..........))))).((((.((((......)))).))))......((((....))))...))))))))))))).))))))))))))))...	[][][[[][]][][]]	-70.1	0.0434931	B2_Mm1t-B2	repeatMask-B2	13	1	4	67	116.867	70	83	81.8929	59	162	166.694	145.25
mmu-novel-Pol3-163	chr5	149138038	149138259	340	-	221	340	221	119	-1198.74	-579.781	26.201	16.2043	10.7328	29.4747	AGCTGGAGAGATGGCTCAGTGGTTAAGAGCACTGACTGCTCTTCTGAAGGTCCTGAGTTCAAATCCCAGCAACCACATGGTGGCTTACAACCATCCATAATGAGATCTGACGCCCTCTTCTGGTGTAACTGATGCTATAGTGTACTTACATATAATAATAAATAAGTCTTTAAAATTATATTAAAAACAACCGAACTTAGTTTCCACAGCTAAAATATTTT	0	((((((((((.(((.((((((........)))))))))))))).....((..((((((((.......(((.(((....))).)))..........(((.(((..(((..(((((.......)))))....)))..))).))).......(((((((..((((......))))..)))))))...........))))))))...)).)))))..........	[[][[][][]]]	-45.5	0.0411163	B2_Mm1t-B2	repeatMask-B2	13	49.5611	36.2	77.0929	57.0714	54.2	59.0159	67.6083	45.4333	94.5753	84.3128	104.808
mmu-novel-Pol3-164	chr8	22388433	22388601	337	+	168	337	226	111	-1247.37	-514.038	51.7917	5.93583	31.6643	22.3409	AGGCTGGAGAGATGGCTCAGCGGTTAAGAACAGTGACTGCTCTTCCAGAGGTCCTGAGTTCAATTCCCAGCAACCACATGGTGCCTCACACCATCTGTAATGGGATCTGATGCCCTCTTCTGGTGTGGCTGAAGATAGCAATGGTGTACTTGTATAAATAATAATTTT	0	..(((((.(((.((((((((((((((.......))))))((((...))))...))))).))).))))))))....(((.((((((((((((((........(((........))).....)))))))((((....))))...)).))))))))...............	[[][]][[][]]	-44	0.187632	B2_Mm2-B2	repeatMask-B2	62.0714	28	56	44	64	63	11	63	30	64	65	20
mmu-novel-Pol3-165	chr10	79839235	79839473	336	+	238	336	178	158	-693.757	-631.219	17.6587	14.2275	52.4941	39.4708	GGGCTGGCGAGATGGCTCAGTGGTTAAGAGCGCCAACTGCTCATCTGAAGGTCCTGAGTTCAAATCCCAGCAACCATATGGTGGCTCACAACCATCCGTAACAAAATCTGATGCCCTCTTCTGGAGTATCTGAGGACAGCTGTACTTACATATAATAAATAAATAAATCTAAAAAGAAGAATAAGAGGAGGAAGAGGAAGAGGAGGAGGAGGAGGAGGAGGAGGAGAAATAAAATTTT	0	..(((((.((..((((((((.(((((.(((((.....)))))...)))...))))))).)))..)))))))..((((...))))(((.(..((.(((.........(((..(..((((((((.(((((((((....)))..))))))....................(((....)))............))))))))..).))).........)))))..)..)))............	[][][[][]]	-53	0.159393	B2_Mm1a-B2	repeatMask-B2	43	68	126	41	67	87	34	100	48	51	98	77
mmu-novel-Pol3-166	chr18	35926149	35926335	335	-	186	335	221	114	-1096.65	-478.178	37.6705	12.1125	18.6111	22.5205	GGGGAAGCTGGTGAGATGGCACAGTGGTTAAGAGCACCGACTGCTCTTCCAAAGGTCTTGAGTTCAAATCCCAGCAACCACATGGTGGCTCACAACCATCTATAACGAAATCTGATGCTCTCTTCTGGAGTGTCTGAAGACAGCTACAGGGTACTTACATCAAATAAATAAATAAATAAATATTTT	0	..((..(((((((((..(((....(((..(((((((.....))))))))))...))).....))))....)))))..))..(((((........)))))...........((((..(((.(((((.(((...)))))))).)))..))))....................................	[][][]	-41.5	-0.186343	B2_Mm1a-B2	repeatMask-B2	44	25	49	46.6667	46	48.0769	46	74	35.9167	45	57	29
mmu-novel-Pol3-167	chr2	27490243	27490475	334	+	232	334	224	110	-1127.9	-479.422	24.192	16.1238	40.8639	5.30627	GTGGGCTGGTGAGATGGCTCAGTGGTTAAGAGCACTGACTGCTCTTCCGAAGGTCCTGAGTTCAAATCCCAGCAACCACATGGTGACTCACAACCATCTGTAATGAGATCTGACGCCCTGTTCTGGTGTAACTGAAGACAGCTACAGTGTACTAATGAGTAATAAGAGAGAGAGAGAGAGAGACACCTCTACAATTCACTTGCAAAGAAAGAAAAGGAAACAGAAAGATTTT	0	(((((((((.((..(((((((((((..(((((((.....))))))))))......))))).)))..)))))))..))))(((((........))))).......(((((((..(..(((.(((((.((((.(((....))).)))).).((((....)))).((((.(((....((((........))))....))).)))).......)))).))).....)..)))))))	[][][[][][]]	-57.2	0.0879039	B2_Mm1t-B2	repeatMask-B2	55	36	27	58.3111	60.1765	43.6667	120.896	73.6	113.375	113.708	143.392	97.8629
mmu-novel-Pol3-168	chr2	91419159	91419419	334	-	260	334	247	87	-1828.99	-588.404	40.1626	12.4286	19.7213	11.502	GGGCTGGTGAGATGGCTCAGTGGGTAAGAGCACCCGACTGCTCTTCCGAAGGTCCGAAGTTCAAATCCCAGCAACCACATGGTGGCTTACAACCATCTGTAATGAGATCTGATGCCCTCTTCTGGTGCGTCTGAAGACACCTACAGTGTACTTACATATAATAAATAAATAAATAAATCTTAAAAAAAAAAAAAAAGAAAGGTCATATTTCATTGTAAGGGACACACTGCGTGTTTGAAAGGGAACATGATTACCATTTT	0	........(((((((..(((((((.(((((((......)))))))))....((((............(((.((......)).)))(((((((.....((.((((.((((((((((((......)).)))))(((((((((.....)))).))).)).....................((((.............)))).))))).)))).))))))))))))).)))))(((((((......)))))))....)))))))	[[[][[][[][][]]]][]]	-59.6	0.0794072	B2_Mm1t-B2	repeatMask-B2	44.6165	70.5096	149.429	88.0311	75.6576	67.5012	21.3217	64.4921	22.0538	44.1538	67.1369	18.5
mmu-novel-Pol3-169	chr15	102049676	102049871	333	-	195	333	175	158	-885.311	-790.283	25.2119	25.6216	13.7204	25.1924	GGGGGCTGGAGAGATGGCTCAGTGGTTAAGAGCACTGGCTGCTCTTCCTGAGGTCCTGAGTTCAATTCCCAGCAACCACATGGTGGCTCTGTAATGGGATCTGATGCCCTCTTCTGGTGTGTCTGGAGACAGCTACAGTGTACTCATATACATAAAATAAGTGCATCTTTAAAAAGTTATATGTAAGTGTATTTT	0	((..(((((.(((.((((((((.(.(((((((((.....)))))))....)).).))))).))).))))))))..))((((.((((((........(..((((((((((......)).))))).)))..))))))).))))...(((.((((((.((((((.....)))......))).)))))).)))......	[][][]	-55.1	0	B2_Mm2-B2	repeatMask-B2	62	35	52.3333	44	51.125	20.4	59.8333	63	83	23	48.1111	18
mmu-novel-Pol3-170	chr11	116426562	116426740	332	+	178	332	273	59	-1213.53	-208.575	44.0323	7.90179	33.7735	82.0214	GGGCTGGAGAGATGGCTCAGCGGTTAAGAGCGCCGACTGCTCTTCCAAAGGTCATGAGTTCAAATCCCAGCAACCACATGGTGGCTCATAACCATCTGTAATGAAATCTGATGCCCTCTTCTGGTGTGTCTGAAGACAGCTACAGTGTACTTACATATAATACATAAATAAATATTTT	0	..(((((.((..(((((((((....(((((((.....)))))))......))..)))).)))..)))))))......(((((........)))))(((((.((...((.(((((((......)).))))).))...))..))))).................................	[][][]	-42	0.0973428	B2_Mm2-B2	repeatMask-B2	15.9178	36.1566	28.1394	21.1784	11.5126	6.73737	12.6136	36.322	34.0648	16.1288	27.8889	21.9015
mmu-novel-Pol3-171	chr9	78334808	78334987	331	+	179	331	202	129	-829.793	-483.312	28.5311	12.221	19.0239	29.493	GGGCTGGTGAGATGGCTCAGTGGGTAAGAACACCCGACTGCTCTTCCAAAGGTCCGGAGTTCAAATCCCAGCAACCACATGGTGGCTCACAACCATCTGTAACAAGATCTGATGCCCTCTTCTGGAATGTCTGAAGACAGCTACAGTGTACTTACATATAATAAATAAGTAAATCTTTT	0	........((((.(((((((((((...((((.((.((((...........)))).)).))))....))))((.(((....))).))........((((......)))))))).))).))))(((...((((....))))....)))..((((((...........))))))........	[[][][]][][]	-42.7	0	B2_Mm1a-B2	repeatMask-B2	17.25	39.9167	20.1667	16.4167	43.5524	24.4833	31.9667	46.3222	30.75	42.7083	81.7611	33.6833
mmu-novel-Pol3-172	chr3	96288858	96289104	330	-	246	330	196	134	-914.202	-562.403	35.4667	10.579	40.041	22.8483	GGGTTGGTGAGATGGCTCAGTGGTTAAGAGCATGGACTGCTCTTCTGAAGGTCCTGAGTTCAAATCCCAGCAACTACATGGTGGCTCACTCACAACCACCCGTAACGAGATCTGACGCCCTCTTCTGGAGTGTCTGAAGACAGCTACAGTCTACTTACATATAATAAAATAAATAAATCTTTCTAAAAAAGGGAAATTAGCATGCTATGTAGTACATATAGCTAAAAGCTGTATCTCGTGTGTTTT	0	..(((((.((..((((((((.(.(((((((((.....)))))))....)).).))))).)))..))))))).((((((((((.(((..(((...((.....))...))).((.(((((((......)).))))).))((((.......))))...........................(((((......)))))...)))..))))))))))..((((((((...))))))))............	[][[][][][]][]	-62.3	0.0604612	B2_Mm1a-B2	repeatMask-B2	61	99.4333	110.417	48	66.3333	31.3333	29.2	29	42.6667	94.25	56.3333	28.3333
mmu-novel-Pol3-173	chr8	15073395	15073596	330	-	201	330	223	107	-1687.41	-737.475	43.3317	7.94141	9.69669	6.01795	GGGGCTGGAGAGATGGCTTAGTGGTTAAGAGCACCAACTCCTCTTCCAGAGGTCCTGAGTTCAAATCCCAGCAACCACATGATGGCTCACAACCATCTGTAATGAGATCTGATGCCCTCTTCTGGTGTGTCTGGAGACAGCTACAGTGTACTCATATACATAAAATAAATTAATAAATATTAAAAAATGAAAGGGTTTTTT	0	((.(((((.((..((((((((((((.......))))...(((((...)))))..))))).)))..)))))))..))....(((((.......)))))((((((((((((((..((..(((((.(......).)))))..))..))).)).))))).)))).....................(((((((......)))))))	[[][]][][][]	-46.7	-0.130864	B2_Mm2-B2	repeatMask-B2	48.4167	101.6	49.6667	63.5	59.375	52	32.5	77.7	76.5	108.75	97.9444	146.743
mmu-novel-Pol3-174	chr6	30343820	30344063	326	-	243	326	196	130	-993.212	-567.122	42.6931	18.377	6.81685	31.6593	GGGGCTGGAGAGATGGCTCAGTGGTTAAGAGCACTGACTGCTCTTCCGGAGGTCCTGAGTTCAAATCCCAGCAACCACATGGTGCTCACGACCATCTGTAACGAAATCGGATGCCCTCTTCTGGTGTGTCTGAAGACAGCTACAGTGTACTTACATATAATAAGTAAATAATTAAAAAAAAAGAATGACCCACCCCCTGGGGAATCAAACCCTGGAACCCACACTGACTAACAGCTTTCTTTT	0	((((((((((((.(((.((((((........)))))))))))).))))).((((.(((((.............(((....)))))))).))))..(((((.(....((((((((((......)).)))))))).....).)))))..((((((.......))))))..........................))))((((((.......))))))........(((.....))).........	[[][][][]][][]	-65.6	0.0849668	B2_Mm2-B2	repeatMask-B2	38	70.9316	39.6111	36	21.1111	40.25	59.3929	113.686	113.767	47.3409	66.0317	22.9222
mmu-novel-Pol3-175	chr9	58590186	58590490	326	-	304	326	155	171	-1331.49	-1504.45	30.0971	24.4286	4.26074	3.07358	GGGCTGGTGAGATGGCTCAGCAGGTAAGAGCACCCGACTGCTCTTCTGAAGGTCCTGAGTTCAAATCCCAGCAACCACATGGTGGCTCACAACCATCCATAAGGATATCTGACTCCCTCTTCTGGAATGTCTGAAGACAGTTACAGTGTATGTACATATAATAAATAAATAAATCTTTAAAAAAAAAAGAATACAAGAAAATACAGTATTCAAGCAGTCACTATTTCTACTAAGAAGACTATTTTCAAACTATCATAGCCCAATAATGAACTGTTAAATCAACTGGGGTGGCCACTATAATTTT	0	..(((((.((..((((((((((((..((((((......))))))))))......))))).)))..)))))))......((((((((.(((..((((((....)))....(((((...(((((.(((...)))))))).)))))..((((....))))...............................((((((...........)))))).((((((((.((((....(((.((((............)).)).)))...)))).)).))))))........))).)))))))))))......	[][[][][][][]]	-67.5	0.506079	B2_Mm1a-B2	repeatMask-B2	55.0576	41.1111	34.2331	108.8	85.5463	130.922	74.1	97.7111	80.3082	95.3111	84.8333	57.8937
mmu-novel-Pol3-176	chr5	107938775	107938970	325	+	195	325	200	125	-1275.89	-733.485	15.2727	10.6383	75.9054	20.874	AGGGCTGGAGAGATGGCTCAGCCGTTAAGAGCACTTACTGCTCTTCCAGAGGTTCTGAGTTCAAATCCCAGCAACCACATGGTGGCTCACAACCATCTTTAATGAGATCTGATGCCCTCTTCTGGTGTGCCTGAAGATAGCTGAGGTGTACTCATATATAATAAACAAATAAATCTTTAAAAACAAAACATTTTT	0	...(((((.((..((((((((((.(((((((((.....)))))))..)).))..))))).)))..)))))))......(((((........))))).....(((((((((.(.((..(((((.((....)).)))))..))).))))...)))))........................................	[][][]	-50	0.0872286	B2_Mm2-B2	repeatMask-B2	57.25	106	120.5	65	101.5	87	25.3333	82	42	51.5	83	50
mmu-novel-Pol3-177	chr2	168431108	168431287	324	-	179	324	202	122	-866.305	-452.666	22.2677	10.0549	28.6729	55.2432	GGGGCTGGCGAGATGGCTCAGTGGTTAAGAGCGCCGACTGCTTTTCTGAAGGTCCTGAGTTCAAATCCCAGCAACCACATTGTGCCTCACAACCATTCGTAATGAAATCTGACGCCCTCTTCTGGAGTGTCTGAAGACAGTTACAGTGTACTTACATATAATACATAAATAGATCTTTT	0	((.(((((.((..((((((((.(.(((((((((.....)))))))....)).).))))).)))..)))))))..))...(((((...))))).((((.(((((....((.(((((((......)).))))).)).....)))))))))...............................	[][][]	-43.1	0	B2_Mm1a-B2	repeatMask-B2	94.25	153	186.583	9	18.5	40	6	15	7	10	10	10
mmu-novel-Pol3-178	chr11	106392857	106393189	319	-	332	319	209	110	-1400.23	-686.258	60.626	8.69416	5.90345	11.6656	AGGCTGGAGAGATGGCTCATCGGTTAAGAGCACTGCCTGCTCTCCCAGAGGTCCTGAGTTCAAGTCCTAGCACCCACGTGATGGCTCACACCCATCTGTAATAGGATCCAGTGCCCTCTTCTGGTGTGTCTAAAGACAGCGATGACAGTGTACTCATGTATACAAGATAAATAAAAAGAAAAGATTCAGTTAATAATTAAAAAAAAAAAGCAAACAAGCTGTGTAAACCCTGTGCTTGTTGGATTTTCCCCTTGCCAAACATGCAGTCTTGGGCTCTTCCAAAGGAAAGAGTGTATCCTCCCTCCTAGTCTCCAGTTGAGCTCACTGGTTTT	0	(((((((((.((.((.((((((....((((((.....)))))).((((((((.(((.(.....((((((......(((.(((((.......))))))))..)))))))))).)))....)))))..((((....)))).))))))..((((((....)))))).............................................(((......))).......(((..(((.((((((............)).)))).))).....)))(((((((...)).))))).....)))).)))).)))))(((((.(....))))))....	[[[][][]][][][][]][]	-82.5	0.0640866	B2_Mm2-B2	repeatMask-B2	48	109	66.25	107	145.75	50.25	74	51	79	119.917	110.25	67.25
mmu-novel-Pol3-179	chr10	31526255	31526457	318	+	202	318	239	79	-2038.1	-595.587	30.533	6.53597	5.48798	6.75468	AGGGGCTGGAGAGATGGCTCAGCGGTTAAGAGCACTGTCTGCTCTTCCAAAGGTCCTGAGTTCAATTCCTAGCAACCACATAGTGGCTCACAACCACCTGTAAAGGGATCTGATGCCCTCTTCTGGTGTGTCTGGAAACAGCTACAGTGTACTCATAAAACAAGTCTTTAGAAAAAAAAAAAGAATAGAAAAATCCCCTTTT	0	(((((((((.(((.((((((((.(.(((((((((.....)))))))....)).).))))).))).))))))).....((((.((((((..((((((((.(...((((........))))...).)))).)).)).....)))))).))))..............(((((..........)))))..........)))))...	[[][][]]	-51.3	-0.0226306	B2_Mm2-B2	repeatMask-B2	33	36.3	39.5	82.4	94.2	79	98.1667	90	84.25	76	142.7	77
mmu-novel-Pol3-180	chr3	90370651	90370878	314	-	227	314	195	119	-927.634	-498.074	47.3571	9.23276	53.4186	49.8574	GGGCTGGTGAGATGGCTCAGTGGCTAAGAACACTGACTGCTCTTCCAAAAGTCCTGAGTTCAAATCCCAGCAACCACATGGTGGCTCACAACCACCCATAATGAGATCTGGCGCCCTCTTCTGGTGTCTGAAGACAGCTACAGTGTACTTATGTATAACAGTAAATAAACATCTAAAAAAAAAACCTGTTTATTGAGACAGAGTCTCAGTCAAGTTGATCCCCTTTT	0	(((((((.((..((((((((.((((((((.((.....)).)))).....))))))))).)))..)))))).........(((((.......)))))...........(((..((..(((((........)))))..))..)))(((((....))))).......(((((((...............)))))))((((((...))))))((((...))))))).....	[[][][][][][][]]	-58.5	0.0242533	B2_Mm1t-B2	repeatMask-B2	16.1	47.5	15	21.0769	31.5	33.1667	30.8333	41	44.5	44.75	39.5625	61.3333
mmu-novel-Pol3-181	chr12	69687157	69687376	313	+	219	313	121	192	-773.29	-1320.5	13.6466	28.5148	35.0305	12.8445	AGGGCTGGAGAGATGGCTCAGCGGTTAAGAGCACTGACTGCTCTTCCAAAGGTCCTAGGTTCAATTCTAGGTCCCAGAAACCACATGATGGCTCACAACCATCTGTAATGAGATCTGAAGCCATCTTCTGGTGTGTCTGAACACTGCAACAGTGTACTCATATACATAAATAATTGTTAAAAAAAAATAAAGTAAAACTTGTCTGAAATTCAAAGTTTT	0	...((((((.(((((((((((.((..(((((((.....)))))))))...((.((((((......)))))).))........(((.(((((.......))))))))........))).))))))))))))))((((.(((((((((...))))))..))).))))............................(((((((............)))))))	[[][][]][][]	-60	0.199813	B2_Mm2-B2	repeatMask-B2	36	49	139	41	55	38.2	2	32	44	38	35	51
mmu-novel-Pol3-182	chr17	80225367	80225555	312	+	188	312	207	105	-1464.38	-657.29	86.25	16.3043	7.35371	10.6364	GGGCTGGTGAGATGGCTCAGTGGGTAAGAGCACTGACTGCTATTCCAAAGGTTCAGAGTTCAAATCCCAGCAACCACATGGTGGCTCACAACCATCCGTAAAAAGATCTGACTCCCTCTTCTGGATTGTCTGAAGACAGCTACAGTGTACTTACATATAATAAATAAATGAATCTTTAAAAATATTTT	0	....(((...((((((((((((........))))))..)))))))))((((((((((((.((.(((......((...(((((........)))))..)).....))).))))))((......))(((((.((((((((.......))).))).)).))))).......))))))))............	[][[][][]]	-37.5	0.134285	B2_Mm1a-B2	repeatMask-B2	38.6944	70.7705	53.2667	41.75	24.9	19.45	21.202	19.7818	26.7	15.7778	20.0678	28.5167
mmu-novel-Pol3-183	chr10	128555861	128556066	309	+	205	309	186	123	-885.604	-596.558	11.8954	13.0725	19.3653	7.14626	GGGGGGCTGGAGAGATGGCTCAGCAGTTAAGAGCACTGACTGCTCTTCCAAAGGTCCTGAGTTCAAATCCCAGCAACCACATGGTGGCTCACAACCATCTGTAATGTGATCTGATGCCCTCTTCTGGTATGTCTGAAGACAGCTACAGTGTACTCATATAAATATAATAAATAAATTAAAAAAAAATCCCCAACAGGATGATTTT	0	.((..(((((.((..((((((((.(.(((((((((.....)))))))....)).).))))).)))..)))))))..))(((.(((((.......)))))))).((((((.(((..((..(((((.(......).)))))..))..))).....))))))....................((((..((((......))))..))))	[][][][]	-52.3	0.112771	B2_Mm2-B2	repeatMask-B2	118.265	147.979	98.9615	32.7714	50.0995	31.744	31.7433	47.9619	17.3213	26.0859	75.8219	28.8433
mmu-novel-Pol3-184	chr17	70793179	70793413	309	+	234	309	227	82	-1383.76	-449.452	23.2821	11.7844	16.816	20.6155	AGGGCTGGTGAGATGGCTCAGTGGGTAAGAGCACCCGACTGTTCTTCCGAAGGTCCAGAGTTCAAATCCCAGCAACCACGTGGTGGCTCACAACCATCTGTAACAAGATCTGACTCCCTCTTCTGGAGTGTCTGAAGACAGCTACAGTGTACTTACATATAATAAATAAATAAATCTTAAAAAAAAATACAGTGAGGGAGAGATAAGAACTGGGTTCAGAGTTATCCCAGTTTT	0	...(((((.((..((((((..(.((.(((((((......))))))))).).......))).)))..)))))))...((.(((((........))))).)).......((((..(((((((..(((.((((((....)))).))...((((....))))...............................))).)))))))))))..((((((((...........)))))))).	[][][[][]][]	-58.6	0.0831757	B2_Mm1a-B2	repeatMask-B2	49.8443	111.436	78.026	30.0167	20.6887	46.8482	47.155	79.1742	42.15	47.4952	66.01	22.4857
mmu-novel-Pol3-185	chr3	121617007	121617191	309	+	184	309	213	96	-1070.48	-394.886	65.2742	10.1053	19.8204	29.1679	GGGCTAGAGAGATGGCTCAGTGGTTAAGAGCACTGACTGCCCTTCCAGAGGTCCTGAGTTCAATTCCCAGCAACCATATGGTGGTTCACAACAATCTGTAATGGGGTTTGATGCCTTCTTCTGGTATGTCTAAAGACAGCTACGGTGTACTCATATAATATACATAAAATAAATTAATAATTTT	0	((((((......)))))).(((((.(((.(((.....))).)))(((((((....(.((((((.(((((((((((((...)))))...........)))..))))).)))).)))..)))))))..((((....))))))))).(((((.........))))).....................	[][[][][]][]	-40.7	-0.0967363	B2_Mm2-B2	repeatMask-B2	24	45.5	108.167	50	46	21	33	31	3	29.25	40	31.1
mmu-novel-Pol3-186	chr1	80400621	80400873	308	+	252	308	194	114	-921.403	-440.178	49.6829	16.2857	54.6051	31.8051	GGGCTGGTGAGATGGCTCAGTGGGTAAGAGCACCCGACTGTTCTTCCGAAGGTCCAGAGTTCAAATCCCAGCAACCACATGGTGGCTCACAGCCATCTGTAACAAGATCTGACTCCCTCTTCTGGAGTGTCTGAAGACAGCTACAGTGTACTTACATATAATAAATAAATAAATCTTAAAAAAAAAAACATATCTTTAAAAAAAATGTAAGTGCTCTCAGAGTAACCATTTAAATTCATGCTCTGCATTTTT	0	..(((((.((..((((((..(.((.(((((((......))))))))).).......))).)))..)))))))......(((((((((...))))))((((....((((...(((((.......)))))))))....))))....((.((((((((((...............................................)))))))))).))(((((((..............))))))))))....	[][[][][][]]	-59.72	0.15071	B2_Mm1a-B2	repeatMask-B2	56.0386	42.2514	34.1827	21.6645	24.5267	52.0052	35.7297	24.15	35.7708	37.5989	72.2382	36.2333
mmu-novel-Pol3-187	chr2	158528896	158529139	308	-	243	308	216	92	-941.155	-338.428	23.4783	9.56436	21.6119	46.3691	CTGGGCTGGTTAGATGGCTCAGCGGGTAAGAGCACTGACTGCTCTTCCAGAGGTCCTGAGTTCAAATCCCAGCAACCACATGGTGGCTCACAACCACCTGTAATGAGATCTGATGCCCTCTTCTGGTGTGTCTGAAGACAGCTACAGTATATTCAAAATAATTAATACAAATATGTTGTATCTATATTATCAATATCTTATATATAATAATTAATATAAATGTAAAATAATTAGATAATTTTT	0	.((((((((......((((((((.((.(((((((.....))))))))).).....)))))))......)))))..)))((.(((((.......)))))))...(((((((((..((..(((((.(......).)))))..))..))).)).))))...((((((.((((..(((((((....(((((..............))))).....)))))))..))))...))))))..........	[][][][]	-52.4	0.045887	B2_Mm2-B2	repeatMask-B2	45.5	61.5	101.833	77.4111	56.7722	33.5	47.9018	108	84.5	67.1296	67.0611	35
mmu-novel-Pol3-188	chr7	127903459	127903893	307	-	434	307	133	174	-640.077	-788.111	30.899	13.2571	10.3012	59.0516	GGGGCTGGTGAGATGGCTCAGTGGGTAAGAGCACCCGACTGCTCTTCCAAAGGTCCAGAGTTCAAATCCCAGCAACCACATGGTGGCTTACAACCATCCGTAACAAGATCTGACTCCCTCTTCTGGTGTGTCTGAAGACAGCTACAGTGTATTTATATATAATAAATAAATAAATAAATAAATAAATAAATAAATAAAATAAGCTCCCCTGTAGCAAAATGCTAGAGAGCACCAAAAATCCTTAAATGTGTTCAAAATAGCCGGGCGTGGTGGCACACCTTTAATCCCAGCACTTGGGAGGCAGAGGCAGGCAGATTTCTGAGTTCGAGGCCAGCCTGGTCTACAAAGTGAGTTCAAGGACAGCCAGGGCTATACAGAGAAACCCTGTCTCGAAAAACA…	0	((.(((((.((..((((((..((((((((((((......)))))))......)))))))).)))..)))))))..))..(((((((.......))).)))).......((((.(((((....((((..((((....))))(((((((.((((((((.(((.....))).)))))))..............................).))))))).....((((..((((((...............))))))....)))).(((.(((....))).)))......)))).....))))).))))(((((((((.(((((((((((..(((...(((..((........)).....)))...))).)))))...))))))......((((.........…	[][][[][][][]][[][]]	-110.7	0.0393183	B2_Mm1t-B2	repeatMask-B2	265.482	367.303	269.158	17.3833	69.9522	49.1698	38.6667	68.25	71.7208	37.32	25.5784	18.1838
mmu-novel-Pol3-189	chr11	53846655	53846877	305	-	222	305	170	135	-765.801	-653.493	14.1667	11.3551	27.8061	29.8658	GGGGCTGGTGAGATGGCTCAGGGGGTAAGAGCACCCGACTGCTCTTCCAAAGGTCCGAAGTTCAAATCCCAGCAACCACATGGTGGCTCACAACCACCTGTAACAGAGATCTGATGCCCTCTTCTGGTGCGTCAAGACAGCTACAGTGTACTTACATATAATAAATAAACAAATCTTAAAAAAAAAAATGTGCCCCACCACCTCCCAGCTTGGAAAAGTTTT	0	((((((((.((..(((((..(((((.(((((((......))))))))).....)))..)).)))..))))))).......((((((..((((.....(((((.(...(.((((((((((......)).))))).)))).).)))))(((....)))................................))))..))))))...)))(((((....)))))..	[[][[][]]][]	-57.2	-0.0148925	B2_Mm1t-B2	repeatMask-B2	28.1285	80.8075	85.2925	23.4343	30.4799	17.2168	23.7524	9.3576	25.5329	5.37717	7.82434	14.4775
mmu-novel-Pol3-190	chr9	65061171	65061415	301	+	244	301	226	75	-1534.35	-449.124	32.6918	12.1795	12.4412	21.59	GGGCTGGTGAGATGGCTCAGTGGGTAAGAGCACCCGACTGCTCTTCCAAAGGTCCGGAGTTCAAATCCCAGCAACCACATGGTGGCTCACAACCATCTGTAACAAGATCTGATGCCTTCTTCTGGTGTGTCTGAAGACAGCTACAGTGTACTTACATATAATAAATAAATAAATCTTTAAAAAAAAAAAAAAAAAAAAGAGTTTAACAAAGTTGTGAGTTCACAAATTACCTAAACATTATTTT	0	(((((((.((((.(((((((((((...((((.((.((((...........)))).)).))))....))))((.(((....))).))........((((......)))))))).))).))))))))((((.(((....))).))))(((.(((((((.........(((((...(((((.................)))))))))).......))))))).)))......)))............	[[[][][]][][]]	-54	0.160562	B2_Mm1t-B2	repeatMask-B2	31.4167	53.7418	61.3651	39.1183	37.6722	34.6167	20.6667	34.1361	32.8889	24.7222	43.3667	23.7417
mmu-novel-Pol3-191	chr12	79373991	79374180	297	-	189	297	136	161	-509.593	-701.708	9.12752	17.5449	29.084	16.2631	GGGCTGGAGAGATGGCTCAGCGGTTGAGAGCACTGACTGCTCTTCCAGAGGTCCTGAGTTCAAATCCCAGCAAACACATAGTGGCTTACAACCATCTGTAATGGGATCCTATGCCCTCTTCTGGTGTGTCTGAACCAAGCAATAGTGTACTCATATAAATAAGTAAGTAAATAAATAAATAAATATTTT	0	..(((((.((..((((((((.(.(((((((((.....)))))))....)).).))))).)))..)))))))...(((...)))((((((.......((((.((((((.((((((.......((((........)))).)).)))).)).)))))))).....)))))).....................	[][][]	-41.4	-0.0145689	B2_Mm2-B2	repeatMask-B2	13.0833	33.9107	30	59.7	52	27.2	19	94.1667	44.3333	113.46	122.493	50.1583
mmu-novel-Pol3-192	chr17	83526866	83527045	297	+	179	297	209	88	-912.682	-298.823	44.1009	6.45026	25.7102	97.6338	GGGCCTCAGAGATGGCTCAGTGGTTAAGAGCACTGACTGCTCTTCCAAAGGTCCTGAGTTCAAATCCCACAACCGCGTGGTGGCTCACAACTGTCCGTAATGAGATCTGACGCCCTCTTCTAGTGTGTCTGAAAACAGCTACAGTGTACTTACATATAATAAGTAAATAAATCTCTTTT	0	((((.(((((...((((((((((..(((((((.....))))))))))......)))))))....((((((......)))).))((((..((.....))..)))).))))).)))).....((.((((.(((....))).)))).))((((((.......))))))..............	[[][][]][][]	-46.4	0.401702	B2_Mm1t-B2	repeatMask-B2	26	37	42	22	74	50.5	42	62	17.5	64	45	48.5
mmu-novel-Pol3-193	chr9	72905607	72905903	294	+	296	294	205	89	-1037.87	-357.502	45.8235	10.0484	25.1577	53.3516	AGGCTGGCGAGATGGCTCAGTGGTTAAGAGCACCGACTGCTCTTCCGAAGGTCCTGAGTTCAAATCCCAGCAACCACATGGTGGCTCACAACCATCTGTAACGAAATCTGATGTCCTCTTCTGGAGTATCTGAGGACAGCTACAGTGTACTTACATATAATAAATAAATAAATCTTTAAAAAAAAAAAGTGCTTGGCAGGGGACTAGAGTTTGATTCCCAGCATCAGGGAGACCTGACACCACCTTCTGGTCTCTGTGGGCACTGCACACATACACTCAGACTATACATACATTTT	0	..(((((.((..(((((((((((..(((((((.....))))))))))......))))).)))..)))))))....(((.(((((.......)))))))).......((((((((((((.............)))))))....((((((.........................((((........))))......((.((((((........).))))).)).(((.(((((((.((........)).))))))).)))))))))...........)))))...............	[][][[][[][][]]]	-78.7	-0.184138	B2_Mm1a-B2	repeatMask-B2	53	60.9833	75.0774	27.3333	59.15	44.3333	27.2833	49.5833	70.75	35.3333	63.2262	12.2833
mmu-novel-Pol3-194	chr11	107017490	107017678	293	-	188	293	196	97	-974.159	-355.34	60.6667	9.14136	29.3866	21.482	AGGCTGGAGAGATGGCTCAGAGGGTAAGAGCACTCACTGCCCTTCCGAAGGTCCTGAGTTCAAATCCCAGCATCCACATGGTGGCTCACAACTACCTGTAAGAAGAGATCTGACGCCCTCTTCTGGTGTGTCTGAAGACAGCAAAACTGTCTGAGTCCTGTGTTGCTCTCTCTTAAGTAGCCTCTTTT	0	((((((((((((.(((.((.((((.......(((((..(((........)))..))))).......(((.(((....))).)))((.(((......))).))......((.(((((((......)).))))).))((((((.....))))))...)))).))..))).))))))...)))))).....	[[][][][][]]	-57.7	0	B2_Mm1t-B2	repeatMask-B2	49	49	71	66	34.1429	47	17	38	15	51	29	33
mmu-novel-Pol3-195	chr12	80470867	80471069	291	+	202	291	235	56	-1622.7	-306.342	37.7679	6.74074	10.6522	2.7231	GGGCTGGAGAGATGGCTCAACGGTTAAGAGCACTGACTGCTCTTCCGAAGGTCCTGAGTTCAAATCCCAGCAACCACATGGTAGCTCACAACCATCGGTAACGAGATCTGGCACCCTCTTCTGGAGTGTCTGAAGACAGCTGCAGTGTACTCATATACATAAATAAATCTTTAGAAAAAAGAAAAGAAAAGAAAAATCTTTT	0	..(((((.((..(((((((.(((..(((((((.....)))))))))).......)))).)))..)))))))....((((.((((((........(((....)))..((.(((((((......)).))))).))....)))))).))))...................(((((.....)))))....((((((....))))))	[][[][]][][]	-50.8	0	B2_Mm2-B2	repeatMask-B2	21.1131	83.45	41	18.1222	20.45	48.75	56	79.4909	52.2	63.3889	107.204	81.4917
mmu-novel-Pol3-196	chr11	4326403	4326694	290	+	291	290	193	97	-887.201	-384.732	36.4724	14.8194	32.6598	32.8089	AGGCTGGCGAGATGGCTCAGTGGTTAAGAGTACCAACTGCTCTTCCAAAGGTCCCGAGTTCAAATCCCAGCAACCACATGGTGGCTCACAAACATCCGTAACGAAATCTGATGCCCTCTTCTGGAGTATCTGAGGATAGCTACAGTGTACTTACATATAATAAATAAATAAATCTTAAAAAAAAAAAAAAGAACCTTCACAGAACAAAGGGTCTCTCCTCCCATTGATGACCGACTAGGCCATCCTCTGCTACATATGCAGCTAGAGCCATGAGTACCACCATGTGTTTTT	0	..(((((.((..((((((.((((..(((((((.....))))))))))......).))).)))..)))))))...((((((((((((((....((((.(.........).))))((((.((((((((((((((((.....)).))).))))))....................((((............)))).......)))))...))))..............((((.((.....)).))))(((((((........))).))))...))))..)))))))))).....	[][[][[][]][][]]	-72.6	0	B2_Mm1a-B2	repeatMask-B2	20	19.1667	72	96.5	68.0769	60.125	60.8333	52.0556	37.5	94.2	82.1667	68.05
mmu-novel-Pol3-197	chr8	83743730	83743992	290	-	262	290	180	110	-806.775	-491.659	17.4194	11	34.5032	22.874	GGGCTGGTGAGATGGCTCAGTGGGTAAGAGCACCTGACTGCTCTTCCGAAGGTCCAGAGTTCAAATCCCAGCAACCATATGGTGGCTCACAACCATCTGTAATGAGATCTGACTCCCTCTTCTGGTGTGTCTGAAGACAGCTACAGTGTACTTACATATAATAAATAAATAAATCTTAAAAAAAAAAAAAAGAAAATGGGAAGAAATGGTTTAGTGTAAGGCCAGGAAGGGAGATACACCAGGATGCAATTGTCAATATTTT	0	..(((((.((..((((((..(.((.(((((((......))))))))).).......))).)))..)))))))...(((.(((((.((((..((.....))..))))......((((((.((((((((((.(((....))).)))).....(((((((....(((((.......(((((..................))))).......)))))))))))).))))))))))))...)))))..)))................	[][[][[][]]]	-63	0.0576723	B2_Mm1t-B2	repeatMask-B2	46.7255	122.589	51.25	56.1181	77.4167	49.8333	69.4588	69	70.5556	42.6833	72.8193	39.2
mmu-novel-Pol3-198	chr12	108359168	108359342	289	-	174	289	184	105	-768.943	-414.468	42.8276	12.9897	62.0874	68.5966	AGGGCTAAAGAGATGGCTTAGCGGTTAAGAGCACTGACTGCTCTTCCAGAGGTCCCGAGTTCAAATCCCAGCAACCACATGGTGGCTCACAACCACCCGTAATGAAATCTGATGCCCTCTTCTGGTGTGTCTGAAGTCAGCTACAGTGTACTTAAGATATAATAAATAAATTTT	0	(((((.....((((..(...((((..(((((((.....))))))).....(((...(((........(((.((......)).))))))...)))..))))...)..))))...))))).......(((((((.((((..((....))..)))).))))))).............	[[][]][]	-40.4	0.115286	B2_Mm2-B2	repeatMask-B2	9.35	9.85	17.5333	43.975	43.4167	38.7409	45.6176	45.5833	25.1	70.8	82.9298	54.3548
mmu-novel-Pol3-199	chr15	88928846	88929025	289	+	179	289	179	110	-811.538	-432.333	44.75	12.2222	33.6901	25.6045	AGGGCTGGAGAGATGGCTCAGTGGTTAAAAGCACTGACTGCTCTTCTGAAGGTTCTGAGTTCAAATCCCAGCAACCACATGGTGGCTCACAACCATCTGTAATGGGATCTGATGCCCTCTTCTGGTGTGTCTGAAGACAGCTACAGTGTACTCATATACATAAAATAAACAAAAATTTT	0	(((((.((((((.(((.((((((........)))))))))))))))..............(((.((((((.....((.(((((........))))).))...)))))).))).)))))......((((((.(((..(((.......)))..))).))))))..................	[[][]][]	-47.8	0	B2_Mm2-B2	repeatMask-B2	13	49.5	35	42	36	17.5625	24	35.5	13	55.5	57.5	50.8333
mmu-novel-Pol3-200	chr6	120087275	120087497	289	+	222	289	205	84	-961.039	-303.629	51.25	11.23	32.8485	32.1941	GGGGCTGGTGAGATGGCTCAGTGGGTAAGAGCACCCGACTGCTCTTCCGAAGGTCAGGAGTTCAAATCCCAGCAACCACATGGTGGCTCACAACCATCCGTAACGAGATCTGATTCCCTCTTCTGGAGTGTCTGAAGACAGCTACAGTGTACTTACATATAATAAATAAATAAATCTTAAAAAAAAAAAAAAAAAAGATGTGTGCCGCCATATCTGTCTTTT	0	((.(((((.((..((((((..(.((.(((((((......))))))))).).......))).)))..)))))))..))..((((((((.((((....((((.((.(((..........))))).)))).((((....))))......((((....))))................((((................)))))))).))))))))...........	[][[][][][]]	-54.1	0.287185	B2_Mm1a-B2	repeatMask-B2	33.17	36.3878	55.6927	11.7156	17.4797	26.7074	16.9721	24.0873	33.5684	17.0375	27.8756	23.0427
mmu-novel-Pol3-201	chr10	81215167	81215343	287	-	176	287	209	78	-1090.31	-325.118	35.2857	6.41096	22.6721	29.2451	GGGCTGGAGAGATGGCTCAGTGGTTAAGAGTGCCTACTGCTCTTCCAAAGGTCCTGAGTTCAAATCCCAGCAACCACATGGTGGCTCACAACTATCTGTAACGAAATCTGATGCTCTCTTCTGGAGTGTCTAAAGGCACACTACAGTATACTTACATATAATAAATAAATAATTTT	0	..(((((.((..(((((((((((..((((((.......)))))))))......))))).)))..)))))))..((((...))))...........(((((.........((((((((.....))))))))...........)))))..............................	[][][]	-40.3	0.363767	B2_Mm1a-B2	repeatMask-B2	7	20	44	22	19	30	35.1429	41	35	88	101	47
mmu-novel-Pol3-202	chr13	38674711	38674892	285	+	181	285	215	70	-886.324	-291.263	18.9706	14.2593	22.0402	71.4638	GGGCTGGTGAGATGGCTCAGTTGGTAAGAGCACCCGACTGCTCTTCCAAAGGTCCGAAGTTCAAATCCCAGCAACCACATGGTGGCTCACAACCATCCGTAATAAGATCTGACTCCCTCTTCTGGAGTGTTTGAAGGCAGCTACAGTGTACTTACATATAATAAAAATAAATAAATTTTTT	0	..(((((((((.(((((...((((.(((((((......))))))))))).)).)))...))))....)))))....((((.((((((...........((....((((...(((((.......)))))))))....)))))))).)))).............((((((......)))))).	[][][]	-39.7	0.00780124	B2_Mm1a-B2	repeatMask-B2	14.0809	21.2237	9.64273	5.37196	26.9601	15.0814	16.7695	33.5018	23.6138	31.4751	32.7461	10.6691
mmu-novel-Pol3-203	chr11	20164613	20164789	283	+	176	283	142	141	-505.615	-520.112	12.8033	9.62927	19.7745	29.2094	AGCTGGAGAGATGGCTCAGAGGATAAGAACACTGACTGCTTTTCCAGAGGTCCTGAGTTCAATTCCCAGCAACCATATGGTGGCTCATAGCTATCTGTAATAGGATCTGATGTCCTCTTCTGGTGTGTCTGAAGACAGCAACAGTGTATATATACATATAAATAAATAAATATTTT	0	.(((((.(((.((((((((..............((((.((.....)).))))))))).))).))))))))........(((((((...)))))))(((((((....(((.(((..(((((.(......).)))))..))).)))....))).))))....................	[][][]	-39	0.096875	B2_Mm2-B2	repeatMask-B2	19.5	13	9	50	33	39	22	75	37	101	169	66
mmu-novel-Pol3-204	chr11	75478746	75478924	282	-	178	282	170	112	-878.928	-527.908	31.5929	9.90476	5.55516	17.2075	GTGGCTGGAGAGATGGCTCAGCAGTTAAGAACACTGGCTGCTCTTCCAGAGGTCCTGAGTTCAATTCCCAGCAACCACATGGTGGCTCACAACCATCTGTAATAGGATCTGATGCCCTCTTCCAGTGTATCTGAAGACAGTTACAATGTACTCACATAAAATAAGTAAATAAATTTTT	0	(((((((((.(((.(((((((((((((.......))))))((.((.(((((((..((((........(((.((......)).)))))))..))).)))).)).))...)))).))).))))))))((((.(((....))).))))......)))).......................	[[[][]][]]	-43.4	0	B2_Mm2-B2	repeatMask-B2	65.4667	62.2	63.636	9.25	60.7	36.5	29.1667	35.9667	29.25	12.2	46.6	19.5
mmu-novel-Pol3-205	chr12	100173754	100173935	282	-	181	282	179	103	-804.865	-401.645	31.7215	12.7686	11.874	28.4538	GGGCTGGTGAAATGGCTCAGTGGTTAAGAGCACTGACTGCTCTTCCGAAGGTCCTGAGTTCAAATCCCAGCAACCACATGGTGGCTCACAACTATCCATAATGAGATCTGACGCCCTCTTCTGGTGAGTCTGAAATCAGCTACAGTATAATAATAAATAAATAATTATAAAAAAAAGTTTT	0	..(((((.((..(((((((((((..(((((((.....))))))))))......))))).)))..)))))))..((((...)))).................(((..((.(((.(((......)).).))).))..)))(((....((((((.((......)).))))))......)))...	[][][][]	-40.9	0.0687941	B2_Mm1t-B2	repeatMask-B2	24.5	32.2	10.75	51.3333	39.9111	19.5	56.2	63.5	16	18.1667	31.3333	30.3667
mmu-novel-Pol3-206	chr6	38359276	38359633	278	+	357	278	163	115	-769.717	-428.557	33.514	17.4242	63.6137	31.2112	GGGCTGGTGAGATGGCTCAGTGGGTAAGAGCACCCGACTGCTCTTCCGAAGGTCCAGAGTTCAAATCCCAGCAACCACATGGTGGCTCACAACCATCCGTAACAAGATCTGACTCCCTCTTCTGGTGTGTCTGCTTCTGGTGTGTCTGAAGACAGCTACAGTGTACTTACATATAATAATAAATAAATAAATCTTTAAAAAAAAAAAAGAATGGTAAGTGCGATTGAAGAGGAAGAAGAGATCAAGTCCCAGCAACCACGTGGTGGCTCACAACCATCTGTAATGAGATCCGATGCCCTCTTCTGGTATGTCTGAAGACAGCTACAGTGTACTCACATACATAAAATAAATAATTTT	0	..(((((.((..((((((..(.((.(((((((......))))))))).).......))).)))..))))))).(((((.((((.(((...........(..((..(((((..((.(((((((...((((.(((((((.(......).)))).))).)))).(((((((((.(((.................(((((.........)))))))))))))))))...))))))).))...)))))..))..)))).)))).)))))((..(((......((((..(.((((...(((((.......))))))))).)..)))).....)))..))........................	[][[][]][]	-84.6	0	B2_Mm1t-B2	repeatMask-B2	77.2667	101	158.575	26.2917	30.6875	19.7333	46.5354	45	27.75	25.5556	43.0992	40.5992
mmu-novel-Pol3-207	chr3	58702292	58702492	277	-	200	277	163	114	-667.001	-447.089	24.6645	10.8175	27.4568	24.0803	AGGGCTGGAAAGATGGCTCAGAGGTTAAAAGCACTGACTGCTCTACCAGAGGTCATGAGTTCAATTCCCAGCAACCACAAGGTGGGAATTGGTGTGAACCACATGTGGCTCACAACCATCTGTAATGGGATCTGATGCCTTCTTCTAGTATGTCTGAAAACAGCTACAGTGTACTCACATACACAAATTAAAAAATTTTT	0	...(((((((.((.(((((((((((((.......)))))((((.(((...)))...))))((((((((((.(........).))))))))))(((((.(((....))).))))).((((.....))))..))))).))).))))))))).((((((....)))..)))(((((......)))))................	[[][][][][]][][]	-57.7	0	B2_Mm2-B2	repeatMask-B2	39	64	75	51	23	39	38	33	14	70	67	47
mmu-novel-Pol3-208	chr12	110606199	110606717	276	-	518	276	104	172	-742.224	-1283.75	13.0778	15.0067	19.501	11.2244	GGGGGCTGGAGAGCTGGCTCAGTGGGTAAGAGCACTGGCTGCTCTTCCAGAGGTCCTGAGTTCGATTCCCAGCAACCACATGGTGGCTCACGACCATCTGTAATGAGATCTGATGCCATCTTCTGGTGTGTCTGAAGACAGCTACTGTGTACTTTAAATACTACAGTGTATTTAAATAAATAAATCTAAAAAAGAAAGAAAGTGGAGATGGAAAAATGTGAGCCATACGTGGTAGAGACTTGAAGAAAGTTGTCTTCTAGACAAACAGGACTGATGCACATGTGCACTCAGAGACCTTGGCAGCACGCAGAGGCTCAAGCCAGATGCAGTCCCAGCACTGTGAAAGGGAAGTGGACGCAGGCTCCACCCCCAACCAAGGAGCTCTGTGCAATTAATACT…	0	.	.	0	0.0156728	Lx7-L1	repeatMask-L1	133	79	189	112	163	128	114	98	119	94	120.5	175
mmu-novel-Pol3-209	chr14	74908015	74908370	276	-	355	276	189	87	-1321.3	-543.879	34.3636	17.5298	7.01905	16.0587	GGGCTGGTGAGATGGCTCAGTGGCTAAGAGCACCCGACTGCTCTTCCGAAGGTCCAGAGTTCAAATCCCAGCAACCACATGGTGGCTCATAACCATCTGAAACAAGATCTGACGCCCTCTTCTGGAGTGTCTGAAGACAGCTACTGTGTACTTACATATAATAATAAATAAATCTTTAAAAAAAAAAAAAAAAAAAGTTTCTTCCATGGTCCAAGTGTGGAGGCCTGAACTCCTTATACAGCATGGAAGAGAATCACTTTAATGAGCTGCAAGGCCCTGGTCCCCTGGCCCCGAGCATTCTGGATCGTAAGCAGGTGTCTCATTCTGATTGTAAATCCATGTGTATTTGTCTTTT	0	..(((((.((..((((((.(.(((((((((((......))))))).....))))).))).)))..)))))))...(((((((((((((((.....(((......)))((.(((((((......)).))))).))(.((((...)))).)................................................(((((((((((.(....((((((((.......))))..))))).))))))))))).........)))))))))..((((..((...)).))))..((((((.(((.........)))))).))).....((((...))))))))))............	[][[[][][][]][][][]]	-95.3	-0.0716735	B2_Mm1a-B2	repeatMask-B2	16.3168	10.4351	13.753	54.9872	17.1559	22.5833	24.6339	29.8176	41.75	145.726	73.9242	76.4867
mmu-novel-Pol3-210	chr12	51833949	51834072	275	-	123	275	147	128	-870.025	-717.692	9.02632	5.70701	29.0464	25.8678	GTAGCTGGAGAGATGGCTCAGTGGTTAAGAGTACTGATTCCTCTTCCAGAGGTCCTGAGTTCAATTCCCAGCAACCACATGGTGGCTTACAATCATCTGTAATGGGATCCGATGCACTCTTTT	0	....(((((.(((.((.((((((........))))))..)))))))))).......((((.((..(((((((.(((....))).))(((((......)))))))))).....)).))))....	[][[][]]	-32.3	0	B2_Mm2-B2	repeatMask-B2	31	23.25	53	30.3636	32	26	10.25	55	23.5	59.5	36	26
mmu-novel-Pol3-211	chr1	75587263	75587493	275	-	230	275	167	108	-684.072	-394.803	15.1055	8.88312	18.5438	22.1257	AGGCTGGAGAGATGGCTCAGCGGTTAAGAGCACTGACTGCTCTTCCAGAGGTCCTGAGTTCAAATCCCAGCAACCACATGGTGGCTCACAACCATCTGTAATGAGATCTGATGTCCTCTTCCTGTGTGTCCGAAAACAAGAAAAGAAAAGAAAATTGTCATGGAGGTAAATAGAGGAAGAACCCAGCCTTCTGCTACTTGGTCAGAGGAGTCTCTAAATTCTACTGTTTT	0	..(((((.((..((((((((.(.(((((((((.....)))))))....)).).))))).)))..))))))).((((..((((((((((..((.....))..))))..(((..((..(((((((.(((..((....((((...............))))......))...))).))))))))).)))....))))))..))))(((.(((((......))))).)))....	[][[][]][]	-58.3	0.00699764	B2_Mm2-B2	repeatMask-B2	37.6667	21.25	25.4762	18.2887	50.7778	29.0134	54.3697	56.7024	44.5002	128.539	95.5431	102.435
mmu-novel-Pol3-212	chr10	128901882	128902163	273	-	281	273	167	106	-762.152	-447.064	24.5838	14.1783	27.1663	36.9416	GGGGCTGGAGAGATGGCTCAGTGGTTAAGAGCGCTGACTGCTCTTCCGAAGGTCCAGAGTTCAAATCCCAGCAACCACATGGTGGCTCACAAACATATGTATTGAGATCTGACTCCCTCTTCTGGTGTGTCTGAAGACATCTACAGTGTACTTACATATAATTATAAATCTTTGGGCCAGAGCAAGCAGAGGTCCTGAGTTCAATTCCCAGCAGCCACATAAAGGCACATCTGTACAGCTACAGTGTATTCATATACATAAAATAAAGAAGTGAATCTTTT	0	...(((((.(((.((((((((.......((.(.(((..((((((......(((((((((..........(((.(((....))).))).....((((.((((..((..((((((.(((......)).).)))...)))..))))))))))....................)))))))))))))))..))).).))))))).))).)))))))).(((.......)))....(((((....)))))(((((....)))))......(((((......))))).	[[][]][][][][]	-73.2	0.00021951	B2_Mm1t-B2	repeatMask-B2	106.45	66	41.5	73.8	60	96.8	85.2	80	65.2	58.7	71.65	60
mmu-novel-Pol3-213	chr14	75790853	75791083	272	+	230	272	177	95	-890.127	-406.338	47.3662	9.28889	21.7626	26.9293	GAACCAGAGAGATGGCTCAGTGGTTAAGAGCACTGACTGCAATTTCAGAGGTCCTGAGTTCAATTCCCAGCAACTACATGGTAGCTCACAACCATCTGTAATGGGATCTGATGCTCTGTTCTGGTGTGTCTGAAGACAGCAAGAATGGATGCTATAAATAAAATAAATTTAAAGAAAAAAAAAAAAACAGTCTCAGGGTTGGGACTCACTCCAGCCCAGTGTCCTGTTTT	0	..(((...(((((.((((((((........))))))..)).)))))...))).......(((..(((((...((...(((((........)))))..))..)))))..))).((((((((((.((.((((....)))))).)))))))).))...............................(((((((.(.(.((((((((......)))))))).).)..)))))))	[][][][]	-61.9	0.069524	B2_Mm2-B2	repeatMask-B2	0	3	3	22	19	30.25	72	64.25	17	101	114	125.5
mmu-novel-Pol3-214	chr10	7262699	7262915	271	+	216	271	169	102	-743.723	-394.36	24.1429	9	74.9286	51.3973	GGGGCTGGAGAGATGGCTCAGTGGTTAAGAGGACTGAATGCTTTCCCGGAGGTCCTGAGTTCAAATCCCAGCAACCACGTGGTGGCTCACAACCATCTGTAATGAGATCTGATGCCCTCTTCTGGTGTATCTGAAGACAGCTACAGTGTACTTATATATAATAAATGAACAAATCTCTAAACAACAACAACATCAAAAACCCCATGTCTTCCTTTT	0	((.(((((.((..((((((((.(.((..(.(((..(....)..))))..)).).))))).)))..)))))))..))((((((.((((((..((.....))..)))).((.(((((((......)).))))).))...((..((..(((((....)))))..))..))................................)))))))).........	[][[][][]]	-47.4	0.165857	B2_Mm2-B2	repeatMask-B2	23	49.5	22	57	30	36	12	69	19	80	26.0667	54.1667
mmu-novel-Pol3-215	chr3	95980082	95980279	271	-	197	271	149	122	-724.057	-584.497	28.4455	9.85859	12.7041	12.366	AGGGCCTGGGAGATGGTTCAATGGTTAAGAATACTGGCTGCTCTTCTGGAGGACCAGGGTTCAATTCCCAGGACCCACATGACAGCTCACAACTCTCTGTAACCCAGTCCAGATGATCTGATGCCCTCAGAGAGTAGACATGTAAGTGGTGAACATATATACATGCAGACAAGGTGCCCACTTAAATAAATAATTTT	0	.(((((((((((.(((.((..............((((.(.((((...)))).))))))).))).)))))))).))).((((.....((...((((((((.......(((.(((...)))))).....)))))))).))))))(((((((...............(((.......)))))))))).............	[][][]	-51.6	0.0374138	B3-B2	repeatMask-B2	89	239	130	15	51	61	13	12	18	17	21	30
mmu-novel-Pol3-216	chr4	43464090	43464410	270	+	320	270	104	166	-408.002	-745.735	11.0531	9.88936	19.6902	15.5929	GGGGCTGGTGAGATGGCTCAGTGGGTAAGAGCACCCGACTGCTCTTCCGAAGGTCAGAAGTTCAAATCCCAGCAACCACATGGTGGCTCACAACCATCCGTAATGAGATCTGACTCCCTCTTCTGGAGTGTCTGAAGACAGCTACAGTGTACTTATATATAATAAAAATAAATAAATCTTTAAAAAAAAAAAAAGAACTCAATGAAGTGAAAAATATGCCTCCATAGACCAGGATGGCCTTGAACTCACAGAGATCCACCCATATCTGCCTCCTGAGTGCTGGGATTAAAAGTATGCACCACTATGCCCAGTTCCGTTTT	0	((((((((((((....)))).(.((.(((((((......))))))))).).(((((..(.((..((((((((((...((((.((((((...........((..(.((((...(((((.......))))))))).)..)))))))).))))..........................(((((..........)))))..(((......))).......((((((........))).)))......((((((((............)))).....))))))))))))))..)).).)).))).......)))))))).....	[[][][[][][][][]]]	-78.1	0.101828	B2_Mm1a-B2	repeatMask-B2	51.5411	89.9525	119.355	73.7161	49.743	16.4806	72.628	83.8693	46.3443	51.619	47.0759	57.8595
mmu-novel-Pol3-217	chr19	24931236	24931416	268	+	180	268	217	51	-1651.08	-363.442	35.7938	14.434	6.92525	7.58847	AGGGCTGGTGAGATGGCTCAGTGGGTAAGAGCACCCGACTGCTCTTCCGAAGGTCTGGAGTTCAAATCCCAGCAACCACATGGTGGCTCACAACCATCTGTAACAAGATCTGACGCCCTCTTCTGGAGTGTCTGAAGACAGCTACAGTGTACTTACATATAATAAATAAATAAATCTTTT	0	...(((((.((..(((((((((.((.(((((((......))))))))).)....)).))).)))..)))))))....((((.((((((........(((......)))((.(((((((......)).))))).))....)))))).))))..............................	[][[][]]	-47.5	0.14224	B2_Mm1a-B2	repeatMask-B2	15.978	9.6961	11.9064	9.02603	10.8637	9.29934	2.53569	13.8694	11.8175	12.9059	7.51152	10.6143
mmu-novel-Pol3-218	chr1	180551425	180551667	268	+	242	268	197	71	-802.999	-265.002	21.5344	14.3022	37.4761	28.5885	AGGGCTGGTGAGATGGCTCAGTGGGTAAGAGCACCCGACTGTTCTTCCGAAGGTCTGGAGTTCAAATCCCAGCAACCACATGGTGGCTCACAACCATCTCAACCATCTGTAACAAGATCTGACGCCCTCTTCTGGAGTGTCTGAGGACAGCTACAGTGTACTTACATATAATAAATAAATAAATATTAAAAAAAAAAGAGCATGACTACATAACCTAAGACCTCCAACTTGGCCCTACTTTT	0	((((((((((((((((.....((((...((((.((.((((.(((....))))))).)).))))....))))((.(((....))).))......))))))).)))((((......))))..............(((((.((((.(((.........((((.(((.....(((((..........))))).......))).))))..........))).)))))))))....))))))......	[[[][]][][]]	-63.2	-0.0763805	B2_Mm1a-B2	repeatMask-B2	64.0556	44.6556	78.5222	6.97778	49.7667	35.9929	22.6833	39.5444	58.25	32.2667	45.8889	22.3222
mmu-novel-Pol3-219	chr7	27586705	27586895	267	-	190	267	167	100	-897.775	-497.061	39.2941	8.52273	29.1821	29.8453	GGGGCTGGAGAGATGGCTCAATGGTTAAGAGCACTGAGCACTGACTGCTCTTCCAGTAGGTCCTGAGTTCAATTCCCAGCAGTCACATGGTGGCTCACAACCATCTGTAATGGGAATCCAGTGCCCTCCTTAGGTGTGTCTGTAAACAGCTACAGTGTATTCACATACATTAAATAAATAAATCCCTTTT	0	((((((((((((..((((((.((........)).))))).)......))).)))))..(((.(((.(....(((((((((((....(((((........)))))))))..))))))))))).))).....(((.(((........))).))).(((((((....)))))))............))))...	[[][][][]]	-53.5	0	B2_Mm2-B2	repeatMask-B2	10	60.1667	34	49	25	48	39	82	35	77	85.1667	47.1667
mmu-novel-Pol3-220	chr11	87431671	87431989	266	-	318	266	155	111	-878.082	-579.032	48.36	9.02871	31.8496	36.4633	GGGGCTGGAGAGATGGCTCAGCGGTTAAGAGCACTGACTACTCTTCCAAAGGTCCTGAGTTCAAATCCCAGAAACCACATGGTGGCTAAAAAACCATCTGTAATGAGATCTGATGCCCTCTTCTGGTCTGTCTGAAGATAACTACAGTGTACTTAGATATAATAAATAAATCTAAAAAAAAGTGGAATAAATAGTATTTGCATGCATACCTTCCCAGTGAACTTACAATGCTGTCTAGATTGCTTGTAATATTGGAGATGAGTCCTATGCAAAGTTAGGCCGCACTGTTTACAGAATAAGGCCTAGAAAAAACCTTTT	0	((((.(((((((.(((.((((.(........).)))))))))).))))(((..((((((((...(((.((((....(((.(((((........))))))))....(((((.((........)).))))).))))..))))))).))).)..)))................((((........))))..........((((((((...(((.((((((((...((((((.((..........)))))))))))))).)).).))..)))))))).(((((((...(((....))).....)))))))......))))..	[[][[][]][][][]]	-71.7	0.0628282	B2_Mm2-B2	repeatMask-B2	69.9762	75.8333	164.488	64.1429	61.5	61.6429	21.5	61.2198	54.2857	30.3214	41.1429	76.5833
mmu-novel-Pol3-221	chr15	79463687	79463857	262	+	170	262	133	129	-702.532	-669.497	13.2424	9.10588	20.3447	12.9915	GGGGGCTGGAGAGATGGCTCAGTGGTTAAGAGCACCGTCTGCTCTTCCAAAGGACCCAGGTTCAATCCCCAGCACCCGCATGGCAGCTCACAACTGTCTGTAACTTCAATGCCAAGGGACCTGACAACCTCACACCAATGCATATAAAATAAAGTTAAGTAAATTATTTT	0	.((((((((.((..(((.((..(((..(((((((.....))))))))))...)).))).......)).))))).)))(((.(((((.......)))))))).......((((...((....(((.....)))..))...))))...........................	[][][]	-39.7	0.1956	B3-B2	repeatMask-B2	53	37	55	74	43	60	48	116	24	58	78	47
mmu-novel-Pol3-222	chr6	57536324	57536506	261	-	182	261	129	132	-557.42	-586.422	16.3224	15.3651	4.31183	14.9971	GAGCTGGTGAGATGGCTCAGCGGTTAAGAGCGCTGACTGCTCTTCCAAAGGTCCCGAGTTCAAACCCCAGCAACCACATGGTGGCTCACAACCATCCGTAATGAAATCTGATGCCATTTTCTGGAGTGTCTGAAGACCGCTATAGTGTACAGTGTATAAATAAATAAATAAATGAATATTTT	0	.(((((.((((....)))).)))))....((((((..(((.((......((((.....((((.(((((((.........(((((((((....(((.....))).....))).))))))..)))).).)).)))))))).....)).)))))))))...........................	[][]	-38.5	0.0971278	B2_Mm2-B2	repeatMask-B2	49	53	78	26	47.5909	66	46	114	94	56	87.5	30
mmu-novel-Pol3-223	chr18	60802130	60802329	260	+	199	260	204	56	-1100.15	-227.765	38.8571	8.92754	37.749	26.8847	ACTGGTGAGATGGCTCAGTGGGTAAGAGCACCCGACTGCTCTTCCGAAGGTCCGGAGTTCAAATCCCAGCAACCACATGGTGGCTCACAACCATCTGTAACAAGATCTGACTCCCTCTTCTGGAGTGTCTGAAGACAGCTACAGTGTACTTACATATAATAAATAAATAAATCTTAAAAAAAAAGACAGGATTTCTTTT	0	.(((.((((....)))).)))(((((.((((....(((.(((((.((.(.((((((((.((.(((........((.(((((........))))).))......))).))))))).......))).).)).)))))))).....)))).)))))...............(((((((............))))))).....	[][][]	-43.7	-0.0915834	B2_Mm1a-B2	repeatMask-B2	38.4079	50.0167	47.8619	9.6	10.25	40.2	15.6429	17.6762	28.9	24.7	19.7	4
mmu-novel-Pol3-224	chr7	127949061	127949223	260	-	162	260	160	100	-723.865	-363.269	38.4	8.57143	25.496	25.9432	GGGGCTGGAGAGATGGCTCAGCGGGTAAGAGCACTGACTGCTCTTCCAGAGGTCCTGAGTTCAATTCACAGCAACCACATGGTGGCTCACAACCATCCATAATGGGATCTGATGACCTCTTCTGGTGTGTCTGAAGACTTTGATGGATTAGGCCTTTGTTTT	0	(((((((.((......)))))).((.(((((((.....)))))))))(((((((.(((((...)))))(((...(((.(((((((.......))).))))..)))...)))..)))))))((((((.((((..........)))).))))))))).......	[[][][[][]][]]	-46.9	0.14744	B2_Mm2-B2	repeatMask-B2	21.3429	43.3611	6.5506	38.3706	14	20	26	61.2152	9.11111	18.2937	85.3667	39
mmu-novel-Pol3-225	chr8	122878468	122878628	259	+	160	259	107	152	-610.924	-932.493	7.67713	10.012	11.7576	26.5758	GGGCTGGAGAGATGGCTCAGTGGTTAAGAGCACTGGCTGCTCTTCCAGAGGATCCAGGTTCAATTCCCAGCACCAACACGGCAGCTCACAACTGTCTGTAACTCCTGTTTCAGGGGATCTGACATACATTCAGTTAAAATACTAGTGTACATAAAATTTT	0	...((((((((.((((.(((((........)))))))))))).))))).((((((.(((.(........).))).(((.(((((.......))))))))....((((...))))))))))....((((((.(((......)))))))))...........	[][[][][]][]	-46.1	0	B3-B2	repeatMask-B2	57	94.0714	61	25	48	64	14	38	14	39	78	22.0714
mmu-novel-Pol3-226	chr5	136654083	136654267	258	+	184	258	194	64	-1243.7	-336.878	67.6744	6.23009	31.0633	52.4559	GGGGCTGGAGAGATGGCTCAGTGGTTAAGAACACTGACTGCTTTTCCGGAGGTCCTGAGTTCAAATCTTAGCAACTGCATGGTGGCTCATGACCATCTGAAATGGGATCAGATACTCCCTTCTGGAGTGTCTGAAGAGGGTGACAGTATACTCACATACATAAAATAAAATATATAAATCTTTT	0	((((((((((((.(((.((((((........))))))))).)))))))).((((.((((((...(((...((....))..))))))))).)))).(((......)))(((((((((((.....))))))))))).....((((........))))........................)))).	[[][][][][]]	-53.6	0	B2_Mm2-B2	repeatMask-B2	18	20.3333	51	27	33	48	24	47	50	17	46	13
mmu-novel-Pol3-227	chrX	13069911	13070094	257	+	183	257	175	82	-1213.79	-496.108	36.2069	10.1593	8.98273	11.1565	GGGCTGGAGAGATGGCTCAGCGGTTAAGAGCACTGATTGCTCTTCCAAAGCTCCTGAGTTCAATCCCCAGCAACCACACCGTGGCTCACAGCCATCTGTAATGGGTTCCAATTTCTTCTTCTGCTGTGTCTGAAGACAGGTACAGTGTACTCACATACATGAAATAAATAGAAAAAAATTTTT	0	..(((((.((...(((((((.(((((((((((.....)))))))....)))).)))))))...)).)))))(((((((..((((((...)))))).)))....))))...............((((((((((....)))))))))).....................................	[][][]	-50.2	0.0388001	B2_Mm2-B2	repeatMask-B2	21	38	43	43	57	61	21	39	28.2	35.2	40	27
mmu-novel-Pol3-228	chr15	102348646	102348820	255	+	174	255	180	75	-1388.36	-521.685	60	10.4651	2.76422	4.65384	GGGCTGGAGAGATGGCTCAGCGGTTAAGAGCACTGACTGTTCTTCCAAAGGTCCTGAGTTCAAATCCCAGCAACCACATGGTGGCTTACAACCATCTGTAATGACATCTGAAGCCCTCTACTGTGTCTGAAGACAGCTACTGGGTACTTAAATATAAATAATAAATAAATTTTT	0	..(((((.((..((((((((.(.(((((((((.....)))))))....)).).))))).)))..))))))).....((.((((..(((((......)))))...))))))..((((..((((((........)))).))..)))).............................	[][][]	-40.9	0.140751	B2_Mm2-B2	repeatMask-B2	70.8676	86.7555	94.4711	34.8083	43.4833	42.3485	7.83333	29.1429	19.6667	55.8333	22.4984	21.1667
mmu-novel-Pol3-229	chr4	74211304	74211512	255	-	208	255	177	78	-821.522	-289.943	37.9286	11.7293	26.1258	42.273	GGGCTGGTGAGATGGCTCAGTGGGTAAGAGCACTGACTGCTCTTCCGAAGGTCCTGAGTTCAAATCCCAGCAACCACATGGTGGCTCACAACCATCCGTAATGAGATCTGATGCCCTCTTCTGGTGCGTTTGAAGACAGCTACAGTGTACTTACATATAATAAATAAATAAATCTTAAAAAAGAAAAAGAAAACTGTAGCTTTATTTT	0	..(((((.((..(((((((((.((.(((((((.....))))))))).).....))))).)))..)))))))..((((...))))((((..((.....))..)))).((.(((((((......)).))))).))....(((((((((...(((..................................)))...))))))))).......	[][][][][]	-57.47	0	B2_Mm1t-B2	repeatMask-B2	6.63333	25.1	43.3389	36.8458	32.0833	32.8	44.2576	19.6944	27.55	45.7333	38.3333	29.4008
mmu-novel-Pol3-230	chr7	126297804	126298009	255	+	205	255	161	94	-626.963	-323.554	17.6219	9.35747	21.1642	17.5004	GGGCTGGAGAGATGGCTCAGTGGTTAAGAGAACTGACTGCTCTTCCAAAGGTCCTGAGTTCAAATCCCAGCAACCAAATCCCAGCAGCCACATGGTGGTTCACAACCATCCGTAATGAGATCTGACCCCCTCTACTGGGGTGTCTGAAGACAGCTAGAGTGTACTTACATATAATAATAAAAATAAATCTTAATAAAAAAATTTT	0	..(((((.((..(((((((((((..(((((.........))))))))......))))).)))..)))))))....................(((((((((...))))).))))..((((((..(((((((......)))).)))((((((((.......))).))).)).................)))))).............	[][][[][]]	-46.1	-0.062875	B2_Mm1a-B2	repeatMask-B2	39	42.4762	40.5	47	54	58	54	99.8333	47.6667	73.1667	104.476	32.3333
mmu-novel-Pol3-231	chr2	4894446	4894691	253	+	245	253	199	54	-1266.64	-290.674	34.8763	10.3091	39.7413	12.2168	GGGCTGGTGAGATGGCTCAGCAGGTAAGAGCACCCGACTGCTCTTCCAAAGGTCCTGAGTTCAAATCCCAGCAACCACATGGTGGCTTACAACCATCCGTAACAAGATCTGACTCCCTCTTCTGGTGTGTCTGAAGACAGCTACAGTGTACTTACATATAATAAATAAATAAATAAATAAATCTTTAAAAAAAAAAAAAAAAGAGTGAGTTTCTCTATGTAGTCCTGGCTGTCCTGGAACTTTTT	0	..(((((.((..((((((((..((.(((((((......))))))))).......))))).)))..)))))))..(((.(((((((.......))).)))).......((.(((.(((......)).).))).)).((((((..(((.(.(((.(((((.......................(((((.............)))))..(((...))))))))))))))))))))).)))........	[][[][][[][]]]	-56.8	-0.0921089	B2_Mm1t-B2	repeatMask-B2	17.0091	14.4972	21.2042	28.6452	16.1808	44.1388	33.2926	35.3553	23.0458	40.9391	19.2964	41.5172
mmu-novel-Pol3-232	chr2	32855057	32855225	252	-	168	252	141	111	-509.163	-410.709	9.46309	17.2783	16.3423	49.7734	AGGGGCTGGAGAGATGGCTCAGTGGTTAAGAGCACTGACTGCTCTTCTGAAAGTCCTGAGTTCAAATCCCAGCAGCTCACAACCATCTGTAATGAGATCTGTTGCCTTCTTCTGGTGTGTCAGAAGACAGCTACAATGTATTTAGATATAATAATAAATAAATATTTT	0	....(((((.((..((((((((.(.(((((((((.....)))))))....)).).))))).)))..)))))))..((((..((.....))..))))...(((.((..(((((((......)))))))..)).)))..(((((((..(((....)))..)))))))...	[][][][]	-45.9	0.22594	B2_Mm2-B2	repeatMask-B2	38.3333	76.7357	90.1167	65.8333	55	73	32.3333	56.1667	41.6667	39	61	29
mmu-novel-Pol3-233	chr8	110857294	110857512	252	+	218	252	175	77	-693.902	-244.112	37.037	11	11.4747	4.38721	GGGCTGGTGAGATGGCTCAGTGGGTAAGAGCACCCGACTGCTCTTCCAGACTGCTCTTCTGAAGGTCTGGAGTTCAAATCCCAGCAACCACATGGTGGCTCACAACCATCCTAACGAGATCTGACTCCCTCTTCTGGAGTGTCTGAAGACAGCTACAGTGAACTTACATATAAATAAATAAATCTTAGAAAAATTAAAAAAAAAGCAAAATTAGTTTT	0	...(((.((((....)))).)))(((((..(((....(((.(((((.((((.(((((...(((((...(((((.((.(((.((((.(((....))).)))...............).))).))))))).))))).))))))))))))))))).....)))..)))))..................................(((((.......)))))	[][][]	-50.7	0.1386	B2_Mm1a-B2	repeatMask-B2	58.3904	86.575	60.3552	30.1204	24.6204	36.7626	42	33.3958	48.0694	30.451	48.319	27.5526
mmu-novel-Pol3-234	chr16	33376878	33377120	251	+	242	251	186	65	-1129.31	-349.391	20.4846	9.56853	8.1939	14.014	GGGCTGGTGAGATGGCTCAGCGGGTAAGAGCACCTGACTGCTCTTCCAAAGGTCCGGAGTTCAAATCCCAGCAACCACATGTTGGCTCACAACCACCTGTAACAAGATCTGACGTCCTCTTCTGGAATGTCTGAAGACAAGTACAGTGTACTTACATATAATAAATAAATTAAAAAAAAACCACATATGTGACATATGTATGTGTGTGATATATTAAATGATTTATGCTTATCTAGCATTTT	0	..(((((((((((((.(((...((.(((((((......)))))))))...(((...(((........((((((......)))))))))...)))(((((((......((.(((((((......)).))))).)).......))))).))...................................((((((.((((((....)))))).))))))....))).)))).)))).))))).....	[[][][][]]	-57	0.136818	B2_Mm1a-B2	repeatMask-B2	51.35	92.025	154.85	72.3333	56.1	27.1667	70.3	75.1	28.8667	39.7	29	19.4333
mmu-novel-Pol3-235	chr11	100773095	100773273	250	-	178	250	141	109	-606.392	-419.981	17.625	10.464	26.2847	69.0737	GGACTAGAGAGATGGCTCAGTGGTTAAGAGCACTGACTGTTCTCCCAGAGGTCCTGAGTTCAATTCCCAGCAACCACATGGTGACTCACAGCCATGGGAGTAATGGGATTCGATGCCCCCTTCTGGTTGTCTGAAAACAGCTAAGATGTACTCATATACATTAAATAAATAAACTTTT	0	(((((.(.(((((((.((((((........))))))))).)))).)...)))))(((((.((..(((((....((.((((((........)))))))).....))))).............(((((((((......)))))).))))).)))))........................	[][[][]]	-46.9	0	B2_Mm2-B2	repeatMask-B2	38	58	81	48	24	23	19.1053	37	15	29	24.25	15
mmu-novel-Pol3-236	chr16	14350296	14350508	250	-	212	250	176	74	-906.759	-305.717	33.8462	5.54011	13.9118	23.4845	GGTTGGAGAGATGGCTCAGTGGGTAAGAGCACTGACTGCTCTTCCGAAGGTCCTGAGTTCAAATCCCAGCAACTACATTGTTGCTCACAACCACCCATAATGAGATCTGATGCCCCTTTCTGGTGTGTCAGAATACAGCTACAGTGTACTTATGTATAATAATCAATAAGTCTTTGGGCTGGAGCGAGCAGAGGTCCTAAAAAAAGTCTTTT	0	..((((((((.(((.((((((........)))))))))))).)))))(((.(((..((((...((..((((((......))))))....................((((((((.((.....)).))))))))...(((((.(((.(.((((((............))))))).))))))))))..))))..))).)))..............	[][[][][]]	-62.3	0	B2_Mm1t-B2	repeatMask-B2	51	96	83.0909	14	52	72	24	38	27	45	50.2193	22
mmu-novel-Pol3-237	chr19	3831557	3831758	250	-	201	250	165	85	-768.774	-366.255	13.3784	14.9451	24.2914	35.3655	ATGGGCTGGTGAGATGGCTCAGTGGGTAAGAGCACCCGACTGCTCTTCCAAAGGTCCAGAGTTCAAATCCCAGCAACCACATGGTGGCTCACAACCATCTGTAACAAGATCTGACGCCCTCTTCTGGAGTGTCTGAGGACAGCTACAGTGTACTTACATATAATAAATAAATAAATCTTAAAAAAAAAAAAAAGTTGTTTT	0	.((((((((.((..((((((..((((((((((((......)))))))......)))))))).)))..)))))))..))).(((((........)))))(((((......((.(((((((......)).))))).)).......))))).....................................................	[][][]	-45.7	0.267	B2_Mm1a-B2	repeatMask-B2	37.7614	38.6379	38.7526	16.1836	31.2089	23.8171	55.2326	64.6046	71.6151	31.7964	35.9166	20.3316
mmu-novel-Pol3-238	chr15	100445557	100445786	249	-	229	249	137	112	-622.995	-462.277	46.9714	15.7355	40.0544	42.8951	GGGCTGGTGAGATGGCTCAGTGGGTAAGAGCACCCAACTGCTCTTCCGAAGGTCAGGAGTTCAAATCCCAGCAACCACATGGTGGCTCACAGCCATCCATAACGAGATCTGACTCCCTCTTCTGGAGTGTCTGAGGACAGCTACAGTGTACTTACATATAATAAATAAATAAATAAAACTAAAAAAAATCATATTTCATATGCTTAGAGGTTGATTGCACCTGTATTTT	0	.(((..((((((((...((((((((......)))).))))..((((.(((((...(((((.((.(((.(.........(((((((((...))))).))))...).))).))))))).))))).))))((((....))))......((((....))))..................................))))))))..)))((.((((.......)))).))....	[[][][][]][]	-51.7	0	B2_Mm1a-B2	repeatMask-B2	30.6053	53.1176	62.451	29.0526	29.0667	51	26.1732	34.0588	38.0526	32.4	34.5588	12
mmu-novel-Pol3-239	chr19	6944342	6944611	249	+	269	249	138	111	-865.958	-725.965	14.2652	12.3008	10.6765	5.79283	GGGGGCTGGTGAGATGGCTCAGTGGGTAAGAGCACCCGACTGTTCTTCCGAAGGTCCAGAGTTCAAATCCCAGCAACCACATGGCTCACAACCATCCGTAACGAGATCTGACTCCCTCTTCTGGAGTGTCTGAAGACAGCTAAAGTGTACTTACATATAAATAAATCTTTAAAAAAAAAAAAAAAAGCTGGAGTTACAGGTGGTTGCTGGGAACTGAACTCACATCCTGTGCAAGAGCAATAAATGCTCTGAACCACTGAGCCATTTTT	0	..........(((((((((((((((...((((((......(((((((.((.(((....(((((((..(((((((((((((.((((((.......((((...)).))((.(((.(((......)).).))).))...(((((...((((....)))).((((......))))..............)))))))))))...)))))))))))))..)))))))....))).)).))))))).....))))))...))))))))))))))).	[[][][[][]]]	-98.6	0.01026	B2_Mm1a-B2	repeatMask-B2	82	144.625	216.613	96.1875	79.1736	131.188	91.5	95.5	93	109.521	67.625	66.5625
mmu-novel-Pol3-240	chr2	121480776	121481084	249	+	308	249	191	58	-1014.1	-248.985	50.0238	7.57789	82.8011	4.74449	AAGCTGGAGAGATGGCTCAGTGGTTAAAAGCACTGACTGTTCTTCCAGAGGTTGTGAGTTCAATTCCCAGCAACCACATGGTGGATCACAACCATCTGTAATTGGATCAGATGCCCTCTTCTGGTGTGTCTAAAGATAGCTACAGTGTACTCATATTAAATAAATAAATAAATAAATAAATAAATAAATAAATAAATAAATAAATCTAAAGGCCCAAAATGGCTCCTCTTACTGTCACTACCGTGTGAGTCCCGCCTGGGACTGTAATCTGTGTCTTGGCTTTGAGATTCATACCCGCTCCCCATTTT	0	...((((((.(((((.((((((........))))))))))).)))))).((.(((((((((((..((.((((..((((((((((.......(((........)))...((((((((......)).))))))...(((((.....(((....)))........................................................((((......)))).......))))).))))))))))((((((....))))))........)).)).))..)))).))))))).))............	[][[[][][[][]]][]]	-75.7	0.0110071	B2_Mm2-B2	repeatMask-B2	32	43.5	91	37	12	61.5	28.5	59	57	67.5	34	31.5
mmu-novel-Pol3-241	chr13	49229265	49229643	248	+	378	248	148	100	-604.581	-378.847	48.5625	14.9533	47.254	4.75832	GGGCTGGAGAGATGGCTCAGTGGTTAAGAACACTGGCTCTTCTTCCAGAGGTCCTGAGTTCAATTCCCAGCAACCACATGGTGACTCACAACCATCTGTAATAGGATCCGATGCCTTCCTCTAGTGTGTCCGAGGAGAACCACAATGTGCTCACATACATAGAAATAAATAAATCTTTAAAAAATATATTTTCAGGGCTGGAGAGATGGCTCAGCGGTTAAGAGCACTGGCTGCTCTTCCAGAGGTTCTGAGTTCAATTCCCAGCAACCACATGCTGGCTTACAACCATCTTTAATGGTATCTAATGCCTCCTTCTGGTGTGTCTGAAGAAAGCAACAGTGCACTCACATAAAATAAATAAATATTTAAAAATATTTT	0	...(((((.(((.(((.(((((........))))))))..))))))))...((((((((.((.((((((((...((.(((((........))))).)).....(((..........)))((((((((((..(((.(.(.......).).))))))))).))))...........(((.((((......)))).)))))))).))).)))))))).))...((.((((((..((((((((.(((((((.((((........((((((......)))))))))).)))).........(((((...))))).((....))....))))))))..))).)))))).))..............(((((((....))))))).	[][[][][][]][[][][]][]	-96.3	0.143118	B2_Mm2-B2	repeatMask-B2	63	90.2727	105.125	72	45	78.3333	49	91.0625	49	159.167	180.056	96.5
mmu-novel-Pol3-242	chr1	172051447	172051746	248	+	299	248	94	154	-440.059	-656.545	43.561	17.907	93.4805	50.5487	GGGCTGGTGAGATGGCTCAGTGGGTAAGAGCACCCAACTGCTCTTCCGAAGGTCCAGAGTTCAAATCCCAGCAACCACATGGTGGCTCACAACCATCTGTAACATGATCTGACTCCCTCTTCTGGTGTGTCTGAAGACAGCTACAGTGTACTTACATATAATAATAAATAATAAATAAATCTTAAAAAAAATAGCTGGGCAAGGTGTTCTCTGGGCTTAAATGTCTTTCCAAAATGATTTTAGGGGCTTCCTAGAATCCCTCTGATGCCAGCTCAGCGCCTTCCCCCCTTTGATGTTTT	0	((((.(.((((.((((((((.(((.(((((((......)))))))....((((((((((..((...((((((......(((((........)))))(((((.(.((.((((((.(((......)).).)))...)))))).)))))(((....))).....................................)))))).....))..))))))))))..................((((((((.....))))))))))).)))).)))).)))).)))))..................	[[][[][][]][]]	-88.7	0.0780813	B2_Mm1t-B2	repeatMask-B2	53.5	64.5913	85.5524	49.6135	33.2782	47.919	59.45	62.3167	32.9667	37.6929	34.0718	46.869
mmu-novel-Pol3-243	chr11	102652928	102653190	247	+	262	247	141	106	-617.77	-456.278	27.2903	9.90654	21.2814	38.1026	GGGCCGGAGATGATGGCTCAGAGGTTAAGAGCACTGCCAGTTATTCCAAAGATCCTGAGTTCAAATCCCAGCAACCACATGGTGGCTCACAACCACTGGGAAGATCTGGCGCCCTCTTCTGGAGCATCTGACAACAGCTACAGTGTACCTACATATAATAAATAAATAAATAAATCTTAAAAAAAAAAAAGGTACACATGTCCTTAAAGCTGAGCCATCTCTACAGTCTGCCCTGCCTCTCTCTCCCTCCTGCCTTCCTTTT	0	((((.((((..((((((((((...(((((.(((..(((((...((((........((((........(((.((......)).))))))).........))))...)))))((((......)).))..(((....))).....((((((((.......................................)))))))).))).)))))..))))))))))....(((......)))...........)))).)))).......	[[[][][][]][]]	-68.12	0.0665344	B2_Mm2-B2	repeatMask-B2	44	42	136	61	56	53	28	24	23	54.0588	30	49
mmu-novel-Pol3-244	chr17	80492014	80492376	246	-	362	246	147	99	-676.55	-320.925	33.5074	13.9668	2.4992	38.2301	GGGGCTGGCGAGATGGCTCAGTGGTTAAGAGCGCCGACTGCTCTTCTGAAGGTCCCGAGTTCAAATCCCAGCAACCACATGGTGGCTCACAACCATCCATAACGAAATCTGATGCCCTCTTCTGGAGTGTCTGAAGACAGCTACAGTGTACTTACATATAATAAATAAATCTTTAAAAAAAAAAAAAAAAAAAAAAAAAAAGACAGGGCCTTGCCCAAAGCCTAGGCTAGCTTTGAACTAATGGTGATCCTGCTGCCTCAGCTCCGAGTGTTAGGATTTGCTGGGTCATGCTGCAGCTTTGAAATCAGCAATGGATAGACACAGCCTCTAGTGGAGAGTGCTTTACAGAAGTGCATCATTTT	0	((.(((((.((..((((((.(.((..(((((((.....)))))))........)))))).)))..)))))))..))..(((((((.......))).)))).........((((((...((((((..(((((((((((((.......))).)))................(((((........................)))))...(((...)))((((((........))))))..(((.((.((((...((((((((((((((........)))...)))))).......)))))......)))).)).))).)))))))(((((((.....)))).)))...)))))).))))))....	[][][[[][][][][]][]]	-92.6	0.308645	B2_Mm1a-B2	repeatMask-B2	63.4917	78.6803	87.3156	38.0975	25.0487	48.1439	65.4311	60.2341	50.4838	68.7211	63.5681	20.8687
mmu-novel-Pol3-245	chr2	152289446	152289764	245	-	318	245	194	51	-1287.93	-300.114	24.25	7.96875	30.8593	12.2984	GGGCTGGTGAGATGGCTCAGTGGGTAAGAGCACCCAACTGCTCTTCCAAAGGTCCAGAGTTCAAATCCCAGCAACCACATGGTGGCTCACAACCATCCGTAACAAGATCTGACTCCCTCTTCTGGTGTGTCTGAAGACAGCTACAGTGTACTTACATATAATAATAAATAAATCAAAAAAAAAAAAGTCTCAGAGTCGTTATTTCCGAGAACAAAGTGGACGGGTGGAAAAACATGAGGTTACAGATGGCATTAAAACACTACTAGCCTTGCACAACACGCACTTGACTGTCTGAAACCATCTCAGTGTCCCTATTTT	0	(((.((.((((((((.((((..((.(((((((......)))))))))...((((.((............(((.(((....))).))).....((((((((..((...((.(((.(((......)).).))).))(((((.......))).))...................................((((.(((.......))).))))......)).)))))))).........((((((.((.((.........))))..))))))(((.......))))).))))..))))..)))))))).)).)))......	[[][[][[][][]][][]]]	-73.4	0.0586515	B2_Mm1t-B2	repeatMask-B2	11.804	16.0867	11.1698	51.2861	17.7636	8.50356	36.8264	30.186	49.8757	59.7141	88.7608	47.0889
mmu-novel-Pol3-246	chr6	72380889	72381069	245	+	180	245	183	62	-841.411	-205.441	43.4237	6.2	29.3723	18.5556	AGGGCTGGTGAGATGGCTCAGTGGGTAAGAGCACCCGACTGCTCTTCCGAAGGTCCGGAGTTCAAATCCCAGCAACCACATGGTGGCTCACAACCATCTGTAACAAGATCTGACGCCCTCTTCTGGAGTGTCTGAAGACAGCTACAGTGTACTTACATATAATAAATAAATAAATCTTTT	0	...(((((.((..((((((..(.((.(((((((......))))))))).).......))).)))..)))))))....((((.((((((........(((......)))((.(((((((......)).))))).))....)))))).))))..............................	[][[][]]	-46.7	0.152194	B2_Mm1a-B2	repeatMask-B2	6.71531	12.8767	12.0256	5.34023	12.9142	5.76817	6.39684	6.1802	8.21842	5.24256	4.97341	10.7628
mmu-novel-Pol3-247	chr17	75164039	75164219	244	-	180	244	181	63	-1119.87	-317.581	22.1222	6.65217	17.8759	17.3049	AGGGCTGGTGAGATGGCTCAGTGGGTAAGAGCACCCGACTGCTCTTCCGAAGGTCCGGAGTTCAAATCCCAGCAACCACATGGTGGCTCACAACCATCTGTAACAAGATCTGACGCCCTCTTCTGGAGTGTCTGAAGACAGCTACAGTGTACTTACATATAATAAATAAATAAATCTTTT	0	...(((((.((..((((((..(.((.(((((((......))))))))).).......))).)))..)))))))....((((.((((((........(((......)))((.(((((((......)).))))).))....)))))).))))..............................	[][[][]]	-46.7	0.0457143	B2_Mm1a-B2	repeatMask-B2	7.70622	16.91	12.2498	6.5819	11.2905	5.61817	4.89684	7.90243	15.5518	11.2952	17.5901	9.17951
mmu-novel-Pol3-248	chr5	123155202	123155378	244	-	176	244	133	111	-787.33	-626.737	18.0104	12.2288	7.34309	15.8215	GGGCTGGAGAGATGGCTCAGTGGTTAAGAGCACTGATTGCTCTTCCAGAGGTCCTGAGTTCAATTCCCAGCAACCACATGGTGGCTCACAACCATCTGTAATGGGATCTGATGCCCTCATCTGGTGTGTCTGAAGACAGTGACACTGTGTTCACATATACAAAATAGATAAGTTTT	0	..(((((.(((.(((((((((((..(((((((.....))))))))))......))))).))).))))))))..(((.((((.((((((...((((.....))))....))).))).)))).)))(((((.((((.(((((...))))).))))...)))))...............	[][][]	-57.8	-0.2136	B2_Mm2-B2	repeatMask-B2	8	6.125	16.5114	36.9088	37.5778	37.8904	22.2354	54.0861	35.4532	58.6538	41.9246	31.6245
mmu-novel-Pol3-249	chr3	107534671	107534917	243	-	246	243	165	78	-871.414	-305.211	66	7.25581	7.19223	24.0041	GGGCTGGAGAGATGGCTCAGTGGTTAAGAGCACTGACTGCTCTTCCAGAGGTTGTGAGTTCAATTCCCAGCAACCACATGGAGGCTCACAACCATCTGTAATGGGATCTGATGCCCTTTTCTGATGTGTGTCTGAAGATAGCTACCGTGTACTCACATAAATAAAAATAAATAGACCTTAAAAAAAAGAATCTGCCCAAATGCAACCAGGAGAAGCCTTCAGAGTTCAGCTAAGGTGGCAAGTTTT	0	...((((((((.(((.((((((........)))))))))))).))))).((((((((((....((((..(......)..))))))))))))))((((......))))....((((((((.((((......(((((((...(((.(((((....)))....................................(((......)))....))...))))))))))..))))..)))).))))......	[][][][[][]]	-63.2	-0.0429108	B2_Mm2-B2	repeatMask-B2	86	158.154	120	28	29	9	16	7	20	18	18	1
mmu-novel-Pol3-250	chr5	115338100	115338275	243	+	175	243	175	68	-1046	-404.951	19.6875	8.5	6.21693	7.46968	GAGGCTGGAGAGATGGCTCAGCGGTTAAGAGCACTGACTGCTCTTCCAGAGGTCCTGAGTTCAATTCCCAGCAACCACATGGTGGCTCACAACCATCTGTAACAGGATCCGATGCCCTCTTCTGGTGTGTCTGAAGACAGTTACAGTGTACTTACATAAAATAAAAAATTTTTTT	0	...(((((.(((.((((((((.(.(((((((((.....)))))))....)).).))))).))).))))))))......(((((........)))))(((((((.(..((.(((((((......)).))))).))...).))))))).............................	[][][]	-48.4	-0.0406667	B2_Mm2-B2	repeatMask-B2	13.6263	23.5472	21.8325	46.7748	16.1111	25.5288	44.2927	79.9547	42.886	49.8701	108.534	10.7109
mmu-novel-Pol3-251	chr8	25211354	25211565	243	-	211	243	131	112	-670.738	-555.976	15.72	7.72414	17.0251	16.737	AGGGCTGGAGAGATGGCTCAGCGGTTAAGAGCACTGACTGCTCTTCCAGAGGTCCTGAGTTCAATTCCCAGCAACCACATGGTGGCTCACAACCATCTGTAATGTGATCTGATGCCCTCTTCTGGTGTGTCTGAAGACAGCTACAGTATACTCATAAATAAAATAAATCTTAAAAAAAAAAGAAAGGAAGGAAGATTAGGATAAAGCTTTT	0	....((((((((.(((.((((.(........).)))))))))).)))))..(((((((.(((..((((.(((.(((....))).))).........(((((.(((..((.(((((((......)).))))).))..)))..))))).....................((((........))))..)))).)))..))))))).........	[][[][][]]	-53.2	0	B2_Mm2-B2	repeatMask-B2	39.6667	78.9414	56.4242	32.1686	39.6778	40.0975	56.5567	81.8048	54.1667	53.2857	105.871	49.4048
mmu-novel-Pol3-252	chr9	108685984	108686183	243	-	199	243	91	152	-421.879	-786.097	15.3636	15.6825	28.3106	19.3321	AGGGGCTGGAGAGATGGCTCAGCAGTTAAGGGAATTGAATGTTCTTCCAGAGGTCCTGAGTTCAATTCCCAGCAACCACATGGTGGCTCACAACCACCTGTAATGGGATCTGATGCCCTCTTCTGGTGTGTCTGAAGACAGCTATAGTATACTCACATATATAAAGTTGAATTAACCTTCCCAAAGAGCCCCCACTTTT	0	.((((((.(((......)))....(((..(((((((((((......((...))......)))))))))))...))).(((.(((((.......))))))))..(((((((.(((((((......)).))))).))...(((((...(((((......)))))..))))).........)))))...)))))).......	[[][][][[][]]]	-56.8	0.156736	B2_Mm2-B2	repeatMask-B2	23.125	38.7083	28	45.1538	27.125	34.5833	35	61.1409	43.5	30.1667	82	63
mmu-novel-Pol3-253	chr1	137024106	137024291	240	+	185	240	168	72	-787.361	-258.718	56	5.90164	25.6176	37.9847	GGGCTGGAGAATGGCTCAGCGGTTAAGAGCACTGACTGCTCTTCCAGAGGTCCTGAGTTCAAGTCCCAGCAACCACATGGTGGCTCACAACCATCTGTAATGAGATCTGATGCCCTCTTCTGGGGTTTCTGAAGACAGCTACAGTATACTTACATATAATAAATAAGTAAATAAATAAATCTTTT	0	..(((((.((..(((((((.(.(((((((((.....)))))))....)).).)))))))....)))))))......(((((........)))))(((((.((...((.((.(((((.....))))).)).))...))..)))))..((((((...........))))))................	[][][][]	-46	0.0737747	B2_Mm2-B2	repeatMask-B2	2	5.75	0	12.7	37.9	25.5	17.2	82	53.3	38.2429	60.0429	29
mmu-novel-Pol3-254	chr2	117767893	117768073	240	+	180	240	168	72	-830.265	-261.82	106.105	9.08108	45.4141	22.707	AGGGCTGGAGAGATGGCTCAGAGGTTAAGAGCACTGACTGATCTTCCAAAGGTCCTGAGTTCAAACCCCAGCAACCACATGGTGGCTCACAACCATCCATTATGAGATCTGATGCCCTCTTCTAGGGTTTCTGAGGATAGCTACAGTGTACTTACATATAAATAAATAAATAAATATTTT	0	...(((((.(....(((((((.(((((.......)))))((((((...)))))))))))))....).)))))....((((.((((((.......((((.(((.(((((((((........))..)))))))))))))))))))).))))...............................	[[][]][]	-39.7	0.218748	B2_Mm2-B2	repeatMask-B2	23	36	19	17	20	25	21.5	46	23	55	31	20
mmu-novel-Pol3-255	chr5	92573085	92573386	240	-	301	240	128	112	-533.834	-465.107	28.7536	9.8	60.2122	30.4904	GGGGCTGGAGAGATGGCTCAGCGGGTAAGAGCACTGACTGCTCTCTCAGAGGTCCTGAGTTCAAATCCCAGCAACCACATGGTGGCTCACAACCATCTGTAATGAGATCTGATGCCCTCTTCTGGTGTGTCTGAAGACAGTGACAGAGTACTCACATATATAAAATAAATAAATAAATCGTTAAGTGACTGACTCTCACTAGCATAAAGCTTGCATCGATAATCTATGAAGACTCATATACCAGTAGCTTGTCCCTCTATTTAGATGAATAATATTTCACTGGGTAGTGATACCACATTTT	0	(((((.((.((((.(((((((.(((..((((((.....))))))(((((.....))))).......)))(((.(((....))).))).......((((......)))))))).))).))))((((((((((....))))((((..((((..((((.............................))))...))))))))..(((.......)))..........(((((....)))))))))))...)).))))).((((((((.((((......))))))))))))..............	[[[[][]][][]][[][][][]]][]	-74.5	0.084997	B2_Mm2-B2	repeatMask-B2	53	36	75	45	59	75	48	77	53.5	88	52	36
mmu-novel-Pol3-256	chr19	47000481	47000831	238	-	350	238	176	62	-875.316	-211.997	26.1622	4.10843	18.2566	91.2828	GGGCTGGTGAGATGGCTCAGTGGGTAAGAGCACCCGACTGCTCTTCCGAAGGCCAGGAGTTCAAATCCCAGCAACCACATGGTGGCTCACAACCATCCCTAACGAGATCTGACTCCCTCTTCTGGAGTGTCTGAAGACAGCTACAGTGTACTTACATAGAATAAATAAATAAATCTTTAAAAAAAAAAAAAAAAAAAAAGAAGGTGCCTGGCCCTCTAAGTAGCATAGTGTGACAAATGGGTCTTATTTCCACCTCTGACCTGCCTGCTGTAGTAATTCTCACTCCATGAAACCCACAACTGGGTTAGAGGCCAGTGAGGGCTCGTGCTTTCCCTGAATATAGGATTTTT	0	(((.((((....(((((...(.((.(((((((......))))))))).).)))))(((.......))).(((.(((....))).)))....)))).)))..(((((..((.(((.((((((((((((((...(((....(((((((((((.......................(((((..................)))))(((((...(((((.....((.(((...))).))....))))).......)))))......)))..))))))))..))).))))))).))((((((....)))))))))))..))).))..)))))......((((....))))......	[[][][]][[[][]][]][]	-95.3	0.0154282	B2_Mm1a-B2	repeatMask-B2	41.9937	76.1364	64.2496	32.4833	9.21667	19.1667	24.3	31.1444	32.9333	21.6326	18.5433	14.8794
mmu-novel-Pol3-257	chr4	32572572	32572750	238	+	178	238	118	120	-611.661	-641.141	9.29891	6.99029	18.21	19.0563	GGCTGGAGAGATGGCTCAGTGGTTAAGAGCGCCAGCTGCTCTTCCGGAGGTCCTGAGTTCAATTCCCAGCACCCACACAGTGGTTCTCAACCATCTGTAATGGTATCTGAAGTCCTCTTCTGATGTGTCTAAAGACAGTGACAGTGTACTCAAATATATAAAATAAATAAATCATTTT	0	.(((((.(((.(((((((((((..(((((((.....))))))))))......))))).))).))))))))..(((.(((((((((...))))).))))..)))((((.((((....)))).))))((((..........))))...................................	[][][][]	-46.1	0.211533	B2_Mm2-B2	repeatMask-B2	31.5	47.5	28.5	68	78	42	70	133	59.5	64.5	77	59.5
mmu-novel-Pol3-258	chr18	56722987	56723422	237	-	435	237	98	139	-668.856	-988.587	13.172	13.7352	4.38813	7.28859	GGGGCTGGAGTAATGGCTCAGCGGTTAAGAGCACCGACTGCTCTTCCAAAGGTCCTGAGTTCAATTCCCAGCAACCACATGGTGGCTCACAACCATCTGTAACAATATCTGACTCCATCTCCTGGAGTGTCTGAAGACAGCTACAGCGTAACTTATATATAATAAATAAATAAATCTTAAAAAAAAAAAAAAAAAGAAAGCTTGAGTGTTACCAGAAACATTAAGCAATTAAATACATCTAACCTGTTAAAGAAATAATCAGCTGGCAATTGTCCATTCACATTCTATAGCAGACTCTGTGACAGGGTGTAGTTGTCCTTTCCTAACACAACTACCACTGCCAGGGACACACCCACTCCCCAGGGCCTGAAAGAGTAAAAACACTAAGTACAAGTGGTC…	0	((.((((((((..(((..(((((((.......)))).)))(((((....((((((((....(((((.(((((....(((.(((((.......))))))))............(((((.....)))))((((....))))...((((.((.........................((((...............))))..((((((.((((......))))))))))...............))))))..............))))).))))).................((((((((((...))))))((((((((...........))))))))..))))..((((.........))))))))))))..)))))..........((((((.(((....…	[[][[[][][][[][]]][[][]][]][]]	-100.5	0.118294	B2_Mm1a-B2	repeatMask-B2	70.2833	76.7	55.3167	144.667	123.117	97.0833	108.422	153.417	104.883	134.817	140.904	87.9667
mmu-novel-Pol3-259	chr2	156064670	156064867	237	-	197	237	138	99	-796.916	-548.337	38.64	11.2075	31.1719	18.521	GGACTGGAAAGGTGGCTCAGCGGTTAAGAGCACTCACTGCTCTTCCAGTGGTCCTGAGTTCAATTCCCAGCAACCACATGGTGGCTCACAACCATCTGTAATGGGATCCGATGCCCTTTTCTGGTGTGTCTGAAGACAGCAACTGTGTACTCATATACATAAAATAAATAAGTCTTTAAAAGAAAACCTGTAATTTT	0	(.((((((((((.(((....(((..(((((((.....)))))))((((((((.(((.(.......).)))..))))).)))((.....)).((((.....))))...)))..))))))))))))).)...(((((((......((((((......))))))..........)))))))...................	[[][][][]][]	-48.1	0	B2_Mm2-B2	repeatMask-B2	31.25	28.5	33.2	27	36	18.25	43.3333	45.5833	31	31.5	71.1667	40.386
mmu-novel-Pol3-260	chr9	78543735	78543972	237	+	237	237	164	73	-1162.93	-466.416	26.2901	11.3032	35.6888	4.19411	GGGGCTGGTGAGATGGCTCAGTGGGTAAGAGCACCCGACTGCTCTTCCGAAGGTCTGAAGTTCAAATCCCAGCAACCACATGGTGGCTCACAACCATCTGTAATGAGATCTGATGCCCTCTTCTGGTGCATCTGAAGACAGCTACAGCGTACTTACATATAATAAATAAATAAATAAATCTTAAAAAAAAAAAAGAAAAACATAAAATCTATCAGTACATATAAGTCGCTGAATTTT	0	((.(((((.((..(((((((((.((.(((((((......))))))))).)....))).)).)))..)))))))..))..(((((........)))))(((((.((...((.(((((((......)).))))).))...))..)))))................................................................(((((((......)).))))).....	[][][][]	-55.2	0.0902	B2_Mm1t-B2	repeatMask-B2	99.6262	81.5	86.6004	33.2167	22.95	28.9333	33.7333	10.7833	14.2	22.0667	18.7833	14.2
mmu-novel-Pol3-261	chr11	77908992	77909180	236	-	188	236	167	69	-866.553	-294.216	54.275	11.7614	18.226	24.0508	GAGCTGGTGAGATGGCTCAGCGGTTAAGAGCACCGACTGCTCTTTTAAAGGTCCTGAGTTCAAATCCCAGCAACCACATGGTGGCTCACAACCATCCATAACAAAATCTGATGCTTTCTTCTGGAGTGTCTGAAGACAGCTACAGTGTAATTACATATAATAAATAAATAAATATTTAAAAAAATTTT	0	..(((((.((..((((((((.(.(((((((((.....)))))))....)).).))))).)))..)))))))......(((((((.......))).))))........(((..(((.(((((.(((...)))))))).)))..)))...............((((((......))))))..........	[][][][]	-44.4	0.0503323	B2_Mm1a-B2	repeatMask-B2	30	25	13	35	21.3333	33	22	28.1667	33	31.3333	35	26
mmu-novel-Pol3-262	chr2	181429963	181430166	236	-	203	236	157	79	-609.68	-349.037	10.6441	16.9286	31.6806	47.9323	GCGGGCTGGAGAGATGGCTCAGCAGTTAAGAGCACTGACTGCTTTTCCAAAGGTCCTGAGTTCAAATCCCAGCAACCACATGGTGGCTCACAACCATCTGTAATGAGATCTGACGGCCTCTCTGGTGTGTCTGAAGACAGCTACAGTGTACTTAGACATAATAAATAAATAAATCTTTAAAAAAAAAAGTGTCAAATGCTTTT	0	....(((((.((..((((((((.(.(((((((((.....)))))))....)).).))))).)))..)))))))..(((...((.((((..((...((((......)))).))..)))).)).)))(((((((((..(((.......)))..)))))))))........................((((((((...))))))))	[][][][]	-50.6	0	B2_Mm2-B2	repeatMask-B2	19.5512	43.9833	27.025	24.2357	23.0278	34.4583	33.925	32.5667	21.9095	73.5722	48.4012	16.25
mmu-novel-Pol3-263	chr9	118362141	118362349	236	-	208	236	126	110	-469.546	-399.375	23.1304	9.56522	18.6809	20.264	GAGCTGGAGAGATGGCTCAGAGGTTAAGGTGGATGGTTAAGTGGTTAAGTGGCTGTTCTTCCAAAGGACCTGGGTTCAATCCCCAGTGCCCACATGGCAGCTCACAGCTATCTATACTCCAGTTCCAGGGGGCTCTGACGCCCTCACACAGATCTATGTGCAGGGAGAACACCAGTGTATATAAAATAAAAATAAATGAATTAATTTT	0	(((((((((((((((((..((((((....((((.((...(((.(.....).)))..)).))))...)))(((((.......)))))((((.....)))).)))..))))))))...)))))))))..((((((......)))))).........((((((((.((......))..)))))))).........................	[[][][]][][]	-64.5	0.192985	B3-B2	repeatMask-B2	27	61	90	37	56.5	72	38	71	37	45	61	71
mmu-novel-Pol3-264	chr11	53318516	53318745	235	-	229	235	173	62	-949.5	-250.43	65.4595	8.01361	15.1583	72.8765	GAGCTGGTGAGATGGCTCAGCAGGCAAGAGCACTGACTGCTCTTCTGAAGGTCATGAGTTCAAATCCCAGCAACCACACAGTGGCTCAAACCATCTGTAATGAGATCTGACACCCTCTTCTGGTGTGTCAGAAGACAGCTACAGTGTACTTATGTATAATAATAAATAAATCTTAAAAAAAAAATTGAGACCAAATTAAACATTTGCTGTGACATCACTTGGGCCTTTT	0	...(((.((((....)))).)))..(((((((.....)))))))..(((((((..((((.....((.((((((((((...))))..........(((((.((...((((((((((......)).))))))))...))..)))))(((((....)))))............((((((........)))))).............)))))).))....)))).))))))).	[][][[][][][]]	-66.1	0	B2_Mm1t-B2	repeatMask-B2	34.5	25	41	54	42	34	27	46	37	49	52	19
mmu-novel-Pol3-265	chr11	78086882	78087060	235	-	178	235	130	105	-581.294	-443.644	17.8626	11.2752	18.7727	47.6538	AGGGCTGGAGAGGTGGTTCAGTGGTTAAGAGTACCGACTACTCTTCCAGAGGTCCTGAGTTCAATTCCCAGCAACCACATGGTGGCTCACAACCATCTGTAATAGGATCTGATGCTCTCTTCTGGTGTGTCTGAAGTCAGCTTCAGTGTACTCATATACATAAAATAAATATACTTTT	0	((((((((((.(((((((....(((.......)))))))))).))))...))))))(((((((..(((.......((.(((((........))))).)).....)))..))).))))......(((((((((((((....))))))((((......))))........)))))))...	[][][[][]]	-43.9	0.2555	B2_Mm2-B2	repeatMask-B2	19.5714	21	92.25	33	33.6667	41.3333	20	53	33	55	37	45
mmu-novel-Pol3-266	chr11	87023137	87023379	235	-	242	235	192	43	-849.467	-152.106	32.4923	7.70755	105.23	25.4511	AAGGGCTGGTGAGATGGCTCAGTGGGTAAGAGCACCCGACTGCTCTTCCGAAGGTCCGAAGTTCAAATCCCAGCAACCACATGGTGGCTCACAACCATCCGTAACGAGATCTGACGCCCTCTTCTGGAGTGTCTGAAGACAGCTACAGTGTACTTACTTATAATAAATAAATAAAACTAAAAAAAATGTTGTTTAAAAAAAAAAAAAAAAAGAAAGACCGATCAAGGTGCTATCGTTCTTTT	0	....(((((((((.(((((...(.((.(((((((......))))))))).).)).)))...))))....)))))......(((((((.......))).))))(((((..((.(((((((......)).))))).))(((((((............................................)))))))....................(((((......))).)).))))).....	[][][[][][]]	-49.29	-0.100667	B2_Mm1a-B2	repeatMask-B2	5.84286	22.9778	21.6417	16.0671	11.5271	16.9179	12.4725	16.5489	16.1421	30.9929	48.0433	11.7284
mmu-novel-Pol3-267	chr12	4785521	4785863	235	+	342	235	84	151	-306.812	-646.72	18.7895	23.5603	51.8038	21.9232	GAGCTGGTGAGATGGCTCAGTGGTTAAGAGTGCCGACTGCTCTACCAAAGGTCCTGAGTTCAAATCCAAGCAACCACATGGTGGCTCACAACCATCTGTAACAAAACCTAATGCCCTCTTCTGGAGTGTCGGAAGACAGCTACAGTGTACTTACATATAGTAAATAAATAAATCTTTAAAAAAAAAATAAGCGTGTGTGTGTGTATGTGTGTGTGTGTGCATGCAAGTGTTTCATTCGCAGATCCAAAGATAAATTCTGGGCATGTGTAGGCTTGTGACCCACCTGGATTGCACAAAGCGATGTAGCAAAAACTCACCACTACATGTGTAGGCTTTGATTTT	0	(((((((((((..(((((((((((..(((((.......)))))))))......))))))).........(((((((...(((((.((((((...((((..(((........(((((((((.((((.((.(((((((((.((...((((((.(((((((((((.(((.(((...(((............)))....))).))).))).)))))))).))))))...)))))))..))))))..))))))))........)))))))).)))).)))))).)))))))).)))).....((......)).....)))))))((((....)))))))).......	[[[][][]][]]	-89.7	0	B2_Mm1a-B2	repeatMask-B2	25	34	50.0526	66.5	42	50	47.0556	86.5	67	178.5	64.5	142.5
mmu-novel-Pol3-268	chr9	27060106	27060286	235	+	180	235	189	46	-1310.48	-290.231	17.0526	17.8889	21.1067	12.5804	AGGGCTGGTGAGATGGCTCAGTGGGTAAGAGCACCCGACTGTTCTTCCGAAGGTCTGGAGTTCAAATCCCAGCAACCACATGGTGGCTCACAACCATCTGTAACAAGATCTGACGCCCTCTTCTGGAGTGTCTGAAGACAGCTACAGTGTACTTACATATAATAAATAAATAAATCTTTT	0	...(((((.((..(((((((((.((.(((((((......))))))))).)....)).))).)))..)))))))....((((.((((((........(((......)))((.(((((((......)).))))).))....)))))).))))..............................	[][[][]]	-45.1	0.0177187	B2_Mm1a-B2	repeatMask-B2	31.2994	27.5766	26.0863	8.2818	20.1021	28.9297	5.89291	11.9259	10.8917	13.3693	14.7027	3.74812
mmu-novel-Pol3-269	chr2	91300260	91300497	234	+	237	234	111	123	-738.891	-836.2	23.8305	13.3374	10.1483	13.4206	GGCACTGGAGAGATGGTTCAGTGGTTAAGAGCACTGACTGCTCTCCCAGAGGTCTTGAGTTCAATTCCCAGCAACCACATGGTGGTTCACAACCATCTGTAATGAGATTTGATGCCCTCTTCTGGTGTGTCTGAAGACGGCTACAGTGTACTTATGTATAATAAGTAAATCTTAAAAAAAAAAGAAAAAAGAAAAAGTGTTCGTAACCACTGATCCATCTCTCCAGTCCCTGCTTTT	0	((.(((((((((((((.((((((((((.(((((((.(((((((...(((((((..((((........(((.((......)).)))))))..))).))))....))).......(((.(((((.(......).))))).)))..)))).(((((((.....)))))))..((((........))))..........))))))).)))))))))).))))))))))))).)).......	[[[][]][][]]	-86.7	0.0980064	B2_Mm2-B2	repeatMask-B2	16.5	30	11	52	38.25	47	33	78.3333	41	66	114	69
mmu-novel-Pol3-270	chr7	116326393	116326732	233	-	339	233	73	160	-428.698	-1022.97	24.3333	14.6479	10.8427	3.95912	CGGGCTGGTGAGATGGCTCAGTGGGTAAGAGCACCCGACTGCTCTTCCGAAGGTCCAGAGTTCAAATCCCAGCAACCACATGGTGGCTCACAACCATCTGTAACGAGATCTGATTCCCTCTTCTGGAGTGTCTGAAGACAGCTACAATGTACTTACATATAATAAATAAATAAATCTTTAAAAAAAAAAAAGATATCATTGTAGGAAACCACTTTGTAAACTTTAAAAAAAAAAAAAAAAAAAAAAACAGTTGTGATCCTCCTCCATCTAAGGGTGGGAATTAAATCCCGGCCCTCTGAAAGGACAGCCAGTGCTCTGGGCCATCTCCACCCCCATTTT	0	.(((..(((((((((((((((((((...((((.(..((((..((....)).))))..).))))....))))((.(((....))).))(((((((...((((....((((...(((((.......)))))))))....))))((((((((........................((((((.........))))))..)))))))).............................................)))))))...((((...((..(((((((((......)))).)))))..)).)))).(((....)))))))))))))).))))))).....	[[][][[][]][][]]	-93.2	-0.0120455	B2_Mm1a-B2	repeatMask-B2	36.3611	63.2935	85.8797	40.9019	25.822	33.4679	21.7556	31.6048	24.575	31.8931	34.7429	26.5667
mmu-novel-Pol3-271	chr13	97237629	97237754	232	-	125	232	95	137	-442.047	-699.018	7.9771	20.0112	8.66428	40.7869	GAGGGCTGGTGAGATGGCTCAGTGGGTAAGAGCACCCGACTGCTCTTCTGAAGGCCCGGAGTTCAAATCCCAGCAACCACATGGTGGCTCACAACCATCTGTAATGGGATCTGATGCCCTCTTTT	0	((((((...((((....)))).((((((((((((......)))))))......)))))....(((.((((((.....((.(((((........))))).))...)))))).))).))))))....	[[][][]]	-42.8	0	B2_Mm1t-B2	repeatMask-B2	26.8333	50.3333	65.9	11.7	27	57	18	18	23.3667	17	31.3444	12
mmu-novel-Pol3-272	chr9	60734676	60734851	231	-	175	231	115	116	-377.669	-432.96	9.35696	10.875	16.3623	8.47685	GCTGGAGAGATAGCTCAGCGGTTAAGAGCACTGGCTGCTCTTCCAGAGGTCCTGAGTTCAATTCCCAGCAACCACATGGTGGCTCACAACCATCTGTAATGGGATCTGATGCCCTCTTCTGATGTGTCTGAAGACAGTAACAGTGTACACATATACATAAAATAAATAAATTTTT	0	...((((((.((((.(((.(........).)))))))))))))((((((........(((..(((((.....((.(((((........))))).))...)))))..)))......)))))).(((..(((....)))..)))(((((....)))))...................	[][][][]	-44.9	0.235959	B2_Mm2-B2	repeatMask-B2	18	61.6623	42	52.9833	56.75	99.3409	51.625	76.6465	72.5	119.078	81.3409	55.9762
mmu-novel-Pol3-273	chr11	78981319	78981701	230	-	382	230	165	65	-896.214	-281.406	32.5183	5.62771	24.3887	23.3478	GGGGCTGGTGAGATGGCTCAGTGGATAAGAGCACCCGACTGCTCTTCCGAAGGTCCAGAGTTCAAATCCCAGCAACCACATGGTGGCCCACAACCATCTGTAATAAGATCTGACTCCCTCTTCTGGAATGTCTGAAGACAGCTACAGTGTACTTACATATAATAAATAAATAAATCTTAAAAAAAGATAAGGCATTATTGCTTTAAAAAAAAATACTAAAATCTAAGCCAGGGATGGTAGGACACATTGGCTCTCTCAACACATAGGAGCTTGAGACGGAGGTTCAAGGGTCAGCTTTGGCTACAGTCTGCCTGGGCTAAGTGAGATTGTCTCAAACAAACAAAAACAAAAACATGAAGTCTCAAGAAGGTTGTTTGTTTTT	0	((((((((.((..((((((..((((((((((((......)))))))......)))))))).)))..)))))))..((((...)))))))((((((((((......))))..........((((((...(((.(((.((.(((((..((((.(((((..................((((.....))))(((((((....)))))))...............((((.......)))).)))))))))..))))).))))))))..))))))((((((((....(((........(((((.(((........))).)))))...(((((...)))))................))).....))))))))..))))))........	[[][]][[][[][][]][[][]]]	-100.8	0.0700698	B2_Mm1a-B2	repeatMask-B2	75.2125	63.591	82.2372	61.8817	27.8333	93.5984	92.1375	51.0833	77.6436	89.0737	98.5087	48.0399
mmu-novel-Pol3-274	chr8	68198920	68199087	230	+	167	230	184	46	-920.145	-171.563	44.16	6.83784	197.957	8.60681	GGGCTGGTGAGATGGCTCAGGGGTTAAGAGCACTGACTGCTGTTCTGGAGGTCCTGAGTTCAAATCCCAGCAATGACATGGTGGATCACAACCATCCATAATGAGATCTGATGCCCTCTTCTGGTATGACTGAAGACAGATACAGTGATAATAACAAATAATTTTTT	0	..(((((.((..((((((((((.((.(((((((.....).))))))..)).))))))).)))..))))))).....(((.((((((.......)))))).)))..(((((......(((((.(......).))))))))))..........................	[][][]	-46.7	0	B2_Mm1t-B2	repeatMask-B2	22.5	21.1111	31	21	48	66.5714	8.5	16.5	17.5714	14.5	31.625	13.5
mmu-novel-Pol3-275	chr11	100391637	100391908	229	+	271	229	102	127	-753.602	-988.102	16.8777	28.9208	4.02452	5.80005	GGGCTGGAGAGATGGCTCAGCGGTTAAGAGCATTGACTGCTCTTCCAGAGGTTCTGAGTTCAATTCCCAGCAACCACATGGTGGCTCACAACCATCTGTAATGAGATCTGCTGCCCTCTTCTGGGGTGTCTGAAGATAGCTACAGTGTACTTGTCATATATATAAAATAAGTAAATAAAATCTTTAAAAAAAAATGCCTTGGTTGGGGCTGCTAGGATGGTTTAGCAGGTAAAGGTGCCTGCCTGCACCATAACCAAATGGCTTGAATTTT	0	..(((((.(((.((((((((.(.(((((((((.....)))))))....)).).))))).))).))))))))((((((.(((((((((.((((((.(((((..(..((((...((((((....)))).))....))))..))))))..(((((((............)))))))..........................))))))))))))))).).)))))..(((((((....))))))).....((((......))))..........	[][[][]][][]	-81.4	-0.0457299	B2_Mm2-B2	repeatMask-B2	34.1429	147	105	70.5	62.1667	78	42.375	44	48	35	30	14
mmu-novel-Pol3-276	chr12	69401792	69402003	229	+	211	229	137	92	-716.421	-457.4	25.9828	11.6036	18.626	17.4134	GAGCTGGAGAGATGGCTCAGCAGTTAAGATCACTGACTGCTATTCCGGAGGTCCTGAGTTCAAATCTCAGCAATCACTTGGTGGCTCACAACCATCTGTAATGAGATCAGATGCCCTCTTCTGGTGTGTCTGAAAACAGTGACAGTGTGCTCATATACAGAATACATATAAAGTATACATACAAAATACAAATAAAATAAATAAATATTTT	0	((((((((....(((...((((((((.......))))))))...)))....)))..)))))...(((((.....((..((((........))))..))...)))))((((((((((......)).)))))))).....(((...(((((((.((((.........))))..))))))).))).............................	[][][][]	-48.8	0.298857	B2_Mm2-B2	repeatMask-B2	19	22	50	52	16	52	6	69	62.25	65	66	24
mmu-novel-Pol3-277	chr5	67434214	67434497	229	-	283	229	179	50	-965.417	-211.129	69.2903	10.1852	14.4775	46.7228	GGGCTGGTGAGATGGCTCAGCGGTTAAGAGCACTGACTGCTCTTCCTAAGGTCCTGAGTTCAAATCCCAGCAACCACATGGTGGCTCATAATCATCGGTAATGAGATCTGACGCCCTGTCTGAAGACAGCTAACAGTGTACTTAAATATAACAATAAATAAATCTAGAAAAAAAGAGAATTTATTAAGAAAGGACAGAACCAACTCAAGCAAGATGTCCTCTGACCTTCACATGTACCCAGACACATAAATACATGTAATCAATAAGAAATAAATGTAATTTT	0	(((((((.((..((((((((.(.(((((((((.....)))))))....)).).))))).)))..)))))))..((((...))))(((((.(((...))).)))))..(((.....(((((....)))))....)))................(((((((...(((........)))..))))))).....((((((..................))))))....))...(((((((..............)))))))..........................	[[][][][][][]][]	-58.1	0.22033	B2_Mm1t-B2	repeatMask-B2	64.5	132.25	136.5	8.5	26.5	34	5	34	26.3333	16	25.125	5
mmu-novel-Pol3-278	chr19	4092284	4092464	228	-	180	228	149	79	-890.264	-420.465	23.3374	6.03053	3.80161	10.2244	AGGGCTGGAGAGATGGCTCAGCAGTTAAGAGCACTGGGTGCTCTTCCAGAGGTCCTGAGTTCAAATCCCAGCAACCACATGTGGCTCACAACCATCTGTAATGAGATCTGATGCCCTCTTCTGGTGTGTCTGAAGACGGCTACAGTGTAGTTACATATGATAAATAAATACATCTGTTTT	0	...(((((.((..((((((((.(.((((((((((...))))))))....)).).))))).)))..)))))))...((.(((((.........(((.((((((.....(((..(((.(((((.(......).))))).)))..)))....)))))).))).........))))).))....	[][]	-52.7	0	B2_Mm2-B2	repeatMask-B2	36	52	39.5	26	37	26	38	60	39	42	37	59.5
mmu-novel-Pol3-279	chr9	75357078	75357258	228	-	180	228	163	65	-782.939	-232.409	62.3235	11.2069	34.9805	64.5415	GGGCTGGAGAGATGGCTCAGTGGTTAAGAGCACTGACTGCTCTTCCAGAGGTCCCGAGTTCAAATCCCAGCAACCACATGGTGGCTCACAACCATCCATAATGAGATCTGATGCCCTCTTCCGGGGTGTCTGAAGACAGCTACAGTGTACTTACATATAATTTATACATATATATATTTT	0	..(((((.((..((((((..(((..(((((((.....))))))))))........))).)))..)))))))....((((.((((((......(((.....)))...((.((((((((.....)))))))).))....)))))).))))................................	[][[][]]	-43.4	0.351286	B2_Mm2-B2	repeatMask-B2	0.316667	17.2	0.2	0	14.1142	0.138095	42.6333	45.6333	25.2333	34.8875	100.771	11.5333
mmu-novel-Pol3-280	chr11	77672315	77672546	226	+	231	226	186	40	-864.41	-167.777	18.338	5.2459	43.6719	32.9272	AGGGCTGGTGAGATGGCTCAGTGGGTAAGAGCACCCGACTGCTCTTCCAAAGGTCCAGAGTTCAAATCCCAGCAACCATATGGTGGCTCACAACCATCTGTAACGAGATCTGACTCCCTCTTCTGGAGTGTCTGAAGACAGCTACAGCATACTTACATAAAATAAATAAATAAATCTTTGAAAAAAAAGATATACAGTTAGGTTACTCATGATTGAGTCACTTACAATTTT	0	...(((((.((..((((((..((((((((((((......)))))))......)))))))).)))..)))))))........(((((((((....(((..(((((..((.(((.((((.......))))((((....))))((....)).........................((((((......))))))...)))))..)))))..)))..))))))))).........	[][[][][][]]	-57.3	0.161871	B2_Mm1a-B2	repeatMask-B2	24.1167	23.819	20.4318	13.45	20.3095	11.3333	17.75	24.4167	7.69359	56.9762	68.6742	20.0485
mmu-novel-Pol3-281	chr17	80504867	80505149	226	+	282	226	149	77	-867.855	-422.011	31.0417	11.4925	36.0813	47.3567	GGGCTGGAGAGATGGCTCAGAGGGTAAGAGCACTGACTGCTCTTCCGAAGGTCCTGAGTTCAAATCCCAGCAACCACATGGTGGCTCATAACCACCTGTAATGAGATCTGATCCCCTCTTCTGGTGTGTCTGAAGACAGCTACAGTGTACTTACATATAACAATAAACAAATCTTAAAAAAAAAAAAAAAAGAACTGAGCTTGCTCTGAGCTAACACTTGCTCTTGGTGCCTCATGCGTGGCATCTGTTATAGCCAAATGACTCAGATGTTGAAAATATTTT	0	.(((((.((((..(((((((...(((((.((((((.(((.(((((.((....((.(((.(((.(((.((......(((.(((((.......))))))))..)).))).))).)......)).))....)).))))))))...)))))).))))).................((((..............)))).)))))))..))))((((........))))..((((((........)))))).....))))).........(((((((...))))))).	[[[][]][][]][]	-72.8	0.193863	B2_Mm1t-B2	repeatMask-B2	62	75.1667	94.5	14	14.3333	23	11	51	19	28.5	20	41.1818
mmu-novel-Pol3-282	chr19	12814928	12815129	225	-	201	225	124	101	-549.625	-411.624	19.6825	15.0426	50.3689	137.675	ATGGGCTGGTGAGATGGCTCAGTGGGTTAGAGCACCCGACTGCTCTTCCGAAGGTCCAGAGTTCAAATCCCAGCAACCACATGGTGGCTCACAACCATCCGTAACAAGATCTGACTCCCTCTTCTGGAGTGTCTGAAGACAGCTACAGTGTACTTACATATAATAAATAAATAAATCTTTAAAAAAAAAAAAAAAAATTTT	0	.((((((((.((..((((((..((((((((((((......))))))......))))))))).)))..)))))))..)))(((.((((((...........((....((((...(((((.......)))))))))....)))))))).)))...................................................	[][]	-41.2	0	B2_Mm1a-B2	repeatMask-B2	11.8266	19.0389	14.377	6.24359	14.5109	9.75874	11.6788	19.0647	19.4547	14.4991	10.9199	4.58333
mmu-novel-Pol3-283	chr6	47569719	47569892	225	+	173	225	134	91	-1195.32	-769.696	15.028	13.1985	3.38338	6.0985	GGGCTGGTGAGATGGCTCAGTGGGTAAGAGCACCCGACTGCTCTTCCGAAGGTCTGGAGTTCAAATCCCAGCAACCACATGGTGGCTCACAACCATCCATAATGAGATCTGACTCCTCTTCTGGAGTGTCTGAAGATAGCTACAGTGTACTTACATATAAATAAATAAATTTT	0	..(((((.((..(((((((((.((.(((((((......))))))))).)....)).))).)))..)))))))....((((.((((((...........((..(.((((...(((((......))))))))).)..)))))))).)))).........................	[][]	-44.9	0.0415333	B2_Mm1a-B2	repeatMask-B2	29.75	64.8448	56.1474	23.3929	30.4808	55.25	23.0536	41.1019	30.0114	13.3269	36.7019	25.7679
mmu-novel-Pol3-284	chr5	36533341	36533580	224	+	239	224	143	81	-904.731	-450.418	50.4706	8.37931	28.8762	44.6489	GGGGCTGGAGAGATGGCTCAGCGGTTAAGAGCACTGACTGCTCTCCCAAAGGTCCTGAGTTCAATTCCTAGCAACCACATGGTGGCTCACAACCATCTGTAATGTGATCCAATACCCTCTTCTGGTGTGTCTGAAGTCAGTACTCATATAAAATAAACAGATAAATAAATCTTTAAGGAAAGGAAGAGAGGGAGGAAGGGAGGAAGGAAGGAGAAAGACACTGTACAGGGACTATTTTT	0	((((((((((((.(((.((((.(........).)))))))))))))....)))))).(((((..(((((..(..(((((.(((((.......)))))))).......(((....(((((((((.(((.(((((....))).)).)))...........((((......)))).........))))))).))..))).))..)..)))))...................)))))......	[][[][[][]]]	-55.2	-0.143839	B2_Mm2-B2	repeatMask-B2	12.3333	14.6667	18	61.3333	30	20	24	39	79.5	43	87.2	47.6667
mmu-novel-Pol3-285	chr4	48081859	48082040	223	-	181	223	142	81	-592.977	-292.968	29.7524	7.2	23.5938	32.7476	GGGGCTGGTGAGATGGCTCAACAGGTAAGAGCACCCGACTGCTCTTCTGAAGGTCCTGAGTTCAAATCCCGACAACCACATGGTGGCTCACAACCATCCATAACGAGATCTGACTCCCTCTTCTGGTGTGTCTGAAGACAGCTACAGTGTACTTACATATAATAAAAAATAAATAAATTTT	0	....(((.((((....)))).)))(((((.((((....(((.(((((.((..(((..((.......))..)))..((((...))))..((((.(((........(((......))).......))))))))).)))))))).....)))).))))).........................	[][[][][]]	-37.9	0.147769	B2_Mm1t-B2	repeatMask-B2	18.1111	10	12.215	18.1484	60.0181	21.5866	19.0625	83.75	56.3214	23.3634	45.688	14.2308
mmu-novel-Pol3-286	chr3	96309906	96310105	221	+	199	221	153	68	-903.883	-357.407	22.7603	11.0815	20.7025	14.2151	GAGCTGGAGAGATGGCTCAGCGGTTAAGAGCACTGACTGCTCTTCCTAAGGTCCTGAGTTCAAATCCCAGCAACTACATGGTGGCTTATAACCATCCATAATGAGATCTGATGCCCTCTTCTGGTGTGTCTGAAGACAGCTACAGTGTCTTACATATAACAATAAATAAATCTTAAAAAAAAAAATAGGATTGCCTTTT	0	..(((((.((..((((((((.(.(((((((((.....)))))))....)).).))))).)))..)))))))......(((((((.......))).))))..(((((((((..((..(((((.(......).)))))..))..))).))))))................(((((((..........))))))).......	[][][][]	-48.6	0.113637	B2_Mm2-B2	repeatMask-B2	51.0833	105.733	123.778	46.6762	3	29.9	1	35.5	15.2857	25.1111	9	7.7
mmu-novel-Pol3-287	chr1	132092682	132092930	220	-	248	220	172	48	-716.231	-177.936	24.3396	9.76991	8.62184	18.8337	GGGCTGGTGAGATGGCTCAGCTGTTAAGAGCACTGACTGCTCCTCCAAAGGTCCTGAGTTCAAATCCCAGCAACCACATGGTGACTCATAACCATATGTAATGAGATCTGACTCCCTCTTCTGGAGTGTCTGAGGACAGCTACAGTGTACTTACAGATAAATAAATAAATCTAAAAAAAAAAAAAAAAGATGTGTGGCTAAAAGGGTATACTGTGTGATACACTATAGCTTCCATGATGAGATGTTTT	0	..(((((.((..((((((((((.....(((((.....)))))......))...))))).)))..))))))).....(((((...(((((.((.....)).))))).....(((((.......)))))(((....)))(((((.((((((.(((((.(...........((((...............))))(((((.((....)).)))))).))))))))))).))))).)))))............	[][[][][][[][]]]	-61	-0.0764365	B2_Mm1a-B2	repeatMask-B2	26.5909	11	92.2481	34.1111	30	99.5	34	71.25	36	79	131	46.25
mmu-novel-Pol3-288	chr3	96342322	96342620	220	+	298	220	112	108	-439.727	-435.624	13.4592	14.0625	29.7831	110.29	GGGGCTGGTGAGATGGCTCAGTGGGTAAGAGCACTCGACTGCTCTTCCGAAGGTCAGGAGTTCAAATCTCAGCAACCACATGGTGGCTCACAACCATCCATAACAAGATCTGACTCCCTCTTCTGGAGTGTCTGAAGACAGCTACAGTGTACTTACATGTAATCAATAAATAAATCTTAAAAAAAAAAAAAAAAACAGAGTTATGTTTGATTTTTCAGAATGGAATCTACCTAACTGGAAATTACCTTTCTGATCGGCGAAGTCTCTGCTTTGGTTTATAGCCTGGACTGTTTATTTT	0	...((((((.((((((((...(.((.(((((((......))))))))).).)))))(((((.((.((((..........(((((........)))))........)))).)))))))((((...))))((((....))))..(((((((....))).))))(((((...((((.(((...................))).))))..)))))(((((((...((......))...))))))).......))).))))))..(((((..(((.........)))..))))).........	[[][][][][][][]][]	-69	0.0579705	B2_Mm1a-B2	repeatMask-B2	109.756	193.317	207.532	24.9	28.5	30.2	16.1667	4.5	9.09091	30.75	8.25758	9
mmu-novel-Pol3-289	chr11	69178726	69179045	219	+	319	219	153	66	-727.586	-243.778	19.3448	11.6471	21.0023	99.6492	GGGCTGGAGAGATGGCTCAGTGGTTAAGAGCACCAACTGTTCTTCCAAAGGTCCTGAGTTCAAATCCCAGCAACAACATGGTGGTTCACAACCATCCGTAATGAGTTCTGGTGGTTTTTTTCAGCGTTTTCCTGAATCCAAAAATATATGCTCCAGATTGCACACTGTGCCCAAAACTGCCTTCTGTTTATCAACTGCACTGTGTTGAATTTGCCAGTTGTACCAATGTGAGGCAGGCCACGCTCACCACCTCAGAACAGGTACAAAATCTCCATGGCTTTAGAAATAAGGAGCCTGTGAGACCCACACTAAAACTTTT	0	(((((((.((..(((((((((((..(((((((.....))))))))))......))))).)))..))))))...((..(((((((((...))))).))))..)).(((((((((((.......(((((...((((..((((....((((.(((.((((((..((((.((((...((((........)))).......)))).))))..))))))..)))))))....)).))..))))..))))).))))))..)))))..........((((((.((((((........)))))))).)))))))..............	[[][][][]]	-90.3	0.116751	B2_Mm2-B2	repeatMask-B2	17	105.5	59	45	49.5	27.5	39	56	29	35	49	35
mmu-novel-Pol3-290	chr8	119392085	119392284	219	+	199	219	177	42	-921.93	-165.54	34.1205	9.52941	22.8338	14.4518	GGGCTGGTGAGATGGCTCAGTGGGTAAGAGCACCCGACTGCTCTTCCGAAGGTCCAGAGTTCAAATCCCAGCAACCACATGGTGGCTCACAACCATCTGTAACAAGATCTGACGCCCTCTTCTGGAGTGTCTGAGGACAGCTACAGTGTACTTACATATAATAAATAAATAAATCTTAAAAAAAAAAAAAAGTTGTTTT	0	..(((((.((..((((((..(.((.(((((((......))))))))).).......))).)))..)))))))....(((.(((((.......)))))))).......((.(((((((......)).))))).))((((((((................................................)))))))).	[][][][]	-46.3	0	B2_Mm1a-B2	repeatMask-B2	9.76026	21.2976	8.28697	5.98168	2.54167	5.07955	6.71423	8.51765	14.5319	6.8984	10.4625	5.55005
mmu-novel-Pol3-291	chr10	19517603	19517920	218	-	317	218	125	93	-604.22	-379.541	52.0833	15.2182	30.3079	75.948	GGGCTGGTGAGATGGCTCAGTGGGTAAGAGCACCCGACTGCTCTTCCGAAGGTCCAGAGTTCAAATCCCAGCAACCACATGGTGGCTCACAACCATCCGTAACGAGATCTGACTCCCTCTTCTGGAGTGTCTGAAGACAGCTACAGTGTACTTACATATAATCAATAAATAAATCTTAAAGAAAAAAAAAGAGTTTCTGGATGAACCGAATGGCCCGCTCTGCTATTCTGCTCATTCCGGATGGTATACTGCTCTCTATCGTTAGGATGTAGACTGCTTTAACCTAGCAACCATGTGATGATGCAAAGGCATCTTTT	0	..(((((.((..((((((..(.((.(((((((......))))))))).).......))).)))..)))))))...((((((((.(((((....(((((.((((((.......((((.......))))((((....))))....(((((((((.....................((((...........))))...(((((((((.(.(((((((.......))))))).).))).)))))).))))))))).......))))))))))).....)).........))).))))))))..(((((....)))))....	[][[][][[][]]][]	-89.4	-0.0456987	B2_Mm1a-B2	repeatMask-B2	32.0792	42.5159	122.465	33.1958	20.4048	44.5778	25.5817	52.8015	30.7458	37.9472	53.0964	30.2345
mmu-novel-Pol3-292	chr16	13763019	13763312	218	+	293	218	108	110	-475.704	-473.694	13.1707	10.1103	36.672	33.0466	GCTGGTGAGATGGCTCAGTGGGTAAGAGCACCCGACTGCTCTTCCAAAGGTCTGGAGTTCAAATCCCAGCAACCATATGGTGGCTCACAACCATCTGTAACAAGATCTGACTCCCTCTTCTGGAGTGTCTGAAGACAGCTACAGTATACTTACATATAATAAATAAATAAATCTTAAAAAAAAAAAAAAGATCTGAAGACCTCAGCAGATTGGATCTTCCCAGCCTCCTCATTCAGAGCAGATCTCCTGACCTCACCATTCAGAGCCTCATCAGTCTTTCATTGTTGGTTTTT	0	((((((((...(((((((((((.(((((((......))))))).)..(((((.((((.((.......(((.(((....))).))).........((((....((((...(((((.......)))))))))....)))).....(((....))).................(((((............)))))((((.....)))).((.((((......)))).)).(((.....)))..)).)))).)))))..)))))..)))))))))))))..................	[[][[][][][][][][]]]	-73.9	0.364	B2_Mm1a-B2	repeatMask-B2	61.0492	50.8762	76.375	53.1667	74.9	47.0333	56.1667	65	60.0595	52.625	73.4208	56.125
mmu-novel-Pol3-293	chr17	26871309	26871488	217	+	179	217	116	101	-477.122	-395.35	14.1217	9.87218	22.6508	15.4255	GGGCTGGTGAAATGGCTCAGTGGGTAAGAGCACCCGACTGCTCTTCCGAAGGTCCAGAGTTCAAATCCCAGCAACCACATAGTGGCTCACAACCACCCGAAATGAGATCTGATGCCCTCGTCTGGTGTGTCTGAGGACAGCTACGGTGTACTTACATATAATAAATAAATAAATATTTT	0	..(((((((((.(((((...(.((.(((((((......))))))))).).)).)))...))))....)))))....((((.(((((((.((((((((.((..((((..(....)..)))))).)))).)).))..))..))))).))))..............................	[][]	-43.9	0	B2_Mm1t-B2	repeatMask-B2	31.6667	34.6667	53.6792	52.6111	49.7917	25.8826	33.3333	19	34.3333	26.5	23.125	19
mmu-novel-Pol3-294	chr17	29178527	29178680	217	-	153	217	108	109	-399.371	-397.39	14.0153	9.21127	24.166	18.4622	GGGGCTGGCGAGATGGCTCAGCGGTTAAGAGCACTGACTGCTCTTCCAGAGGTCCTGAGTTCAATTCCCAGCAACCACATGGGATCTGATACCCTCTTCTGGTATGTCTGAAGACAGCTACAGCGTACTCATATACATACATACAAATATTTT	0	(((((((((......)).))))....(((((((.....)))))))(((((((........(((..(((((.........)))))..)))......)))))))((((.(((.((....)).)))))))))).......................	[[][][][]]	-41.9	0	B2_Mm2-B2	repeatMask-B2	19	53	67.1429	18	49.5	69.5	1	24	21	10.25	34	26.5
mmu-novel-Pol3-295	chr16	33030040	33030379	216	-	339	216	142	74	-748.958	-311.318	48.6301	15.8896	11.7654	32.7751	GGGCTGGTGAGATGGCTCAGTGGGTAAGAGCACCCGACTGCTCTTCTGAAGGTCCTGAGTTCAAGGCCCAGCAACCACATGGTGGCTCACAACCATCCTTAAGGAGATCTGACTGGTGTATCTGAAGACAGCTGCAGTGTACTTACATATAATAAATAAATATGAAAAAAAAAAGAGTATGCATTTCTCTCAGAGGACCCGAGTTCGGTTCCCAGCACTCCTGTTGGGAGGTTCACAACATCTTGTAACTCCAGTTCCATAATTTAAAATTATGTGTGAATATGCCCACGAAGACAGGAGGCATTGTGTCCCACAGAGCTGGAGTTACAAGATGCTTTT	0	(((((..(((....(((((((.((.(((((((......))))))))).).....))))))))).)))))(((.(((....))).)))...((((.((((..(((((.(((((..((((((.(((....))).))))((((((((.(((((.........)))))..........))))))))...))..)))))(((.(((....))).))).....)))))...)))))))).....((((((((((((((((((((((((((...))))))).......(((((..(.......)..)))))((((...))))))))))))))))))))))).....	[][][[[][]][]][[][][]]	-110.9	0.00840812	B2_Mm1t-B2	repeatMask-B2	53.5	86.0714	125.75	16	42.0714	34.3214	57.6339	60.25	56	24.25	56.0909	28
mmu-novel-Pol3-296	chr4	34179102	34179295	216	+	193	216	161	55	-790.365	-193.076	80.5	8.5	152.31	18.3439	GGGCTGGTGAAATGGCTCAGTGGTTAAGAGCACCGACTGCTCTTCCAAAGGTCCTGAGTTCAAATCCCAGCAACCACATGGTGGCTCACAACCATCTGTAACAAGATCTGACGCCCTCTTCTGGAGTGTCTGAAGACAGCTATAGTGTACTTACATATAATAAATAAATAAATATTAATAAATAAATAATTTT	0	..(((((.((..(((((((((((..(((((((.....))))))))))......))))).)))..)))))))....((((.((((((........(((......)))((.(((((((......)).))))).))....)))))).)))).............................................	[][[][]]	-46.2	0.0163333	B2_Mm1t-B2	repeatMask-B2	0.608187	4.86765	3.74306	17.2842	27.5372	13.3079	27.6828	39.9258	25.2408	38.2337	53.0145	25.2945
mmu-novel-Pol3-297	chr5	65695647	65695881	216	-	234	216	154	62	-959.826	-347.738	56.9589	8.85714	8.49993	6.07511	GGGCTGGAGAGATGGCTCAGCAGTTAAGAGCACTGACTGCTCTTCCAGAGGTCCTGAGTTCAATTCCCAGCAACCACATGGTGGCTCACAACCATCTGTAATGGGATCTGATGGCCCTTTCTGGTGTGTCTGAAGACAGCTACAGTGTGCTCATATAAGTAAAATAAATCTTTAAAAAAAAAAAAAAAAAGAGGACTAGTAACCCAGCTGCCTGCCCTTGAACTTAACCATTTT	0	((((.((..((.(((....(((((((((((((.....)))))))(((((((((......(((..(((((.....((.(((((........))))).))...)))))..))).))))...)))))((((.(((....))).))))...((((......)))).......(((((..............))))).)))).))...))).)).)).)))).................	[[][][][][]]	-55.6	0.0618234	B2_Mm2-B2	repeatMask-B2	11	11.0588	39.25	33.3333	58.3922	47.1111	16.951	30.281	49.1667	39.75	62.5	59.2255
mmu-novel-Pol3-298	chr11	116779571	116779863	215	-	292	215	172	43	-966.986	-186.44	45.434	4.77778	30.0168	26.5811	GGGCTGGTGAGATGGCTCAGCGGGTAAGAGCACCCGACTGCTCTTCCGAAAGTCCGGAGTTCAAATCCCAGCAACCACATGGTGGCTCACAACCATCTGTAACGAGATCTGACTCTGTCTTCTGGAGGAGTATGTGGAGACAGCTACAGTGTGCTTACTTATAATAAGTAAATAAATCTTAAAAAAAAAAAGGTCTGGAGGGCTTAGCCAATAAGCTTTCTTTCCCAGATACTCCTCCCTGCAAAAGGTATTTAACCTCAGGCCAGCCCTGAGAAGTGGGGCATGGTTTTTT	0	..(((((.((..((((((..((((..((((((......))))))))))........))).)))..)))))))....(((.(((((.......))))))))...((((((((.(((((.(((((((((((((((.(((.((..((........))(((((((...)))))))....(((((.........)))))..((((((((((.....)))))))))).))))).)))))))))).......((((.....))))((((.....)))))))))))))))).))))))..	[][][[[][][][]][][]]	-91.6	0	B2_Mm1a-B2	repeatMask-B2	31	85	85.7	26	33	47	17.5	25	32	29	34	35.2
mmu-novel-Pol3-299	chr14	101757857	101758087	215	+	230	215	122	93	-704.257	-527.664	28.0708	11.5349	7.31158	7.70507	GAGCTGGTGAGATGGCTCAGTGGGTAAGAGCCACTGACTGCTCTTCCAGAGGTCCTGAGTTCAAATCTCAGCAACCACATGGTGGCTCACAGCCATCTGTAGTGAGATATGACGCCCTCTTCTGGTGTCTAAAGACAGTTGCAATGTACTTACATATAATAAATAAAATCTTTAAAAAAAAAGAAAAGAAATTAAGTAGCTTTCTATATCTGAAAAGATGCCATGATTTT	0	...((((.(((.(((.(((((((.......)))))))))))))..)))).(((.(((((.......)))))..))).((((((((((...)))))(((......)))...((((((.......))))))...(((.((((((.((((....)))).............(((((......)))))...........)))))).))).(((((....)))))))))).....	[][][[][][][[][]][]]	-61.5	0.258893	B2_Mm1t-B2	repeatMask-B2	8	25	19	46	66	37	38	45	39	57	58.0909	57
mmu-novel-Pol3-300	chr5	142251871	142252046	215	+	175	215	40	175	-156.66	-517.718	18.5366	5.15548	107.947	24.0342	GGGCTGGTGAGATGGCTCAACAGGTAAGAGCACCCGACTGCTCTTCCAAAGGTCCTGAGTTCAAATCCCAGCAACCACATGGTGGCTCACAACCATCCGTAATGAGATCTGACTCCCTCTTCTGGTGTGTCTGAAGACAGCTACAGTGTACTTACATATAATAAATAAATCTTTT	0	..(((((.((..(((((((((.((.(((((((......)))))))))....))..)))).)))..)))))))....((((.((((((((((.(((........(((......))).......))))))).........)))))).))))..........................	[][]	-42.4	-0.143357	B2_Mm1t-B2	repeatMask-B2	11.952	6.28549	14.4979	7.62222	16.6944	21.7285	27.0649	49.1993	26.7942	47.7539	91.6145	37.0129
mmu-novel-Pol3-301	chr12	36054297	36054478	214	+	181	214	154	60	-631.706	-216.978	14	5.56701	164.814	40.5695	AGGGGCTGGTGAGATGGCTCAGTGGGTAAGAGCACCCGACTGCTCTTCTGAAGGTCTGAAGTTCAAATCCCAGCAACCACATGGTGGCTCACAACCATCTGTAACAAGATCTGACGCCCTCTTCTGGAGTGTCTGAAGACAGCTACAGTGTACTTACATATAATAAATAAATAAATCTTTT	0	.((.(((((.((..(((((((((.((.(((((((......))))))))).)....))).)).)))..)))))))..))((((.((((((........(((......)))((.(((((((......)).))))).))....)))))).))))..............................	[][[][]]	-47.3	0.259154	B2_Mm1a-B2	repeatMask-B2	20.8536	10.329	42.1185	11.6031	12.6369	32.4965	9.00263	5.16637	11.2412	6.45338	12.0481	15.1371
mmu-novel-Pol3-302	chr19	29673863	29674033	214	+	170	214	130	84	-544.685	-313.23	25.4023	8.92035	34.6772	63.6429	GGGCTAGAGAGATGGCTCAGTGGTTAAGAGCACTGACTGTTCTTCCAGAGGTCCTGAGTTCAAATCCCAGCAACCACATGGTGGTTCACACCATCTGTAGTGAAATCTGATGCCCTCTTCTGGTGTGTCTGAAGTCAACTACAGTGTACCTTATAAATAAATAAATTTTT	0	..(((.(.((..(((((((((((..(((((((.....))))))))))......))))).)))..))).)))......((((((.....))))))(((((((((..((.(((((((......)).))))).))..)).)))))))..........................	[][][]	-46.6	0	B2_Mm2-B2	repeatMask-B2	20	24	32	28.3778	44.3214	55	19	57	16	30.2	18	22.9861
mmu-novel-Pol3-303	chr2	59610221	59610497	214	+	276	214	165	49	-872.183	-186.254	32.1239	8.16667	45.9102	12.3027	AGGGGCTGGTGAGATGGCTCAGTGGGTAAGAGCACCCGACTGCTTGACTGCTCTTCCAAAGGTCCGGAGTTCAAATCCCAGCAACCACATGGTGCCTCACAACCATCCATAACGAGGATGACAGCTACAGTGTACTTACATATAATGAATAAATAAATCTTAAAAAAAAAAAGAAAGAAAGAAACCACTACAAACAAGCCAGGACCTGGACCTGCTTGAGTCTTTAGGAGTTTCTCTTACATCTTATAGTATTTCAGACTGGACGGCTGGGTTTTT	0	....(((((.((..((((((....((.(((((((..(((....)))..))))))))).........))).)))..)))))))((((.....(((...)))...(((((.......))))).(((((.((((.(...((((((..(((..........((((.........)))).....((((((..(((....(((((.(((.......))))))))......)))..))))))....)))..))).)))....).))))...)))))))))...	[][[][][[][]]]	-63.3	0.0577224	B2_Mm1t-B2	repeatMask-B2	53	61	82	67	44	29	50	80	76	101	81	19.5
mmu-novel-Pol3-304	chr5	135203150	135203392	214	-	242	214	115	99	-1013.36	-826.754	28.0128	9.54822	10.7573	13.0398	GGGGCTGGTGAGATGGCTCAGTGGGTAAGAGCACCCGACTGCTCTTCCAAAGGTCCAGAGTTCAAATCCCAGCAACCACATGGTGGCTCACAACCATCCGTAACGAGATCTGACTCCATCTTCTGGAGTGTGTGAAGACAGCTACAGTATATTTACATAAAATAATAAATAAATCTTAAAAAAATAAAAAATAAAAATAAATAAATAAATAAATGCATCACCACACCCAGATAAGAACTTTT	0	(((..(((((((((((..((((((((......)))).))))((((.((...))...))))..........(((.(((....))).))).....)))))...............(((((.....)))))((((((((....((....))...))))))))..........................................................))))))..)))..............	[[[][][]][][]]	-50.4	0.0027395	B2_Mm1a-B2	repeatMask-B2	45.0333	30.3333	18	47	31.05	51	51.3333	51.5833	37.85	59	68	23
mmu-novel-Pol3-305	chr7	80105027	80105271	214	+	244	214	118	96	-835.414	-694.894	16.641	11.4495	11.0846	11.5061	GGGGCTGGAGAGATGGCTCAGTGGTTAAGAGCACCGACTGTTCTTCCAAAGGTCCTGAGTTCAAATCCCAGCAACCACATAGTGGCTGACAACCATCTGTAATGAGTCTGACACCCTCTTCTGGTGCATCTGAAGACAGCTACAGTGTACTTAGATATAATAATAAATAAATCTAAATATATATATATCTTTAGAGAACCTCAACAAGGTAGCTTGGGGCAACTCAGTTGATAAAATGCCTTTT	0	((((((((.((..(((((((((((..(((((((.....))))))))))......))))).)))..)))))))..((((...))))(.(((...(((.....))).))).).((((.......))))..((((((((........(((((.((((((.((........)).)))))).))))).....)))))))).....(((((..(((.(((...))).)))..))))).......)))...	[[][][][][][]]	-59.2	0.148852	B2_Mm1t-B2	repeatMask-B2	33.1667	17.2381	32.0873	53	28.0833	45.5278	26.25	56.3333	34.7	76.4167	79.0556	32.7429
mmu-novel-Pol3-306	chr2	32081250	32081528	213	+	278	213	173	40	-794.437	-182.158	20.9697	14.6341	31.2554	39.6894	GGGCTGGCGAGATGGCTCAGTGGTTAAGAGCACCGATTGCTCTTCCGAAGGTTCCGAGTTCAAATCCCAGCAACCACGTGGTGGCTCACAGCCTTCCGTAACGAAATCTGATGCCCTCTTCTGGAGTGTCTGAGGACAGCTACAGTGTACTTACATATAATAAATAAATCTTAAAAAAAAAAAGAGGAAGAGCTCAGAGGCAGGGGTGGGGCTGCAGGGAGCCCAATGACCCTGTGTGCCCCAGTGGTTTTAGGCCATTGGGGTGACAACCTAGTTTT	0	(((((((.((..((((((.((((..(((((((.....))))))))))......).))).)))..)))))))..((((...))))(((..((((((((((((......(((..((..(((((.(((...))))))))..))..))).....))))..............((((.........))))))))).)))..))).(((((...(((((......))))).....)))))(((((((((((((((...)))))))))))).))).)).......	[[][][[][]][][]]	-91.2	-0.233491	B2_Mm1a-B2	repeatMask-B2	29.8167	29	40.8333	51.75	34.5625	40.3889	19	62.7292	31.75	29.75	60.5833	26.5
mmu-novel-Pol3-307	chr6	42383047	42383224	213	+	177	213	136	77	-917.718	-488.619	34.9714	9.9569	9.11512	7.359	AGGGCTGGAGAGATGGCTCAGTGGTTAAGAGCACTGACTGCTCTTCCGAAGGTCCTGAGTTCAATTCCCAGCCACCACATAGTAGCTCACAACCATCTGTAATGAGATCTGACTCCCACTTCTTGTGTGTCTGAAGGCAGCTATAGTATACTCCTATAATAAATAATTAAATCTTTT	0	..((((((.(((.(((((((((((..(((((((.....))))))))))......))))).))).)))))))))...(((((((.(((........(((......)))((.(((...(((.....))).))).)).))).))))).))..............................	[][[][]]	-42.6	0	B2_Mm2-B2	repeatMask-B2	28	21	37.0909	7.10526	25	30	20.0625	46	22	30.1176	94	29
mmu-novel-Pol3-308	chr5	30910082	30910264	212	+	182	212	153	59	-644.027	-201.13	39	8.968	32.6759	31.2629	GGGTTGGCAAAATGGCTCAGAGGGTAAGAGCACTGACTGCTATTCCGAAGGTCCTGAGTTCAATTCTCAGCAACCACATGGTGCCTCACAACCACCCAAGTTGAGATCTGACACCCTCTTCTGGTGTGTCTGAAGACAGCTACAGTGTACTTAATTATAATAATAAATAAAAAAAATATTTT	0	(((.(((((....(((((.........)))).)....))))).))).(((..((((((((....(((((((.......((((........)))).....)))))))((.(((((((......)).))))).))....)))).))).)..)))..............................	[][[][]]	-41.5	-0.0107137	B2_Mm1t-B2	repeatMask-B2	23	50	29	31	43	58	18	16	31	20	53	41
mmu-novel-Pol3-309	chr9	78491621	78491852	212	-	231	212	147	65	-751.117	-249.542	60.1364	5	48.1281	37.7556	AGGCTGGAGAGATGGCTCAGCGGTTAAGAGCACTTGACTGTTCTTCCTAAGGTCCTGAGTTCAAATCCCAGCAGCCACATGGTGGCTTATAACCATCCATAATGAGATCTGATGCCCTTTTCTGGTGTGTCTGAAGACAGCTACAGTGTCTTACATATAACAATAAATAAAGTCTTTAAAAAAAATTGGCAAAAAGCATGAAATGAAAACAGCATTGTATTTCACTGTTTT	0	..(((((.((..((((((((((((((((....)))))))).....((...))..))))).)))..)))))))((((((...)))))).....(((........(((((..(((((((......)).)))))((((((((.......)))))).))................)))))..........)))...(((((((((((((.((......)).))))))).))))))	[[][]][][[][]][]	-55	0.215538	B2_Mm1t-B2	repeatMask-B2	26	37	36.5	25	31	9	7	36	15	46	28	50
mmu-novel-Pol3-310	chr9	79915238	79915408	212	+	170	212	154	58	-888.611	-264.923	26.0615	5.56164	46.3508	20.8486	GACGCTGGAGAGATGGCTCAGTGGGTAAGAGCACCGACTGTTCTTCCAGAGGTACTGAGTTCAATTCCCGGCAACCACATGGTGGCTCACAGCCATCTGTGATGGGATCGGATGCCCTCTTCTGGTGTGTCTGAAGACAGCTACAGTGTAGTCACATAAATAAGTATTTT	0	...(((((.(((.((((((((((((.(((((((.....))))))))).....))))))).))).))))))))..(((((((((((((...))))))).))).)))..((((((((((......)).)))))))).....(((((...)))))..................	[][][][]	-57.9	0.0413264	B2_Mm2-B2	repeatMask-B2	36	56	13	26	36.125	27	22	42	14	13	55	8
mmu-novel-Pol3-311	chr15	55161717	55161930	211	+	213	211	173	38	-1203.71	-216.187	45.6981	6.08	25.4399	4.61046	AGGCTGGTGAGATGGCTCAGCGGGTAAGAGCACTGACTGCTCTTCCAAAGGTCCTGAGTTCAAATCCCAGCAACCACATGGTGGCTCACAACCATCTGTAATGTGATCTGATGCCCTCTTCTGGTGTGTCTGAAGACAGCTACAGTGTACTTACATATAATTAATAAATAAATCTTAAAAATAAAAAATTAGGACAAAAATGTAAGTGATTTT	0	..(((((.((..((((((((..((.(((((((.....))))))))).......))))).)))..)))))))......(((((........)))))(((((.(((..((.(((((((......)).))))).))..)))..)))))..(((((((((................((((((..........)))))).....))))))))).....	[][][][]	-56.8	0.0529732	B2_Mm1t-B2	repeatMask-B2	18.3603	21.875	11.3778	36.0333	35.25	10.7833	25.5	36.1667	7.20833	15.8302	34.1534	35.8333
mmu-novel-Pol3-312	chr17	25807538	25807719	211	+	181	211	138	73	-672.013	-304.45	42.0732	7.77869	21.0407	29.5885	AGACTGGCAAGATGGCTCAGTGGTTAAGAGCACTGACTGCTTAACCTGAGCAAAAGGTCCTGAGTTCAAATCCCAGCAATCACCTGGTGGCTCACAACCATCTGTAGTGGGATCTGACGCCCTCTTGTGGTGTGTCTGAAGATAGCCATGGTATACTCACATACATAAAATATATAATTTT	0	......((((((.(((((((((........))))))..(((((((((.......))))..)))))(((.((((((.....((..((((........))))..))...)))))).))).))).)))))).((((((.(((..(((.(...).)))..))).))))))...............	[[][][]][]	-47.7	0	B2_Mm2-B2	repeatMask-B2	21	40	21	50	41	19	14	53	46	16	40	48
mmu-novel-Pol3-313	chr9	20835097	20835273	211	+	176	211	133	78	-686.188	-349.311	26.6	6.24	29.42	16.3147	AGGGCTGGAGAGATGGCTCAGTGGTTAAGAGCTCTGACTGTTCTTCTGAAGGTCCTGAGTTCAATTCCCAGCAACCACAAGATGGCTCACAACCATCCATAATGAAACCTGATGCTCTCTTGTGGTGTGTCTGAAGACAGCTACAGTATACTTACATATAATAAGTAAAAAATTTT	0	...(((((.(((.((((((((.(.((((((((.......))))))....)).).))))).))).))))))))..((((((((.((((((....(((.....))).....))).))).))))))))((((.(((....))).))))...((((((.......)))))).........	[][][][]	-48.1	0.267	B2_Mm2-B2	repeatMask-B2	23	30	22	39	22	56	6	43	22	38	25	46
mmu-novel-Pol3-314	chr10	78011331	78011510	210	+	179	210	144	66	-662.15	-237.694	43.8261	8.47706	34.4096	26.581	GGGCTGATGAGATGGCTCAGTGGGTAAGAGCACCCGACTGCTCTTCCGAAGGTCCGAAGTTCAAATCCCAGCAACCACATAGTGGCTCACAACCACCCGTAATGAGATCTGATGCCCTCTTCTGGTGTGTCTGAGGACAGCTACAGTGTACTGACATATAATAAATAAGTAAATCTTTT	0	.(((((.((((....)))).((((...((((..(.((((..((....)).)))).)..))))....))))....((((...))))((((..((.....))..)))).((.(((((((......)).))))).))...))))).(((....)))..........................	[[][][][][]][]	-40	-0.0557097	B2_Mm1t-B2	repeatMask-B2	22.8333	44.8333	56.8333	39.8333	4	18.5714	23	66.5	9	14.4485	16.1429	14
mmu-novel-Pol3-315	chr11	77229797	77230012	210	+	215	210	121	89	-757.974	-544.815	41.5556	8.36242	8.70685	5.11755	GGGCTGGAGTGATGGCTCAGTGGTTAAGAGCATTGACTGCACTTCCAGAGGACCAGGGTTCAATCCCCACAAGGTGACTCACAACTGTCTGTAACTCCAGTCCCAGGCATCCTATGCCCTATTCTGCCTTCCAAGAACACCGTATGCATGTGGGCATAGATATGTATTCAGGTAGAAAACAAACACACACACACAGACACACACACTACAGTTTT	0	((((((((((.((((..((((((..(((.(((.....))).))))))(((.(((.(((......))).....)))..)))....))).)))).))))))))))..(((((...)))))...((((((((...((..(((...(((((......)))))....))).)).))))))))......................................	[[][]][][]	-53.4	0.117449	B3-B2	repeatMask-B2	49	82	75	34	40	65	25	12	31	29	50	35
mmu-novel-Pol3-316	chr14	76480872	76481213	210	+	341	210	139	71	-879.514	-424.261	18.4513	8.30409	8.07175	4.51025	GGTGCTGGAGAGATGGCTCAGCGGTTAAGAGCCCTGACTGCTCTTCCAGAGGTCCTGAGTTCAATTCCCAGCAACCACATTGTGGCTCACAACCATCTGTAATGGGATCTGATGCCCTCTTCTGCTGTGTCTGAAGACAGTGACAGTGTACTCATACATAAAATAAGTAATTCTTTAAAAAAATAAAGGTAATACATAGAATTCACTGGCCCAAGATTAAGATCCTATCTGTGGTTTCATGAGCGCTGAGAGAGCAGTGGCTAAGGTACTGATGATTCAAGGCAGCCCTCTGCTTTTCTGGGTCTCTGTAATGTCCCAACACTGGCTCTGCTGTGGATTTT	0	((..((((((((.(((.((((.((((...)))))))))))))).)))))....))..........((((((((.(((....((((((((.((((((.....(((((((((((((((...(((((((((..(((....)))..))))((((....))))........(((..((((((......))))))...))).)))))......))).....))).)))))))))..))))))...))))).....((((((((.((((...((..(((....)))..))))))..)))))))).((((.(........).)))).))))))...))))).)))....	[][[[][][]][][]]	-91.6	-0.0860881	B2_Mm2-B2	repeatMask-B2	174.1	151	218.393	80.5873	119	204.543	84.5	89.5833	62	86.4826	120.198	102.5
mmu-novel-Pol3-317	chr11	69696552	69696833	208	+	281	208	124	84	-547.21	-354.95	13.6264	10.9773	49.6764	13.1419	GTGGGCTGGTGAGATGGCTCAGTGGGTAAGAGCACCTGACTGCTCTTCTGAAGGTCAGGAGTTCAAATCCCAGCAACCACATGGTGGCTCACAACCATCCATAACGACCATAACGAGATCTCTTCTGGAGTGTCTGAAGACAGCTACAGTGTACTTACATATAAATAAATAAATCTTTAAAAAAAAAAAAGATAGTTTGTAAAGTTGTTTATGTGTACAGTGTGCAGCTATCTGAGCAGGAGGCCAGAGACAGCTGCCTCACTAGCTCTGCCCCTTGTTTT	0	..(((((((((((.(((.....((((...((((.(((((((..((....)).))))))).))))....))))....))).(((((((.......))).))))...........(.(((.....))).)((((((....)))).))(((.(((....((((((((((((((((((((((.........))))))...))))....))))))))))))))).)))((((((.((((.((.....))))))...))))))))))))))))).............	[[][][][][][]]	-86.3	-0.0427783	B2_Mm1t-B2	repeatMask-B2	19.4429	99.9805	73.9833	55.3333	53.7742	68.9929	32.5	52.8444	43.7402	58.8873	58.9	71.5512
mmu-novel-Pol3-318	chr2	103828557	103828734	207	-	177	207	151	56	-695.307	-197.597	37.75	5.98058	25.7241	54.3063	GGGCTGGAGAGATGGCTCAGAGGTTAAGAGCACTGACTGTTCTTCCGAAGGTCCTGAGTTCAAATCCCAGCAACCACATGGTGGCTCACAACCATCCATAATGAGATCTGATGCCCTCTTCTGGGTGTCTGAAGATAGCTAAAATGTACTTAGATATAATAATAAAGAAGTCTTTTT	0	..(((((.((..((((((((.(.(((((((((.....)))))))....)).).))))).)))..)))))))......(((((((.......))).)))).......((.(((((((......))))))).))((((..((.........................))..))))....	[][][][]	-42.9	0.26175	B2_Mm1t-B2	repeatMask-B2	13.5833	21.8333	13.25	4.7	44.6667	7.9375	9.5	50.7	30.75	20.1	30.1909	40.9857
mmu-novel-Pol3-319	chr18	35332527	35332716	206	-	189	206	103	103	-523.574	-511.31	11.5298	10.4968	14.976	12.5624	GGGGCTGGAGAGATGGCTCAGAGGTTAAGAGCACTGACTGCTCTTCCAGAGGTCCTGAGTTCAATTCCCAGCAACTACATAGTGGCTCATGATCATCTGTAATAGAATTTGATGCCCTCTTCTGGTGTGTCTGAAGACAGTGACAGTGACAGTGTACTCATACACATAAAGTAAATAAATAAATATTTT	0	(..(((((.(((.((((((((.(.(((((((((.....)))))))....)).).))))).))).))))))))..).....((.((((((.(((..((((...)))))))))).)))))...((.((((((.(((..(((.((.......)).)))..))).))))))..))..................	[][][]	-47.9	-0.12475	B2_Mm2-B2	repeatMask-B2	30.6429	37.5	43	16.0028	22	54.0714	11	18	34.6667	58	41.2019	91.1176
mmu-novel-Pol3-320	chr16	30152380	30152595	204	-	215	204	138	66	-667.492	-260.467	46	7.5	43.533	34.6123	GGGCTGGAGAGATGGCTCAGTGGTTAAGAGCACCGACTGCTCTTCTGAACGTCCTGAGTTCAAATCCCAGCAACCACGTGTGGCTCACAACTATCTGTAATGAGATCAGATGCCCTCTTCTGGTGTGTCTGAAGACAGCTACAGTGTACTTATGAATAATAATAAATAAATCTTTAAAAAAAAGGAAGTATCAACTGAAATGCCAACAATATTTT	0	(((((((.((..((((((((..((((((((((.....)))))))...)))...))))).)))..)))))))...(((.(((((((........(((......)))((((((((((......)).))))))))....))))))))))...((((........)))).....(((((......)))))(((....)))......))...........	[[][[][]][][][]]	-54.5	0.086629	B2_Mm1t-B2	repeatMask-B2	12	15.25	33.3026	30.0833	17.25	43	23	64	18	31.1637	24	16
mmu-novel-Pol3-321	chr10	62951772	62951948	203	+	176	203	114	89	-495.764	-358.256	16.8	9.64167	13.992	33.5297	GTCTGGAGAGATGGCTCAGCAGTTAAGAACACTGACTGTTCTTCCAGAGGTCGTGAGTTCAAATCCCAGCAACCACATGGTGGCTTACAACTATCTGTAATGACATCTGATGCCCTCTTCTGGTGCATCTGAAGACAGCTACAATGTACTTACATATAAATAATAAGTAAATTTTT	0	....((((((..(((((((..((((((((((.....))))))..(((((((.(((((........(((.((......)).)))))))).))).))))...))))..)))).))))))))).(((((((.((.((....)).)))))))))..........................	[[][]][]	-40.8	0	B2_Mm2-B2	repeatMask-B2	14	53	42	36	47	40	0	23	18	25	41	33
mmu-novel-Pol3-322	chr16	11180479	11180728	203	-	249	203	122	81	-839.26	-507.818	24.4	14.2941	18.0079	28.4504	GGGCTGGTGAGATGGCTCAGTGGGTAAGAGCACCCGACTGCTCTTCCGAAGGTCTGGAGTTCAAATCCCAGCAACCAACCACATGGTGGTTCACAACCATCTCACAACCATCCGAAACGAGATCTGACTCCCTCTTCTGGAGTGTCTGAAGACAGCTACAGTGTACTTACATATAATAAATAAATAAATCTTAAAAAAAAACAAAGTTACAGAGTCTTTGGCAATGCCTGTTAGGGGCTGTCATGTTTT	0	(((.(((((((((((....(((((.(((((((......)))))))))...(((((((.(.......)))))..)))((((((...)))))))))..)))))))...))))))).....(((((.((((..(((((...((.((..((((((((..((...(((.((((...................................))))))))).))))))))..)).))....)))))..)))).)))))	[[][][]][]	-63.14	-0.1493	B2_Mm1a-B2	repeatMask-B2	67	91.75	57	47	16	22	1	34	23.1667	23	16	11
mmu-novel-Pol3-323	chr14	26659064	26659238	202	-	174	202	156	46	-1079.88	-287.583	57.871	4.18182	2.9684	2.11088	GGGGCTGGAGAGATGGCTCAACGGTTAAGAGCACTGACTGTTCTTCCAGAGGTCCTGAGTTCAATTCCCAGCAATTCCCACATGGTGGCTCACAACCATCTGTAATGGGATCTGATGCCCTCTTCAGGTGTGTCTGAAGACAGCTACAGTGTACTCATATACATTAAATATTTT	0	((((((((.(((.(((((((((....(((((((.....)))))))......))..)))).))).))))))))....)))..(((((........))))).((((((((((((((..((..(((((((......)))))))..))..))).)).))))).))))...........	[][][]	-49.3	0	B2_Mm2-B2	repeatMask-B2	19	68.5	62.9	86	35.1909	92	18	83	25	86	93.9936	40
mmu-novel-Pol3-324	chr4	143220845	143221131	202	-	286	202	107	95	-497.653	-409.941	18.962	12.562	16.9233	35.5277	AGGGTACTGGAGAAATGGCTCAGAGGTTAAGAGCACTGACTGCTCTTCCAAAGGTCCTGAGTTCAATTCCCAGCAACCACATGGTGGCTCACAACCATCTGAAGTGGGATTTGATGTCCTCTTCTGGTGTGTCTGAAGACAGCTATGATGTACTCATACATATAAATAATATAAATAAATAAATGTTTAAATGACAAAACAGCACTGTGTTTACCACTCAGCAGTGTCTATGAGGAAGATCGGTGCCTGTCACTCACACACAGTGAAGATGGGATGGGATTGTTTT	0	......((((.(((.((((((((.(.(((((((((.....)))))))....)).).))))).))).)))))))...((((..(((((.......)))))....))))(((((.((.((.(((((.(.(((((.(((.((((((..((((.(.(((((((((.((((((.(((......)))..)))))).)))........(((((((............))))))).))))))..).))))..).)))))..))).))))).)))))).)).)).))))).....	[][][[][]]	-79.5	0.104526	B2_Mm2-B2	repeatMask-B2	40	30	86	47	33.3333	79.5	33	48.0588	19	40	30	22
mmu-novel-Pol3-325	chr13	48968657	48968880	200	+	223	200	127	73	-641.7	-352.735	18.1429	3.285	21.4463	26.1522	GACCTGGGCACGTAGCTCAGTTGGCACAGTGCTTGTCTGGGATCTTCGATCGCCCAGGGTTCGATTCCCGCGTGTTGCTTAGGCCGTAATCCCAGCATTCTGAAGTGGAGAGTAGAGGATCAGAGAAGTTCAAGGTCATTCCATCCAATTGGAAGCCAGCCTGGGCTACATGAAACCCGCCTCCCGCTCCCCCTTCCCCCAAGAAAAAGGAGCGGTTTTTTTT	0	....((((((.((((((((((((((...(.((((.(((..(((((((..((.((((((((.(((((.(.((.((.....)).)).).))))...).))))))....)).))...)))))))))).)))).).......(((((......)))))))))).))))))))).))...))))....(((((((...(((......)))...)))))))........	[[][]][]	-71.1	0.068814	ID_B1-B4	repeatMask-B4	64	26	64	76	35	62	26	59	49	24	53	35
mmu-novel-Pol3-326	chr3	19428753	19428932	200	-	179	200	116	84	-618.869	-396.956	29	11.375	11.7106	18.9528	GGAGCTGGAGAGATGGCTCAGCAGTTAAGAGCACTAACTGCTCTTCCAGAGGTCCTGAGTTCAAGTCCCAGCAACCACATGGTGGCTCACAATTATCTGTAATGGGATCTGATGCCCCCTTCTGGTGTGTCTGAAGAGTGACAGTGTACTCATACACATAAGTTAAATAAATAAATTTT	0	...(((((.((..((((((((.(.(((((((((.....)))))))....)).).))))).)))..))))))).((((...((.((((((.....((((......)))).))).))).))...)))).((((........))))(((((....)))))......................	[][][][]	-47.8	0.0191639	B2_Mm2-B2	repeatMask-B2	15	24	81	19	23	15	11	25	14	24	38	10
mmu-novel-Pol3-327	chr13	40998385	40998690	199	-	305	199	153	46	-1003.87	-231.867	49.2712	4.13061	19.5234	27.5025	GGGCTGGTGAGATGGCTCAGTGGGTAAGAGCACCCGACTGCTCTTCCAAAGGTCCGGAGTTCAAATCCCAGCAACCACATGGTGGCTCACAACCATCTGTAACAAGATCTGACACCCTCTTCTGGTGTGTCTGAAGACAGCTACAGTGTACTTACATATAATAAATAAATCTTAAAAAGAAAAAGAAAAAAAAGGGTGAAACTAGATTCATTCATACTTTTCACATTGTACAAAAAGCAATTCAAAACAGATCAAAGAATTCACAACAAAAAGTGATGATACATCTGGAAAAAAACAATACTTTT	0	..(((((.((..((((((....((.(((((((......))))))))).........))).)))..)))))))..((((...)))).......(((..((((.((.((((((((((((......)).))))(((....))).((((((((....................((((...))))....(((((....(((((((......)))))))....))))))))))))).................)))))).......((((........)))))).))))..))).................	[][][[[][][[][]]][]]	-63.5	0	B2_Mm1t-B2	repeatMask-B2	24.5095	47.0154	59.8081	57.3874	20.9524	54.7262	35.9762	46.0278	42.3333	46.2897	44.5861	38.9381
mmu-novel-Pol3-328	chr18	67346500	67346697	199	-	197	199	140	59	-628.688	-208.062	26.7647	6.28689	86.2349	20.9273	AGGCTGGTGAGATGGCTCAGAGGGTAAGAGCACTGACTGCTCTTCCGAAGGTCCAGAGTTCAAATCCCAGCAACCACCTGGTGGCTCACAACCATCTCTAATGAGACCTGATGCCCTCTTCTGGTGCATCTGAAGTCAGCTACAGTGTACAGTGTATTCATTATAGATAACTATAATAAATAAATCTTTAAAATTTT	0	.(((((((.((((((((.((((((((((((((.....)))))).....((((((((((..........(((.(((....))).))).........)))...)).)))))..))))))))...))).))))).)..)))))).............((((.(((((((....))))))).))))...............	[[][]][]	-51.7	-0.07025	B2_Mm1t-B2	repeatMask-B2	9	12	23	26	40	41	15.3333	84	49	15.3111	20	20.5556
mmu-novel-Pol3-329	chr2	59624548	59624759	199	+	211	199	147	52	-925.272	-282.751	41.7162	7.17241	6.04962	6.5797	AGGGCTGGCGAGATGGCTCAGTGGTTAAGAGCACCGACTGCTTTTCTGAAGGTCCTGAGTTCAAATCCCAGCAACCACATGGTGGCTCAAAACCATCCGTAATGAAATCTGATACCCTCTTCTGGAGTATCTGAGGATAGCTACAATGTACTTACATATAATAAATAAGTAAATCTTAAAAAAAAAAAGCAAATCCAGTTAATACAATTTT	0	...(((((.((..((((((((.(.(((((((((.....)))))))....)).).))))).)))..))))))).....(((.((((((.......((((.........((.(((((((......)).))))).)))))))))))).)))((((((...........))))))........................................	[][][]	-44.9	0.177723	B2_Mm1a-B2	repeatMask-B2	36	43	31	48	30.5333	17	30	30	18	44	47.0556	14.5588
mmu-novel-Pol3-330	chr4	134041344	134041504	199	-	160	199	85	114	-288.308	-465.464	13.3408	13.1901	40.37	7.55588	GGGGCTGGAGAGATGGCTCAGCAGTTAAGAGCACTGACTGCTTGCTCTTCCTGAGGTCCTGAGTTCAAATCCCAGCACCACATGGTGGCTCACAACCATCTGAAACGGATCTGATGCTCTCTTCTGGTGTATTCATGTACATGAAATAAATTAATATTTT	0	((((((..((.((.(((..((((((((.......)))))))).)))..))))..))))))(((((((.((((......((.(((((........))))).))....)))).))).)))).....(.((((((....)))))).)................	[][][]	-43.3	0	B2_Mm2-B2	repeatMask-B2	5	14	3	23	45	27	47	73	34	88.7857	53	62.5
mmu-novel-Pol3-331	chr2	26702882	26703177	198	-	295	198	88	110	-401.066	-459.851	30.3448	8.74172	47.7631	43.2142	GGGCTGGTGAGATGGCTCAGTGGGTAAGAGCACCCGACTGCTCTTCCGAAGGTCAGGAGTTCAAATCCCAGCAACCACATGGTGGCTCACAACCATCCGTAACGAGATCAGACTGGAGTGTCTGAGGACAGCTACAGTGTACTTACATATAATAAATAAATAAATAAATAAATCAAAAAAAAAAAAAAAAAAGTAGTAACTCAGAGCCAGAGTCATTTTCAAACAAAAGCACCTGGCATAAACCAGTCCAGAGAACTAGTCCTCTAAAGATACTTCTGAATTGAGATAACATTTT	0	((((((((....(((((...(.((.(((((((......))))))))).).)))))(((.......))).(((.(((....))).)))(((..(((((.(.........).)).))).)))((((((....(((((.........................................................)))))..))))))(((((.((..((((.....))))..)))))))....))))))))((((........)))).(((((...(((......)))....)))))	[[][][][][][]][][]	-65.01	0	B2_Mm1a-B2	repeatMask-B2	46.5	66.3333	90	15.6667	14.5	40.9583	8.72549	21	24.5	28.619	29	22
mmu-novel-Pol3-332	chr2	80652007	80652214	197	+	207	197	146	51	-857.048	-275.279	38.7812	12.8842	22.109	25.0029	GGGCTGGTGAGATGGCTCAGTGGGTAAGAGCACCCGACTGCTCTTCCGAAGGTCCGGTGTTCAAATCCCAGCAACCACATGGTGGCTCACAACCATCTGTAAGAAGATCTGACTCCCTCTTCTGGAGTGTCTGAAGACAGCTACAATGTACTTACATATAATAAATAAATAAATATTAAAAAAAAAAGAAACCCTTACTCCATTTTT	0	.((..((((((.(((.....((((...(((((((.((((..((....)).)))).)))))))....))))....))).(((((........)))))((((....((((...(((((.......)))))))))....)))).....((((....))))....................................))))))))......	[[][][][]]	-48.7	0.2626	B2_Mm1a-B2	repeatMask-B2	3.22222	2.25	5.49167	2.51667	4.03333	14.8444	12.6965	14.9796	6.51111	32.9389	29.6917	13.75
mmu-novel-Pol3-333	chr4	126222940	126223151	197	+	211	197	139	58	-665.282	-236.153	27.1957	17.4	95.6178	23.7663	AGGGGCTGGAGAGATGGCTCAGTGGGTAAGAGCACTGACTGCTCTTCCAAAGGTTCTGAGTTCAAATCCCAGAAACCACATGGTGGCTCATAACCACCGGTAATGAAATATGAGCCTTTTTCTGGTGTTTCTGGAGACAACTACAGTGTGCTTTCATATAAGAATAAATAAATCCTTAAAAAAAAAAAAAGACAAAAGAAACGTGATTTTT	0	....((((((((((.((((((...((.(((((((.....)))))))))...(((((((.(.......).))).))))...((((((.......))))))...........))))))))))))))))((((((.((((..((......))..))))...((((.((......)).))))..................)))))).........	[[][][]][[][]]	-49.8	-0.0584536	B2_Mm1t-B2	repeatMask-B2	21.5	6.5	16.175	39	21	1.5	31.5	29	21.5	28	40.5	24.5
mmu-novel-Pol3-334	chr6	29272126	29272432	197	+	306	197	93	104	-544.056	-574.511	13.8965	24.8182	11.0794	11.5411	AGGGCTGGTGAGATGGCTCAGTGGGTAAGAGCACCCGACTGCTCTTCCGAAGGTCCAGAGTTCAAATCCCAGCAACCACATGGTGGCTCACAACCATCCGTAACAAGATCTGACTCCCTCTTCTGGTGTGTCTGAAGACAGCTACAGTGTACTTACATATAATAATAAATAAATCTTTAAAAAAAAAAAAAAAAGAAAAGAAAAGGAGGGCGGAAGGAAGGAACTCCTGCGGGGCCTTCCCACACTGCCCGGGCGTCACTTCAAGTACTGCATCCAGCAATGGGGGAGGGGGTAAAGGCGCCTTTT	0	((((((((.((..((((((..(.((.(((((((......))))))))).).......))).)))..)))))))......(((((........))))).(((......((((..((((((((((((((((((((((((...(((.((((((.......................(((((.............)))))........(((((((...((((......)))).....))))))).))))))....)))....)))).)).)).))).)))).)).))))))).))))....))))))...	[[][][[][]]]	-85.9	-0.13765	B2_Mm1t-B2	repeatMask-B2	17.3774	48.5063	37.9158	18.4458	28.0834	15.4048	16.35	30.8214	36.9693	26.1563	26.0075	16.3
mmu-novel-Pol3-335	chr1	189699640	189699813	195	+	173	195	120	75	-548.216	-288.839	27.6923	8.82353	78.5994	23.4895	AGAGTTGGTGAGATGGCTCAGCAGTTAAGAGCACCGACTGCTCTCCCAAAGGTCCTGAGTTCAAATCCCACCAACCACATGGAGGCTCACAAGCATCTATAATGAAATCTGATGCCCTCTTCTGGAGTGTCTGAAGGCAGCTACAGTGTAATTACATATAATAAATTAATTTT	0	...(((((((.((((((((((......((((((.....))))))((....))..)))))))...))).))))))).....(((((.......(((((.............)))))))))).(((.((((((....)))).)).)))...........................	[[][]][][]	-42.4	0.241429	B2_Mm1a-B2	repeatMask-B2	31	29	33	8	28	29	22	24	2	26	40	16
mmu-novel-Pol3-336	chr10	62478670	62478899	194	+	229	194	130	64	-1178.11	-536.778	53.5294	13.5385	4.67678	6.07795	GGGCTGGTGAGATGGCTCAGTGGGTAAGAACACCCGACTGCTCTTCCGAAGGTCCAGAGTTCAAATCCCAGCAACCATATGGTGGCTCACAACCATCCGTAACAAGATCTGACTCCCTCTTCTGGTGTGTCTGAAGACAGCTACAGTGTACTTACATATAAAAATAAATAAATCTTAAAAAAAAAAAAAAGTCCTACACACCAGTAAGAAAGTCAATTAAGCCAATTTT	0	(((((((.((..(((..((((((((......)))).))))((((.((...))...)))).)))..))))))).....((((((((.......))).)))))........(((((...((((((((((((((((....))).....((((....))))......................................))))))))).)))).)))))......))......	[[[][]][][[][]]]	-52.5	0.149989	B2_Mm1t-B2	repeatMask-B2	9.61111	12.4306	15.39	4	34.2083	21.975	24.8333	40.125	30.1111	47.1444	54.2361	41.5
mmu-novel-Pol3-337	chr2	26144851	26145036	194	-	185	194	125	69	-698.852	-354.57	18.3823	5.95683	10.7076	11.6973	GGGCTGGTGAGATGGCTCAGTGGTTAAGAGTGCCGACTGCTCTTCCGAAGGTCCCGAGTTCAAATCCCAGCAACCACATGGTGGCTCACAACCATCCGTAACGAAATCTGATGCCCTCTTCTGGAGTATCTGAGGACAGCTACAGTGTACTTACATATAATAAATAAATAAATCAAAAAAATTTT	0	..(((((.((..((((((.((((..((((((.......)))))))))......).))).)))..)))))))....((((.((((((........(((.........((.(((((((......)).))))).))))).)))))).)))).....................................	[][]	-37.5	0.00399999	B2_Mm1a-B2	repeatMask-B2	16.0699	24.9659	8.15238	22.3333	25.5583	29.0528	54.0517	41.3048	36.0833	15.4833	65.7836	9.30882
mmu-novel-Pol3-338	chr9	7753422	7753629	194	-	207	194	142	52	-642.932	-190.003	35.5	12.4091	173.385	150.267	GGGCTGGTGAGATGGCTCAGTGGGTAAGAGCACCCGACTGCTCTTCCGAAGGTCCGGTGTTCAAATCCCAGCAACCACATGGTGGCTCACAACCATCTGTAAGAAGATCTGACTCCCTCTTCTGGAGTGTCTGAAGACAGCTACAATGTACTTACATATAATAAATAAATAAATATTAAAAAAAAAAGAAACCCTTACTCCATTTTT	0	.((..((((((.(((.....((((...(((((((.((((..((....)).)))).)))))))....))))....))).(((((........)))))((((....((((...(((((.......)))))))))....)))).....((((....))))....................................))))))))......	[[][][][]]	-48.7	0	B2_Mm1a-B2	repeatMask-B2	3.22222	2.25	5.49167	4.51667	2.03333	15.3444	10.6965	12.9796	5.51111	30.2722	27.6917	6.75
mmu-novel-Pol3-339	chr9	21555708	21555889	193	+	181	193	107	86	-725.036	-568.416	34.0455	13.9118	7.17526	7.27728	AGGCTGGAGAGCTGGCTCAGTGGTTAAGAGCACCGATTGCTCTTCCAGAGGTCCTGAGTTCAATTCCCAGCAACCACATGGTGGCTCACAGCCATCTGTCATGGGATCTGATGCCCTCTTCTGGTGTGTCTGAAGACAGCTACAGTGTACTCAGCCTGAGAGTCCCTTGCATCCATGTTTT	0	..(((((.(((.(((((((((((..(((((((.....))))))))))......))))).))).))))))))....(((.(((((((...))))))))))((((((.((.(((((((......)).))))).)).(((..((.(((.((.....))))))).))).......))))))....	[][][[][]]	-58.4	0.139071	B2_Mm2-B2	repeatMask-B2	9	16	24	28.0769	11	28.2	49	48.3333	29	33	37.0909	25
mmu-novel-Pol3-340	chr17	33783882	33784205	192	+	323	192	81	111	-228.377	-345.311	2.90806	14.5098	17.898	2.38556	GGGCTGGTGAGATGGCTCAGCAGGCAAGAGCACTGACTGCTCTTCCAAAGGTCCTGAGTTCAAATCCCAGTAACTACATGGTGGCTCACAACCACCCGTAACAAAATCTGATGCCCTCTTCTGGTGCGTCTAAAGACAGCTACACAATGTACTTATGTATAATAATAAATAAATTAAAACAAAACAAAATTAGGGCTGGTCATATGACTCAGTGGGTAAAGATGCTTGCTTCCAAGTCTGATGATCTGACTACAGTTCATGAACCCATATGTTGGAAGGAGAGAAAGGACTCCCCAAAATTATCCTCTGACCTCAACAGTTTT	0	.(.(((.((((....)))).))).)(((((((.....)))))))....((((((((((((......(((((..(((...(((((.......)))))..........((((((((((......)).)))))...)))...........(((((....))))).............................))).)))))......)))))))(((((......(((((....))))).(.((((.(((....))).)))).))))))....((((..((((........))))))))...........)))))..........	[][][[[][][]][[][]][]]	-80.7	0.0886768	B2_Mm1t-B2	repeatMask-B2	273.25	390.5	453.25	229.5	342.2	338	187	297.5	237.4	262.5	365.111	177
mmu-novel-Pol3-341	chr8	65031563	65031941	191	+	378	191	76	115	-390.131	-496.793	29.2308	9.9711	239.966	10.8722	GGGCTGGAGAGATGGCTCAGTGGTTAAGAGCACACTGACTGCTCTTCCAGAGGTCCTGAGTTCAAATCCCAGCAACCACATGGTGGCTCACAACCATCTGTAATAATGGGATGCCCTCTTCTGGTTTCAGGTTTGTCTGAAGACAGCTACAGTGTACTCATATAAATAAAACAAATCTTTTTTAAAAAAAGTGACAAATCTTGTCTTCAGGGTGGCTTCTAACCTAATACCATTAAAAATCTAAAGAAACAAAGTGAAGTGTGACAAATAGCTTTAAAATTCTATGAGATGATGGTGGCAATGCCTGTATTCTCTGCACTTGGCAGGAGGAGGTAAGAGGGTTGGAAGTTCAATGCCAGCCTGAACCACTTGAATTTT	0	((((((......))))))((((((...(((.((((((.(((.(((((.(((.(.((((((.(((.((((((......(((.(((((.......)))))))).....)))))).........))).))))))..).)))))))))))...)))))).))).................((((((...)))))).(((((...))))).(((((.(((((((((((((..(((((((....((((..((((......((((((..........))))))...))))...)))))))))))....(((((.(..((.((((.....))))))).)))))...))))))))).......)))).)))))))))))........	[][[][][][[][]]]	-108.5	0.20642	B2_Mm2-B2	repeatMask-B2	17.5	16.5	23	44	39	14.0769	34	48.188	69.8333	57.5	30.5	63.5
mmu-novel-Pol3-342	chr8	78675415	78675648	191	+	233	191	112	79	-740.302	-512.764	35.443	9.40476	12.5743	9.07423	GGGCTGGAGAGATGGCTCAGTGGTTAAGAGCACTGACTGCTCTTCTGAAGGTCCTGAGTTCAAATCCTAGCAACCACATGGTGGCTCACAACCATCCATAATGAGATCTGACGCCCTCTTCTGGAGTGTCTGAAGACAGTGACAGTGTACTTACATATAATAAATAAATAAATCTTTAAAAAAAAAGAAATGTAAATGTTCTTTCTGTTTAAGAGACTGTCTAGCCCACTTTT	0	(((((((((((.(((.((((((........))))))))))))))).((.(((..((((((............(((....)))))))))..))).))..........((.(((((((......)).))))).)).......((((((.(.((((.(((.((..((((.(((..(((((......)))))..)))...))))..)).))).))))).)))))).)))))......	[[][][][]]	-60.3	0.0698275	B2_Mm1a-B2	repeatMask-B2	9.25833	15.9242	1.5	36.1667	7.33333	7	68.5095	65.3095	31.8333	51.1833	44.2417	38.6667
mmu-novel-Pol3-343	chr4	111702529	111702705	189	+	176	189	119	70	-515.004	-255.171	23.0895	7.56757	12.522	42.1393	GTGCTGGAGAGATGGCTCAGCGGTTAAGAGCACTGACTGCTTGCTCTTCCAGAGGTCCTGAGTTCAATCCCCAGCAACCACATAGTGACTCACAACCATCTGTAACAGGATCTAATGCCCTTTTCTGTGTATCTGAAGACAGCTACAGTGCACTCCTATACATAAAATAAATTTTT	0	((((.((((((..(((((((.(........).))))..)))..))))))(((((((..((((((......................))))))..))).))))...(((((............)))))((((.(((....))).))))..)))).......................	[[][][][]]	-39.5	0	B2_Mm2-B2	repeatMask-B2	32	32	43	45	13	34.5	36	29	7	20	31	15
mmu-novel-Pol3-344	chr9	80025567	80025758	189	+	191	189	96	93	-392.475	-345.739	10.4096	9.57353	45.6151	27.0912	GGGCTGGAGAGATGGCTCAGCGGTTAAGAGTACCGACTGCTCTTCCAGAGGTCCTGAGTTCAATTCCCAGCAACCACATGGTGGCTCACAACCATCTGTAATAGGATCTGATGCCCTCTTGTGGTGTGTCTGAAGACAGAGACAGTGTACTTACATACATAACACAAATAAGTCTTTATAAAAAATATTTT	0	..(((((.(((.((((((((.(.(((((((((.....)))))))....)).).))))).))).))))))))..(((((.((.((((((...((..........))...))).))).)).)))))(((.((((....)))).)))(((((......)))))...............................	[][][][]	-50.2	0	B2_Mm2-B2	repeatMask-B2	3.0625	2	10.0526	24.3333	21	32.4	32.3333	52.0714	21.1667	35.0833	46.6667	69.4048
mmu-novel-Pol3-345	chr18	31738517	31738695	188	-	178	188	125	63	-430.593	-232.995	16.0124	7	140.538	147.839	AGGCTGGTGAGATGGCTCAGTGGTTAAGAGTGCCGCCTGCTCTTCCTAAGGTCCTGAGTTCAAGTCCCAGCAACCACATGGTGGCTCACAACCATCTGTAATGAGATCTGACTCCCTCTTCTGGAGTGTCTGAAGACAGCTACAGTGTACTTACATATAATAAATAAATAAATATTTT	0	..(((((.((..(((((((((((..((((((.......)))))).))).....))))).)))..)))))))......(((((........)))))((((..(.((((...(((((.......))))))))).)..)))).....((((....))))......................	[][][][]	-42.6	0.234738	B2_Mm1a-B2	repeatMask-B2	77.6804	70.9747	88.8129	67.5841	38.6171	38.7604	60.4954	53.2992	46.9952	53.8538	58.0572	40.9909
mmu-novel-Pol3-346	chr7	126483727	126483958	188	+	231	188	112	76	-492.185	-315.298	9.71098	10.8571	33.7376	32.5743	AGGGGCTGGTGAGATGGCTTAGTGGGTAAAGAGCACCCGACTGCTCTTCCAAAGGTCCTAAGTTCAAATCCCAGCAACCACATGGTGGCTCACAACCATCTGTAATGAGATCTGACTCCCTCTTCTGGGGTGTCTGAAGACAGCTACAGTGTACTTACATGTAATAAATAAATAAATAAATCTAAAAAAAAAAGGGAGAGAGAGATATCAATTGCTTTAAAAAAAAGTTTT	0	.((.(((((.((..((((((((((((...((((((......))))))))))......))))).)))..)))))))..))(((.(((((.......))))))))..(((..(((..((((((...(((((.((((....)))).)).)))..(((......))).............................))))))..)))....)))...(((((.....)))))...	[][][[][]][]	-58.3	0	B2_Mm1a-B2	repeatMask-B2	46.25	122	120.341	20.75	32.5	57.1429	7	16	35.0833	66	63.6833	22.3333
mmu-novel-Pol3-347	chrX	74421252	74421597	188	-	345	188	133	55	-896.312	-326.188	44.3333	7.33333	6.57986	18.8138	AGGGCTGGTGAGATGGCTCAGTGGGTAAGAGCACCCGACTGCTCTTCCGAAGGTCCAGAGTTCAAATCCCAGCAACCACATGGTGGCTCACAACCATCTGTAACAAGATCTGACTCCCTCTTCTGGTGTGTCTGAAGACAGCTACAGTGTACTTACATATAATAAATAAATAAATAAATAAATATAAAAAAAAACAATGTAAAATATATGGTGGTATACTTCTCCTGTAATTCTAGAAAGGTGGAAGAAGGAGGATTAGGAGTTCAGAGCTAGCCTTAGCTACATAGTGAGCTTGATGCTAGTCTAGGATACAGGAAACCCAGTCTCAAAAAAAAAAATGTTTTT	0	.(((((((((((....)))).(.((.(((((((......))))))))).).(((...(((........(((.((......)).))))))...))).((((((......(((((((((......((((.((((....))))))))..(((((((..((((((...........................................))))))..)))))))(((((((....(((((......)))))..)))))))...)))).)))))((((((.((((((........))).))).))))))......))))))....)))))))...................	[[][][][[[][][]][]]]	-86.82	0.0856212	B2_Mm1t-B2	repeatMask-B2	35.3741	59.2677	44.2111	19.7333	24.1	29.5758	16.8691	12.2333	25.7667	21.3917	15.2376	5.71859
mmu-novel-Pol3-348	chr11	97993976	97994154	187	+	178	187	82	105	-387.241	-555.944	7.91724	12.6506	310.248	30.2293	GGGCTGGAGAGATGGCTCAGTGGTTAAGAGCACTGACTGCTCTTCCAGAGGTCCTGAGTTCAATTCCCAGCAACCACGTGATGGCTCACAACCATCTATAATGGGTTGTGATGCCCTCTTCTGGTGTGTCTGAAGACAGCTACAGTGTACTCTAATACATTAAATAAATAAATATTTT	0	..(((((.(((.(((((((((((..(((((((.....))))))))))......))))).))).))))))))..(((...((.(((((((((((..........)))))))).))).))...)))((((.(((....))).))))(((((......)))))..................	[][][][]	-56.6	-0.244355	B2_Mm2-B2	repeatMask-B2	32.5	37.5	47.1111	21	29	42.5	18.8	37.5	11	60.5	54.5	23.6667
mmu-novel-Pol3-349	chr15	77424855	77424978	186	+	123	186	136	50	-550.301	-180.784	26.0822	9.09091	28.5551	3.51742	GGGGCTGGAGAGATGGCTCAGTGGGTAAGAGCCCTGACTGCCCTTCCAAAGTTCCTAAGTTCAAATCCCAGCAACCACATGGTGGCTCACAACCATCTGTAATAAGATCTGACACCCTCTTTT	0	((((((((.((..(((((((((((((....))))..)))).................)).)))..)))))))..((((...)))).........((((......))))......)))......	[[][][]]	-26.9	0	B2_Mm1t-B2	repeatMask-B2	23.5	14.5	21	29.5	59.5	40.5	21	34.3333	13	24.1667	28.6667	34.5
mmu-novel-Pol3-350	chr18	65441628	65441802	186	-	174	186	116	70	-702.886	-385.714	12.1395	9.73913	23.9096	16.6459	GGGCTGGAGAGATGGCTCAGTGGTTAAGTGCACTGACTGCTCTTCCAGAGGTCCTGAGTTCAATTCCCAGCAACCACATGGTGGCTCACAACCATCTGTAATGGGATCTGATGACCTCTTCTAGTGTGTCTGAAAAGAGCAACTGTGTATTTACGTAAAATAAGTAAATCTTTT	0	.....((((((.(((.((((((........))))))))))))))).(((((((......(((..(((((.....((.(((((........))))).))...)))))..))).)))))))..((((...(((....)))...))))...((((((.........)))))).....	[][][][]	-48.5	0.267959	B2_Mm2-B2	repeatMask-B2	21.9762	22.625	11.3333	21.3333	32.5	37.3095	37.5	40.3333	25.5	19	52.7333	10.5
mmu-novel-Pol3-351	chr4	32588561	32588813	186	+	252	186	107	79	-485.693	-353.248	25.4762	12.9273	39.0405	34.9475	GGGGCTGGAGAGATGGCTCAGAGGTTAAGAGCACTGACTGCTCTTCCGAAGGTCCTGAGTTCAATTCCCAGCAACCACATGGTTGCTCATAATGAGATCTGACCCCCTCTTCTGGTGTGTCTGGATACAGCTACAGTGTACTTACATATAATAAAATAAATAAAGCTTAAAAAAAAAGAGTGCACAAACCTTATCCTTAAAGCGTTCACAAGCTGGTTAAGCAGGGTTGTATAATAAATCAATCATCATTTT	0	((.(((((.(((.((((((((.(.(((((((((.....)))))))....)).).))))).))).))))))))..))..(((((((((((...))))....(((((((......))((((.(((....))).))))((((((((..................................))))))))....((((.((....(((........))))).))))..)))))...........)))))))......	[][[][[][][][]]]	-61.87	0.208032	B2_Mm2-B2	repeatMask-B2	55.2778	32.9	54.0526	20.8088	24	20.6667	18	39	26.5	20.0909	35	14.3333
mmu-novel-Pol3-352	chr11	96082420	96082667	185	+	247	185	128	57	-603.202	-253.034	28.6897	13.2558	51.038	43.0495	AGGGCTGGTGAGATGGCTCAGTGGGTAAGAGCACCCGACTGCTCTTCCGAAGGTCCGGAGTTCAAATCCCAGCAATCACATGCTGGCTCACAACCATCTGTAACAAGATCTGATGGCCTCTTCTGGAGTGTCTGAAGATAGCTACAGTGTACTTACATATAATAAATAAATTAAAAAAAAAAAAGAATGAAGCCTAGTTCTAACCACTGAGCCATCTCTCCAGCAACATTAGTTACTCTTGTCTTTT	0	...(((((.((((((((((((((((((((.((((....(((.(((((.((.(.(((((((........((((((......)))))).......(((((.............)))))....))))))).).)).)))))))).....)))).)))))...........................(((((........)))))..))))))))))))))).))))).(((..((...))..))).....	[[[][]][]][]	-82.9	0	B2_Mm1a-B2	repeatMask-B2	19	39.5	46.5	40.7	20	13.0333	14.8333	30	30.3333	24.3333	10.125	29.5
mmu-novel-Pol3-353	chr12	84279996	84280176	185	-	180	185	93	92	-483.733	-488.005	24.9722	11.7447	44.1909	22.4111	GGGGCTGGTGAGATGGCTCAGTGGGTAAGAGCACCCGACTGCTCTTCCGAAGGTCCGAAGTTCAAATCCCAGCAACCACATGGTGGCTCACAACCACCCGTAATGAGATCTGACTCCCTCTTCTGGTGTATCTGAAGACAACTACAGTGTACTTACATATAATAAATAAATAAATATTTT	0	((.(((((((((.(((((...(.((.(((((((......))))))))).).)).)))...))))....)))))..))....(((((.......))))).....(((((((((......(((((.(......).)))))......))).)).)))).........................	[][][]	-39	0	B2_Mm1t-B2	repeatMask-B2	30.6742	51.2833	73.1354	23.2472	19.6833	15.825	22.1667	22.2095	37.9083	12.6722	37.4651	9.14286
mmu-novel-Pol3-354	chr19	46462100	46462467	185	+	367	185	120	65	-586.444	-318.496	14.25	9.49438	11.5019	15.2698	GGGCTGGTGAGATGGCTCAGTGGGTAAGAGCACCCGACTGCTTTTCCAAAGGTCCAGAGTTCAAATCCCAGCAACCACATGGTGGCTCACAACCATCTGTAATGAGATCCGACTCCCTCTTCTGGAGTGTCTGAAGACAGCTACAGTGTACTTACATATAATAATAAATAAATCTTAAAAAAAAAGAGAGAGAGAAAATTGGGCTGGAGAGGTGCCTCAGTGGCTGCCCTTCCAGAGGACCTGGGTTCAGGTCCCAGCACCCACATGGCAGCTCACAGCTGTCTGTAAGTCCTGTTCCAAGGGATCTGACGCCCTCAGACAGACGTCAGGATGGAGTCGAAACACCAATGTACATTAAAAAAATTTT	0	..(((((.((..((((((..((((((((((((......)))))))......)))))))).)))..)))))))....((((((((.((((..((.....))..))))...(((((((...((((((..(((((((........((((.(.(((((((................((((.......))))............((((((((((.((((((.....))).))).)))))).(((((((....))))))).....))))...(((((((...))))))))))))))))))).....(((........))))))))))....)))))).)))))))...)))).))))................	[][[][[[][[][]][]][]]]	-112.7	0.0643862	B2_Mm1a-B2	repeatMask-B2	31.0922	36.0333	44.2333	46.9	64.4936	42.3176	40.3167	41.75	36.9603	28.8833	21.45	26.05
mmu-novel-Pol3-355	chr9	21159767	21159981	185	+	214	185	101	84	-421.158	-346.395	34.7527	13.8353	23.3728	39.3187	GCTGGCGAGGTGGCTCAGTGGTTAAGAGTGCCAACTGCTCTTCCGAAGGTCCCGAGTTCAAATCCCAGCAACCACATGGTGGCTCACTACCACCCGTAACGAAATCTGATGCCTTCTTCTGGAGTGTCTGAGGACAGCTATAGTGGACTTATATATAATAAATAAATAAATCTTAAAAAAAAAAAGAAGTGCACCCCACACCCAGCCTATTTTT	0	(((((.(..((((..(((((((.......))).))))((((...((((((..(((.(((..................(((((.......)))))......))).)).)..))))))....))))((((....))))......(((.((((....................................)))).))).)))).))))))........	[[][][][]]	-44.81	0	B2_Mm1a-B2	repeatMask-B2	17	20.2	52	20.25	29.5	28.25	25	35	14	40.45	43	19
mmu-novel-Pol3-356	chr17	25805642	25805876	183	-	234	183	118	65	-626.832	-313.382	24.4906	11.0169	36.6643	22.9679	GGGGTTGGAGAGATGGCTCAGTGGGTAAGAGCGCTGACTGCTCTTCCAGAGGTCCTGAGTTCAATTCCCAGCAACCACACGGTGGCTCACAACCCTCTGTAATGAGATCTGGTACCTTCTTCTGGTGTGTCTGAAGATAACTACAATGTACTCACATACATAAAATAAATAAATAAATCTTTAAAAAAATTGTTGTGCACTTGGAACCGAGTTCATTGTTATCTGAATACTTTT	0	((((((((((....(((((((((((..((((((.....))))))))))......)))))))......(((.(........).)))))).)))))))......(.((((....((((.......)))).)))).)(((((...((((((.((((.....((.......(((((.................))))).......)).....)))).)))))))))))..........	[[][]][][]	-49.4	-0.045	B2_Mm2-B2	repeatMask-B2	21.5	67	71.5909	10	22	19.0588	14	15	6	30.1429	20	28
mmu-novel-Pol3-357	chr18	23814608	23814786	183	-	178	183	116	67	-715.78	-357.783	48.6452	10.1772	14.0219	11.9327	AGGACTGGAGAGATGGCTCAGTGGTTAAGAGCACTGACTGTTCTTCCAAAGGTTCTAAGTTCAATTCCCAGTGACTACATGGTGGTTCACAACCATCTATAACGGGATCCGATGCCCTCTTCTGGTGTGTCTGAAGGCGGCTACAGTGTACTCACATACAATAAAATATATAAATTTT	0	((((((((((.(((((.((((((........))))))))))).))))...))))))..............((((.((((((((((((...))))))).....(((...)))..(((.(((((.(......).))))).)))....))))).)))).......................	[][[][][]]	-45	0	B2_Mm2-B2	repeatMask-B2	9	26	12.5	11.5	45	18	2	17	15	64	48	27
mmu-novel-Pol3-358	chr2	163802381	163802650	183	-	269	183	45	138	-172.397	-684.182	8.61702	25.392	7.82678	26.6558	GCGCTGGAGAGATGGCTCAGTGGTTAAGAGCACTGACTGCTCTTCTGAAGGTCCTGAGTTCAAATCCCAGCAACCACATGGTGGCTCACAGCCATTTGTACAGCTACAGTGTACTCATATATAAAATAAATAAATCTTTAAAAAAAAAAAGTTACAGGGGGTTGTGAGCCATCTGACATGGGTCCTGAGAACCAAACTTGAGTCTTCTGCAAAAACAGCAAGCAAGTGCTCCTACCTGCTGAGCCATCTCTCCAGTCCAAATTAATTTT	0	..(((((((((((((((((((((.((.((((((((..((((.....(((((.(.((((((....((.(((..(((.(((((((((((((((((....(((((.......))))).....................((((........))))........)))))))))))))....))))))).))).))....)))))).)))))).........))))..).))))))).)).))))))))))))))))))))).............	[[][]]	-100.2	0.0852877	B2_Mm2-B2	repeatMask-B2	44	97	54.5	21	27	35	46	39	13	39	29	27
mmu-novel-Pol3-359	chr10	26395418	26395691	182	-	273	182	97	85	-394.069	-357.651	9.63121	10.7282	35.5279	19.7236	GGGGCTGGCGAGATGGCTCAGTGGGTAAGAGCACTGACTGCTCTTCCAAAGGTCCTGAGTTCAAATCCCAGCAACCACATGGTGGCTCACAACCATCTGTAATGAGATCTGACGCCCTCTTCTGTTGTGTCTGAAGACAGCTACAGTGTACTTGCATATAATAAATAAATAAATCTTTAAAAAAAAAGAGAGAGACTATATAGCTGTCAATATAGGGGGGATTTTAGGGGGATTGCAATAATGAGCATCCCTGATTAGCTGAAAAGATATTTT	0	((.(((((.((..((((((((((((..((((((.....))))))))))......))))).)))..)))))))..))(((.(((((.......))))))))..............(((((((.((((.........((((((((.(((.(.(((....................(((((......))))))))).)))...)))))))))))).))))))).((((((((((((.((........))))))))......)))))).........	[][][][]	-72.2	0	B2_Mm1t-B2	repeatMask-B2	28.6088	69.6056	52.8846	25.8663	16.4936	35.3667	34.0152	37.6436	28.3269	11.4141	17.5723	16.9292
mmu-novel-Pol3-360	chr13	41686064	41686240	182	-	176	182	79	103	-292.155	-416.13	7.58757	9.0473	23.7559	25.05	GGGCTGGAGAGATGGCTCAGTGGTTAAGAGAACTGGATGCTCTTCCAGAGGTCCTGAGTTCAAATCCCAGCAGCCACATGGTAGCTCACAACCATCTGTAATGGGATCGAACACCCTCTTCTGGTGTGTCTGAAGACAGCTAGAGTGTACTCATAAAATAAATAAATCAATCTTTT	0	(((((((((((....(.((((..........)))))...))))))....)))))(((((....((((((((((....(((((........)))))))))..))))))...((((.....((((((.((((....))))))))))))))))))).......................	[][[][]]	-44.1	0.00153101	B2_Mm2-B2	repeatMask-B2	44	85	71	23	59	21	5	45	8	17	30	37.0556
mmu-novel-Pol3-361	chr3	101331563	101331783	182	+	220	182	140	42	-654.186	-135.443	28.5185	9	33.5583	73.0388	GAGCCTGAAGAGATGGCTCAGTGGTTAAGAGCACTGACTGCTCTTCCAGAGGTCCTGAGTTCAAATCCCAGAAACCACATGGTGACTCGCAACCACCTGTAACAGGATCTGATGCCCTCTTCTGGTGTCTGAAGACAGCTACATGTACTCATACATAAAATACATAAATCAATTGAGAGTGAGGGGAGAGAAAGAGAGAGACTATCATCTTCTCAATTTT	0	..(((.((((((..((((((((((..(((((((.....))))))))))..(((..(((((.((....(((.........))))))))))..))).((((...))))..)))).))))))))).)))((.(((..(((......)))..))).))................((((((((((((.((................)).))))..))))))))..	[[][][]][][]	-56.9	0.118147	B2_Mm2-B2	repeatMask-B2	3	36	15	57	12	5	33	64	27	34.1667	65	32
mmu-novel-Pol3-362	chr11	6226541	6226722	181	+	181	181	91	90	-393.237	-378.862	14.1818	11	66.7057	30.1978	GTAAGGCTGGAGAGATGGCTCAGAGGTTAAGAGCACTGACTGCTCTTCTAGAGGTCTTGAGTTCAATTCCCAGCAACCACACGGTGGCTCACAACCATCTGTAATGGGATCTGATGTACTCTCCTGGTGTGTCTGAAGACAGGTACAGTGTACCTGTATAAATAAAAATAAATAATATTTT	0	(..(.(((((((((...(((((((..(((((((((.....)))))))...))..)).)))))(((..(((((......(((.(((((.......))))))))..)))))..)))....)))))).))).)..).....((((((((...))))))))........................	[[][]][]	-48.9	0.0387032	B2_Mm2-B2	repeatMask-B2	2	34.5	28.5	52	29	24	23	19	18	25	19	32
mmu-novel-Pol3-363	chr8	84641995	84642153	180	+	158	180	79	101	-276.592	-397.456	6.9071	9.87218	14.2405	18.7697	AGCTGGAGAGATGGCTCAGAGGTTAAGAGCACTGGCTGCTCTTCCAGAGGTCCTGAGTTCAATTCCCAGCAGCCACATGTTGGTTCACACACATCTGTAATGGGATCTAATGCCCTCTTCTGGCCTGCAGGCAGAACACTGCATACAAAATAAATTTT	0	.(((((.(((.((((((((.(.(((((((((.....)))))))....)).).))))).))).)))))))).((((...(..(((........((((......)))).....)))..)...)))).(((((........)))))...............	[][][]	-43	0.19075	B2_Mm2-B2	repeatMask-B2	31	48	55.1111	25	23	24.1	10	83.3333	26	26	54.25	19
mmu-novel-Pol3-364	chr11	23115460	23115638	179	+	178	179	142	37	-705.38	-128.522	71	4.11111	51.0445	37.3625	AGGCTGGTGAGATGGCTCAGTGGTTAAGAGCACCGACTGCTCTTCCAAAGGTCGTGAGTTCAAATCCCAGCAACCACATGGTAGCTCATAACCATCTGTAATGAAATCTGATGCCCTCTTCTAGTGTGTCTGAAGACAGCTACAGTGTACTTACATATAATAAATAAATAAACATTTT	0	...((((.((((.((((((((((..(((((((.....))))))))))..(((.(((((((............(((....)))))))))).))).((......))...)))).))).))))))))((((.(((....))).))))((((....))))......................	[[][][]][][]	-41.7	-0.408444	B2_Mm1t-B2	repeatMask-B2	10	18	34.5	28	22.25	19	16	15	18	19.5588	25.5333	17
mmu-novel-Pol3-365	chr10	117064445	117064640	178	+	195	178	115	63	-648.39	-343.914	12.1545	9	17.4226	4.56896	GAGCTGGAGCTATGGCTCAGCGGTTAAGAGCACTGACTGCTCTTCCAGAGGTCCTGAGTTCAATTCCCAGTAACCACATGGTGGCTCACAGCCATCTGTAATGGGATCTGATGCCCTCTTCTGGTGTGTCTGAAGACAGCTACAGTATACTCATATAAATAATAAATAAATAAAACCTTTAAAAAAATTAGTTTT	0	..((((.(((....)))))))(((((((((((.....)))))))(((((((........(((..(((((......(((.(((((((...))))))))))..)))))..)))......))))))).(((((((.((....)).))).)))).......................))))..................	[][[][][]]	-52.1	0.528282	B2_Mm2-B2	repeatMask-B2	49.8333	42	62.3333	22.5	40	37	9.5	40.5	20	52	36.5	23
mmu-novel-Pol3-366	chr13	12316279	12316570	178	-	291	178	96	82	-430.526	-364.7	27.1515	12.3954	27.3295	21.1583	GGGCTGGTGAGATGGCTCAGTGGTTAAGAGTGCTGACTGCTCTTCCGAAGGTCCAGAGTTCAAATCCCAGCAACCACATGGTGGCTCACAACCATCCATAACGAAATCTGATGCCCTCTTCTGGAGTGTCTGAAGACAGCTACAGTGTACTTACATATAATAAATAAATAAATTAAAAAAAAAAAAAGAACACTGACTGTTCTTCAAAAGGACCTGAGTTCAAATCTTAACAACCACGTATCAGCTCACAACTGTCTGTCACTCTAGTTCCAAGGGATCTCACACCCTTTT	0	(((...(((((((((((((((((((..((((((((...(((((.((...))...)))))........))))).((((...)))))))..))))).............)))).)))(((((((((((((.....((((((...((((((.(((.................................))).))))))...((((((...)))))).((((((......................))))))...))))))..))))))))....)))))))))))).)))....	[[[][]][[][][]]]	-69.6	0.116443	B2_Mm1a-B2	repeatMask-B2	23.6095	20.2357	35.7136	46.7714	34.775	40.9167	34.2857	29.8774	44	42.3226	39.573	31.975
mmu-novel-Pol3-367	chr4	123731436	123731628	178	-	192	178	121	57	-502.664	-244.922	33.275	8.76923	15.0372	12.1122	AGGGCTGGTAAGATGGCTCAGTGGGTAAGAGCACCCGTCTGCTCTTCTGAAGGTCCAGAGTTCAAATCCCAGCAACCACATGGTGGCTCACAACCATCCGTAATGAGATCTGACTCCCTCTTCTGGAGTGTCTGAAGACAGCTACAATGTACTTTCATATAATAAATAAGTTAATTAATTAAAAAAATTTTT	0	..(((((....(((((....(((((..((((((......))))))((((......)))).........(((.((......)).))))))))..))))).....(.((((...(((((.......))))))))).)...)))))..(((..((((.............))))..)))................	[[[][][]][]][]	-38.9	0	B2_Mm1a-B2	repeatMask-B2	22	27	51	30	21.125	33.2789	12	37.5714	14.5556	28.1111	26.2	17
mmu-novel-Pol3-368	chr7	101250538	101250844	178	-	306	178	128	50	-1016.73	-361.147	20.5714	8.08824	13.192	26.0306	GGGGCTGGAGAGATGGCTCAGCGGTTAAGAGCACCGACTGCTCTTCCAAAGGTCCTGAGTTCAAATCCCAGCAACCACATGGTGACTCACAACCACCCGTAATGATATCTGATGCCCCCTTCTGGTGTGTCTGAAGGCAGTTACAGTGTACTTACATATAATAATAAATCTTAAAAAAAATTAGGTGAAGCTCCCAAATAAACAATAAAAAGATTAGGTTGGAAAAAACCTATCTGAAATCTGACTTCAGCTGCACACAGCCAGCGTGCTCTACCATACTTACCCGCTGCTGATGAACAATATTTT	0	(((((.....(((((.....((((..(((((((.....))))))).....(((..(((((.((....(((.........))))))))))..)))..)))).....)))))...)))))...((((((((.((((((.(((.....((((....))))............(((((......))))).........................((((.(((((......))))))))).....))).)))))).))))).))).(((((.((................)))))))..............	[[][]][[][][]][]	-69.6	1.06983	B2_Mm2-B2	repeatMask-B2	44.0045	17.919	54.401	23.8991	27.3333	15.6	2.41111	31.4365	7.63149	9.73611	19.9918	10.715
mmu-novel-Pol3-369	chr12	84609807	84609999	177	+	192	177	82	95	-561.72	-676.374	7.175	7.48768	9.15884	10.448	GGGCTGGAGAGATGGCTCAGAGGTTAAGAATACTGTCTGCTCTTCCAGAGGTCCTGAGTTCAATTCCCAGCAACCACATGGTGGCTCACATATATTCATCTATACTGGAATCTGATGCCCTCTTCTGGCATGCAGGTGTACATGCTGATAGAGCATAAATGAATGAATAAATAAATAAATAGTAAATATTTT	0	..(((((.(((.((((((((.((..........(.((((......)))).)))))))).))).))))))))..((((...))))........(((((((.(((......((((((((((.......))))).)))))....(((((.....)))))..))).))))))).......................	[][][[][]]	-44.1	-0.00734851	B2_Mm2-B2	repeatMask-B2	54	52.25	86	56	59	82	27	58	41.0769	47	53	37
mmu-novel-Pol3-370	chr10	91128441	91128658	176	-	217	176	129	47	-596.672	-174.155	34.4	5.76415	36.4797	16.3164	GGGGCTGGAGAGATGGCTTAGTGGTTAAGAGCACTGACTGCTCTTCCAAAGGTCCTGAGTTCAAATCCCAGCAACCTTGTGGTGGCTCACAACTATCCATAATGAGATCTGACGCTCTCTCCTGGCGTGTTTGAAGAACAGCTACAGTGTACTTACATAAAAATAGTAAATAAATCTTTAAAAAAAAAAAAAGATGTGCACCTGGATAAGAACTTTT	0	((((((((((((.(((.((((((........)))))))))))))))....))))))((((((..((((.(((.(((....))).)))................((((........))))...((((.(((((...)))))))))..((((((((((.........))))....((((((..........))))))))))))..))))..))))))..	[][[][][][[][]]]	-52.8	-0.0567143	B2_Mm2-B2	repeatMask-B2	19.2381	21.6667	27.1667	22.5833	14.2083	13.1429	25	27.6667	29	44.7857	76.1429	20.4524
mmu-novel-Pol3-371	chr6	124804145	124804441	176	-	296	176	77	99	-398.08	-511.424	17.6561	12.1048	9.37523	21.1469	GGGGCTGGAGAGATGGCTCAGTGGTTAAGAGCACTGACTGCTCTTCCAGAGGTCCTGAGTTCAATTCCAAGCACCCCACATGGTGGTGGCTCAAAACCATCTGTAATGAGATTTGATGCCCTCTTCTGGTGTGTCTGAAGACAACTACAGTGTACTCACATATGTTAAATAAATAAATAAATAAATAAATAAATAAATAAATCTTAGCACTGCAGAATCAGAGGCAAGGGGACCAAGATACAATACAACCTGGGGTACCTGTCTTGAAACAGTAATTGACTGAAAAACCTCATTTT	0	((((((((((((.(((.((((((........)))))))))))).))))).(((..(((((...........((((((....)).)))))))))..)))((((......))))....(.((((((((((((.((((....)))).((.((((((.....................................................)))))).)).))))))))..)))).).(((((((...(((........)))..)))))))...((((.....)))).....)))).....	[[][][][[][]][][]]	-73.59	0.0747034	B2_Mm2-B2	repeatMask-B2	36	86	57	36	44	105	29	85.5	35	77	80	87.0526
mmu-novel-Pol3-372	chr12	109435462	109435645	174	+	183	174	108	66	-456.369	-231.276	24	4.752	32.8962	23.8536	GGGGCTGGAGAGATGGCTCAGTGGTTAGGAGCACCGACTGGTCTTCCAGAGGTCCAGAGTTCAAATCCCAGCTACCACATGGTGGCTCACAACCATCTATAATGGAATCTCATGCTCTCTTCTGGTGTGTCTGAAGACAGCTACAGTGTACAGTGTACTCATATACATAAAATATGTCCTTTT	0	(((((....(((((.(.((.(((........))).)).).)))))(((((((...(((((.........(((((((....))))))).....((((.....))))........))))))))))))((((.(((....))).))))(((((..(((....))).))))).......)))))...	[[][[][]][][]]	-47.3	0.128208	B2_Mm2-B2	repeatMask-B2	0	12	10	18	29	27	41	46	25	34	81	27
mmu-novel-Pol3-373	chr5	143332995	143333302	174	-	307	174	82	92	-342.372	-381.455	14.718	9.9845	34.9457	93.5641	GAACCGGAGAGATGGCTCAGCAGTTAAGAGCGCTGACTGCTCTTCCAGAGGTCATGAGTTCAATTCCCAGCAACCACATGGTGGCTCACAACTATCTGTAATGGGATCCAATGCCCTCTTTCTGGTGTGTCTGAAGAGAGCAACAGTGTACTCACATTAAGTAAATGTGTAAAAAAGAATTATATAAAAAAAGAAATGGTTACTTAAAAAGAAAGTCTGCAGGGTCCCACATTTGCTTTGGTGTAGGGATACTGGGAGATGGATTCTGGACCTCTGAGTTGAGCTATGATGCTACTCTCCAACTTTT	0	.....((((((((((((((((....(((((((.....))))))).((((((((..(((((((.(((((((...((((...))))((((((.(((...((((((((((((..(((...((((((.((...(((....)))...)).(((....))).((((((((.(((((((.......))))))).............))))))))..))))))...)))))))))))...))))..)))))).)))...))))))).)))))))..)))))))).)))))))))).......)))))).......	[[][[][[][][]]]]	-101.1	0.1912	B2_Mm2-B2	repeatMask-B2	27	49	59	25	24	59	57	35	66	31	99	51
mmu-novel-Pol3-374	chr13	117207506	117207675	173	+	169	173	107	66	-502.807	-265.06	21.8367	10.2667	37.7379	16.5794	GGGCTGGAGAGATGGCTCATCGGTTAAGAGCACTGACTGTTCTTCCAAAGGTCCTGAGTTCAAATCCCAGCAACCACATGGTGACTTAAAACCATCTGTAATGAGATCTGAAGCCCTCTACTGTGTCTGAAGACAGCTACCAGGTACTTAAATAATAAATAAATATTTT	0	..(((((.((..(((((((((....(((((((.....))))))).....))...)))).)))..)))))))...((.(((((........))))).))...(((((((((.(((..(((.(.......).)))..)))..))))).))))...................	[][][]	-38	0.100417	B2_Mm2-B2	repeatMask-B2	29	39	28	9	22	29	7.5	17	6	14.5	33.5	30.75
mmu-novel-Pol3-375	chr6	122873420	122873765	173	-	345	173	108	65	-638.824	-364.623	37.3846	15.8537	14.5201	18.3688	AGGGTTGGTGAGATGGCTCAGTGGGTAAGAGCACCTGACTGCTCTTCCAAAGGTCTGGAGTTCAAATCCCAGCAACCACATGGTGGCTCACAACCATCCATAACGAGATCTGACTCCCTCTTCTGGAGTGTTTGAAGACAGCTACAGTGTACTTACATATAACCAATAAATAAATCTTTAAAAAAAAAAAAAAAAAAGAATTAGACTTTAATTGGCTGGTAAGGATGTAGAGACTGGCTACGGTTGCCAGGACTATAAATTGATCCAACGCTGCTTTGAAGGGACATTTAGCAGAACTCTCCAAATATTAAGTGGGTGTAGCCTTTAACAGTTCCACTAGCTTTT	0	((((((((((.(((((.(((((.((.(((((((......)))))))))...(((((((.(.......)))))..)))((((.((((((((.(((..((((.((.(((..........))))).))))..)))))).....))))).)))).(((((......(((((((((((.(((((...............))))).)))...))).)))))...)))))..(((((...(((((.......)))))..))))).))))).)))..((((..(((((((.(((((((......................)))))))..))))))))))))))))))))))).	[[[][][][][]][]]	-82.4	0.119267	B2_Mm1a-B2	repeatMask-B2	29.8333	52.1389	20.8283	13.9469	13.4727	4.64835	38.2843	32.625	10.4874	44.0781	14.9547	22.4
mmu-novel-Pol3-376	chr10	128926392	128926585	172	-	193	172	131	41	-986.398	-281.09	38.1091	6.58394	3.94055	5.11673	AGGCTGGTGAGATGGCTCAGTGGGTAAGGGCACTGACTGCTCTACTGAAGGTCCTGAGTTCAAATCCCAGCAACCACATCGTGGCTCACAACCACTTGTAATGAGATCTGACACCCTCTTCTGGAGAGTCTGAAGTCAGCTACAGTGAACTTATGTATAATAATAAATAAATATTTAAAAAAAAAAAGCTTTT	0	..(((((.((..(((((((((.((((.(((((.....))))))))).).....))))).)))..)))))))..((((...))))........((((.(((.(((..((.(((.(((......)).).))).))..)))..)))))))..............................................	[][][]	-46.6	0.213222	B2_Mm1a-B2	repeatMask-B2	22	51	23	25	44	41	54	41	43	26.5	52	15
mmu-novel-Pol3-377	chr11	70738426	70738653	171	-	227	171	140	31	-687.136	-110.328	42.7778	6.79452	111.718	38.913	GGGCTGGTGAGATGGCTCAGTGGGTTAGAGCACCTGACTGCTCTTCCGAAGGTCCAGAGTTCAAATCCCAGCAACCACATGGTGGCTCACAACCATCCGTAACGAGATCTGACTCCCTCTTCTGGAGTGTCTGAAGACAGCTACAATGTACTTACATATAATAAATAAATAAATCTTTAAAAAAAAAAAAAAAAGAAAAGAAAGCTGGTCCCTTGAAGGTCTCTTTT	0	..(((((.((..((((((..((((((((((((......))))))......))))))))).)))..)))))))......(((((((.......))).))))...(((((((.(((((.......))))).......(((((((...((((....))))................(((((.............)))))......)))).)))......)))))))....	[][][[][[][]]]	-46.9	0.0673077	B2_Mm1a-B2	repeatMask-B2	8.18501	11.1191	11.8246	5.69275	12.0518	6.80103	7.98198	13.7992	17.5461	5.72583	8.98288	16.5136
mmu-novel-Pol3-378	chr11	107478052	107478280	170	+	228	170	87	83	-350.806	-340.529	16.7615	8.46939	41.5525	20.6871	GGCAGGAGAGATGGCTTAGTGGTTAAGAGCACTGACTGCTCTTCCAAAGGTACTGAGTTCAAATCCCAGCAACCACATGATGGCTCACAACCATCCATAACGAGATCTGACTCTCTCTTCTCGAGTGTCTGAAGACAGCTACAGTGTACTTACATATAATGAATAAATAAATCTTAAAGAAAAAAAAAAAAGACATGGATCACCAAGCCTGGCTCTCTGAAAGGTTTT	0	....((((((..(((((.(((((((((.((((((.(((.(((((....(((.(((.(.......).)))..)))....(((((.......)))))(((..(((((...((...))...))))).)))...))))))))...)))))).))))...................((((..............)))).....))))).)))))...))))))..........	[[[][][]][]]	-49.4	0.189788	B2_Mm1a-B2	repeatMask-B2	30.5	30	60.75	44.8333	14	12.5833	22	40.5	13.25	49	11.0526	26
mmu-novel-Pol3-379	chr11	70628163	70628390	170	+	227	170	120	50	-567.775	-186.574	34.2857	7.06522	25.2438	36.237	GGGCTGGTGAGATGGCTCAGCGGGTAAGAGCACTGACTGCTCTTCCAAAGGTCCTGAGTTCAAATCCCAGCTACCAAATGGTGGCTCACAACCATCCATAATGAGATCTGACGCCCTCTTCTGGTGCGTCTGAAGACAGCCACAGTGTACTTACATATAATAAATAAGTAAATCTTAAAAAAAATAAAATAAAAACAAAGAAGACATTAAAACATGTCTGCTTTTTT	0	.((((((((.((((((((((..((.(((((((.....))))))))).......)))))..........(((((((....))))))).....)))))))).......((.(((((((......)).))))).))...)))))......((((((...........))))))..........................((((.((((((......)))))).))))...	[[[][]][]][][]	-61.2	0.183802	B2_Mm1t-B2	repeatMask-B2	44.3333	30	26	29	36	23.4	20	24	22	24	35.2	30
mmu-novel-Pol3-380	chr7	19289761	19289941	170	-	180	170	116	54	-525.688	-225.621	20.88	5.14286	37.5462	8.64421	AGGGGCTGGAGAGATGGCTCAGTGGTTAAGAGCACTGACTGCTCTTCTGAAGGTCCTGAGTTCAAATCCTAGCAACCACATGGTGGCTCACAACCATCCATAATGAGATCTGACACCCTCTTCTGGTGTTTCTGAAGATAGCTACAGTGTACTTAGATATAATAATTAATAATATCTTTT	0	.((.(((((.((..((((((((.(.(((((((((.....)))))))....)).).))))).)))..)))))))..))((((.((((((...........((..(.(((...((((((.......))))))))).)..)))))))).))))....((((((.((.....)).))))))...	[][][]	-44.2	0.18938	B2_Mm1t-B2	repeatMask-B2	41.8583	30.6909	14.1607	24.9936	24.7755	17.3095	17.5095	54.9762	16.8333	23.3372	19.6936	22.1667
mmu-novel-Pol3-381	chr10	120219354	120219649	169	+	295	169	100	69	-574.976	-398.477	22.7723	7.06829	17.0122	10.8439	GGGGCTGGTGAGATGGCTCAGTGGGTAAGAGCACCCGACTGCTCTTCCGAAGGTCCGAAGTTCAAATCCCAGCAACCACATGGTGGCTCACAACGACCTGTAATGAGATCTGATGCCCTCTTCTGGAGTGTCTGAAGACAGCTACAGTGTACTTACATATAATAAATAAATAAATAAATAAATATATATTGTTCATTAAACTCCATACATATACACATGGACACACAACCACAAAAACAGTGCACACATGCACCCACACACAAGTGTGTCCATAGTAAAGAAATGGAATTCTTTT	0	(((((((.((((....)))).)))(((((.((((....(((.(((((.((.(.(((((((.....((((((.((......)).)))((((..((.....))..))))....))).....)))).))).).)).)))))))).....)))).)))))...((((.(((((.((.(((......))).))))))).))))..))))..........((((((((((((.............(((((....)))))..........)))))))))).))((((((......)))))).	[[][[][]][]][][]	-67.9	0.0443174	B2_Mm1a-B2	repeatMask-B2	95.5	168.05	148.492	24	58	18	23.2576	17	26.3333	20	14	21
mmu-novel-Pol3-382	chr11	120893204	120893462	169	-	258	169	84	85	-374.361	-370.977	13.3636	6.49682	56.2585	34.0676	GAGGCTGATGAGATGGCTCAGTGGGTAAGAGCACCCGACTGTTCTTCCAAAGGTCCTGAGTTCAAATCCCAGCAACCACATGGTGGCTCACAACCATCCGTAATGAGATCTGACTCCTTCTTCTGGAGTGTCTGAAGACAGCTACAGTGTACTTACATATAATAAATAAATAAATCTTTAAAAAAATAAGAATATTTGAAGGGATGGTTCAATGTGTAAAGTCCTTGCTGTACAATCATAAGGTCCTAAGTTATTTTT	0	...((((..((..((((((((((((..((((((......))))))))))......))))).)))..)).))))..((((...))))..(((((((((((((..(.((((...(((((.......))))))))).)..)).......((((....))))........((((((..((((.........)))).))))))...)))))))....))))....(.(((((.((......))))))).).............	[][][[][][]][]	-55.7	0.11225	B2_Mm1a-B2	repeatMask-B2	39.25	57.4548	69	36.1667	41	23.4833	18	80.625	45.9444	44	52.4	20
mmu-novel-Pol3-383	chr15	77714944	77715067	169	-	123	169	114	55	-457.843	-204.888	17.1504	6.54762	5.81109	31.6469	GGGGCTGGAGAGATGGCTCAGTGGGTAAGAGCCCTGACTGCCCTTCCAAAGTTCCTAAGTTCAAATCCCAGCAACCACATGGTGGCTCACAACCATCTATAATAAGATCTGACACCCTCTTTT	0	((((((((.((..(((((((((((((....))))..)))).................)).)))..)))))))..((((...)))).........((((......))))......)))......	[[][][]]	-25.9	0	B2_Mm2-B2	repeatMask-B2	15.5	11.5	21	17.5	43.5	32.5	16	18.3333	6	16.1667	25.6667	23.5
mmu-novel-Pol3-384	chr10	60245987	60246166	168	+	179	168	96	72	-461.004	-328.276	19.3488	7.03759	29.5027	19.9963	GGGGGCTGGAGAGATGGCTCAATGGGTAAGAGCACAGGCAGCTCTTCCAGAGGTCCTGAGTTCAATTCCCAGCAACCGCATGGTGGCTCAACCATATGTAATGGGATCTGATGCCTTCTGGTGTGTCTGAAGACAGCTATAGTGTACTCATACACATAAAATAAATAAATAAGTCTTTT	0	(((((((....(((.((((((.((((...((((.((((.(.((((...)))).))))).))))....))))((.(((....))).))....((((.....))))....))).))).))).((((((.(((..(((.......)))..))).))))))..............))))))).	[[[][][]][]]	-49.2	0.171843	B2_Mm2-B2	repeatMask-B2	50	95.25	57.1	19	5	35	16	18	18	27	22.25	20
mmu-novel-Pol3-385	chr11	102766167	102766432	168	-	265	168	103	65	-475.351	-259.641	20.2879	10.0455	23.9287	41.407	AGGGCTGGTGAGATGGCTCAGAGGGTAAGGTCACTGACTGCTCTTCCGAAGGTCCCGAGTTCAAATCCCAGCAACCACATGGTGGCTCACAACCACCAATAATGAGATCTGATGCCCTCTTCTGGTGTGTCTGAGGACAGCTACAGTGTACTTATATATAATAAATAAATCTTAAAAAAGAACATGCTCACACACACATATAAACACACACCATATATAGACATGTATATATACGCCCACACACATTCAATCACTAATCACTTTT	0	.((((((((((((.(((((((((((....(..(((((((..((....)).))))...))).)....)))..........((((((.......)))))).........))))).))).)))....((((((.((((.(((.......)))....................((((....)))).....)))).))))))...........)))))((((((......))))))...))))...........................	[[[[][]][[][]]][]]	-52.2	0.109652	B2_Mm1t-B2	repeatMask-B2	36	49	125	22	19	30	23	18	18	43	24.125	9.33333
mmu-novel-Pol3-386	chr11	5888517	5888739	168	-	222	168	94	74	-318.969	-256.193	9.67078	8.53846	50.4616	41.0672	AAGGGCTAGTGAGATGGCTCAGTTGGTAAGAGCACCCGACTGCTCTTCCGAAGGTCAGGAGTTCAAATCCCAGCAACCACATGGTGGCTCACAACCATCTGTAACGAGATCTGACTCCCTCTTCTGGAGTGTCTGAAGACAGCTACAGTGTACTTACATATAATAAATAAATAAATCTTAAAAAAAAAGTCTCATAAAAGCAGAATGACCCTGTCTATTTTT	0	....(((.(((((((((((...((((.(((((((......))))))))))).)))))(((.......))).(((.(((....))).))).........((((....((((...(((((.......)))))))))....)))).....((((....))))..............................))))))...)))((((((((...))).))))).	[[][][][][]][]	-50.2	0.0568333	B2_Mm1a-B2	repeatMask-B2	35.6944	116.435	56.9762	43.5833	19.6667	37.1429	24.869	46.8373	42.7262	59.75	55.75	37
mmu-novel-Pol3-387	chr11	95649658	95650032	168	-	374	168	119	49	-552.885	-185.262	37.7317	9.42308	52.4722	24.8697	GGGGCTGGAGAGATGGCTCAGCTGTTAAGAGCACTGACTGCTCTCCCAGAGGTCCTGAGTTCAATTCCCAGCAACCACATGGTGGCTCACAACCATCTGTAATGGGATCTGATGCTCTCTTCTGGTGTGTGTCTGAAGACAGCTGCAGTGTACTCATATACATAAAAATAAATAAATAAATCTTTAAAAAAAAGAAAAAGAAAAAGTGCTGAAAGTGACGTGTCACCACGCTCTGCCGTCTTATCTCTATGTCAAGGTCTCTGAGCCTAGACAAGTGAGCCTAGAGCTCACTGATTGAGATAGACTGGCCCTCAGATCCTCTTGTCTCCTTCCTGGTGTTAGATTACAGGCATCTACAGCCATCCTTTGCTTTT	0	(((((.((((.(((((((((((.....((((((.....)))))).(((((((....(((((((..(((((.....((.(((((........))))).))...)))))..))).)))).)))))))(((((((.(((..(((.......)))..))).)))))))................(((((.....)))))............))))).((.(.((((....))))).))(((((((.(((((..((((.((((......)))).))))(((((((.....)))))))....))))))))).)))....(((((((...((((((.....))....))))...))).))))...))))))))))))))).	[[[][][][]][][[][]][]]	-114.4	0.0245916	B2_Mm2-B2	repeatMask-B2	88	63.3333	123.25	25	46.5909	47	20	34	35	43.6429	39	25
mmu-novel-Pol3-388	chr10	39700010	39700290	167	-	280	167	111	56	-760.247	-335.831	57.72	11.2	6.22957	4.29559	GGGCTGGTGAGATGGCTCAGCGGTTAAGAGTGCCGACTACTCTTCCAAAGGTCCTGAGTTCAAATCCTAGCAAACCACATTGTAGCTCACAACCATCTGTAATGAGATCTGATGCCCTCTTCTGGAGTGTCTGAAGACAGCTACAGTGTACTTACATATAATAAATAAATAAAATATTTAAAAAAAGAAGTACTTGCACAATATGAAAAAACATGCCACTTCAAGCTTTCTATGTGGGTTGCCTATTCAAAGTCGTCATGGTATTTCTGAAAACATTTTT	0	..(((((.((..((((((((.(.(((((((((.....)))))))....)).).))))).)))..))))))).....(((((((((((........(((......)))((.(((((((......)).))))).))....)))))))))))............((((((.......)))))).....(((((((((((.((.((.((((....((..((((..............))))..))....))))..)).)))).)))))))))............	[][[][]][][]	-60.8	-0.0570571	B2_Mm1t-B2	repeatMask-B2	10	12.05	21	53.3333	54	34.1111	60	69	29	22	40	24
mmu-novel-Pol3-389	chr10	85072494	85072725	167	+	231	167	85	82	-351.892	-363.876	15.5159	13	23.002	8.65101	GGGGCTGGAGAGATGGCTCAGTGGTTAAGAGCACTAACTGCTCCTCCAGAGGTCCTGAGTTCAAATCCCAGCAACCGTATGGTGGCTCACAACCATCCGTAATGAGATCTGACACACTCTTCTGGGGTGTCTGAAGATAGCTACAGTGTAGTTACATGTAATAAATAAGTCTTAAAAAAAAAAAAGAGTTGCTGTGGTCATGGTGTCTATTCATGAACAGCATACTGTTTT	0	((.(((((.((..(((((((((((....(((((.....)))))..)))......))))).)))..)))))))..)).((((((((.......))).))))).(((((((.(((((.(((....)))))))).))...(((((((...)))))))...............))))).......((((.(((((((((..((((((.......)))))))))))).))).))))	[][][[][]][]	-68.9	0	B2_Mm2-B2	repeatMask-B2	17	19.5	25	33.5	23	42	28	24	20	56	73	27.0333
mmu-novel-Pol3-390	chr14	79395109	79395287	167	+	178	167	118	49	-544.472	-177.846	24.9615	8.5	33.0881	21.3694	GGGGCTGGCGAGATGGCTTAGTGGGTAAGAGCACTGACTGCTCTTCCAAAGGTCCTGAGTTCAAATCCCAGCAACCACATGATGGCTCACAACCACCCATAATAAGATCTGACACCCTCTTCTGGTGTGTCTGAAGACAGCTACAGTGTACTTATTTATAACAATAAAGAAATCTTTT	0	((.(((((.((..((((((((((((..((((((.....))))))))))......))))).)))..)))))))..))((((..(((((....................((.(((((((......)).))))).))....)))))..))))................((((....)))).	[][][]	-44	0	B2_Mm1t-B2	repeatMask-B2	17.3333	49.9667	52.3333	10.6667	20.2	14.8333	15.3333	20.2857	8	33.3333	21.25	13.35
mmu-novel-Pol3-391	chr1	133043646	133043973	167	-	327	167	44	123	-150.591	-514.588	7.47712	8.2	17.3438	26.2362	GGGCTGGTGAGATGGCTCAGTGGGTAAGAGCACCCGACTGCTCTTCTGAAGGTCCAGAGTTCAAATCCCAGCAACCACATGGTGGCTCACAACCATCTGTAACAAAATCTGACTCCCTCTTCTGGAGTGTCTGAAGACAGCTACAGTATACTTACATATAATAAATAAATAAATCTTAAAAAAAAAAAAAAGAAAGAAACGAGGGAGTACATAACTCGGTTTACACAAGGCCCTGGCTTAAGCCCCCAACACCAAGAGAGAACTAAGGATGGAGGCCCACAGCTGCTTACAGCTAGCATAGAGGCCACAGCTAGTGCTGGATATTTT	0	..(((((.((..((((((..((((((((((((......)))))))......)))))))).)))..)))))))(((((((.(((((.......)))))))).........((((((((((((((.(((((((((.((....)).))).))))))....................((((............)))).))))..)))))))).))......)))).......((((((((((...(((.(((...((.((......))..)).))).)))....(((((....)))))))).))).)))).((((....))))........	[][[][[][]]][[][]][]	-83.5	0.0327477	B2_Mm1a-B2	repeatMask-B2	39.6167	88.7607	55.55	14.5	49	77.4724	25.4629	42.5085	47.6	54.2506	41.5603	52.8095
mmu-novel-Pol3-392	chr7	35897282	35897469	167	-	187	167	88	79	-340.553	-296.542	7.26606	8.93043	22.792	23.9474	GGGCTGGAGAGATGGCTCAATGGATAAGAGCACTGACTGCTCTTCTAGAGGTCCTGAGTTCAATTCCCGGCAACCACATTGATGGCTCACAACCATCTGTAATAGGATCTGATGCCTTCTTCTGGTGTGTCTGAAGAGAGCAAAAGTATACTCATATGCATTAAATAAATAAATAAATAAATATTTT	0	..(((((.(((.(((((((..(((((((((((.....)))))))......)))))))).))).))))))))..(((((..(((((.......))))))))....))......(((.((((((.(......).)))))).)))...(((((....)))))............................	[][][][]	-43.3	-0.128667	B2_Mm2-B2	repeatMask-B2	32	31	28	49	38	37	8	35	1	55	31	18
mmu-novel-Pol3-393	chr7	99464046	99464301	167	+	255	167	118	49	-597.872	-199.852	47.8378	5.5125	49.7176	29.2457	GGGCTGGCGAGATGGCTCAGTGGTTAAGAGTGCTGACTGTTCTTCTGAAGGGCCTGAGTTCAAATCCCAGCAACCACATGGTGGCTCACAACCATCCGTAATGAAGTCTGATGCCCTCTTCTGGAGTGTCTGAAGACAGCTACAGTGTACTTACATATAATAAATAAATAAGTCTTAAAAAAAAAAAGTCAGCACAAGCTGCGTCCACTGACAACCTCAGCTGGACTTGAGAATGCACGCTCTGCGCTAGATTTT	0	..(((((.((..((((((((.(.((.((((.((.....))..))))...)).)))))).)))..)))))))....((((.((((((...................(((((((((((......)).)))))...)))))))))).))))(((((..(((.....)))..)))))...........(((((((((.(((((((((((((((((.....)))).)))))........))).))).)).))).))))))	[][][][]	-65.4	-0.0966996	B2_Mm1a-B2	repeatMask-B2	18	23	43.6667	29.5	12.5	14	16.5	48.25	15.6667	37.8333	34.05	3.33333
mmu-novel-Pol3-394	chr11	66698715	66698889	166	+	174	166	91	75	-432.913	-310.893	49.6364	10	39.0818	29.2234	GTGCTGGTGAGATGGCTCAGTGGGTAAGAGCACCTGACTGCTCTTCCGAAGGTTAGGAGTTCAAATCCCAGCAACCACATGATGGCTCACAACCATCCGCAACGAGATCTGACTCCCTCTTCTGGAGTGTCTGAGGACAGCTACAGTGTACTTACATTAAATAAATAAACTTTT	0	.((((((.((..((((((..(.((.(((((((......))))))))).).......))).)))..))))))))...((((..(((((........(((......((((...(((((.......)))))))))..))).)))))..)))).........................	[][]	-42.6	0.175	B2_Mm1a-B2	repeatMask-B2	20	90	41	0	20	33	7	4.14286	9	2	7	0
mmu-novel-Pol3-395	chr4	32798238	32798405	166	-	167	166	105	61	-672.698	-349.084	35	6.1	20.69	41.8787	GGGGCTGGAGAGATGGCTCAGCAGTTAAGAGCACTGACTGCTCTTCCGAAGGTCCTGAGTTCAATTCCCAGCAACCACATGGTGACTCAGAATGGTCTGTAATGACATCTGATGCCCTCTTATGATGTTTCTGAAAAGAATGGCAGTGTACTCATAAAATAAATTTT	0	((.(((((.(((.((((((((.(.(((((((((.....)))))))....)).).))))).))).))))))))..))....(((...(((((...(((......))).))))).)))...((((((.((..(((..(....)..)))...))))))))..........	[][][]	-44.2	0	B2_Mm2-B2	repeatMask-B2	9	18	24.3333	10	15.5	14.3333	10	12	8	34.5	26.25	37.4833
mmu-novel-Pol3-396	chr11	78048381	78048805	165	-	424	165	121	44	-549.978	-182.662	8.45415	6.98413	41.1626	24.6605	AAGGGGCTGGTGAGATGGCTCAGTGGGTAAGAGCACCCGACTGTTCTTCCGAAGGTCCAGAGTTCAAATCCCAGCAACCACATGGTGGCTCACAACCATCTGTAACACGATCTGACGCCCTCTTCTGGAGTGTCTGAAGACAGCTACAGTGTACTTATATATAATAAATAAATCTTAAAAAAAAAAAAAAGCAAAAACAAGCTGAGCGTGGTGGCGCATGCATTTAATCCCAGCACTCGGGAGGCCGAGGCAGGCGGATTTCTGAGTTCGAGGCCAGCCTGGTCTACAAAGTGAGTTCCAGGACAGCCAGGGCTACACAGAGAAACCCTGTCTCGAAAAAACAAAACCAACCAAACAAAAAACAGGTTTTCATGACAACTTTAGGATGTTTGCCTCCCA…	0	..((.(((((.((..((((((..(.((.(((((((......))))))))).).......))).)))..)))))))..))(((.(((((.......))))))))...((((((((..((((((((((.(((((.(((....(((((....(((......................................)))......))))).(((((......))))).........)))))))).))))).(((((((((.(..(((((((((((..(((...(((((.((........))..)))))...))).)))))...))))))..)))))))))).......((((((................))))))...((((.((...)).))))(((((....…	[][][[[][]][][][][]]	-127.85	0.189888	B2_Mm1a-B2	repeatMask-B2	80.1361	36.7871	100.52	63.8469	45.0409	46.6445	12.4038	52.8242	37.1922	39.0103	32.7274	21.6256
mmu-novel-Pol3-397	chr2	142990810	142990989	165	-	179	165	128	37	-602.259	-147.669	54.1538	5.60606	224.547	140.342	GGGCTGGTGAGATGGCTCAGTGGGTAAGAGCACCTGACTGCTCTTCCAAAGGTCAGGAGTTCAAATCCCAGCAACCACATGGTGGCTCACAACCATCCGTAACAGGATCTGACTCCCTCTTCTGGAGTGTCTGAAGACAGCTACAGTGTACTTACATATAATGAATAAATAAATCTTTT	0	((((((......))))))..((((...((((.(((((((...........))))))).))))....))))......((((.((((((.......((((......))))...(((((.......)))))(((....))))))))).))))..............................	[][][[][][]]	-45.9	0	B2_Mm1a-B2	repeatMask-B2	5.44167	7.1935	10.9702	6.25992	4.87067	3.2066	7.13929	2.55952	1.17669	2.09098	12.2566	2.24603
mmu-novel-Pol3-398	chr4	123579068	123579345	165	-	277	165	81	84	-419.248	-460.721	12.6562	13.2391	9.88073	4.42911	GGGGCTGGTGAAATGGCTCAGTGGGTAAGAGCACCCGACTGCTCTTCCGAAGGTCTGGAGTTCAAATCCCAGCAACCACATGGTGGCTCACAACCATTCGTAACAAGATCTGACTCCCTCTTCTGGAGTGTCTGAAGACAGCTACAGTGTACTTACATATAATCAATAAATAAATATAAAAAAATGATGGCTAATAGAAAGCTTCCAGAGGTCCTGAGTTCAATTCTCAGCAAACACATGGTATCTTACTACCATGTATAATGGAATGCCCTCTTTT	0	((((((((.(((.(((((((((.((.(((((((......))))))))).)......(((((.((.(((......((...(((((........)))))..)).....))).)))))))..((((((((((.((((.....(((((((((((....))))..........................)).)))))..))))..)).))))))))..))))).))).))))))))....((((((((......))))))))...........)))......	[[[][][]][]]	-69.9	0.0568934	B2_Mm1a-B2	repeatMask-B2	46.3762	70.625	98.1667	45.2778	35.25	83.2222	22.875	60.625	119.222	75.6667	101.786	44.5
mmu-novel-Pol3-399	chr4	132605478	132605654	165	-	176	165	101	64	-438.684	-261.504	14.0116	10.0241	2.82621	20.2222	GGGCTGGCGAGATGGCTCAGCGGGTAAGAGCATTGACTGCTCTTTCAAAGGTCCTGAGTTCAAATCCCAGCAACCACATGGTGGCTCACAACCATCCATAACAAGATCTGACTCCCTCTTCTGGAATGTCTAAAGACAGCTACAGTGTACTTACATATAATAAATAAATTAATTTT	0	..(((((.((..((((((((.((.((((((((.....))))))).....).))))))).)))..)))))))....((((.(((((.........((((....((((..........)))).)))).((((....))))))))).))))............................	[][[][]]	-41.4	0.0727731	B2_Mm1a-B2	repeatMask-B2	26.5	24	43.8333	20.3958	31.0625	31.625	20.5	27.5	28.8333	31.0667	53.5556	34.2857
mmu-novel-Pol3-400	chr11	120211443	120211618	164	-	175	164	95	69	-405.729	-256.447	22.5424	6.27273	41.2706	42.9551	GGGCTGGTGAGATGGCTCAGTGGGTAAGAGCACCCGACTGCTCTTCCGAAGGTCCGGAGTTCAAATCCCAGCAACCACATGGTGGTTCACAACCATCCCTAACGAGATCTGACTCCCTCTTCTGGAGTGTCTGAAGACAGCTACAGTGTACTTACATATAATCAATAAATATTTT	0	((((((......)))))).(((((((((((((......))))))((((((((...(((((.((.(((.(.........(((((........))))).......).))).))))))).))))).))).((((....)))).........)))))))....................	[][[][][]]	-41.2	0	B2_Mm1a-B2	repeatMask-B2	25.1833	32	28.25	2.33333	16.1	23	10	37	16.1625	29.1667	35.1429	9
mmu-novel-Pol3-401	chr15	98887963	98888183	163	+	220	163	103	60	-437.084	-213.88	17.3735	10.5882	22.583	5.09466	GGGGCTGGTGAGATGGCTCAGTGGGTAAGAGCACCCGACTGCTCTTCCGAAGGTCAGGAGTTCAAATCCCAGCAACCACATGGTGGCTCACAACCATCCGATCACGAGATCTGACTCCCTCTTCTGGAGTGTCTGAAGACAGCTACAGTGTACTTACATATAATAAATAAATAAATAAATCTTAAAAAAAAAAAAAGATGTAGGAGAGGCAGGATGTTTT	0	((.(((((.((..((((((..(.((.(((((((......))))))))).).......))).)))..)))))))..))...((((........))))((.((((....)))).))((.((((((((((((((.(((.((....)).)))..))))).......................(((((...........))))).))))))))).))........	[][][][[][]]	-53.7	0.100108	B2_Mm1a-B2	repeatMask-B2	22.347	20.1652	44.0652	13.2972	15.702	14.5056	8.18889	14.3101	33.4123	12.3444	11.3641	7.66667
mmu-novel-Pol3-402	chr2	24939209	24939389	163	+	180	163	80	83	-309.384	-318.888	16.6667	5.64078	36.4167	46.5533	GGGGCTGGTGAGCTGGCTCAGTGGTTAGGAGCTCTGACTGATCTTCTAAAGGTCCTATGTTCAAATCCCGGCAATCACATGGTGGCTCACAACCATCATATTGTAACGAAATCTGATGCTGTCTTCTGGAGTGCCTGAAGACACACTACAGTGTACTTACATATAATAAATAAATATTTT	0	...(((((.((..(((..((..(((((((((.((.....)).)))))))....))..)).)))..)))))))......(((((((.......)))))))..(((((......(((.((.(((((((.((....)).)))))))))...))).....)))))...................	[][][]	-44.1	-0.468545	B2_Mm1a-B2	repeatMask-B2	20	20	13	41.75	40	9	46	11	22	20.25	31.1429	39
mmu-novel-Pol3-403	chr18	61513662	61513856	162	-	194	162	121	41	-577.162	-140.849	27.5	6.16814	27.6905	30.364	AGGGCTGGTGAGATGGCTCAGTGGGTAAGAGCACCTGACTGCTCTTCCGAAGGTCAGGAGTTCAAATCCCAGCAACCACATGGTGGCTCACAACCACCCGTAACGAGATCTGACTCCCTCTTCTGGAGTGTCTGAGGACACTACAGTGTACTTTAAATAAATTAAAAAAACAAAACAAAACAAAAACTTCTTTT	0	((((..(((.((((..(((..((((...((((.(((((((..((....)).))))))).))))....))))..........(((((.......)))))......))))))).)))))))...(((.((((((....)))))).)))................................................	[[][]][]	-51	0.263141	B2_Mm1a-B2	repeatMask-B2	6	33.4917	32.8333	18.4	23.6	18.2	10.6	41.4	20.9	35.45	36.15	23.6
mmu-novel-Pol3-404	chr3	79625434	79625728	162	+	294	162	88	74	-582.352	-426.277	19.3171	6.38579	29.5011	19.8941	GGGCTGGTGAGATGGCTCAGTGGGTAAGAGCACCCGACTGCTCTTCCGAAGGTCCAGAGTTCAAATCCCAGCAACCACATGGTGGCTCACAACCATCCGTAATGAGATCTGACTCCCTCTTCTGGAGTGTGTGAAGACAACTACAGTGTATTTACATAAAATAATAAATAAATCTTTAAAAAAAAAAAAGGTGTGCGCCACCACCGTCCAGCCAATGTTAGTTTCTTAGTCTCCATATTCACCATGATTATATATGATGTTAAGTTTGAGAAGGACACATGGGAACTCTATTTT	0	.((((((((((....)))).((((...((((.(..((((..((....)).))))..).))))....)))).........(((((((.((((.((.........(((((....((((.......))))((((((((.(((.......))).)))))))).............))))).............)))))).)))))))....))))))......(((((((..(((((((.(((...(((.((.....)).)))...))).)).))..)))....))))))).......	[[][][[][]]][]	-68.5	0.140471	B2_Mm1a-B2	repeatMask-B2	47.6905	83.5809	129.269	53.0262	47.0706	28.7143	27.7143	33.0623	12.4881	25.3452	27.0357	27.4167
mmu-novel-Pol3-405	chr11	98711905	98712125	161	-	220	161	96	65	-625.165	-414.008	15.36	18.9888	16.3417	13.5204	GGGCTGGTGAGATGGCTCAGTGGGTAAGAGCACCCGACTGCTCTTCCGAAGGTCCGAAGTTCAAATCCCAGCAACCACATGGTGGCTCACAACCACCCGTAATGAGATCTGATGCCCTCTTCTGGTGCATCTGAAGACAGCTACAGTGTACTTACATATAATAAATAAATAAATAAAATCTAAAAAAAAATAAATAAAAATAAAAGATAAATGAATTTTT	0	(((((..((((....)))).(.((.(((((((......))))))))).).)))))((((((((.((((((.((......)).)))((((..((.....))..)))).((.(((((((......)).))))).))(((((.......))).)).....................................................)))...)))))))).	[[][]][[][][][]]	-45	0.0994538	B2_Mm1t-B2	repeatMask-B2	12.9492	34.1219	30.6788	19.0967	4.89106	11.205	14.0811	17.997	35.542	10.7601	23.0858	12.8359
mmu-novel-Pol3-406	chr18	21389828	21390097	161	-	269	161	93	68	-430.403	-317.606	16.6291	12.4667	21.2373	23.6844	GGGCTGGTGAGATGGCTCAGCGGGTAAGGGCACTGACTGCTCTTCCAAAGGTCCTGAGTTCAAATCCCAGCAACCACATGGTGGCTCACAACCATCTGTAATGGGATCGGATGCCCTCTTCTGGTGTGTCTGAAGTCAGCTACAGTGAATTTATGTATAATAATAAATAAATCTAAAAAACAATTTAAAAAAAGAGCCATTAGCTATAGCATAATAATTGACAGAAGCTCCTTAAGTTAAAGAAATATAGGGTAATAAATTCACATTTT	0	..(((((.((..((((((((..((.(((((((.....))))))))).......))))).)))..))))))).......(((((((((.....((.(((((.(((..((((((((((......)).))))))))..)))..))))))).((((((........)))))).........................)))))))))(((....((.......)).....))).(((((.(((.....))).))))).................	[][[][]][][]	-65.6	0.0353345	B2_Mm2-B2	repeatMask-B2	75.1711	64.3159	141.494	32.2152	40.13	21.658	24.2679	12	23.5833	20.6029	15.4	4.34848
mmu-novel-Pol3-407	chr4	44946113	44946298	160	-	185	160	106	54	-535.392	-250.704	26	11	22.7557	35.5267	GTGGCTGGAGAGATGGCTCAGAGGTTAAGAGCACTGACTGCTCTTCCAGAGGTCCTGAGTTCAAATCCCAGCAACCACATGGTGGCTCACAACCATCTGTAATAAGAACTGATGCCCTCTTCTGGAGTGTCTGAAGACAGCTACAGTGTACTCACATATAATAAATAAATTAAAACAAAACTTTT	0	(((((((...(((..(((((((((..(((((((.....)))))))))(((((.(.(.(((((..((..(((.......(((((........))))))))..))..))))).).).)))))))).)))).))).....))))))).(((....)))..............................	[[][]][]	-45.3	0.195825	B2_Mm2-B2	repeatMask-B2	11.6806	3.39542	7.09091	5.91993	20.8107	7.33333	38.1435	24	13.5	37.9477	49.2317	7.09091
mmu-novel-Pol3-408	chr5	107963239	107963402	160	-	163	160	91	69	-604.89	-449.621	11.8696	6.83168	17.9141	21.0471	AGGGCTATAGAGATGGCTCAGCGGTTAAGAGCACTGACTGCTCTTCCAAAAGGTCCTGAGTTCAAATCCCAGCAACCACACGGTGGCTCACAACCATCTGTAATGAGAGCCAATGACCTCTTCTGGTGTGTCTGAAGGTAGTATACTCACATAAAATAATTTT	0	.(((((((....)))))))...((..(((((((.....))))))))).........(((((......(((((((((((...(((((((((((......))).....)))))....))).....)))).)).)))..))......)))))..............	[][][]	-36.9	0.0814167	B2_Mm2-B2	repeatMask-B2	7	21	14	36	21	8	23	58	9	34	47	37
mmu-novel-Pol3-409	chr8	107192348	107192585	160	+	237	160	96	64	-453.069	-276.591	29.5385	8.2963	42.8315	40.0074	GGGGCTGGAGAGATGGCTCAGCGGGTAAGAGCACTGACTGCTCTTCCAGAGGTTCTGAGTTCAAATCCCAGCAACCACATGGTGGCTCACAACCATCAGTAATGGGATCCGATGCCCTCTTCTGGTGTGTCTGAAGACAGCTACAGTGTAGTCATATACATAAAATAAATAAACGATTCTTCAAGAAAAGTAAATATATAGTTGCATTTTCAAGGCATGTCCCTTCCAGTCTATTTT	0	.((((((((((((.(((....(((..(((((((.....))))))).((((...)))).......((((((......((.((((((.......))))))))..)))))))))..))).))))..((((((((((((((((((((..(((((....))))).............((..((((...))))..)).......))))))..))))).))))))).))..)))))))).....	[[[][][]][[][]]]	-62.2	-0.047414	B2_Mm2-B2	repeatMask-B2	31	44	21.0714	27.1484	28	16	3	29	22	9.07143	50	11
mmu-novel-Pol3-410	chr8	121529705	121529944	159	-	239	159	106	53	-508.247	-197.423	22.3158	3.60194	30.7528	41.6938	GGGTTGGTGAGATGGCTCAGTGGGTAAGAGCACTGACTGCTCTTCCAAAGGTCCTAAGTTCAAATCCCAGCAATCACATGGTGGCTCACAACCACTTGATGAGATCTGACACCCTCTTCTGGTGCGTCTGACAACTACAGTGTACTTATAATAATAAATAAATCTCTTAAAAAAAAAAGCTATGTGCAAGAGCTATACAGGACTCTAACCTCTCATCTCTCTAGCCTCTGAGACTTTTT	0	(((((((.((((((....((.((((.((((..(((...((((((.....((..............)).....((((..((((........))))..))))(((((...............((((((.(((.......)))))))))...............)))))............((.....))))))))....)))..)))).)))))))))))).)))))))............	[[][][][]]	-58	-0.0540037	B2_Mm1t-B2	repeatMask-B2	26	16	78	34	8	25	26	37	26	42	17.5	11
mmu-novel-Pol3-411	chr12	55064663	55064845	158	+	182	158	124	34	-973.353	-227.123	36.1667	6.375	12.4695	12.2335	AGGCTGGAGAGATGGCTCAGTGGGTAAGAGAACTGACTGCTCTTCCGAAGGTCCTGAGTTCAAATCCCAGCAACCACATGGTGACTCACAACCATCCGTGATGAGATCTGGTGCCCTCTTCTGGTGTGTCTGAAGACAACTACAGTGTACTTACATATAATAAATAAATAAATAAACCTTTT	0	..(((((.((..(((((((((.((.(((((.........))))))).).....))))).)))..)))))))...((((((((........)))))..))).........(((((.((....((((.((((....)))))))).)).)))))...............................	[][][]	-40.5	0	B2_Mm1t-B2	repeatMask-B2	6.5	13.2	26.5667	11.5	13	25.7667	34.25	53	33.5	32.45	12.4792	17
mmu-novel-Pol3-412	chr5	124776222	124776402	158	-	180	158	99	59	-364.163	-193.862	11.4968	5.74675	17.7284	15.9653	GGGGCTGGAGAGATGGCTCAGCTGTTAAGAGCACTGACTGCTCTTCCAGAGGTCCTGAGTTCAATTCCCAGCAACCACATGGTGGCTCACAACCATCTGTAATGGGATCTGATGCCCTCTTCTGGTGTGTCTGAAGACAGCGATAGTATACCCACATACATGAAATAAATAAATATTTTT	0	((.(((((.(((.(((((((((((..(((((((.....))))))).))).....))))).))).))))))))..))..(((((........))))).((((.(((((((((.(((..(((((.(......).)))))..))).))).)).))))..)))).((((((......)))))).	[][][][]	-52.6	0.031865	B2_Mm2-B2	repeatMask-B2	17.0667	17.8833	21.0172	32.4831	45.3429	13.0769	17.7122	46.4093	28.3333	52.0705	37.8411	38.7339
mmu-novel-Pol3-413	chr11	97846757	97847083	157	+	326	157	109	48	-526.905	-155.969	36.5929	8.53333	40.9093	97.1595	GGGGCTGGTGAGATGGCTCAGTGGGTAAGAGCACCTGACTGCTCTTCCGAAGGTCCAGAGTTCAAATCCCAGCAACCACATGGTGGCTCACAACCATCCGTAATGAGATCTGACTCCCTCTTCTGGAGTGTCTGAAGACAGCTACAGTGTACTTACATATAATAAATAAATCTTTAAAAAAATACATAGATCTTTAAAAAACAATATCATATATATATATATATGATATATATATATCATCTGATATATATATATATGTATCATATGATATATATATATATATATATCATCGTTTTAACTGCTGAGCCATCTCTCCAACATCTTTT	0	((((.(((.((((((((((((((((((((.((((.((.(((.(((((.((.(.(((((((.(((.(((.((...((...(((((........)))))..))..)).))).))).......))))))).).)).))))))))...)))))).))))).............((((..............)))).........................(((((((((.((((((((((((((.(((((((((....))))))))).)))))))))))))))))))))))...........))))))))))))))).))).).)))...	[[][][]]	-98.3	-0.0581143	B2_Mm1a-B2	repeatMask-B2	32.815	88.3535	64.5253	28.9808	36.2114	45.1581	31.095	32.3035	17.5236	36.7559	38.1659	20.0056
mmu-novel-Pol3-414	chr16	92052984	92053327	157	+	343	157	29	128	-85.9907	-549.675	12.0519	10.6667	487.936	29.2177	CGGGCTGGTGAGATGGCTCAGTGGGTAAGAGCACCCGACTTCTCTTCCAAAGGTCTGGAGTTCAAATCCCAGCAACCACATGGTGGCTCACAACCATCTGTAATGAGATCTGACGCCCTCTTCTGGAGTGTCTGAAGACAGCTACACTGTCCTTACATATAATAAATAAATAAATAAAAAAAGGTCTCGGTCTCTTTCTCTCTCCCATTCATGAAGGCCAGAGGTGTTAGATTCCCCTGGAGTGAGTCACAGCCTGACACGTATACATCCTGGGAACTGAACTTGGGTCCTCTGCAAATGCTCTTGACCATTGATTGAACCATCTCTCCAGCCCCAACCTTTT	0	.(((((((.(((((((.(((((((..(((((((..............((.(((.((.(((((((..((((((((......))(((((((((..(((((......))(((((((((((((((((..(((((...(((((.((..((...(.((((..........................)))).)...))..)).))).))...)))))..))))...)).)))))))))))....))).)))))))))...................))))))..))))))).)).))).))....)))))))..))))))).....))))))).))))))).........	[[][[][]]]	-115.1	0.0411359	B2_Mm1a-B2	repeatMask-B2	25.1667	10.0588	76	70.9	35	36.4583	97	64.5	29	47	32.3333	45.4
mmu-novel-Pol3-415	chr1	170931839	170932012	157	+	173	157	81	76	-314.824	-285.037	9.31034	9.9798	28.7535	23.4845	GGGGCTGGCAAGATGGCTCAGTGGTTAAGAGCGCCAACTGCTCTTCCAAAGGTCCTGAGTTCAAATCCCAGCAACTGCATGGTGGCTCACAACCATCCATAATGAAATCTGATGCCCTCTTCTGGAGTGTCTGACGACAGCTACAGTGTACTTACATATAGTAAATAAATTTT	0	(..(((((......((((((((((..(((((((.....))))))))))......)))))))......)))))..)(((((.((((((......(((.....)))...((.(((((((......)).))))).))....)))))).))))).((((.....)))).........	[][[][]][]	-42.6	-0.04825	B2_Mm1a-B2	repeatMask-B2	23	27.75	38.4	12	44	20	30	42.3333	9	17.3333	20	11.8333
mmu-novel-Pol3-416	chr8	22326982	22327196	157	-	214	157	118	39	-622.863	-157.374	41.871	8.1039	4.87396	41.7056	ATGGGGCTGGTGAGGTGGCTCAGCGGTTAAGAGCACCAACTGCTCTTCCAAAGGTCCTGAGTTCAAATCCCAGCAACCACATGGTGGCTCACAACCATCCATAACGAAATCTGATGCCCTCTTCTGGAGTGTCTTAAGACAGCTATAGTGTAGTTACATATAATAATATATAATTATATATATATTTAAATGCTGTAACCAGTAAGAAGTTTTT	0	.(((.(((((.((..((((((((.(.(((((((((.....)))))))....)).).))))).)))..)))))))..))).(((((((.......))).))))..........(((((((......)).)))))..(((((..((.((.((..(((((((((...((((((((......))))))))...))).)))))))).))))..))))).	[][][][]	-56.1	0.0706171	B2_Mm1t-B2	repeatMask-B2	38	21.5	52	25	21.5	22	12	26	7	17.5	23	11
mmu-novel-Pol3-417	chr9	21177260	21177573	157	+	313	157	89	68	-613.482	-450.823	31.7857	7.35135	13.6918	9.18522	GGGATGGAGAGATGGCTCAGTGGGTAAGAGCACTGACTGCTCTTACAAAGGTCCTGAGTTCAAATCCCAGCAACCACATGGTGGCTCACAACCATCTATAATGGGATCTGATGCCCCCTTCTGGGGTGTCTGAAGACAGCTATAGTGTACTCATATACATAAAATAAATAAGAACAAAATAAAATTAAAAAGGACCTGAATTTGACTCTCAGCATCCGTGACATGACTCAAAACCACCGGTCATTCTAGCTCCCAGCAGAGCCCCTGCAGGCACATACTTAAAAGTGGTTAGCTAGCCATGGTGGTACCTTTT	0	((((...((((.(((((..(((((((((((((.....)))))))))..(((((((..(((((.((((((........(((((........)))))......)))))).))).))((((....))))((((....))))......(((((....)))))................................)))))))...(((((.(((((.......)))...)).))))).)))).)))))))))...)))).((((.....))))(((.((.((((.....((((((....)))))))))))).)))...	[[][[][][][]][]][][]	-87.3	0	B2_Mm2-B2	repeatMask-B2	38	44	43.0909	16	27	44	0	26	10	47	24	31.2526
mmu-novel-Pol3-418	chrX	23782374	23782604	157	-	230	157	75	82	-610.332	-670.82	7.5	5.93421	9.64705	8.54933	GGACTGGTGAGATGGCTCACCAGGGTAAGAGTACTGAATGCTCTTCTGCTCTTCTAAAGGTTCTGAGTTCAAATCCCAGCAACCACATGGTGGCTCACAACCACCTGTAATGAGATATGACGCCCTCTTCTGGTGTGTCTGAAGTCAGCTACAGTGTACTTATATATAATAATAAATAAATAAATAACAATATGGCTTAACGATAAAACTTAGTGATAGATACCCGTTTT	0	...((((((((....))))))))((((((((((.....))))))((((.((..((((.(((((((.(.......).))).))))(((.(((((.......))))))))..(((..(..(((((((......)).)))))..)..)))((((...(((..((((.(((........))).))))...)))...)))).............)))).))))))))))......	[][[][[][][][]]]	-55	-0.00586459	B2_Mm1t-B2	repeatMask-B2	60	68	82	37.5	22	54.5	39	30	21	19	66	36
mmu-novel-Pol3-419	chr13	109606023	109606278	156	+	255	156	100	56	-621.569	-315.252	26.8293	9.88235	9.69441	4.64344	AGGCTGGAGAGATGGCTCAGAGGTTAAGAGCACTGACTGCTCTTCCAGAGGTCCTGAGTTCAATTCCCAGCAACCACATGGTAATGTAATGGGGTCTGATGCCTTCTTCTGGTGTATCTGAAGACTGTGAAAATGTATTCACATATGTAAAATAAATACATTGTTTAAAAAAGAGTGCATATGGATCTTCTACACACTGATTTCATCCTGTATGCCTAGAACGTTGAATCATGTGAGATGCTTAATTTGTGTTTT	0	..(((((.(((.((((((((.(.(((((((((.....)))))))....)).).))))).))).))))))))...(((((((((((((..(((((((((((((((......)).)))))...))))((((((......))))))...............((((.(((...))).))))(((((((((..((........))....)))).)))))))))..)))))..))))))))((((((.......)))))).	[][[][][][]][]	-68.7	-0.00225336	B2_Mm2-B2	repeatMask-B2	33.05	44.0769	29	42	17	22.6055	20	22.1429	12	25.2857	28.4788	35.4896
mmu-novel-Pol3-420	chr13	55490548	55490938	156	+	390	156	72	84	-277.377	-311.94	6.49624	17.3333	87.9613	67.754	AGGGGCTGGTGAGATGGCTCAGTGGGTAAGAGCACCCGACTGCTCTTCCAAAGGTCTGAAGTTCAAATCCCAGCAACCACATGGTGGCTCACAACCATCTGTAACAAGATTTGACGCCCTCTTCTGGAGTGTCTGAAGACAGCTACAGTGTACTTACATATAATAAATAAATAAATCTTTAAAAAAAAACAAATAAAATAAATATCTAGATAGATAGATAGATAGATAGATAGATAAATAGATAAACCTTGTCTGGGTGTCATGGCATGTGCCAACCCAGCCCTGGGGAAAAAGAGGCAAGCAGCTTTCTCTGTGAGCTCCAGCTCAGCCAAGCTTATATTGTGAGACTTTGTCTCAAAGGAAATAAAAATCCAAGTTCTTTCTCCTTTT	0	.((((((((((((....))))...((.(((((((......)))))))))...(((.(((...))).)))..(((.(((....))).))).......((((......)))).((((((((....(((.((((((....)))).)).)))(((....)))............................................((((((..((..((......))..))..))))))...((((((...))))))))))))))((((....))))..))))))))(((((((..(((((((..(((((.(..((((((((...((...))..))))))))..).))).)))))))))...(((........)))......)))))))....	[[][][][][][[][][][]][]][[][]]	-100.9	0.0739928	B2_Mm1a-B2	repeatMask-B2	73.8829	59.3252	57.3949	11	27.175	33.2472	35.0211	44.0179	40.1176	17.3333	30.41	26.9012
mmu-novel-Pol3-421	chr18	77790743	77790984	156	-	241	156	88	68	-403.158	-350.614	10.321	15.7857	22.4223	18.6591	GGGCTGGAGAGATGGCTCAGTGGGTAAGAGCACCCGACTGCTCTTCCGAAGGTCCAGAGTTCAAATCCCAGCAACCACATGGTGGCTCACAACCATCTGTAATGAGATCTGATGCCCTCTTCTGGAGTGTCTGAAGACAGCTACAGTGTACTTACATATAATAAATAGATCTAAAAAAAAAAAAAAAGACAAGTTAAGTGTGTGCTGTATCTATGGGTCAATGAGAAACTTGGTATATTTT	0	..(((((.((..((((((..(.((.(((((((......))))))))).).......))).)))..))))))).((((...(((..((((..(((.(((......)))((.(((((((......)).))))).))..(((((((((.(..((((.....................................))))..).)))).))))).......)))...))))..))))))).......	[][[][][]]	-57.78	0.188906	B2_Mm1a-B2	repeatMask-B2	45.6303	35.1698	83.654	25.25	21.7491	30.2471	20	17.4798	54.5444	24.3214	26.7733	8
mmu-novel-Pol3-422	chr4	88967145	88967393	156	-	248	156	88	68	-643.713	-498.186	28.058	10.9677	10.3498	7.58037	AGGGCTGGTGAGATGGCTCAGTGGGTTAGAGCACCCGACTGCTCTTCCGAAGGTCCAGAGTTCAAATCCCAGTGACCACATGGTGGCTCACAACCATCTGTAACGAGATCTGACTCCCTCTTCTGGAGTGTCTGAAGACAGCTACAGTGTACTTACATATAATAAATAAATAAATCTTTAAAAAAAAAAAAAGAAAAGAAAAGTCACTCTTTACTGTAGGTCCACTCTATAGGCGGATGCCACCTTTT	0	((((.((((....(((.(((.((((((.((((.(..((((..((....)).))))..).)))).)).)))).)))))).(((((........)))))((((....((((...(((((.......)))))))))....))))((((((((.........................(((((..........))))).((((........))))))))))))((((.((.....)).))))))))))))..	[[][][][[][]][]]	-61.6	-0.060543	B2_Mm1a-B2	repeatMask-B2	54.25	41.6678	65.2588	32	33.5588	52.7	23.25	37.0556	10.4386	13	23	10.0667
mmu-novel-Pol3-423	chr15	76838582	76838812	155	-	230	155	108	47	-452.072	-154.428	23.068	6.1039	15.5198	60.801	AGGGCTGGTGAGATGGCTCAGTGGGTAAGAGCACCCAACTGCTCTTCCGAAGGTCCGGAGTTCAAATCCCAGCAACCACATGGTGGCTCACAACCATCTGTAACAAGATCTGATGTCCTCTTCTGGAGTGTCTGAAGACAGCTACAGTGAACTTACATATAATAAATAAATAAATCTTAGAAGAAGAAGAAGAAGAAGAAGAAAGAGAGAGATGAGCACCAGGAGTTTTT	0	....((((((((((((....(((((..((((((......))))))((((......)))).........(((.((......)).))))))))..))))))..........((.((.((((((((((.((((((....)))).)).)))...........................((((........))))............))))).)).)).))))))))........	[[[][][]][[][]]]	-53.7	-0.124656	B2_Mm1a-B2	repeatMask-B2	5.3	29.6429	9.39137	24.0943	34.8053	27.5303	35.0112	15.536	53.2913	48.8542	40.8887	22.375
mmu-novel-Pol3-424	chr16	45078454	45078634	155	+	180	155	70	85	-496.897	-633.111	7.77778	8.33333	4.82372	6.36269	AGGGGCTGGAGAGATGGCTTAGTGGTTAAGAGCATTGACTGCTCTTCCAGAGGTCCTGAGTTCAATTCCCAGCAACCACATGATGGCTCATAACCATCTGTAATGGGATCTGATGCCCTTTTCTGGTGTGTCTGAAGACAGCAACAGTGTACTCACATACATAAAATAAATAAATATTTT	0	.((.(((((.(((.(((((((((((..(((((((.....))))))))))......))))).))).))))))))..))(((.(((((.......))))))))...(((........))).......((((((.(((..(((.......)))..))).))))))..................	[][][][]	-46.7	0.00513651	B2_Mm2-B2	repeatMask-B2	24	29	50	32	34.5	39	33	36.25	33.5588	60.6667	57.5	43
mmu-novel-Pol3-425	chr6	86547249	86547412	155	-	163	155	87	68	-596.656	-458.26	17.4	7.17778	12.6838	8.34548	AGGGCTGAAGAGATGGCTCAGTGGTTAAGAGCACTGACTGTTCCCCCAGAGGTCCTGAGTTCAATTCCCAGCTCACAATCATCTGTAATGGAATCTGATGCCCTCTTCTGGTGTGTTGAAAGACAGGGACAGTGTATTTACATACATAAAATAAATCTGTTTT	0	.(.(((((((((..(((((((((........))))))..(((((..(((((((..((((((........))))))..))).))))....))))).....))))))))).))).).....((((((((....((((((....))))))........))))))))	[[][]][]	-41.5	-0.018943	B2_Mm2-B2	repeatMask-B2	9	12	4	66	60	34	20	63	20	43	47	59
mmu-novel-Pol3-426	chr11	68030309	68030496	153	-	187	153	103	50	-735.517	-339.694	15.179	8.69565	8.07772	6.68843	GGGCTGGTGAGATGGCTCAGCAGGTAAGAGCACCCGACTGTTCTTCCGAAGGTCAGGAGTTCAAATCCCAGCAACCACATGGTGGCTCACAACCATCCATAACGAGATCTGACTCTCTCTTCTGGAGTGTCTGAGGACAGCTACAGTGTACTTACATATAATAAATAAATAAACAAACAAATATTTT	0	...(((.((((....)))).)))(((((.((((....(((((((((((((((...(((((.((.(((.((((.(((....))).)))................).))).))))))).))))).))).......))))))).....)))).)))))................................	[][]	-43.6	-0.123059	B2_Mm1a-B2	repeatMask-B2	26.6004	83.8333	77.3818	15.6667	11.2	37.025	20	37.5	31	13.5	7.2	10.8667
mmu-novel-Pol3-427	chr13	97549819	97550251	153	-	432	153	121	32	-614.287	-99.3641	17.8316	6.5641	6.94152	42.2859	ATGGGCTGGTGAGATGGCTCAGTGGGTAAGAGCACCCGACTGCTCTTCCGAAGGTCCGAAGTTCAAATCCCAGCAACCACATGGTGGCTCACAACCACCCGTAATGAGATCTGATGCCCTCTTCTGGTGTGTCTGAAGACAGCTATAGTGTACTTACATATAATAAATAAATAAATCTTTAAAAAAAAAAAAAAAAGATTTCTTCTCATTAGGTAGTATTGGGGAATGTGATGTCTATACATCACGTGTGTGGCTATGTGTGGGACTGTGGGTGCCCATGCATCCGGAGGCATCAGATCTCCCAGGGTTTCTTCTGTTAATGCTTGCCCCGCTGCCTGCTATGAGCTATCTAACCTGGGTGGTGGGCACCGAACATGGATTCTTTGAAGAAACAGTACA…	0	......((((....((((((((.(((((((((......((((.(((((.(((((((((..((((....((((.((.(((...(((((((((.....((((.....(((((((((((((....(((((.((((.((..(.((.(((((((...((((((((((..........((((((((.............)))))))).((((((.((.....)).))))))(((((((((....))))))))).......))))))))))))))))).))).)).))))))))))))))))))))))...)))).............((..((......))..))..))))))))).....))).)).))))....)))).)))).))))))))))..))))...…	[[[][][]][]]	-145.6	0.0690411	B2_Mm1t-B2	repeatMask-B2	21.869	23.0358	36.7997	34.9382	37.2054	41.2736	33.0341	32.0391	40.316	67.3253	28.4457	31.586
mmu-novel-Pol3-428	chr17	29046682	29046885	153	-	203	153	85	68	-651.877	-521.741	15	16.864	8.43404	7.43452	GGCTGGTGAGATGGCTCAGTTGGTAAGAGCACCCGACTGCTCTTCCAAAGGTCCGAAGTTCAAATCCCAGCAACCACATGGTGGCTCACAACCATCCGTAATGAGATCTGACTTCTGGAGTGTTTGAAGGCAGCTACAGTGTACTTACATATAATAAAAATAACTAAATCTTAAAAAAAAAAAAACTTTCTCAAATATGTTTT	0	(((((((......)).))))).(((((.((((....((((.((((....(.((((((((.((.(((.((...((...(((((........)))))..))..)).))).))))))).))).)....)))))))).....)))).))))).................................(((((............)))))	[][][]	-43.5	0.133519	B2_Mm1a-B2	repeatMask-B2	17.7086	54.9611	40.5315	28.2316	46.5572	35.985	24.629	40.8704	30.3409	11.8778	47.7173	18.0818
mmu-novel-Pol3-429	chr10	86735929	86736105	152	-	176	152	92	60	-560.413	-309.845	20.9091	7.60563	13.0823	21.4983	GGGCTGGAGAGATGGCTCAGCAGTTAAGAGCACTGACTGCTCTTCCAGAGGTCCTGAGTTCAATTCCCAGCAACCACACGATGGCTCACAGCCATCTGTAATGGGACCCGATGCACTCTCTCTTCTGGTGTGTCTGAGGACAGCTCCAGTGTGCTCACATACATAAAATAAATTTT	0	.(((((..(((....)))..)))))(((((((.....)))))))(((((((....((((.((..(((((......(((.(((((((...))))))))))..))))).....)).))))...)))))))(((((.((((.(((.......))).)))).))))).............	[][][][]	-59.8	0.268	B2_Mm2-B2	repeatMask-B2	17	18	3	7	48	24	0.0666667	25.2	24	9	39	18
mmu-novel-Pol3-430	chr11	115387080	115387264	152	+	184	152	70	82	-383.993	-475.209	12.6554	11.5312	7.6905	5.21463	GGGCTAGAGAGATGGCTCAGTGGTTAAGAGCACTGACTGCTCTTCTGAAGGTCCTGAGTTCAAATCCTAGCAACCACATGGTGGCTCACAACCATCTGTAATAAGATCTGTCACCCTCTTCTGGTGTCTGAAGACAGCTACAGTGTACTTACATACAATAATAAATAAATCTAAAAAAAATTTT	0	((((((......)))))).(((..((((.((((((.(((.(((((.((.(((..((((((............(((....)))))))))..)))((((......))))....((((.......)))))).))))))))...)))))).))))..)))............................	[][[][][]]	-42.2	0.0766411	B2_Mm2-B2	repeatMask-B2	7.25833	33.4909	21.3739	19.4583	25.6111	43.6667	25.0333	73.2929	38.5429	35.7611	47.1528	7.83333
mmu-novel-Pol3-431	chr11	117845534	117845713	152	+	179	152	63	89	-321.8	-475.96	7.1129	11.9134	32.4866	7.15582	GGGGCTGGAGAGATGGCTCAGCGGTTAAGAGCATCGACTGTTCTTCCAGAGGTCCTGAGTTCAATTCCCAGCAACCACACAGTGGCTCACAACCATCTGTAATGGGATCCGATACCCTCTTCTGGTGTCTGAAGAGAGCAATAGTATACTCATATACATAAAATAAGTAAATAAATTTT	0	((((((((.(((.((((((((.(.(((((((((.....)))))))....)).).))))).))).))))))))..(((.(((((((.......))).))))..)))..)))....(.((((((........)))))).).....(((((....)))))......................	[[][]][][]	-42.5	0.101348	B2_Mm2-B2	repeatMask-B2	36.0625	37	115.688	43.5	10	23	22	14	11	20.0526	26	20
mmu-novel-Pol3-432	chr15	80944241	80944499	152	+	258	152	85	67	-514.946	-383.61	24.6377	13.5289	28.0561	6.52678	GGGGACTGGAGAGATGGCTCAGTGGGTAAGAGCACCCGACTGCTCTTCTGAAGGTCCAGAGTTCAAATCCCAGCAACCACATGGTGACTCACAGCCATCATATAATATTATCTGATGTTCTCTTCTGGCATGTAGATGTACATGCAAATAGAGCACTCAATAAATAGTATATATAATAAAGACTTAAAAGTTGAGACACGGTTTCTCTCTATAACAGCCCAGGGCTGTGATTAAAGGAATGGCCAGCCAAAAGGTTTT	0	..((.((((...(((((((..((((((.((((((......))))))((((......))))...............(((....))).)))))))))))))....((((((....))))))((((....(((((((....)))))))....))))..((((((....(((.............))).....))))))...(.((((((.......((((((...))))))......)))))).)))))))..........	[[[][][]][][][][]]	-71.8	0.0676651	B2_Mm1t-B2	repeatMask-B2	22	71	50	38	47	35	10	25	10	25	34.1429	27
mmu-novel-Pol3-433	chr5	33592288	33592464	151	+	176	151	92	59	-605.981	-368.738	20.4444	12.7833	9.19116	12.1911	GGGGCTGGCAAGATGGCTCAGCGGGTAAGAGCACTGACTGCTCTTCCAAAGGTCCTGAGTTCAAATCCCAACAACCACATAGTGGCTCATAACCACCTGTAACGAGATATAAAGCCCTCTTCTGGTGTCTGAAGACGGCTACAGTGTACTTATGTATAAAAATAAATAAATATTTT	0	(((((((((......)).)))).((.(((((((.....)))))))))...(((..((((...............((((...))))))))..))).)))..............((((.(((((........))))).))))....(((((....)))))..................	[[][][]][][]	-43.5	0	B2_Mm2-B2	repeatMask-B2	31.25	18.75	21	9.25	36.25	16.5	18	16	19	5.25	29.5	24
mmu-novel-Pol3-434	chr18	56661984	56662261	150	-	277	150	97	53	-455.667	-238.139	45.0357	15.9	67.3703	33.424	GGGCTGGTGAGATGGCTCAGCGGGTAAGAGCACCCGACTGCTCTTCCGAAGGTCAGGAGTTCAAATCCCAGCAACCACATGGTGGCTCACAACCATCCGTAACGGGATCTGACGCCCTCTTCTGGAGTGTCTGAAGACAGCTACAGTGTACTTACATATAATGAATAAATAAAATTAAAAAAAAAAAAACAAAAACAAAAAAACGAGTTTTCCATTAGTACCAGCACCAGACATGGATGCTCTCCGTGCTCATCTCTAGGGAGTGCGTTGTCATTTT	0	(((((((((.(((((..((((((((......))))).)))..((((.((((...(((.(((((.(((((.(..((...(((((........)))))..))..)))))).))).))))))))).))))((((....))))......((((....))))..................................(((((..........))))))))))..))))))).)).((((...((((.((((.((........)).)))).)))))))).....	[[][][][][]][]	-75.2	0.132414	B2_Mm1a-B2	repeatMask-B2	16.0357	20.731	73.1335	11.0135	23.3119	14.6917	5.63333	12.2607	10.9167	13.5583	12.2893	3.52976
mmu-novel-Pol3-435	chr2	34132891	34133068	150	+	177	150	74	76	-267.087	-276.284	7.07826	6.66667	108.349	24.7013	ACAGGGCTGGAAAGATGGCCCAGTGGTTAGCAGCACTGGCTGCTCTTCCAGAGGTCCTGAGTTCAATTCCCAGCAACCACATGGTGACTCACCCACTGTAATGGGATCCAATGCTCTCATCTGGTATACATGAAGACAGTGTAGTCATATACATTAAACAAACAAATACATAATTTT	0	((.((((((......)))))).))....((((((....))))))...(((((......((((.....(((((...((.....((((...))))....))..)))))......))))...))))).............((((((......))))))......................	[][][][]	-42.7	0.268303	B2_Mm2-B2	repeatMask-B2	11	25	48	22	18	8	29	69	22	23	28	22
mmu-novel-Pol3-436	chr3	89695000	89695314	150	+	314	150	114	36	-543.319	-115.523	23.5238	4.45714	39.1166	73.7444	GGGCTGGTGAGATGGCTCAGTGGGTAAGAGCACCCGACTGCTCTTCCAAAGGTCCCGAGTTCAAATCCCAGCAACCACATGGTGGCTCACAACCATCCATAACGAGATCTGATGCCCTCTTCTGGAGTGTCTGAAGACAGCTACAGTGTACTTACATATAATTAATAAATAAATTTTAAAAAATAGTTAATAATGATTTACTAGCATCTTAAAGCATCTTAAAGCGTTGGTTTTCCTCCCAGAGCTGATGGGAAAAAGGACAGCTATGAGCCAAACGCCATTTACCCTTGACCCAAATGCTCCAGAGATTTTTT	0	((((..((.((((..(((.(((((((((((((......))))))).....(((...(((........(((.((......)).))))))...)))))))))...))))))).))))))..((((((((((((((....))).....((((....))))..........................((((.(((....))).))))((........)).......(((.((((........)))).)))..((((...((((......(((.((.....)))))....))))..)))).))))))))))).......	[[][]][[][][][][][]]	-70	0.218511	B2_Mm1a-B2	repeatMask-B2	52.8	41.0714	17.7024	16.841	54.1253	23.4603	21.6833	21.4492	22.4833	12.0167	36.286	27.9833
mmu-novel-Pol3-437	chr8	107033833	107034065	150	+	232	150	124	26	-853.39	-143.586	41.3333	8.37288	12.329	10.7988	GGGCTGGTGAGATGGCTCAGTGGGTAAGAGCACCCGACTGCTCTTCCGAAGGTCCAGAGTTCAAATCCCAGCAACCACATGGTGACTCACAACCATCCCTAATGAAATCTGATGCCCTCTTCTGGAGTATCTGAAGACAGCTACAGTGTACTTACATATAATCAATAAATAAATCTTAAAAAAAAATAAGATAAAATAAAATTCAGATTTTGATGCCTATAAATAAAGTTTT	0	..(((((.((..((((((..(.((.(((((((......))))))))).).......))).)))..)))))))......(((((........)))))......((((((((((...((......))((((((((.((....)).))).)))))....................((((((........))))))..........))))))))))....................	[][][[][][]]	-48	0.131159	B2_Mm1a-B2	repeatMask-B2	12.4375	19.7679	29.1111	16.6607	12.375	16.0526	23	11.9838	30.1667	10.3111	17.8274	6.22619
mmu-novel-Pol3-438	chr9	108422907	108423120	150	+	213	150	114	36	-457.816	-129.603	6.0598	3.76471	51.6573	7.21039	GGGGCTGGTGAGATGGCTCAGTGGGTAAGAGCACCCGACTGCTCTTCCAAAGGTCCGGAGTTCAAATCCCAGCAACTACATGGTGGCTCACAACCATCCGTAATGAGATCTGACTTCGTCTTCTGGAGTGTCTGAAGACAGCTACAGTGTACTTACGTATAAATAGATGGATGTTTCTACAGCAAAAACGTGAAAAGATGTTTGGTTGGTTTT	0	(..(((((.((..((((((....((.(((((((......))))))))).........))).)))..)))))))..)...(((((((.......))).))))....(((...((((((((((.(((.((((((....)))).)).)))(((((....)))))...))))))).)))))).((((..((((((......)))))).)))).....	[][][[][]][]	-53.8	0.00686672	B2_Mm1a-B2	repeatMask-B2	27.369	90.0262	41.6167	18.9167	20.5667	44.2944	23.5167	33	28.45	30.5095	45.6096	29.0167
mmu-novel-Pol3-439	chr10	84727787	84728076	149	-	289	149	91	58	-479.923	-262.539	21.4118	16.24	14.8287	97.3749	GGGCTGGAGAGATGGCTCAAAGGTTAAGAACACTGACTGCTCTTCCAGAGGTCCTGAGTTCAATTCCCAGCAACCACATGGTGGCTCACTACCATCTATAAGGAGATTTGACTCCCTCCTCTGGTGTGTCTGAAGACAGTGACAGGTGCTAACTCTCCAGATGATCACAACTGCCTGGGATGGCTGAAACTGTTCATCTACAGGAAACTCAACACTCAGTGGAATCTGAATTTCTAAGAAGGACCACTGTCGTCGAACCATGGATTAAGCCACACAGGCCCGAGGTTTT	0	...((((((((.((((.(...(((((.......)))))......(((((((....((((.(((.((((.........(((((((....)))))))......)).)).)))))))...)))))))(((..(((....)))..))).).)))).)))))))).............(((((((((((.......).)))))).))))............((((((..(((.........)))....)))))).....(((((.(((.....(((.....)))))).))))).	[[][][]][][][]	-82.8	-0.0525769	B2_Mm2-B2	repeatMask-B2	33	81	73.25	21	23	16	0	19.25	10	9	11	3
mmu-novel-Pol3-440	chr7	134652998	134653173	149	-	175	149	122	27	-496.087	-112.144	16.6947	6.75	719.143	10.654	GGGCTGGAGAGATGGCTCAGTGGTTAAGAGCACCGACTGCTCTTCCAGAGGTCCTGAGTTCAATTCCCAGCAACCACATAGTGGCTCATAACCATCTGTAATGAGATCTGATGCCCTTTTCTGGTATGTCTGAAGACAGCTATGTACTCACATAAAATAAGTAAATAAATCTTTT	0	..(((((.(((.(((((((((((..(((((((.....))))))))))......))))).))).))))))))..((((...))))...........((((..(.((((...(((((.......))))))))).)..)))).(((((....))))).....................	[][][][]	-45.2	0	B2_Mm2-B2	repeatMask-B2	6.26844	14.8222	6.97222	10.8539	13.1116	6.37955	2.31566	4.17019	12.488	11.816	7.18689	11.5118
mmu-novel-Pol3-441	chr12	59114757	59114977	148	+	220	148	70	78	-259.69	-322.145	6.26016	9.11688	38.1849	43.8004	GGGGCTGGAGAGATGGCTCAGCGGTTAAGAGCACCAACCGCTCTTCCGAAGGTCCTGAGTTCAAATCCCAGCAACCACATGGTGGCTCACAACCATCTATTTGAGATCTGACACCCTCTTCTGGTGCATCTGAAGACAGCTACAGTGTACTTAGATATAATAAATAAATAAATGGGTTTAAAAAAAAAGAAGTTAGTTCTGTGGAAGACGCCATTCTTTT	0	((.(((((.((..(((((((((((..((((((.......)))))))))......))))).)))..)))))))..))....((((((((....((((.......(((.(((((((((...(((((((((.(((.((....)).)))))))).))))..................))))..............))))).)))))))..)).)))))).....	[][]	-58	0.283315	B2_Mm1t-B2	repeatMask-B2	12.5	10.8333	17.5	28.3333	32	46	10.5	25.5	18.5	2.5	28.5	26
mmu-novel-Pol3-442	chr3	89985424	89985596	148	-	172	148	121	27	-549.682	-95.2542	28.8955	5.55882	24.7568	19.6395	GGGCTGGAGAGATGGCTCAGCGGTTAAGAGCACTGACTGCTCTTCTGAAGGTCCTGAGTTCAATCCCAGCAACCACATGATGGCTCACAACCATATGTAACAAGATCTGGTGCCCTCTTCTGGTGTGTCTGTACTCAAATAAAAAAAAAGTGTGTTTATTTATAAACATTTT	0	..(((((.((...((((((((((..(((((((.....))))))))))......)))))))...))))))).((((...((.(((.....((((.((........)).))))))).))...))))...........................(((((((....)))))))...	[][][]	-42.4	0.2556	B2_Mm2-B2	repeatMask-B2	28.5	28.0588	27	10	16	18	8	13	8.2	4.5	15.0588	15.2
mmu-novel-Pol3-443	chr8	111074711	111074886	148	-	175	148	100	48	-444.796	-178.778	17.5	6.75	21.4463	75.8467	GGGCTAGAGAGATGGCTCAGCAGTTAAGAGCACTGACTGCTCTTCTGAAGGTCCTGAGTTCAAATCCCAGCAGCCACATGGTAGCTCATAACCATCAGTAATAAAATCTGATGCCCTCTTCTGGTGTGTTTGAAGACAGCTACAGTGTAGTTACATATAATAATAAATAAGTTTT	0	..((((((.(((.(((((((.....(((((((.....)))))))((((.(((..((((((............(((....)))))))))..))).)))).........)))).))).))))))))).((((....))))(((((...)))))........................	[[][]][][]	-44.4	-0.0623619	B2_Mm2-B2	repeatMask-B2	10	15	14.5	19.5	16.5	17	0	33.5	15	29.5	25	11
mmu-novel-Pol3-444	chr15	99063166	99063346	147	-	180	147	54	93	-230.02	-392.455	8.3662	7.03361	12.6855	137.903	GGGGCTGGTGAGATGGCTCAGTGGGTAAGAGCACCCGACTGCTCTTCCGAAGGTCCGGAGTTCAAATCCCAGCAACCACATGGTGGCTCACAACCATCTGTAACAAGATCTGACTCCCTCTTCTGGAGTGTCTGAAGACAGCTACAGTGTACTTACATATAATAAATAAATAAATATTTT	0	((.(((((.((..((((((..(.((.(((((((......))))))))).).......))).)))..)))))))..))((((.((((((.......((((......))))...(((((.......)))))(((....))))))))).))))..............................	[][[][][]]	-46	0	B2_Mm1a-B2	repeatMask-B2	9.25	2.98526	26.8117	3.83333	13.2308	23.3525	17.2479	41.5297	38.9303	15.8644	9.44359	3.46667
mmu-novel-Pol3-445	chr19	25022518	25022699	147	-	181	147	57	90	-275.999	-466.934	5.3271	15.4286	10.63	12.4346	GGGCTGGAGAGATGGCTCAGTGGTTAAGAGTACCTGGCTGCTCTTCCAGAGGTCCCGAGTTCAATTCCCAGCAACCACATAGTGGCTCACAACCACCTGTAATGGGATCTGATGCTTTCTTCTGGTGTGCATGAAGACAGAGCACTCAGATACGTAAAATACACAAATAAACAAATATTTT	0	..(((((.(((.((((((..(((..(((((((......))))))))))........))).))).)))))))).........((((.......)))).((((.((.(((((((((((((((((((.....)).)))))..))))).)))))).).))...))))..................	[][][]	-47	-0.14835	B2_Mm2-B2	repeatMask-B2	4	18	4	36	35	60	16	46	15	24	40	44
mmu-novel-Pol3-446	chr1	88675432	88675605	147	-	173	147	89	58	-476.222	-267.333	25.8387	9.40541	30.2383	42.5576	GGGCTGGAGAGATGGCTCAGTGGGTAAGAGCACCAACTGCTCTTCCGAAGGTCCTGAGTTCAAATCCCAGCAACCACATGGTGGCTCACAACCATCCGTAATGAGATCTGACTCCCTCTTCTGGAGTGTCTGAAGACAGCTACAGTGTACAGTGTATATAATAAATAATTTTT	0	..(((((.((..(((((((((.((.(((((((.....))))))))).).....))))).)))..)))))))....((((.((((((...........((..(.((((...(((((.......))))))))).)..)))))))).)))).........................	[][]	-47.7	0.104953	B2_Mm1a-B2	repeatMask-B2	19.8333	26.0833	10.5	11.0588	9.125	3.61111	16	33	10	31.8944	33.3333	24
mmu-novel-Pol3-447	chr2	165761202	165761461	147	-	259	147	107	40	-559.556	-184.904	30.2391	10	11.066	64.3369	GGGCTGGAGAGATGGCTCAGTGGTTAAGAGCACTGACTGCTCCTCCAGAGGTCCTGAGTTCAATTCCCAGCAACCACATGGTGGCTCACAGCCATCTGTAATGAGATCTGATGACCTCTTCTGGTGAGTCTGAAGACAGCTACAGTGTACTCACATACTTAAAATAAATAAATCTTAAGGAAAAAAAGAAGAGTGCGTTTCCTAAGCTGAGGGTGGCTGAACTGTGGAGCTGGCATTCTTGGGAGCTGGTCTGGGTTTT	0	...((((((.(((((.((((((........))))))))).))))))))((.(((((((........(((((..(((((((((.((((.((((.((((......))))..((((..(((((((.(((((((((.((....)).)))...))))))...(((((.((......)).))))).......)))))))..))))......)))).)))).))))...))))).)))))....))))))).))............	[][[][[][]]]	-79.4	0.153792	B2_Mm2-B2	repeatMask-B2	37.9917	4.11111	10.4667	31.6847	11.1742	8.65739	15.2833	31.2793	23.7922	31.4137	4.10884	3.17763
mmu-novel-Pol3-448	chr6	128207767	128208008	147	+	241	147	48	99	-188.101	-443.771	5.14286	23.1429	103.7	31.0282	GGGGGCTGGTGAGATGGCTCAGTGGGTAAGAGCACCTGACTGCTCTTCCAAAGGTCAAGAGTTCAAATCCCAGCAACCACATGGTGGCTCACAACCATCCGTAACGAGATCTGACTCTCTCTTCTGGAGTGTCTGAGGACAGCTACAGTGTACTTACATATAATAAATAAATAAATAAATCTTTAAAAAAAAAAGAGTGAATACTGCTGAGCCATGTCCTCTGAGCCTGTTTCATACTTTT	0	((..(((((.((..((((((....((.(((((((......))))))))).........))).)))..)))))))..)).......((((((.....(((((...)).)))..(((.((((.....)))).))).((((((((((.(((((((.((((......................(((((.......))))))))).))).)))))))..)))))))))))))..............	[][[][][]]	-64.6	-0.0020046	B2_Mm1a-B2	repeatMask-B2	36.2857	49.3	37.7333	31.5	10.1667	23	11.8333	24.8409	36.4762	3.83333	30.8283	27.4762
mmu-novel-Pol3-449	chr11	61940618	61940800	146	+	182	146	82	64	-311.046	-224.936	12.5693	7.11111	19.3809	12.4833	GGGGGCTAGAGAGATGGCTCAGTGGTTAAGAGCACCGACTGCTCTTCCGAAGGTCCTGAGTTCAAATCTCAGCAACCACATGGTGGCTCACAAACATCTGTAATGAGATCTGATGCCCTCTTCTGGTGCATCTGATGACAGCTACAGTGTACTTAGATATAATAATAATAGATAAATCTTTT	0	((..(((.((((..(((((((((((..(((((((.....))))))))))......))))).)))..)))))))..)).....(((...)))..(((.(((((.((..(((.(((((((......)).))))).)))..))..))))))))................................	[][][]	-51.9	-0.0355625	B2_Mm1t-B2	repeatMask-B2	13.5	31.25	59.3333	42	39.6667	42.3333	16	58	22	35.2143	27.8333	12
mmu-novel-Pol3-450	chr1	90356414	90356685	146	+	271	146	65	81	-254.215	-340.379	8.19328	11.2277	13.8964	24.8636	ATCTGTGCCAATGGCTCAGTGGGTAAGAGCACCCAACTGCTCTTCCGAAGGTCTGGAGTTCGAATCACAGCAACCACATGGTGGCTCACAACCATCTGGAACGAGAAAAAAAAAATCTGTACCAGGTAACTCCCTGACGGTGGCATCATCCCCAGGGTAGATTAACCCTTTCCTGTTTATACTGAACATTGTAATTGAGCTTCCTAAATCTGCAGCTGCTGCTGGTGGTGGAAGGGATGGAGAGAAAGAATTGGCTCCCATGTAAGATTTT	0	..(((.(((...))).)))(.((.(((((((......))))))))).).((((((((.......)).)))..)))((((((.((((.......((((((.((.(((.........))))).))))))..(((((((..((((....))))..))))).)).......((((((((((((...))))))...........(((((...(((.((((...)))).)))...)))))....))))))........)))).))))))........	[][][][[][][[][]]]	-75.5	-0.0676732	B2_Mm1t-B2	repeatMask-B2	6	4	15	69	41	45	13	45	70	59	40	45
mmu-novel-Pol3-451	chr11	95859608	95859871	145	+	263	145	99	46	-534.111	-241.478	14.7349	11.5	10.224	17.4106	GCTAGGACGCTTTGGCCCAGCGGGGAAGGACGCGGACTGGCACGTGGTGGCACAGCCGTTCAAACCCCGGACGAAACCTGGGGTACAGACGGGGATGCTGGAGAGTGCGCCGCACGTGGATGCCGCAGCCCCTGCTCCGCGCTATGCAAATTATCTGTAGGGAGATTGGCGCTTCCAATTCAGCACTTCCCCCCGCGCTTCAAAAGGCCGGACTACCGAAACTTCTAGTGTGCCGATCCTTAGAAAAACCCAGTCAGAATTTT	0	(((((..((((((..(((....)))..))).)))..)))))....(((((((((.(((((...(((((((.......)))))))...)))))(((((((((((((.((((((((((((((....((((...))))))))))...))).....((((......)))).))))))))...)))))))..)))..(((.((((....))))))).................)))))).))).........................	[][[][[][]][]]	-92.4	-0.070819	4833417C18Rik	intron	41	35	34	77	27	43	44	70	27	71	53	72
mmu-novel-Pol3-452	chr17	47017560	47017739	145	+	179	145	94	51	-432.283	-210.747	25.2195	11.22	20.6605	13.3793	GGGGCTGGTGAGATGGCTCAGGGGGTAAGAGCACCCGACTGTTCTTCCAAAGGTCCGAAGTTCAAATCCCAGCAATCACATGGTGGCTCACAACCACCTGTAACAGAGATCTGATTCCCTCTTCTGGTGCATCTGAAGACAGCTACAGTGTACTTACATATAATAAATAAATAAATTTT	0	((((((((.((..(((((..(((((.(((((((......))))))))).....)))..)).)))..)))))))....(((.(((((.......))))))))..(((....)))...)))......((((((.(((.((....)).))))))))).........................	[[][][]][]	-46.3	0	B2_Mm1t-B2	repeatMask-B2	24	21.5	46	5	22.5	21	14	17	25	1	11.3333	4
mmu-novel-Pol3-453	chr17	29003306	29003619	144	+	313	144	119	25	-858.124	-158.74	24.9516	6.12245	9.05183	4.03483	GGGCTGGTGAGATGGCTCAGTGGGTAAGAGCACCCAACTGCTCTTCCAAAGGTCCAGAGTTCAAATCCCAGCAACCACATGGTGGCTCACAACCATCTGTAACAAGATCTGACGCCCTCTTCTGGAGTGTCTGAAGACAGCTACAGTGTACTTACATATAATAAATAAATAAATCTTAAAAAAAAAATGGAAAGACAAAACAGTCTTGCTGTAAAGCCCTGGATGGCCTGGAATACACTAAGAATGCCTGGCTGGCCTCAAAATGACCAACTGCCTAACTTCCTGGTACTGGGATTATCAGTGGGAGGTTTTT	0	((((((((.(...(((.((((.((((((((((......))))))((((...((((((.(((.......(((((...((((.((((((........(((......)))((.(((((((......)).))))).))....)))))).))))........................(((............))).((((......)))))))))...))).))))))....))))............))))..)))))))......).))))...))))((((((((...(((((.....)))))))))))))...	[[][[[][]][][]]][]	-82.9	0.148577	B2_Mm1a-B2	repeatMask-B2	15.429	8.62006	35.096	5.65039	32.9282	12.3022	13.0519	31.8408	13.759	16.1499	17.3751	9.12107
mmu-novel-Pol3-454	chr1	182029656	182029858	144	+	202	144	91	53	-539.656	-306.741	17.2586	15.5122	20.0246	10.4923	AGGGCTGGTGAGATGGCTCAGTGGTTAAGAGCACTGACTGCTCTTCCGAAGTTCCTGAGTTCAAATCCCAGCAACCACATGGTGGCTCACAACCATCCGGAATGAGATCTGATGCTCTCTTCTGGTGTGTCTGAAGACACCTACAGTGTACTTACATGTAACAATAAATAAATCCAAAAAAAAAAAAATAAATGCAATTTTT	0	.(((((((.((..(((((((((((..(((((((.....))))))))))......))))).)))..)))))))......(((((........)))))((((((.((((.(....).)))))))))).(((((....))))).(((((((....))).)))).............))...........................	[[][][][][]]	-54.1	-0.278546	B2_Mm1t-B2	repeatMask-B2	8.5	9.5	14.5	25.0833	19.25	26.8333	19.2	15.8333	7.83333	23.5	25.8333	16.3333
mmu-novel-Pol3-455	chr10	91104505	91104759	143	-	254	143	58	85	-245.084	-413.447	8.57391	8.71795	50.6986	34.5338	GGGCTGGAGAGATGGCTCAGCGGTTAAGAGCACTGACAGCTCTTCCAAAGGTCCTGAGTTCAAATCCCAGCAACCACATGGTGGCTTACAACCATCCTTAATAACATCTGACACCCTCTCTTGGTGTGTCTGAAGACAGCTACAAGAGTGCTTACATATAAAAATAAATAATAAATCTAAAAAAAATAAAAGCCAGGTAGGTTAGGCTGAGAGATGCTAAGCAGATAAGAACACTAATGCATTGATGTCCTTTT	0	(((((((.((..((((((((.(.((((((((.......))))))....)).).))))).)))..)))))))......(((((........))))).........(((((..((.(((((((((...((((....))))....))))))..........................................((((.....))))))).))..)))))....(((..............)))........))....	[[][][[][]][]]	-54.3	0.102332	B2_Mm2-B2	repeatMask-B2	8.7	53.8333	45.5417	28	42.5288	34	35	15	10	43.5	25.5333	39.35
mmu-novel-Pol3-456	chr11	52079752	52079977	143	+	225	143	81	62	-382.084	-276.842	12.8864	9.23404	32.897	33.1711	AGAGCTGGAGAGATGGCTCAGCGGTTTAGAGCACTGACTGCTCTTCCAGAGGTCCTGAGTTCAAATCCCAGCAACCACATGGTGGCTCACAACCACCTGTAATGGGATCTGATGCCCTCTTCTGATGTGTCTGAAGACAGCTACAGTATACATATATATAATAAATAAATAAATCTTTAAAAAAAAAGAATTATGATCTCTAGTGTGGGCTTTAAACATAGTTTT	0	...(((((((((((.((...)).))).((((((.....))))))..((((((........(((.((((((......(((.(((((.......))))))))..)))))).)))......))))))(((((((((.((....)).))).))))))...............((((.(((((......))))).))))..))))))))..(((((........))))).	[[][][][][]][]	-57.8	0.129328	B2_Mm2-B2	repeatMask-B2	29	38	30	35	22.1222	34	16.0714	26	12.5	32	23.5111	9.5
mmu-novel-Pol3-457	chr11	84977100	84977370	143	+	270	143	115	28	-446.345	-119.187	5.29056	6.08696	30.1943	271.749	TGGGCTGGAGAGATGGCTCAGTGGGTAAAAGCACCCGACTGCTCTTCCAAAGGTCCAGAGTTCAAATCCCAGTAACCACATGGTGGCTCACAACCATCTGTAATGAGATCTGACTCCTTTTTCTGGAGTGTCTGAAGACAGCTACAGTGTATTTACATATAATAAATATTAATATTAAAAAAAATTGATACTGGCTACTTCCCTAGACACCAAATTAGTCCTGATTGGTCATTTTCTGCTTTAAATAATAATAATAATAATTTATATTTT	0	.((((.((((((.(((((((((((((......)))).))))....((((.(((....((((.((.(((.((.....((.(((((........))))).))...)).))).))))))...))).))))((((((((((..(((..((((((.........(((((........)))))..........))))))))).))))...))))))..(((((....)))))))))))))))))))).............................	[[][][][]]	-55.9	0.171527	B2_Mm1a-B2	repeatMask-B2	24.9626	33.0566	22.7101	47.8418	13.1899	64.6	37.7687	21.2823	38.6308	50.6061	45.6379	12.7303
mmu-novel-Pol3-458	chr16	20572481	20572693	143	-	212	143	64	79	-241.381	-315.784	6.90196	6.86957	32.9283	23.9824	AAGCTGGAGAGATGGCTCAGCGGTTAAGAGCACTGGCTGCTCTTCCAGAGGTCCTGAGTTCAATTCCCAGCAACTACACAGTTGCTCACTACCATCTGTAACATAATCTGATGCCCTCTCTGAACATGCATGTGTACATGCAAGTAGAGGACTCACATATATAAAATGAATAAATCTTAAGAAAAAAAGACAAGTGTGAGAGGCCTGATTTT	0	...((((((((.((((.(((.(........).)))))))))).)))))(((((..((((...))))..(((((((....)))))))......((((.............)))).(((((....((.((((((....)))))).))))))).(((((((................((((........))))...))))))).)))))......	[][[][][][][]]	-55.5	-0.0116622	B2_Mm2-B2	repeatMask-B2	14.05	32	85.0769	12	28	30.2	5	30	4	33.3333	17.9167	20
mmu-novel-Pol3-459	chr17	56268670	56269145	143	+	475	143	34	109	-198.768	-749.036	6.63415	7.62238	4.2693	12.2051	CGGGCTGGTGAGATGGCTCAATGGGTAGGAGCACCCGACTGCTCTTCTGAAGGTCCGGAGTTCAAATCCCAGCAACCACATGGTGGCTCACAACCATCCATAATGAGATCTGACTCTCTCTTCTGGAGTGTCTGAGGACAGCTACAGTGTACTTACATTTAATAAATAAATAAATCTTAAAAAAAAAAAAAGAATAAACCCAATAAATAAATTGAGAGTAGAATATGCAAAGTCACACAGCCTTGGCTTAACTTCACACGCTCATGCCCTGTTGTAGCAAAATCTGCTAGAATAATTGTGAAAAGAAAAAAAAAATGTATAAGGTCTGGCTTGTCTTGGGAGGAATCAGCATGAAGGAAGAGGACCAGCGGTCACAAATTGTCTTCTGACCTCCACAAA…	0	((((..((.(((.(((((...((((...((((.((.((((..((....)).)))).)).))))....))))....((((...))))((((..((..((((.((.((((........)))))).))))..)).))))(((.(((...(((((.((((..................((((...........))))....(((((((......)))).).))....((((...(((((((((.(((.(((.....((((((.((....))..((((.(((((.....))))).))))..))))))................(((((......))))).((((((((..((((.(.((........((((...))))........)).)))))))))).))).…	[[][][][[][][[[][]][][]]]]	-113.1	0.0789072	B2_Mm1a-B2	repeatMask-B2	55	30.1	68.1	82	44	28	49.5	113	67	114	94	77
mmu-novel-Pol3-460	chr8	95533174	95533353	143	+	179	143	114	29	-547.439	-97.1792	57	5.46377	92.4778	17.5656	GGGCTGGTGAGATGGCTCAGTGGTTAAGAGCACCGACTGCTCTTCCAAAGGTCCTGAGTTCAAATCCCAGCAACCACGTGGTGGCTCACAACCATCCTTAACAAAATCTGATGCCCTCTTCTGGAGTGTCTGAATGTACTTACATATAATAAATAAATAAATAAATAAATAAAACTTTT	0	..(((((.((..(((((((((((..(((((((.....))))))))))......))))).)))..)))))))......(((((........))))).....(((...((.(((((((......)).))))).)).)))..........................................	[][][]	-42.2	0	B2_Mm1a-B2	repeatMask-B2	6	6.5	12.8526	14.625	9.05263	16.1	8.56113	14.5625	11.5769	25.1213	13.5625	14.5526
mmu-novel-Pol3-461	chr3	30951321	30951552	142	-	231	142	58	84	-324.1	-514.23	13.1321	22.2651	4.29137	2.19745	GGGCTGGTGAGATGGCTCAGTGGGTAAGAGCACCCGACTGCTCTTCCGAAGGTCTGGAGTTCAAATCCCAGCAACCACATGGTGGCTCACAACCATCCGTAGCAAGATCTGACTCCCTCTTCTGGAGTCTGGAGACAGCTACAGTGTACTTACATATAATAAATAAATAAATCTAAAAAAATTAAAAAAAAATGTGAGTGTGAGAAAATAGTGTACTAAAGTTAGAATTTT	0	..(((((.((..(((((((((.((.(((((((......))))))))).)....)).))).)))..)))))))..((((...))))((((((..(((..(((((....(((((((((.......)))))).)))....))))).)))..(((((((....................................)))))))))))))...........................	[][][[][]]	-58.61	0.147642	B2_Mm1a-B2	repeatMask-B2	39.7255	55.5547	43.8406	34.0556	40.25	48.8333	61.3333	53.5833	43.0556	60.0588	69.3611	38
mmu-novel-Pol3-462	chr6	99293925	99294108	142	-	183	142	101	41	-717.996	-258.737	45.9091	7.88462	17.2398	9.98719	GGGCTGGTGAGATGGCTCAGTGGTTAAGAGCGCCAACTGCTCTTCCGAAGGTCTCGAGTTCAAATCCCAGCAACCACATGGTGGCTCACAACCATCCGTAATGAAATCTGATGCCCTCTTCTGGTGTGTCTGAAGACAGCTACAGTGTACTTACATATAATAAATAAATCCAAAAAAAATTTT	0	..(((((.((..(((((((((((..(((((((.....)))))))))).....)).))).)))..)))))))....((((.((((((((..((.....))..)))..((.(((((((......)).))))).)).....))))).))))...................................	[][[][]]	-39.8	0.0199368	B2_Mm1t-B2	repeatMask-B2	0	5	5	10	21.5	9.38596	22	41	5.16667	34.1667	38	5
mmu-novel-Pol3-463	chrX	73320458	73320789	142	-	331	142	75	67	-332.03	-283.547	12.1622	12.9677	26.4518	38.2082	AGGGCTGGTGAGATGGCTCAGTGGGTAAGAGCACCCGACTGCTCTTCCGAAGGTCCAGAGTTCAAATCCCAGCAACCACATGGTGGCTCACAACCATCTGTAACAAGATCTGACTCCCTCTTCTGGTGTGTCTGAAGACAGCTACAATGTACTTACATATAATAATAAATAAATCTTTAAAAAAAAAAAAAAGAGTCTGCCTTATTCTTTCACCTCTGTCCACTTCAGGGAAGTGTTCCTTCATATGTTTGCCTTAACAAAACACCATCCAACTGACTTTACAAAGACCCCTTAAGTTTCCACTTCACCATCTCTCCAGCCCTGTACTTTT	0	((((((((.(((((((...((((((.(((((((......)))))))..(((((....((((.((.(((........((.(((((........))))).))......))).))))))..)))))((((((.(((((((((((.....((((....))))...............................(((((((.......))))))).....)))))...))))))((((.....))))...((((......))))..)))))).......(((((....(((....))))))))))))))...))))))).))))))))........	[[][][[[][]][][]][]]	-81.8	0.0643295	B2_Mm1t-B2	repeatMask-B2	4.83333	3.25043	11.5944	11	15.4333	20.4583	9.51026	13.9595	13.8222	26.3361	45.7	30.4269
mmu-novel-Pol3-464	chr10	99463648	99463822	141	-	174	141	77	64	-354.63	-260.625	23.8966	9.44262	29.1796	55.1171	GGGGCTGGTGAGATGGCACAGCGGTTAAGAGCACTGACTGCTCTTCTAGAGGTCCTGAGTTCAAATCCCAGCAACCACATGGTGGCTCACAACCATCTGTAGTGAGATCTGACCCCCTCTTCTGGGGTGTCTGAAGACAACTACAGTGTACTTACATATAATAAACAAATTTTT	0	((.(((((.((..((((.(((.(.(((((((((.....)))))))....)).).))).).)))..)))))))..))..(((((........)))))(((((((....((.(((((((......)))).))).)).....)))))))............................	[][][]	-50.6	0.0640838	B2_Mm2-B2	repeatMask-B2	4	10.0588	8.16667	17	13	9.05	14.6667	27.55	18.5	24.3333	15.3333	30.1667
mmu-novel-Pol3-465	chr12	85508497	85508715	141	-	218	141	112	29	-482.24	-109.432	12.1333	5.19403	10.069	17.4627	GGGCTGGAGAGATGGCTCAGCGGTTAAGAGCACTGGCTGCTCTTCCAGAGGTCCTGAGTTCAATTCCCAGCAACCACATGGTGGATCCCAAACATCTGTAATGAGATCTGACGCCCTCTTCTGGTATATCTGAAATAGCTATAGTGTTCTCATATATATATAAGATAATTCTGTAATCAACAACAACAAGTGGTAGAACAGGAATTAGAGGCTCTTTT	0	..(((((.(((.((((((((.(.(((((((((.....)))))))....)).).))))).))).)))))))).(((....)))(((((.((.((....))..)).))))).....((((((((.((((((.(((...(((......))).)))...)))))).)))...((((((..((.((.((.....)).)).))))))))...))))).......	[][][][[][]]	-49.6	0.2553	B2_Mm2-B2	repeatMask-B2	33.5409	59.9754	31.9766	28.6623	8.6625	13.175	5.81753	9.35325	4.62222	9.38096	17.378	12.8879
mmu-novel-Pol3-466	chr1	118434601	118434775	141	-	174	141	94	47	-776.241	-348.06	35.9412	6.38272	15.4123	7.74167	GGGACTGCAGCGATGGCTCAGTGGTTAAGAGCATCAACTGCTCTTCCAGAGGTCCTGAGTTCAATTCCCAGCAACCACATGGTGGCTCACAACCATCTGTAATGGGATCTGATGCCCTCTTCTGGTGTGTCTGAAGACAGCTACAGTGTACTCATGTACATAAAATAATCTTTT	0	...((((.(((....)))))))(((((((((((.....)))))).(((((((........(((..(((((.....((.(((((........))))).))...)))))..)))......)))))))((((.(((....))).))))((((((....))))))....)))))....	[][[][][][]]	-52.3	0	B2_Mm2-B2	repeatMask-B2	4	32	17	18	18	11.1429	12	6.5	16	32.25	54	21.0167
mmu-novel-Pol3-467	chr3	95383827	95384111	141	-	284	141	94	47	-435.228	-199.998	35.25	11.5439	33.0491	56.5756	GGGGCTGGCGAGATGGCTCAGTGGTTAAGAGCTCCGACTGCTCATCCGAAGGTCCCAAGTTCAAATCCCAGCAACCACATGGTGGCTCACAACCATCTGTAACGAAATTTGATGCCCTCTTCTGGAGTATCTGAGGACAGCTACAGTGTACTTACATATAATAAATAAATAAATAAAAGAAAGAACTCCCTCTATGGCATGATGGGTAGTTACAATCAGAGGCTGTCCCAGAGTTAATTTGTCTGCATCTTTAAAAAAAAATAAAATAAAAAAAAATAAATTTT	0	((((((..((.(((((..((((((.........)).)))).)))))))..))))))............((((((..(((.(((((.......))))))))............(((((......)).)))((((.((((((((...((((....))))..........................(((((((((........)).))).)))).........))))))))))))......))).))).......................................	[][[][][[][]]]	-61	0	B2_Mm1a-B2	repeatMask-B2	13	28.1429	25.4417	33	14.125	17.1111	41.25	52	14	16	36.754	32
mmu-novel-Pol3-468	chr15	75588333	75588504	140	+	171	140	73	67	-366.672	-335.158	16.5909	9.57143	73.4263	27.8022	GAGCCTGGAGAAATGGCTCAGCGGTTAGGAGAATTGACTGCTCTTCCAGAGGTCCTGAGTTCAATTCCCAGCATCATGGTGGTTCACAGTCCTCTGTAATGGGATCTGGTGCCCTCTTCTGGTGTGTCTGAAGACAGTTACAGTGTACTTATATATGTAAAATAAAATTTT	0	(((((.........)))))(((((((((.....)))))))))...(((((((........(((..(((((.....((((.((........)).))))..)))))..)))......)))))))..((((....)))).(((((.((((....)))))))))...........	[][][][][]	-44.8	0.244	B2_Mm2-B2	repeatMask-B2	2	5	17	12	22	15	9	22	8	25	41	19
mmu-novel-Pol3-469	chr9	95538237	95538428	140	-	191	140	104	36	-476.559	-125.928	29.3333	5.76	27.1487	27.3483	AGGCTGGTGAGATGGCTCAGCGGTTAAGAGCACCGACTGCTCTTCCAAAGGTCCTGAGTTCAAATCCCAGCAACCACATGGTGGCTCACAACCATCCGTAACAAAAATCTGATGCCCTCTTCTGGAGTATCGGAAGACAGCTACAGTGTATACACATATAATAAAAAATAAATCTTAAAAAAATGTATTTT	0	..(((((.((..((((((((.(.(((((((((.....)))))))....)).).))))).)))..)))))))....((((.((((((.((........))........((((((((((......)).))))))))....)))))).))))..........................................	[][[][]]	-47.1	-0.132583	B2_Mm1a-B2	repeatMask-B2	29.3594	61.1667	30.8667	5	17.95	4.07692	16.3333	18.45	27.125	13.9167	8.20536	9
mmu-novel-Pol3-470	chr16	3973556	3973753	139	+	197	139	94	45	-425.371	-169.648	26.5652	8.125	23.7607	29.438	GGGGCTGGTGAGATGGCTCAGCGGGTAAGAGCACTGACTGCTCTTCTGAAGGTCCTAAGTTCAAATCCCAGCAATCACATGGTGACTCACAACCATCTGTAATGAGATCAAATGCCCTCTTCTGGCATGTCTGAAGACACAGACAGTGTACTTACATATAATAAATAAATAAATAAATAAATAAATAAATAAATTTT	0	....(((.((((....)))).)))(((((.((((((.(((.(((((.((...............(((.((.....((.(((((........))))).))...)).)))...(((((.......))))).)).)))))..))).)))))).)))))..........................................	[][[][]]	-43.6	0.0426108	B2_Mm1t-B2	repeatMask-B2	4	44	24	19	19.0588	24	16	27	7	11	16	29.5
mmu-novel-Pol3-471	chr17	29353966	29354235	139	+	269	139	109	30	-585.164	-140.542	44.4898	8.125	23.3934	70.6676	GGGCTGGTGAGATGGCTCAGTGGGTTAGAGCACCTGACTGCTTTTCCGAAGGTCCAGAGTTCAAATCCCAGCAACCACATGGTGGCTCACAACCATCCGTAACAAGATCTGACCCCCTCTTCTGGAGTGTCTGAAGACAGCTTCAATGTACTTACATATAATAAATAAATAAATAAATCTTTAAAAAAAAAAAAAAAAGAAATCTGCCTGCCTCTGCCTCCCGAAGTGCTGGGATTAAAGGCGTGCGGCACCACGCCCGACGTATTTTT	0	(((((((((.(((((......(((((.((((..(((...(((((....))))).))).)))).))))).(((.(((....))).))).....))))).............((((.((......)).).)))(((((....)))))((((....))))....................(((((.............)))))...((((.(((((.....(((((......)))))....))))).))))))))).))))...........	[[[][]][][][][][]]	-68.1	0	B2_Mm1a-B2	repeatMask-B2	19.1667	21.8484	30.1689	23.6611	26.6198	16.7381	11.0714	35.8492	21	46.9714	34.3929	18.9531
mmu-novel-Pol3-472	chr1	191810950	191811132	139	+	182	139	101	38	-469.309	-134.192	29.3226	5.20548	33.4858	31.9498	AAGGGGGCTGGTGAGCTGGCTCAATGGTTAAGAGCGCCGACTGCTCTTCCAAAGGTCCTGAGTTCAAATCCCAGTAACCACATGGTGGCTCACACCATTCGTAATGAAATCTGATGCTCTCTTCTGGAGTGTCTGAAGACACACTACAGTGTACTTACATATAGTAAATAAATAAATATTTT	0	..((..(((((((((((((((...(((..(((((((.....))))))))))..))))...))))))....)))))..))..((((((.....))))))...........((.((((((((.....)))))))).))((((((......)))).))...........................	[][][][]	-47.9	0.142792	B2_Mm1a-B2	repeatMask-B2	19.25	17	54	12	32	29	10	22	8	17	18	19
mmu-novel-Pol3-473	chr10	128831067	128831297	138	-	230	138	105	33	-739.512	-226.648	7.38462	6.64748	5.42002	5.00823	GGGGCTGGTGAGATGGCTCAGTGGGTAAGAGCACCCGACTGCTCTTCCGAAGGTCCGAAGTTCAAATCCCAGCAACCACATGGTGGCTCACAACCATCTGTAACATGATCTGACTCCCTCTTCTGGAGTGTCTGAAGACAGCTACAGTGTACTTACATATAATAAATAAATAAATCTTAAAAACAAAAAAAACAAACAAACAAAAAAAAAGATGCCATATGAAACATTTT	0	((.(((((((((.(((((...(.((.(((((((......))))))))).).)).)))...))))....)))))..)).((((.((((((........(((((.(.((.((((((.(((......)).).)))...)))))).)))))(((....))).....................................................)).)))))))).........	[][[][]]	-43.4	0.0282198	B2_Mm1a-B2	repeatMask-B2	35.1124	55.4739	59.6902	13.8403	30.5694	24.7194	26.7811	54.1701	34.1506	45.6134	60.0652	16.0217
mmu-novel-Pol3-474	chr12	78556332	78556500	138	+	168	138	99	39	-626.823	-219.395	69.8824	6.20455	3.7876	7.24714	GGGCTGGAGAGATGGCTCAGTGGTTAAGAGAACTGACTGCTCTTATGAAGGTCCTGAGTTCAAATCCCAGCAACCACATGGTGGCTCACAACCGTCCATAATGATGCCCTTTTCTGGAGTGTCTGAAGACAGCTACAGTGTACTCACATATAACAATAAATCTCTTTT	0	..(((((.((..((((((((.(.(((((((.........))))))....).).))))).)))..)))))))....((((.((((((.......(((......(((((((......)).)))))....))))))))).))))...........................	[][]	-39.8	0.12967	B2_Mm2-B2	repeatMask-B2	14	45	17	28	11	17	13	21	27	15	23	40
mmu-novel-Pol3-475	chr15	89565301	89565583	138	+	282	138	59	79	-246.069	-357.799	9.31579	10.3607	33.9452	51.1503	GGGCTGGAGAGATGGCTCAGCAGTTAAGAGCACTGACAGCTCTTCTGAAGGTCCCGAGTTCAAATCCCAGCAACCACATGGTGGCTCACAATCATCCGTAATGAGATCTGACACCCTCTTCTGCTGTGTCTGACAGCAGCTACAGCTAATCAATCAATCAATCAATCAATCAATCAATCAATCAATCAATCTTTGGGCCAGAGTGAGTGGGGCCGGAGTGAGCAGAGGTCCTGAATTAAGTTCAATTCTCAGCAACCACATGATTGATTACAACCATCTTTT	0	(((((((.((..((((((.((..((((((((.......)))))..)))..))...))).)))..)))))))........((((..(((...((((.....))))....))))))).....(((((((.....))))))).......((((((((((.............................(((..((((((.((..........)).)))))))))((.((((...(((((...)))))..)))).)).......))))))))))...)).......	[[][][][[][]]]	-67.7	0.100342	B2_Mm2-B2	repeatMask-B2	19	29	66	24	54	31	22	43	24	8	31	0
mmu-novel-Pol3-476	chr1	134445895	134446128	138	-	233	138	107	31	-530.489	-115.332	37.2174	5.63636	29.9657	54.483	AGGGCTGGAGAGATGGCTCAGTGGTTAAGAGCACCGACTGCTCTTCCGAAGGTCCTGAGTTCAAATCCCAGCAACCACATGGTGGCTTACAACCATCCGTAATAAGATCTGATGCCCTCTTCTGGTGCATCTGAAGACTGTTAAAGTGTACTTATTAGATATAATAATAAATAAATCTTAAAAAAAAAAAAGAGTATAGAAGCAACAGCAGGCCTCCACGATGGTTTGGTTTT	0	...(((((.((..(((((((((((..(((((((.....))))))))))......))))).)))..)))))))((((((.(((.(((((((........)))......((.(((((((......)).))))).))...(((((....(((((((...((((.((........)).)))).............))))))).....)))))..)))).))).).))))).......	[][[][][]]	-61.3	0	B2_Mm1t-B2	repeatMask-B2	4.34933	6.11146	8.07143	10.781	13.1311	2.32406	9.11513	34.1151	16.1241	23.5238	23.9073	11.3008
mmu-novel-Pol3-477	chr4	99717126	99717354	138	+	228	138	80	58	-452.425	-337.406	8.71287	8.55738	16.8057	16.4272	GGGCTGGAGAGATGGCTCAGTGGTTAAGAGCACTGACTGCTCTTCTGAAGGTCCTGAGTTCAAATCCCAGCAACCACATGGTGGCTCATGACCATCTGTAATGAGATCTGACGCCCTCTTCGGGTGCATCTGAATACAGCTACAGTGTACTTAGATATAATAGTAAATAAACCTTAAAAAAAAAAAATGCTCCCACCAGGCTGGCTTATTGGCAAGACTGGTGCTTTT	0	((((.((((((.(((.((((((........)))))))))))))))....((((.((((........(((.((......)).))))))).))))..(((((.(.(((..((.(((((.....)))))))))).).)))))(((..((((......))))..))).........................)))).((((((.((.(((....))).)).)))))).....	[[][][][]][]	-65.6	0	B2_Mm1t-B2	repeatMask-B2	0.458333	22.0278	11.698	13.1	33.7292	19.4206	12.1667	19.881	14.3857	33.1667	35.2806	22.8333
mmu-novel-Pol3-478	chr7	79830616	79830865	138	+	249	138	88	50	-606.818	-319.579	21.551	5.71429	33.1411	31.9983	GGGCTGGTGAGATGGCTCAGTGGTTAAGAGCACCGACTGCTCTTCCAGAGGTCCTGAGTTCAAATCCCAGCAACCACATGGTGGCTCACAACCATCCATAATGAGATCTGACTCCCTCTTCTGGAGTGTCTAAAGACAGCTACAGTGTACTTACATATAATCAATAAATAAATCTTAAAAAAAAAAGAAAAAGAAACCTTCTGTTCTTTGACAGTCTGGTGTGAGTATATAATTAAGTCCAGTCCTTTT	0	(((((((((((....))))(((((..((((((.....))))))((((((((....((((.((.(((.((........(((((........)))))......)).))).))))))...)))))))).((((....))))))))).(((((((((((.................((((........))))........((..(((((....)))))...)))))))))))))........)))))))....	[[][[][][]][[][]]]	-66.9	0.239665	B2_Mm1a-B2	repeatMask-B2	12.2	5.05	15.25	34	24.25	8	38.3167	22.5	36.5	19.7088	27.5	36.3
mmu-novel-Pol3-479	chr8	41200880	41201060	138	+	180	138	85	53	-366.096	-196.995	12.1429	5.57895	47.9839	27.8226	GGGGCTGGAGGGATGGCTCAGTGGTTAAGAGAACTGGCTCTTCTTCCAGAGGTCCTGAGTTCAATTCCCACAAGCACATGGTGGCTCACGACCATCTATCATGTGGTCTGATGCCCTCTTCTGACATGCAGGTGTACATGCAGATAAAGCATTCATAGACATAAATAACAAATACATTTT	0	(((((((((((((.(((.((((..........))))))).)))))))...))))))..................((((((((((...........))))))))))(((((((((.....((((.((((........))))))))....)))))...))))....................	[][][]	-50.9	-0.0267381	B2_Mm2-B2	repeatMask-B2	8	2	7	15	26	37	12	29	21	32	25	13
mmu-novel-Pol3-480	chr9	21004051	21004500	138	+	449	138	80	58	-494.379	-275.005	16.5517	12.5405	28.9126	7.90869	GGGCTGGTGAGATGGCTCAGTGGGTAAGAGCACCCGACTGCTCTTCCGAAGGTCCGAAGTTCAAATCCCAGCAACCACATGGTGGCTCACAACCACCCGTAATGAGATCTGATGCCCTCTTCTGGAGTGTCTGAAGACAGCTACAGTGTACTTACATATAATAAATAAATAAATCTTTAAAAAAAATAAAATAAAATAAAAATAAAAATACTAAGTACTGGAGAGATGGCTCACTAACTGCTTTCCAGAGGTCCTGAGTTCAATTCCCAGCAACCACATGGTGGTGGCTCACAACTATCTGTAATGGAATCTGATGCCCTGTTCTGGTGTGTCTGAAGACAGCTACAGTGTGCTCATATGCATAAGATGAATAAATAATCATTTAAAAAAGTAAGTAAA…	0	..(((((((((.(((((...(.((.(((((((......))))))))).).)).)))...))))....)))))........(((((.......)))))......((((((((..(((.(((((((.((((((....)))).)).)))..(((((((..............................................................((((((((.(((........))))))))))).(((..(((((.((....(((.((......)).))))))))))..)))..(((((.((...((.(((((((......)).))))).))...))..)))))(((((......)))))((((((........))))))......)))))))..…	[][][[][[][][][][]][]]	-102.5	0.0144444	B2_Mm1a-B2	repeatMask-B2	108.849	102.749	190.201	38.4069	85.3844	29.8042	44.0629	33.6144	22.476	16.4698	22.5435	17.555
mmu-novel-Pol3-481	chr14	32164956	32165176	137	+	220	137	72	65	-450.646	-407.701	8.72727	8.66667	4.46814	7.9344	GCTGGAGAGATGGCTCAGTGGTTAAGAGCACTAACTGCTCTTCTGGAGGTCCTGAGTTCAATTCCCAGCAACCACATGGTGGCTCACAACCATCTGTAATAGGATATGATGCTCTCTTCTGGTGTGCCTGAAGACAGCTCCAGTGTCCTCATATACATAAAATAAATAAAACTTTAAAAAAAGGAAAACAAGCTCTATCTCTGTAGGCAGTTTCTGTTTT	0	.(((.((((((((....(((((((((((((.....)))))))((((.((...((....))..)))))).))))))(((((........))))).((((..(((((((...(((.(((((.((....)).))))).)))....)))))))..))))................((((....))))...........)))))))).)))((((...))))...	[[[][]][][][]][]	-60.3	0.00130232	B2_Mm2-B2	repeatMask-B2	30	56	47	51	28	25.5	48	25	17.1765	44.5	71	46
mmu-novel-Pol3-482	chr10	52415036	52415213	135	-	177	135	85	50	-334.379	-168.405	16.6092	6.30631	21.3156	31.0503	GAGCTGGAGAGATGGCTCAGTGGTTAAGAGCACTGACTGTTCTTCTAAAGGTCCTGAGTTCAAACCCCACAATCACATGGTAGCTCACAACCATCTATAATGAGATCAGATGTCCTCTTCTGGTGTGTCTGAAAACAGCTACAGTATGCTTATATATAATAAATAAATACATGTTTT	0	.((((((((.(((((.((((((........))))))))))).)))....(((..((((((...(((............)))))))))..))).(((......)))(((((((.((......))..)))))))...)))))(((((((..((((.....))))....)))).)))...	[[][][][]][]	-39.6	0	B2_Mm2-B2	repeatMask-B2	8	26	22	8	25	6	27	43	24	19	38	25
mmu-novel-Pol3-483	chr11	116636765	116636984	135	+	219	135	68	67	-280.651	-301.946	9.53271	20.2064	23.9911	57.3701	GGGCTGGTGAGATGGCTCAGTGGGTAAGAGCACCCGACTGCTCTTCGGAAGGTCCGGAGTTCAAATCCCAGCAACCACATGGTGGCGCACAACCATCTCGTAACGAGATCTGACTCCCTCTTCTGGAGTGTCTGAAAACAGCTACAGTGTACTTACATATAATAAATGAATAAATCTTAAAAAAAAAAAAACCAAAGCAAAATAAAAAACAAACCTTTT	0	..(((((.((..(((..((((((((......)))).))))..(((((((...))))))).)))..)))))))....((((.(((((.........(((((...)))))((.(((.(((......)).).))).)).....))))).)))).....................................................................	[[][]][[][]]	-47	0.145576	B2_Mm1a-B2	repeatMask-B2	16.2222	14.3333	32.1187	24.2361	24.2361	23.6782	14.3333	37.25	22.3333	20.8083	38.0155	13.25
[truncated: 1,732 more rows]

## Sheet: human_CD-napRNA
Supplementary Data 5. C/D box napRNAs (CD-napRNAs) identified by NAP-seq (human). Each row represents a single napRNA which expressed in at least 2 samples. The following is the meaning of each list header: (1)name: name of napRNA, which were sorted by their expression value; (2-4)chrom,start,end: genome location of napRNA (hg38); (5)score: the numbers of reads containing NAP-seq specific 5’ or 3…
[truncated: 227 more rows]

## Sheet: mouse_CD-napRNA
Supplementary Data 5. C/D box napRNAs (CD-napRNAs) identified by NAP-seq (mouse). Each row represents a single napRNA which expressed in at least 2 samples. The following is the meaning of each list header: (1)name: name of napRNA, which were sorted by their expression value; (2-4)chrom,start,end: genome location of napRNA (mm10); (5)score: the numbers of reads containing NAP-seq specific 5’ or 3…
[truncated: 72 more rows]

[truncated: 3 more sheets: human_ACA-napRNA, mouse_ACA-napRNA, polyA_pocket_ACA-napRNA]
