# Supplementary material for: NAP-seq reveals multiple classes of structured noncoding RNAs with regulatory functions
Source: Nat Commun. 2024 Mar 18;15:2425. doi: 10.1038/s41467-024-46596-y (PMC10948791; doi:10.1038/s41467-024-46596-y)
Supplement: Supplementary file 9 — Supplementary Data 6 [file 41467_2024_46596_MOESM9_ESM.xlsx]

## Sheet: human_silRNA
Supplementary Data 6. Stable linear intron RNAs (sliRNAs) identified by NAP-seq (human). Each row represents a single napRNA which expressed in at least 2 samples. The following is the meaning of each list header: (1)name: name of napRNA, which were sorted by their expression value; (2-4)chrom,start,end: genome location of napRNA (hg38); (5)score: the numbers of reads containing NAP-seq specific …
name	chrom	start	end	score	strand	contigLen	readNum	startReadNum	endReadNum	startPvalue	endPvalue	startFold	endFold	up20ntFold	down20ntFold	clusterSeq	cdScore	structure	shape	mfe	conservation	geneName	geneType	HepG2_rep1	HepG2_rep2	HepG2_rep3	HEK293T_rep1	HEK293T_rep2	HEK293T_rep3	ADR_rep1	ADR_rep2	ADR_rep3	CoCl2_rep1	CoCl2_rep2	polyIC_rep1	polyIC_rep2	polyIC_rep3	U87_rep1	U87_rep2	U87_rep3
hsa-sliRNA-1	chr2	85541972	85542154	3393	+	182	3393	1698	1695	-11076.3	-11639.8	255.863	132.315	3.36762	4.91729	GTAAGTGATGATCATAAAGCTTGGTTGTCTCATTTATTACATCAGCACAGAAGATCCATAATTTTGATAATAGCTAACTGGAAAAAATAGCATTTGTTTTCCTATATTGTAACTTCAGGTAGAGAAACAAATACAAAGTTATTGTTTGGTGTGATGTTCTGATGACCTGTGTTGCCTTCAAG	0	((((((((.(((((.......)))))...)))))))).(((.((((((((((.((((((......((((((((((..(((.......))).(((((((((.((((..((......)).)))).)))))))))....))))))))))..))).))).))))).))..))))))..........	[][[][]]	-38.1	0.160959	MAT2A	exon	290	370	191	435	286	438.333	126	79	126	158	214	89	65	99	399	587	939
hsa-sliRNA-2	chr2	177216188	177216502	3003	+	314	3003	1553	1450	-10513.2	-10435.3	210.193	112.763	4.051	4.44793	GTAAGTAGCAATTTATGGTAACTTGAATGAGAAAGTAGAACTGGTTTTTCTGTTTTGAACTAAATTTGCTAAATTGTAATTTTCTGTTGCGTGTAATGGCATTTATAGTGTATAGTCAATTTTCATAGTGTCTGCCTGTGTAATCAGTATCCAGATCAAGAAATAAACATAAACATCTCAGAATGCTCCTTCATTACCAGAGTCACTACCTGATTATGTCTTAATGGGTTACATAATGACAGAGGGTATCTCATATATGTGCTTTTCCAAACATAAAATAACTTTTTGTTTTGTTTGATTGAAAAAAAATTTAG	0	.(((((.((........)).))))).((((((.((((((..((((((.........))))))..))))))........(((((((((((.((((((((((((((..(((((.((......((((.....(((((.(((......)))....)))))...))))......)).))).))..)))))))...((((((.((.(((((.....))))).))...)))))))))))))..))))))))))).))))))........(((((((((((..((((((....))))))))))))...))))).........	[][[][[][]]][]	-53.5	1.23316	HNRNPA3	intron	655.333	819.833	490.417	908.625	738.917	947.167	323.667	277	422.333	340	334	258.25	334	224.5	403.333	702.958	586.2
hsa-sliRNA-3	chr12	54281502	54281794	2403	+	292	2403.33	1047.33	1356	-4413.48	-7868.88	195.436	265.876	13.3239	2.56721	GTAAGATTTGGAAGGGACAAAGCAGTAAAACAGCCGATTTCCTTGGCTTATCTTGGTGCAGTCTTCTCCGAATGCTTATGAAAGTAGTTAATAGCATTATAGTTAGAGCTTTGTTGGCAAAGGAACGTCCTGCTTTGATTTTAAAAGCTACCTCTTAAATCTAGGGTAGTGGGAAACTGGACGACTTTTTATAAAAGGCTGGTGTAAAGTTTCCTATTGCCCTATTCAAAGTTAAAATGACAAAAGCTTTTGCGGTCAGACTTTGTGTTACATAAATTAACACTGTTCTCAG	0	((((((((((((.(((((...(((.(((...((((((.....))))))....))).))).))))).))))))).)))))((((((.(((((((((.(((.(((((((((..((((........))))....))))))))).)))..))))...........(((((((((((((((((..((.((((((....))))).).))....)))))))))))))))))..(((((((....((((....((....)).)))))))))))...........)))))))).)))....	[][[][][]]	-83.8	0.521025	HNRNPA1	exon	312	284.75	307.896	769.25	542.833	959.667	209.75	224.833	183.25	54.9167	135.542	115.25	99	136.25	236	388	478.5
hsa-sliRNA-4	chr7	102541303	102541500	1605	-	197	1605.33	783.667	821.667	-5907.07	-6070.14	226.551	180.166	16.0691	18.453	GTGGGTGCTGCTGGGGCCAGGCTTCGGTTTTCCCTATGTGAAATGGGCCTGCGGGCCTAAGGGCAGTAGCGGGTGTGTTGCAGGGAGATGCAGGGAGCAGGTGCTGCAGGGGATGGGGCCGGGGAGGGCTGTCAGGCTTGGTAAGGTGAGGGTGGGATCCTGCTGTGTGACCTGTCTGACCATGGTGCCACCCTTAG	0	.......((((.((.(((..(((((.(((((((((..((..((((.((((((..(((....)))....)))))).))))))))))))).))..))))).))).))))))(((.(((.((((((..((((.((((.((..((((.(((.........))).)))))).))))..))))..)).)))).))))))....	[][]	-82.9	-0.207168	AC093668.2	intron	119.333	138.567	115.333	553.5	259.4	524.9	72.6667	95	92.5667	20.4	24.5333	54.6667	36.6667	62.5	88.7333	100.133	169.233
hsa-sliRNA-5	chr7	102640414	102640611	1605	-	197	1605.33	783.667	821.667	-5727.5	-6228.35	226.551	181.371	16.1911	20.7356	GTGGGTGCTGCTGGGGCCAGGCTTCGGTTTTCCCTATGTGAAATGGGCCTGCGGGCCTAAGGGCAGTAGCGGGTGTGTTGCAGGGAGATGCAGGGAGCAGGTGCTGCAGGGGATGGGGCCGGGGAGGGCTGTCAGGCTTGGTAAGGTGAGGGTGGGATCCTGCTGTGTGACCTGTCTGACCATGGTGCCACCCTTAG	0	.......((((.((.(((..(((((.(((((((((..((..((((.((((((..(((....)))....)))))).))))))))))))).))..))))).))).))))))(((.(((.((((((..((((.((((.((..((((.(((.........))).)))))).))))..))))..)).)))).))))))....	[][]	-82.9	-0.204356	AC105052.1	intron	161.083	171.317	158.25	684.833	351.45	685.283	127.367	126.125	135.533	34.8167	41.35	107.125	82.5	99.6667	140.2	162.65	214.2
hsa-sliRNA-6	chr2	39013563	39013866	1131	-	303	1131	461	670	-3002.73	-4721.91	102.138	123.692	10.5992	6.60431	GTAAGCATTAAATAAATGAAGTAAATAAGTCTTTATCAAACTTTCGTTTCAATGTTGAAGTATATAAGGACCTTTCCCAAACAAGGAGAGGGGTGACAATAAAATTAGTAAATTAAATTTACTAATTAGAGCAGTTATCAGAAATTATAGTATAAGCCTTAACATAGAATTTTGGAAGTGTTAAGCACACTGATAAGATTAATTTGGTAAGAGTTACTGCATTTTCATTTGTATTGTACTGTGCATTGTGATAAACATTTATGTTTGATTCCCATGTAATTCAATTCTGTGTTAATGCCATAG	0	....(((((((....((((((.........)))))).((((....))))((..((((((.(((((..((((((((((.......)))))))((((((.....(((((((((((...)))))))))))......))))))........(((((...((((((.((...(((((((..(((((.....)))))..)))))))....)).)))).))))))).....((((.(((((......)))))..))))((((((....))))))..))).))))).))))))..))..))))))).....	[[][][[][][][][]]]	-62	1.23322	SOS1	intron	153	198	110	289.5	184	249	42	29	44	57	33	17	47	20	56	159	252
hsa-sliRNA-7	chr2	222922831	222923077	1108	+	246	1108.25	564	544.25	-3483.99	-3407.51	120.708	113.161	8.33147	9.71195	GTAAGTTCAGTGTCTGTGACTTGAAATACTAAAAAATCATAGTGAATTGTAATGCATTTTTTTCAGTCAGTATGACAGTATATTGCGAGAGCGATGGTTCATTTTAAAATGAGCTTTAGCCTTTTAAGTGCTTCTTAGACTGTAAGTACATTAAAATAATTTATAATAGGCTTTTTGATCTAAGAATACCATTGAATTTTAAAAATAAGGATCACTTTATATGGATCACTTTTTCTTATTTTGTAG	0	..((((((((((...((.((((((((..(((((...(((((.(((.(((.((........)).)))))).))))).....((((((....))))))(((((((....))))))))))))..))))))))))(((((((((...((((..((((.((....)).))))..))))...).))))))))...))))))))))..((((((((((((.(.......))))).......))))))))....	[[[][][]][]][]	-48.5	0.23268	ACSL3	intron	168.75	127.5	100.5	183.5	68.5	89	195	76	199	96	37	48	81	49	74.5	65.5	173.667
hsa-sliRNA-8	chr2	227536704	227536900	1071	+	196	1071	600	471	-3325.46	-2657.8	151.049	73.0862	4.01006	11.5361	GTATGTGCTTCTGGTATATACACTGGTTTTTACAAAGAACCCAAATATATATTGTGTAGCATTTTCTTAGGAGTCAAAGCAATGATTTGTTATCAGAATCCTTGAGTTTTCTGTCTTGATAAATATAGTGAAATAATTTAAATCTTAAATACAAAATGTATTAGGATTTTATAGTGTATTTTATAATTTTTTAAAG	0	(((((((((...)))))))))...(((((((...)))))))....(((((.((((..((((....(((((((.((..(((((....)))))....)).))).)))).....)).))..)))))))))((((((((....(((((((((.((((...))))))))))))).......))))))))............	[][][][]	-34.1	0.342996	AGFG1	intron	132.833	157.167	125	152	86	128	59	50	53	75.3333	37	46	48	48	110	142	188
hsa-sliRNA-9	chr3	50061221	50061461	1071	+	240	1071	562	509	-4406.14	-3953.78	86.4615	75.6622	21.0283	16.4499	GTAAGTAACCTTTGTTTTATTTCTGTTGCTCTTTTTTGCTTGACTTGCTACTCATTACTTGACATCTGTGTGATCACAGTTGGCAAGATACACTGTTGACTGAGGGTGCTCATCCAGAGAGAGGCATCTGTAGATGCACCTATTTGTGTTGGTCACCCTAATTCTTGGGTTCTTGATGAGTCTCCAGTAAGGGCTTCATTGGACAGAGACTAACATTGGCTCTGATCTTGTTACCTTTAG	0	....(((((..............((..((((((.........(((.(..((((((((((((.((.(((((....))))).)).))))....(((...((...((((((.(((.(((((.((..(((((....)))))..)).)))).).))).))))))...))...)))...))))))))..).)))))))))..))..((((((((.(((....)))))))).))).)))))......	[[[][]][]]	-64.7	0.434072	RBM6	intron	69	154	24.5	195	175	282	50	14	50	52	13	31	29	31	64	205	97
hsa-sliRNA-10	chr2	61395002	61395182	930	-	180	930	408	522	-2624.41	-3550.14	100.075	116	5.743	8.91168	GTAAGTGTTTACCTTTTTTATTCTTTTATGGAAAATTTTATTTTTTTAACAAAGCCTCATCCATATGTTTTATTATTTATATATGTCTTTTGAGTTTCTCATCAGTATCTTTCCAGTATTGCTAAGATAAAAATTATTTGTACGTTTTCAAATAATGACATGTTTTCTTTATTTTCCCAG	0	....(((((.............((((..(((((((......)))))))..)))).......(((((((..........))))))).((..((((...))))..))((((((..((....))..))))))...((((((((........)))))))))))))...................	[[][][][][]]	-22.4	0.819969	USP34	intron	38	55	66	92	72	111	26	16	27	38	39	11.2	24	23	114	153	219
hsa-sliRNA-11	chr13	49732776	49732956	912	-	180	912	444	468	-3159.76	-3288.52	143.107	101.189	7.61593	11.5903	GTAAGTTACCATGTTTTAATAGTGATTTTAAAATAATTTTTATAGTAACTGTGAGAACTTCATTTTTAATATAAGACCAACTTTATAATGATAATGAAAGTATATTAACTCAGGTACACTGTTTAATGAATGTAATTTTGTTAATAAACTCTGCTGAACTATTTTTTTTTTCTTTTTAAG	0	...((((....((((((((........)))))))).(((((((((...))))))))).((((((.(((.((((((......)))))).))).))))))(((.(((((((.....((((.(........).)))).....))))))).)))......))))....................	[[][][][]]	-24.3	1.12344	KPNA3	intron	51	61	37	200	89	169.143	32	15	29	18	17	13	24	13.3333	55	87	110
hsa-sliRNA-12	chr20	62894548	62894809	883	-	261	883.143	445.143	438	-2973.5	-3042.6	116.906	50.8645	29.9443	11.1877	GTAAGCATTTGGGAGATTTTGTGTTCACCGAGAATAGACTAATCCATCCCAAATGTTTTGAGGTTATCTTAAATTATTGGGCAGGACCTGAGCTTACAGCAGGTGTATGTCATTGTGGCATTCCTCAGTCCTTGTATTAGATGGTCCTTTTTTCTCCCCCGTGGGTCTCAATCCCATGAGACTGCTTTTCTTGTGTGTGGTTAATTTGGAGCTGAGTTTGGAGAAGAAACGACCTCACTTTTTTTTCTTTTTCTTTTTTAG	0	..((((((((((((((((.(.(((((.....))))).)..))))..))))))))))))(((((((..(((((....))))).((((((......(((((((((...((((((...)))))).)))..))...))))......))))))(((((((((..((((((.......))))))((((((((((...................)))))..))))))))))))))..)))))))........................	[][[][][[][]]]	-67.7	-0.454055	DIDO1	intron	102	186	110	84	79.6667	79.8929	107	74	62	22	2	12	22	11	98	150.333	256
hsa-sliRNA-13	chr20	41029100	41029430	870	+	330	870	488	382	-3140.07	-2380.08	132.66	27.67	20.8773	12.6684	GTACGGCCCGGCCTGACCCTGGCGGCCCCGGACCCCGGCCTGGCCGTCCCGCGACCCCCGGCGCAGGCCCCGACCCCAGCCCCGGCCCGGCAGCTTTGACAGGCCGGAGCCCCCGGTGAGGGGCCGCCTGCCGGAGTAGATCGGCTCGCTAGGCCGCGAGCGAGGGCCGCGAAGTTACAGTTCGAGGCAGGGATGGCTGCCCTCTGTGGCCACCCCCGGGTCCCCGTCCTCCCCGGGGGCGCAGGGTGAGCCAGACCCCGGCCGCGCGCGCTCGCCGCCGGAGGGGTTAAAGTGGCTGTTGTTTGATATTCTCTCCTTTTCTTTTTCCAG	0	..((((((.(((.(.(((((((((((((..(..(.(((((((((.(..(((.....(((((((..((((((.(((...((.((((((.(.((....)).).)))))).))....)))..))))))...)))))).).....)))..)))))))))).)..)..)))))))...(((((((...(.(((((......)))))).)))))))..((((((((...........))))))))..)))))).)))).((((((..(((((.((....)))).))).)))))).....))))))...............................	[[[][][]][]]	-162.9	0.302662	TOP1	intron	190.333	374.5	239	61	54	77	383	190	355	62	87.5	70.5	114	110	36	67.5	107
hsa-sliRNA-14	chr14	21405464	21405720	828	-	256	827.5	457	370.5	-3259.44	-2625.2	95.6512	97.5	16.0716	11.4538	GTAGGAAATCTATCTGATGAGGTACTAACTCAGGACAAAGAAGGTGAAGTTTGTACAAGGCAGACATCTGTTGTCATGGGTATCTCAAGGGCCTTTCTGAACTCCTTATAACCTTGTGCCTACATCATTTGTGGCATCATCCAAAGTATACATTTCTTAGATAGTGGAAAACTCTAATTTTTCCATGTTTCTACATAATGTGAGAATGTTCGCCCTCATCTTATTGATTTATTTTTCTCTCTGTAATGGACCACAG	0	.....(((((.((..(((((((.....(((((.(((((...((((...((((((.....)))))))))).))))).)))))....(((((.....................)))))((((.(((.....)))))))............((((((...((((..((((((((.......))))))))...))))...))))))...........)))))))..)).)))))..........((((........))))	[[][][][]][]	-57.3	0.31396	CHD8	intron	123.5	134	50.5	142	99	190	62	26	83	30	55	24	8	36	21	55.1429	84
hsa-sliRNA-15	chr5	151800346	151800759	798	+	413	798	341	457	-1645.35	-2528.21	70.1736	104.391	4.76072	7.50582	GTAGGTTATTGAGTTTTGAACACTAAATTCATCTAGTGTCTCTCTAGCACTGTCCAGTAGCAATAGAAAATGAGCCACATATGTAATTATAAATTTTCTAGTAGTCATGGTTAAAAAAAAAAAGGTAAAAAGAAACTGGATAATTTTAATAACATTTAACTTAAGGCATTGTCATTTCAACATGTAAGAATATTGTGAGAGATATTTTACACTTTTTCATAATCTTTGAAATCCAAATGTGCCTCCCATAATTTTACACTTATGAGAGGCACATCTCAATTCAGACTAGCTATATTTATAATTCAAGTGCTCAGTAGTCACATGCATCTAGTGGCTACTGTATTGGACTGTGTACATGTAATGTTTAAAGATAATGGTCTAAGTAGTTATCTGAGAATG…	0	((((((...(((((((........))))))).((((.......))))(((.((((((((.((........(((((.((...((.((((((((((....((((((((.(((.............(((........))).(((((((((((...........)))))..))))))(((((((....((.(((...(((((((....)))))))....))).))....)))))))....(((((((((.(((((........))))).)))))))))......))))))).)))).)))))))))))).)))))))((((((((.........)))))))))))))))))).)))........((((((..(((((((..........)))))))..)))))…	[[][][[[][][][]][]][]]	-91.9	0.858426	G3BP1	intron	93.5	143	64	396	184	337	29	30	42	33	52	24	25	29	91	141	235.5
hsa-sliRNA-16	chr2	11201143	11201309	764	-	166	764	421	343	-2508.91	-2061.45	143.14	63.6707	5.50824	6.63543	GTAAGTATGAGACCCTTGTCTCTTTTTGTTCATAGCTGTATACTTTGCTCCTAGAACAATGCCTGGTAATCACCAAATAAAAAATTATTGATGAAGTGAATTAGACAAAAACTTTCACTTCATAGTGAAAACTGAACCATTAAAATGATATATTGCTAAAATGTAG	0	...(((..(((((....)))))...((((((.(((..(((.....)))..)))))))))....((((....)))).........((((((.(((((((((.............)))))))))))))))..)))...............((((((.....)))))).	[[][][][]][]	-31.5	0.373347	L2a-L2	repeatMask-L2	110	182	175.75	18.25	33	29.5	40.5	23	53	26	7	22	25	28	28.25	74.5833	100
hsa-sliRNA-17	chr6	170583747	170584298	741	-	551	741	363	378	-2514	-2868.76	118.084	83.7181	4.5133	11.4532	GTGAGCCGCCAAACGGGGTCGGGACGGGGCCATGCCTCCGACGCGTGCGCGGCGTTAATTCCGGGAGCGACCAGGGGGACGGCGGCAAGCACCGCTGCCGCCCCAGCCTCAGAGCTCCCTCTCCGCGCTGCCCCAGGAGCACCTTCTCCCGGGCCCTTCCAGGATGTGCTCATTTTTGCTACATAAGCTTCTAACTGTGCCCACGCGCATTGGTAACCCCCAGCTTTTAATCAGTGGGTACCAGGTATGGTGTTAATTCAGATAATAGAAATTGTCTTGGAAAGATGGATCCCAGTAGCTTTTTCGTATTTTTGGCAGTCGTTCTTAACGATCAGTCTTATTAATTTGATTAACTCAAACCACCTCTAGGAGGCAACTCAGTTGCGTGTACCGGACGAA…	0	.	.	0	-0.089819	PDCD2	exon	178	139	106	506	172	465	79	108	68	40	51	48	65	58	114	177	213
hsa-sliRNA-18	chr19	14412678	14413012	739	-	334	739	467	272	-3400.07	-1857.55	101.66	19.0877	7.00828	5.52435	GTACGCCTTCTGGGTGTTATCCTCTTGCCCAGGTCCTCACCAAGACAAGACCAGCCCTGCCCGCCCAGAGCGGTGCCGCCTCCAGTTTGCCGTGGGTGAGGGAGGGGCCCGTCTGTCCCGCGGATCAGTTGTGCCCAGCGGGGCCTGTGGCTGCCCTCGGCAGTGGGGCGTTCTGCTTTGACCAGGCGGATACCCCAGCCCTGCAGGTGTCTGTGGCCTTGTCCGGACTCGGCCTCTTCTGATTGCCCTCACTGTGGGCCCCCGGTCAACTGGTGAGGATCCTGCACGGGGGTGCATCCAGGTTCTCGTCCCTCACGCTCTGCTTCTCCTGCAG	0	..(((...(((((((((.((((((.(((..((((((((((((.((((.(((..(((((.((((((((..((((.((........))))))..)))))..))).)))))..)))))))((((((((.......(((..(((((((......(((((...)))))(((((...(((((((.....)))))))..)))))))))))).)))))))))))..(((.((((....(((((....(((......)))....))))).)))).))).))))))))).)))))).)))))))))))))))....)))..........((((.......))))	[[][[][]][]][]	-148.7	0.576725	DDX39A	cds	62	96	113	221	83.8095	219	363	289	275	81.3333	70	24	58	43	135.333	48	208
hsa-sliRNA-19	chr8	47961680	47962052	736	+	372	736	364	372	-1850.95	-2218.84	129.644	84.0822	3.55607	7.25669	GTGCGTGTCTGAAGATCTTGGTTTTGCTGTGCTTGATACACAGCTGATGCTTTATCTGCTCAGGTTTACTGGCTTTATAACAGTTGGCATAACGCCTAAAGCATCCCCTCTGCACGTGACTGAGCATGTTCTTAACCAGAGGAGCTGAACGGAGTGCAGAAAATAGTAGTTTTAGGGCTTAGTGAGCAGAGGAAGCAGCTTCTCTGGTGCTTTTTTTTAATAGAACATTTAAGAGTGCTCAGAATCTCAGCCACCGCAGGTTGCAATAAATATTCAGTTTGCTGTTGCGATTAGATGGTATAGATCAACAGACAACATGCTGTAATTTCAGGTTTGATATGCCACCAGAATTTCCTAATTTTGTTTTTATAG	0	..(((((((...((((((.......((((((.......))))))...((((((.((((((((.(((.((((.........)))).))).(((..((((((((((....(((((((....(((..((.((((((......))))))))..))).))))))).....)).))))))))..))).)))))))).)))))).....((((((((((((................)))))))).))))((((..((((.(...((((((((((..............)))))))))).).))))..))))..((((........))))......)))))))))))))...(((((((....))))))).........	[[][[][]][][][]][]	-100.6	0.0767049	MCM4	exon	82.5	140.25	69	252	206.5	319	23	20	38	68	78	54	23	59	92	175.167	208
hsa-sliRNA-20	chr1	67686126	67686349	727	+	223	727.333	453	274.333	-2327.72	-1672.42	179.093	30.2018	8.03691	6.20583	GTAAGTGGGGCCCTTGCGCGTCCCCCATGGCACCCCTTCCCGCCCCAGCCCGGGAGGTCGCCTTGGCTGGGCGCCCCTCGCCCGGCCGCGCCACTTCCTGTCGCTTTTCTGCCTGTCTCGGAAGGGAGGGGGCGAGCGGGCCGGGCGGCGACCCCCAGGGACCCGGGCAGTGGTTGAGGGCGCCCGCGCTTCTGCGCTCACTGGCCCCGCCCGCTGCCCCCAG	0	.......(((.(((((.(.(((((((.((((.((.((...(((((((((.((((((((.((..((((((((((.....)))))))))).)).))))))))..)))...((.(((........))).)))))))))).)))))))).)).))).).))))).)))(((((((((.((.((((....((((....))))......)))))).)))))))))....	[[][]][]	-118.8	-0.129554	GADD45A	exon	24	101	82.5333	29	16	10	151	151	248	44	32	85	61	88	76	34	141.333
hsa-sliRNA-21	chr5	138556592	138556773	698	-	181	697.5	371	326.5	-1758.36	-1826.19	126	67.1308	5.72391	5.54476	GTGAGTTCTATTTTAAAGTAACTCAAGAGGTTGAACACATTTTTACCAATGCCAGTGAAGTTTATTTTTCTGTGGGTTTTGATAGGGGTTTAATTATTTTAAAATGTTTCTAAATAGTACTTCTACTTGTAATGGTACAGGAGACCTGGAAAAGTAAGGATTTTTGTTTTCTTTTTTTAAG	0	.((((((((.......)).))))))(((((..(((((.((((((((.....((((.(........(((((((((.(((.((((((((((...(((((((..((....))..)))))))))))))).))).)))..))))))))))))))....))))))))...))))).)))))......	[][]	-33.2	0.487254	HSPA9	intron	49	67	31	141.5	47	101	23	9.5	31	38.5	35	15	18	29	40	84	132.25
hsa-sliRNA-22	chr2	215312161	215312497	680	+	336	680	415	265	-2743.11	-1666.05	132.319	33.9409	26.866	4.16489	GTGAGGCCCTAGCGGAGCGGCGCGGTCTGCGTCCTCGCCTGCGGCCCCCCACGCTCCCGCCTTGGCGGCGGCCGGCGGGACCCGGCACTGCAGGGGCGGCGCTGCGGGATTGAAAGCCAGCGTCCCCGCTCCCCGGCCGGGCCGCAGCCTGCGTGGGGCCCGCCTTAGAGCAGCTCGCGGGTGTAAGACCTGGGGAGGCCCGGACCAGGCCTGCGAACGCAGGGTCCAGGTGCTGGCCTTGCGATTCGAGAATCTCCTCCCCCAGACCCTCCCAAGGCCTTGCAGAACACAGTGCAATGTGCTGCGAATCATGAGAAAAAATGTCTTCTCTTTCAG	0	((((((((.(((..(((.(((((.....))))))))..))).))))(((((((((((((((..(((....))))))))))((((((......(((((((((((((..........).)))))...)))))))...)))))).........))))))))(((((....(((...))))))))((((((.(((.((((((..(((...(((....(((((((((((.((((...))))))))))).)))).......)))...)).)..)))))).))).))))))...(.((((((...)))))).)..))))(((((........)))))......	[[][[][]][][][]][]	-157.9	-0.257913	ATIC	cds	271	235	177	95	83	97	84	63	103	17	7	35	191	97	59	8	80.5
hsa-sliRNA-23	chr5	139319033	139319333	580	+	300	580	231	349	-1015.17	-1844.92	49.7185	85.0687	4.87994	2.87009	GTAATGTTTATTTTTTTCAAGCTGTATATCAGTTTAACAAATGATTTTAATAGTTATTAACTGTGGTTATTTCAAATTATTGCTAAGGCCAGGTGTGGTGGCTCACGCCTGTAATCCCAGCACCTTGGGAGGCCAAGGTCAGAAGGATTATGTGAGGCCCAGGAGTTCCAGGCAAGCCTGGGCAACATAGCAAGACCTCGTCTCTATAAAAATAAAACAATTGGTAAAGACTAGGATGTTTTTAACTGTTAACTAATAATTATTGCACATTTGTCCTTTTGTTGTTGTTATTTATTAAAG	0	...................(((((.....)))))(((((((((((((.(((((((((.....)))))))))..)))))))((((..((.(((((((((....)))))))))...))..))))((((((....)))))).(((((((((.(((((..(((((((.(((...)))...)))))))...((((..((((...))))))))......((((((.(((((....)))))..)))))).......................)))))..)))))))))...))))))..........	[][[][][][[][][]]]	-74.9	0.696509	FLAM_C-Alu	repeatMask-Alu	107	101.5	75	345	137.143	304	37	51	66.2857	32	48.5	34	34	37.5	111.5	130	136
hsa-sliRNA-24	chr12	64497754	64497967	577	+	213	577	284	293	-1754.06	-1902.97	89.6842	65.4018	3.1364	5.70417	GTAAGAAACTCATCATTTGGAAACTGTAGTGTTTCCATTTGCTTTCATTGCAGTTTGTGCTTTTGCTCTTACATTTTGAAATTTTTTATGTTTGTTGTAATACAATGTTTAATAAGGTTATCTATTGACCAGTTAAAAGAAAATAAAACATAAACATCATTCTAAAACATTTGCATACTGTTTTTGAGCAAAGGTGCTTGTTTATTTTATTAG	0	((((((((.....((..(((((((......)))))))..)).)))).)))).....((((((((((((..(((...((((((.((((((((((((.((.........((((((..(((((.....))))).))))))..........)))))))))......))))).)))).))...)))....))))))))))))................	[][]	-42.2	0.492885	TBK1	exon	29.1667	57	28	102	35	106	39	39	52	52	44	35	35	46	38	159	76
hsa-sliRNA-25	chr8	123778092	123778658	544	+	566	544.25	175	369.25	-1055.8	-2565.08	54.4622	90.5024	4.39846	4.43256	GTAAGTTAGTACTTTCTTTTTCATTGTTTTGGCCTCATCACACAGTTTGATTAGTTTTTTTAAGTGGTAGAAATAATGAATTGTATGTCTTTGACCAAATAAAATGTACTTAACACAGAAACAATACAAAAAAAACTCCTCAGTATTCTCTAGGTTATAGCATAAATGATTATTTAAAATTTTTAATGCATAAAACATTTATTTTTAAAAATTATTTTTGTTCTCTTAGTCTTTTTATTTGCTCATTCTACTTGTACAGTTCACTTAGTGGGTGAAAAAAGTGTTTGCATTTTCAAATGCATTTTTCACTGCTTGGGTTTCACTTGAGTTTGTGGAAGTAAATCTGGATTTAACAATTAGTGTTTTGAAACAATTTATTTTGAAACAATTTAAGAATGA…	0	.	.	0	0.618597	FAM91A1	intron	128	118	24	179.25	181	179	53.5	44	119	57.4	82	33	22	31	110	211	294
hsa-sliRNA-26	chr2	17716905	17717087	536	-	182	536	283	253	-1925.14	-1688.59	86.7867	46.552	11.49	7.12983	GTAGGGTAGTTACTTTGAAATTTTCATGGCTATCCCATTTTGTAATAAAGTAAGGTAGATGCATTGGAGTATTATATTTTATGTATTGTTGTTAATGGAATTTTATTACATCGGTTTGTGTTCTTTAAATGTTAGGCTGTTCATTGAACTAACATTTTTCACTTTGGGTTATTTACTGTTAG	0	...(((((((((...((((...))))))))))))).....(((((((((((((.(..(((((((.((((((...)))))))))))))..).))......))))))))))).((((..(((.(((..(((((((((.............)))))))))........))).)))..))))....	[][][]	-34.4	0.201621	SMC6	intron	58	53	35	135	61	90	33	5	15	9	0	13	18	13	23	36	89
hsa-sliRNA-27	chr17	50074280	50074447	502	+	167	502	276	226	-1860.45	-1510.14	107.333	42.9587	3.94445	8.37432	GTGAGCCAGGAGGCCAGTGAATAAGGGTCTTTCTCTTCTTCATCTTTGTCTGCACAGATTCCCATCTGTGTCCATGTTTGCGCTAGCTCCTTGGAAGCCTGGGCCCCAACTCTGGCCTGGGGCAGGCAGGAGGCACTGATATCTGTCTGGCTCTGTTGTCTCTGCAG	0	(((((.(((.(((((((((((.(((((.....))))).))))).(((((((((((((((....)))))).((((.....((....))....))))..((((((((........))))))))))))))))).((((........)))))))).)).))).))).))..	[[][[][][]][]]	-59.2	0.219472	ITGA3	cds	0	0	1	3	2	0	10	9	57	0	0	1	0.5	0	153	175	215
hsa-sliRNA-28	chr16	66808613	66808988	489	-	375	489	168	321	-781.759	-1996.91	44.0488	55.4107	3.28619	4.12803	GTAAGTATAATAGCCTTCTGATTCTGGGTTAATTTTAATTAATTTAAAAGATATAAATATTTTGTGTATAATAGTGTTGAGTATATGGTGATGATATTAAAGATAACGTAAACATATTCTAATTTTATTCTAAGCTTATCTAGGTAATTATAATTTATATATTATATGAAACTTAATGTATGCATAAAGTCATATTTAGGTCACTGAGTCCATTGTGTGATATGTATGAGTTAAAGTCAGTATGTTACTACTTCAGTAGAGATTGTGTGACTCCAGTTAATAGTCCTGAAACTCAAGTATATAGTAAATTCAGCCCTTCATTGTTTGTTACATTGCAAATTAACCAAATTAAACTGAAATTTTTTTTCCTTTCAG	0	..........................(((((((((..............(((.(((((((((((((((((((((.(((.((.(((((...(((.((((...)))).)))...))))).))))).))))............(((((...((((((......))))))....)))))...))))))))))...))))))).))).((((((..((((((((.......((((((....((((.......((((....)))).((((((.((((....))))))))))))))))))))..))))))))..)))))).....((.(((.....))).)).)))))))))........((((((..........))))))	[[[][]][[][]][]][]	-57.5	0.92088	NAE1	exon	108	54	50	184	185	213	33	37	24	14	20.3333	21	5	45	43.2	167.4	212
hsa-sliRNA-29	chr17	43520267	43520750	489	+	483	489	250	239	-1633.65	-1603.4	84.3374	32.8736	8.60111	4.96563	GTAAGGGACAGACTCAACTTCCTGTGCTTTTGGGAAGATTCCCTGGTCAGCCTTTCACATCCTTCGGTCTGTACAAAATCAGGCTGAGGCCGTGGATAAGCTTTGAGTAAAATTCTAAATGTTTGTTTTTAACCTGAATTTCTCCACTGTCACTTTAAACTGTTTCTTCTTTATACAAAAAGGTGTTCTGTTCATAATTTTGCCTGAGGATGTATTACTGAATGTAGCCTTAATTAGAAACGGCATCTGCAAAATTCTCATCTACCCCAACAGTAGTTATATGCTTGGTCACATACATCCCGTTGGAGTTTATTTGGGAAAAGAATAAACAACAGCATTCTTCTGATAGAGAAAGGCATCCCAAGGCATCATTATGCTTTGGGAAAATCTGTGTTGTTA…	0	...((((((((((((((((..(((.(((...((((....)))).)))))).....(((((.((((((((((........))))))))))...(((((..(((..((((((.........(((((((((((..(((((((..(((((.((.((((((....(((...........)))..))))))................(((.(((.(((((((((((...((((.....((.((((...((....))....)))).)))))).....)))))).))))).))))))...........)).)))))...)))))))..)))))))))))...((.(((((......)))))..)).(((((((((((....)))))))))))......(((......…	[[][[][[[][]][][][][]]][]]	-128.7	0.58393	DHX8	intron	137	159	147	274	109	171	136	94	127	134	91	52.3333	48	50	83	170	244
hsa-sliRNA-30	chrX	41346622	41346858	489	+	236	489	292	197	-1127.38	-834.706	90.7185	39.4	6.31768	3.82677	GTAAGTATTTGATTACTTGATGGTTTCATTGTTTTTTGCTGTGATGTGTGCAGGAAAGAACTTGCTAGGATCTAAAATACATTTTTAACAATGAAAGTGACAAAGATTTTGCTCAAAGCACTTGTTTAAATATTACGTGGTAATATTTTAAATATTTCTACGTAGGAAAGTAAGAATAGTAGCAAGTTACTTTATGGAAGACCTTTGTTTATATACTTTTTTGGGAACTCTTTTAG	0	.((((((......))))))..(.((((((((((......((((((.(..(((((......)))))..).)))......))).....)))))))))).)(((((((.((((.(..((((.(((((((......((((((((.((((((...)))))).))))))))...............)))))))..))))..).)))).)))))))...........................	[][][]	-47.8	0.443574	DDX3X	intron	22.3333	28	30.25	105	98	198.143	10.1429	32	17	46	4	21	37	38	35	57	49
hsa-sliRNA-31	chr9	83977786	83978194	486	-	408	486	85	401	-273.599	-2156.48	26.7908	115.692	2.3911	2.37375	GTGAGAAGAAATTTTAGTTTTAACAGTATTTTTTTATCCTGTTAATAAATTGCCTTTTTCTGTTAATTATTGCCTTAGGAGTGTGTGGTGAATTTTTGGTATTACTGTTTATGTAATTCTGCGATTATCAGTAGTTACATCTTAGCTTTTATTTATGAAGTAGAAGTAACTGATTTGCATATAAAGAATTTTTCTTGCATTTTGGGATTTCAAATCCTTTGAAGTATTTTGTGGCAGTATTTTGTGTTTGGTGCATTTTACTAGATGGAAGCATAACGTTCAAGTCTGTAGCAATGCCTTTGGTCTTTTCAAAACATGCCTAAGATTAGCAACAAGTCTCTTGAAACAGAATGGAGTTACTTTGGAGACTTCGCTGCTTTCTTTGAAATGTGAACTGTT…	0	.((((((((..........(((((((.((......)).)))))))...((((((..................(((..(((((((..((.((((((((...(((((.......)))))..(((((..((((((...(((.(((..(((((.......)))))))).))))))))))))))....)))))))).))..))))))))))((((((((...)))))))).......))))))...........((.(((((((((.((((.(((........)))..)))))))).)))))))....))))))))..((((..(.((((..((((.(((((((((.(.(((........))).)...)))))))).).)))).)))).)..))))........…	[[][[[][]][]][]][]	-80.4	0.0134264	HNRNPK	intron	132	151.5	151	200	182	207	81	90	96	179	227	96	83	71	67.5	171	145
hsa-sliRNA-32	chr4	82939736	82939888	481	-	152	481	287	194	-1971.19	-1296.15	92.25	28.0789	11.8408	9.64102	GTAAGTATCACATAACTTCTTTCTCAGTCTTTCCCAAATAGACGATTTACTTTTTAAATAGAAAGTTAAGATTTAGGTGCAAGAGATTTATACTGAATTGAACAGCTGTAAAATTTATTTTGTGGTCATTGATATATGTCCCTTCTTTTTAG	0	........(((.(((..((((.....((((.........)))).....(((((((....))))))).)))).))).)))(((((..(((((((((.......))).)))))).....))))).((.(((......))).))...........	[[][]][][]	-17.2	0.726807	LIN54	intron	42	29	28.75	105	53	76	15	4	17	14	13.5	23	8	17	44	45	61
hsa-sliRNA-33	chr11	64244962	64245203	480	-	241	480	275	205	-1667.81	-1472.75	58.7079	17.4183	9.72418	10.4979	GTGAGGGGGCTGGGGGGCGATGGGTTGCCTGAGGCACTGCCCCGGGAAAGTGAGGCTGTGGAGCCAGGCCCTCAAGCCCCAGCTCCTGCCTCAACAGAATGGGGCCAATGCCTAGCTGTGAGGTTGTTGTGGCATCTCCTGTGCCTCAGGGTGGCCCCAGTCTCTTGGAAGTGGGTATAGGCGAGCTCCAGGCCCCCACTCCTGAGGACTCACTTATCCTTCCTCCCCCATCCTCTGCTAG	0	...((((((.(((((((.((.((((((((((((((((.((((((......((((((...(((((..(((......)))...))))).))))))......))))))..(((((((((.........)))).))))).....)))))))).)))))))).((((.(((((.((((((....(((.........))))))))).)))))))))..........)).))))))))))))).....	[[[][]][]]	-112.2	0.0593393	PPP1R14B	intron	101	85	83.5	42	44	56.5	53	95	100	4	30	40	45	55.5	34	37.75	26
hsa-sliRNA-34	chr5	151042671	151042895	466	-	224	466	267	199	-1925.43	-1354.54	39.5556	18.5116	27.5994	21.3385	GTAATGTGGGGTTCCTGGCCACGCCCACAGGGCATGCCTGGTCTTCATCTCGCTGCCTCTTTAGCAGCTTTGAACCTTGGGGAGTGGCCACGCTGAGCCCCAGTATGGCCCAGAGGAGAAGTTGGGGGCAGTGTTGGAGGGCCCAGGGGCAGCCAGGCCCTGCCCACATCCTGCAAGTGCTCTACATCCTTGCCTCACACACTCCTCTCTGCCTCTGAACCCAG	0	......((((((((((((((((.(((.(((((...........((((....(((((.......)))))..)))))))))))).))))))).)..))))))))....(((..(((((((..((..((((((((((.((((.((.(((((((((.......))))).....))))...)).))))))))...))))))..)).)))))))..))).(((....)))	[][][]	-93.3	0.137648	TNIP1	intron	46	43	76	50	16	10	52	94	54	28	0	41	48	90	35	25	16
hsa-sliRNA-35	chr17	49821426	49821649	458	+	223	458	194	264	-1064.35	-1650.95	55.1368	92.7023	5.51185	4.81183	GTAAAAAGTGGTGACTTTAGAAAGGAGTTGAAATGTTGTATATTCACAGGTTTCAGAAGGCATATGTTTTTTCTCCATCACACCTTGTGAAGGACATAGAACTCTTCTCTTGCCAAAATACACAATGTGTTTCATTAATAATTATGGTATGTTTGTGAATTTTAGGCCTTTATCTGTTTAGGAATCAGTGGCCCACACATGAACTCTGTTTCTCTGCTTCCAG	0	.....((((((.......(((((((((((...((((.((....((((.((((((((((((.....(((((...(((.(((((...))))).)))...)))))))))))...((((((((.(((((......((((........)))).....))))).))))).))).............)))))).))))...)))))).)))))).)))))))))))....	[[][]]	-46.5	0.311659	KAT7	exon	51	20	34	80	113	157.1	8	27	10	41.5	22	2	1.5	25.5	29	49	46
hsa-sliRNA-36	chr17	35002104	35002667	455	+	563	455	215	240	-1383.49	-1632.8	68.9623	55.9223	16.8238	8.73901	GTAAGGATAGGGAGGGGGCTGGTATGGTGAAGAGGGCGGTGTGAGGGGCAGAGATCCAAGGGCAGGGACCCAGTCTCACATTCCAGCCCTGAGATCTCATGATTATCTGTGTCCACTGCAGTGGACACAGACTACATTCCTGGTGTGTGTCCAGCCATGGGCCAGAGACCCTTCTGCTGGGCACCCTGTATCTGCTCAGCAAACCTGAATGGAGCAGTACCCTGGGGACAGCCAGTCTGACCAGGGAATAAGCTACCTTTGAGTAAAGGGCTTAGCTGATAACTCTTCACTCCCCTCTCACCTATGCTCATAGCAGAGAAAGCCCCTGGTCCTTCCCATTACTGCCCCTGACTTCAGGGAGCATTATCAGCAATCCCTACCCTCTTAGTTCTTTTGTAT…	0	.	.	0	-0.150868	LIG3	intron	109	134	303	229	116	317	36	27	35.5	24	27	76	82	63	0	6	12
hsa-sliRNA-37	chr6	18258062	18258303	438	-	241	438	253	185	-1455.43	-1047.44	83.6693	39.4485	5.44551	4.50961	GTAAGTTTATTCTAGCTTCCTTTCATTTTGTGGTGAAAGTGCCTAAATTTGTGAAAATGATGGTTTGTAGCTTAGTATCAGCAAGGTAGTGTTTTATACTTTTGGTATAATTTTATTTAATTTGCTCTGTAAGAGCAGAGTTACATGTAAATTATGCTGTGAAAATAATTCTCATTAAATTAACTTTGTAAATGTATTAGTAAGCCATAGGTATTTAATTGTGATTTTTTTTTTTCCCCAG	0	..(((((......))))).((((((((....))))))))((((((...............(((((((....(((((((..(((((((((((..((((..((.((((((((((((((.(((((((((((...)))))))).))).))).))))))))))).))..))))....))))......)))))))....))))))))))))))))))))............................	[][][]	-43.8	0.41559	DEK	intron	50	39	44.5	177	120.333	141.25	29	9	47	29	17	10	15	22.5	26	36.5	68
hsa-sliRNA-38	chr15	32628802	32629594	433	+	792	433	127	306	-608.249	-1826.9	49.8231	92.0971	4.16033	2.66246	GTAGGTATTTATTATATGCATTTATTTAAATTAAAATTTGTATAGTATTCTATAAAATACAATTACAATAATAATTACCTAACTTAGTAATCAAATTTAGTTTAATCAAATCAAATATTATTTTTAATAGTCATACTGTACTATACACACTATGTTGTGACATTGCTAATTACATAGGCTATAATGAACCCAAAATTGTAGGCAAAAATTTTTTTAGTCTCCTGTCTTTAATCTTCTTAATCATGCTTTTCTGTTTGTAATTTAGATGCTATTAAGCGTGTGAAAATAGTTCAACCTCATTTTTATCTTAGGACTAGAAGTTCATTATTGTATATTTCAATTTTTTATTCTAATTTGCTTGTGGCTGAAATTATTCAGCCAGTAAGAGTCAACATGATC…	0	.	.	0	0.428167	ARHGAP11A	intron	209	151.5	101.5	277.5	249	326	58	86.6667	108.5	58.5	114.5	43.5	14.5	69.5	217.5	436.5	421
hsa-sliRNA-39	chrX	111727445	111727613	429	+	168	429	238	191	-1635.14	-1270.97	81.5069	50.6068	3.30603	12.8016	GTAAGTATTGTGTTGAAAGTCAGAGAAAATTGGTAAGTCTGATTTCATTGCTGAACATTAATGTTTTAAAAAGTGTCAACTTTGAGATATTTGAACTGTTATTTAGAAATTAGGAACAAGTTACTATATTTCATCATTTTTACTTTTTTATTATTTGAACCACTTAAG	0	.(((((...(((.(((((.(((((.............)))))))))).))).(((((....))))).((((((((.......((((((((...(((((((.((((.....))))))).))))...)))))))).......)))))))).............)))))..	[[][][]]	-26.5	0.51906	ALG13	intron	30	22.3333	12	204.694	111	151.543	6	10.5	13	3.9	20	7	18.3333	0.5	7	43.25	10
hsa-sliRNA-40	chr1	93114783	93114987	427	+	204	427	211	216	-1270.83	-1375.78	113.615	49.5	5.71735	4.00311	GTAACCATTGATTTCTTTTAATCTTGTTACATACTGAATGACTATGTTGAAGATTAATGACTAAAAATACTTTACATTGATAATTTGAAATTATCCTTTTTATTAATTATATTAATGTAGGAAATAATGCTAAAATGCATTCTTGAAATTGTGTTGAAAGTATTAATGAAACCGAATTTGCTTTATGCTTTTTTTGATATTAAG	0	.............((..((((((((...(((((.(.....).)))))..)))))))).)).....((((((((.((...(((((((.((....((((...(((((((...))))))).))))...(((((......))))).)).)))))))..))))))))))........((((...((.....))....))))........	[][[][]][]	-28	1.03676	MTF2	intron	39.0833	41.25	39.8333	167.5	87.8333	66	19.5	17	33.3333	25.3333	11.2	27.5	19	28	18	20	31.5
hsa-sliRNA-41	chr18	21575430	21575671	426	-	241	426	208	218	-1347.82	-1431.85	70.72	51.0213	22.2075	7.3292	GTAAGTAAACCTCAAGGAATACACTGATTTTCAACTATTCTATGCTTATGTAAGACAAGTTATTGATTATTCATAGGAATATACTTGGGATACTTCGTTCTGTTAGCCTTAAGTGTACTGATTAGATACTTCAAAAGGAGGAGTTAGATTTTCCTTAAATCAAGGTTATTTCTGTGTAGTATTAGCATTGACATATTTCATGGATTGTACAAAACTTTATTTTTGTTTTTTAATTTTTCAG	0	....(((..((....))..))).((((...........((((((..(((((....(((((((...((((..((((((((((..(((((((........))..........((((((.((....))))))))...((((((((......))))))))...)))))..))))))))))))))..)))).))))))))...))))))....((((((......))))))...........))))	[][[[][][]][]]	-39.6	0.613685	ESCO1	intron	48	36	40	104	33	86	25	9	5.5	1	0	9	12	25	44	53	34
hsa-sliRNA-42	chr1	92304075	92304283	425	+	208	425	184	241	-1095.7	-1557.81	44.0833	51.4133	5.28493	10.9007	GTAAGTAACTCATTTTTTTTAAAATATAGGCTTTTATTATTTTCATTTAGCAAAATACTTTGTTGTAAGAATAAGAAATAAAACCTAAGGTCATGAACTAAAGGCATGGATTGGCCAATGATATGATATGTAGATGACTTAATCTTGTAACATAACGTTCATGTTTATTATTTGGATTCTTTTGTAAGCTGTACTTTCTTTTCTTTAG	0	..(((((....(((((....))))).((((.(((((((...(((...(((((((....)))))))...))).....))))))))))).(((((....(((......)))..)))))((((.((((.((((.((((......)))))))).)))).))))((.((((((...............)))))))))))))............	[[][][][][]]	-29.2	0.654783	RPAP2	intron	46.4048	52.5833	43	170.333	150.333	169.643	32	36	47	17	19	22	16	20	26	20.1667	24.25
hsa-sliRNA-43	chr17	50190380	50190542	410	-	162	410	225	185	-1328.38	-1058.01	49.0385	19.3132	8.85478	17.9104	GTAAGTACAGAAGACCTGTTAAGACCCCATACTTGGCCCTTCCCTCCCTTCACACAGCACCCCTGGCCCTGTCTGTGCCTTCACCCCTTGCCTCTCCCCTCACCGCATCCCCGCCTTCCCTCCTGTCAGCGCATCTCTCCAATCTGACTCCTTTTCTTCTAG	0	........((((((...((((((........))))))...............(((((((((...))...)).)))))...........................((......))..........(((((..............)))))......))))))..	[[][][][]]	-18.1	0.0141594	COL1A1	exon	0.333333	0	0	0	0.2	1	1	0	0	0	0	1	0.5	0	117	195	325
hsa-sliRNA-44	chr3	15694813	15695187	407	-	374	407	171	236	-1055.43	-1550.2	44.0198	65.7705	14.9945	9.61379	GTAAGTATTAGTCAATTCCCTCCCACCAATTAGTATTGGTCAGTTCCCTCCTACCAGTTATGTTTATCTGTTTGCTCTCATTAGAGCTGAAAGTGTTTTTACATATTAGGCACAAAGACGGTGACAGAAATCATGTGTACAGAGGAAAGGAAGATGTTTACTTGGTGGCAATTAAGTAGCATTTCCCCCAAACTCTTATGCCTGTCTTCAAAGCTCTTAGTCTGTGGTCCTTAGTATACTTTCATAATAATCATGTTTTATAAGTTTGCTGAGTTGCCAAATAATACTCTAAGGTGGATTTGAACTGGGTGGGTGGGAGAGAATAATTGCTGTAGTATGTCTTTCTGACATTTAAAATGCCTCTTCTTTTTCAG	0	.................(((.(((((((((....)))))((((.(((..(((..(((.((....)).)))((.(((((....))))).))..((((((.........))))))..(((((((....(((..((.(((((.((((....((.(((((((.(((((((....)))))))))))))).)).....))))))))).))..)))...)))....)))).((((.(((((((.((((....((((....))))....)))).)))))))..))))............))).))).))))..)))).)))((((((((((.....((......(((((.....))))).......))...)))))))))).	[[][[][][][][]]][]	-89.9	0.769108	ANKRD28	intron	35	28.5	41	84	48	184	14	21	18.5	1.5	5	4	1	11	138	231.5	174.167
hsa-sliRNA-45	chr19	30005452	30005650	404	+	198	404	210	194	-1127.64	-1091.68	78.0769	37.8136	6.06534	7.01665	GTGAGTATTTGTTTTTAGTCTTCTATATTTTTAGAAAATATTTTCAAAGAAATATGAAGCTATCTTACAGCCAAGGAACAAATTAATTGAAGTTTAAAATGCTTTCAGACATCTTAGGTTGAATAGTTGCTCTTTGGATAATTTTAGTATGCTGGAGATTTGTGTTGTTAATACGCTTTTTTTTTGTTTAAAAACCAG	0	........((((...(((.((((.((((((((.((((....))))..)))))))))))))))....))))(((((((.(((....(((.((.(((((.(((((...)).))).))))))).)))..))).)))))))....((((((...((.(((((...((((.......))))...))))).)))))))).....	[][][]	-30	0.530796	URI1	intron	25	21	40	101	40	68	15	3	13	4	31	9.36364	20	30	25	78	65
hsa-sliRNA-46	chr21	26838278	26838438	402	-	160	402	197	205	-1113.76	-1213.4	38.0175	61.8868	20.375	8.20073	GTAAGTTTTAAAACACCTATTTGCAGACCTTATAATTTAAATGGGCCTTTCAACAGGTCTGGGAAAAAAATATGTCTCATAAAAGATTAATGTGTTTTTAAGCTAAATAATCTAATTAGCCAATGAATCAGAGATTTATGCCTGTTTTTGTCACCTGCAG	0	...(((((.(((((((...(((.(((((((........................))))))).)))........((((......))))....))))))).)))))..............((...(((..(((((((........))))))))))...))..	[[][]][]	-25.8	0.078	ADAMTS1	intron	1	1	0	79	44	59	0	0	3	0	0	0	0	1.8	62	52	131
hsa-sliRNA-47	chr6	125998315	125998549	400	+	234	400	166	234	-903.641	-1378.56	51.8405	68.8235	4.16557	3.62773	GTAAGTAAATTTAGCAAAACAAAAAACCTACATGATGAATGCAGTCTGGCCATTGTTGATATATAGGAATACCTAATGTCTGTGAAGTGTTTATTTTGTACCACATTTTGTGCTAAGTGCTTTTCATGTTTTATTTAATGTTGACTCCAGGCTTACAAGGTAATGTTATTAGATAAGCGCCATTTTTCATTGTAAATTATTATAAGACATCAGCATTTCTTTTGTTTCTTTTAG	0	................((((((((........(((((.........((((..(((((.....((((.(.(((((...(((((.((.((...((((..(((..((((.....((.....)).....))))..)))..))))...))))))))).....))))).).))))..)))))..))))....((.((((((....))))))))))))).......)))))))).......	[[][]]	-36.8	0.334641	TRMT11	intron	44	56	25.2	147	37	136	25	23	40.3333	21	13	31	6	13	21	50	55.3333
hsa-sliRNA-48	chr1	52414859	52415337	397	+	478	397	197	200	-1296.43	-1330.31	63.1887	47.6191	8.34202	10.0004	GTAAAGCTTGTGGGCCTTTTGCCACAGGTTGTCTTAACAAAGAAATGTAAAAGGAGTAGTTAGCCTCCTGCAGTACAGGAGTGCCTGACTGTACTGCCTAACAGAAAAGCAAATGGACATAGAATTTGAAAATTAAGGTTCACAGCTTGACTGTCACTTATAAGCTTTGCTGATAAGGTTTGCTTTAGTTTTTTCATCTAAAATTGGAGGAATAAGATCTAACATAATAGTGAAAACCCAATATGATGTTTGTGAAATTAGTCATAAAGCCCTTGAATGTATATGTATTTGAACTGGTTTCATTACTACTTTCTTTGCTCCCTCTTCCTCCACTAATTCAGAGTTGCTTCCACTAAGAGGTGTCCCCTGCATAGGCCAAAAGAATATTAAGCCAATGGC…	0	((((((((((((((((((((((......((((....))))......))))))))..((((((((((((((.....)))))).).))))))).........((((..((((...(((((....((((....))))...)))))..))))..))))..)))))))))))))).((.((((((..((((((((((.......))))))))))(.((((((((.(((((.(((.((......)).))).))))).(((((((((((((.........................)).)))))))))))..(((((((.(((((((.(((..(((((.(((((.....(..(((((......)))))..).(((((((.(((..............))).)).))…	[[][][]][[][[][][[[][]][]]]]	-123.6	0.353438	PRPF38A	intron	56	26	22	183	191	166	5	37	36	52	57	14	4	5	44	64	146
hsa-sliRNA-49	chr1	1045523	1045732	391	+	209	391	227	164	-1372.91	-918.498	97.2857	31.4333	4.93195	3.65057	GTGAGTGACAGGGCCCAGGACTGGCCACCGGCTATGCCCTCCTACCTGTTCACCCCCATCACTGTGCTTCTCCTCACCTGCCCAGGCCCTGGCCTGACCCACACCTGGCTGGGGGCTGGGCAGAGCCAGGGTTGGGGACCAGGCTCTGGAGGAGGTGGGGAAGCCCGTCCAGGTGCGGACATCACGTTCCTCCCCGATTTTCCCCAAAG	0	((((((((((((....(((.((((((...))))).).)))....)))).)))).....))))....(((((((...(((((((.((((((((((((.((((..(((.....)))..))))))).))))))))).)))..))))....))))))).((((((((..((...(((.(((.......))).)))...))..))))))))...	[][][]	-96.3	0.132782	AGRN	intron	99	16	53	11	8	12	95	142	135	1	1	59	27	49	2	0	2
hsa-sliRNA-50	chr6	44426183	44426481	391	+	298	391	193	198	-1018.09	-1165.05	69.989	44.4112	8.68972	3.87308	GTAAGTGTTAGAATTTCTGGTTTAGGAAGTTTTAAGTTTCTTTTTATATGATTGCTGCGTTTTACATCATTCATAAAGACTATAAAACAAAATTTCATCTACTTTCTGGAATATAGCAAAGTAGTTCTCAAATCCAATCTTTAAAATGTTTCAGTAGTACCAGAAAGAATTTAGAAGGAAAAAAATGGAAATTGCTTTTGAAAATGTAAAACCGCTGTTTAATTCATGCTGTAACAGGTAATAACATTAATATATTATAGTGATATGTTTGGTAATTGTATTTGTTTTAAAATTTTAG	0	..(((..(((((((((((......)))))))))))....)))....(((((..((.(((((((((((..((((.((((..............((((.((((((((((((..(((((((...(((................)))...))))...)))...))))))))....)))).))))..............)))))))).)))))))).))).)).....)))))....((((((((........(((((((((...))))))))).........))))))))............	[][][]	-48.2	1.38274	CDC5L	intron	45	31	26	148.286	78	185	21	18	15	5	43	9	34.4	14	16	86.35	59
hsa-sliRNA-51	chr1	39442567	39442713	389	+	146	389	229	160	-1451.19	-959.758	28.1846	13.0612	12.0712	5.64076	GTAAGTATTTTCATTTTTTCATCTCTAACCCTATTGATTTGAGACCAGATGCTGCCACCAGCAGCCTTTGAATGTTGTGTATATCTTAAGAGAACCAAGTTAGATGATATCCATAGAGATAAATTATGTTGTTCAACATGTTTTAG	0	....................(((((((((....((..(((((((.((((.(((((.....))))).)))).............))))))).)).....)))))).)))...........((((.((((((....)))))).)))).	[][]	-22.5	0.54219	MACF1	intron	44	59	28	24	6.5	25	6	6	9	2	1	5	7	4.5	89	114	181
hsa-sliRNA-52	chr1	23978273	23978652	361	-	379	361	141	220	-582.086	-1080.45	34.2049	56.4103	4.54233	2.09046	GTAAGTGGTAACATCTAAAAAGTAGTTCTTTTTGTCCTCTAATAAATGTCTGTCTTCAAATTTTTGAAAATTAATTCTGACTCACACATTGCTCTCGTTATTAAAGTTAATCCAAAAATGGTAAAATATATAAATTCCCATTCATGCTTCTGAAACTCATATCGATGATTATATATGTGATTTAAATTTGAATGCACTCTGGTTGCTACTACCTTTAATGTAAGTCCTTTAAAAGTTAATATGTTCTTGTGCTTAGCAATTAAAATTTGGTATTCTTGTTTGTTAATTTGAATCACTTGATCAAAAACAAATTGTATAACAATGAGGTAAACTTCTTTAATATTGTCCCCTAATTTGCTGTCCTCTGTTGTTACCTCAG	0	....(.(((((((..(((((((.....)))))))............(((..((((((((....)))))..........)))..)))........(((.(((...((((....((..(((((...(((......))).)))))..)).......)))).))).)))((((((.....((((((((((((.((((((....(((((((((.(((....((((((....(((...)))....))))))...)))..))))))))).......)))))).........)))))))))))).))))))....(((((((....(((((((((......))))....)))))....)))))))...........))))))).)..	[[][][][][]]	-49.8	2.78059	SRSF10	intron	173.5	166	180	250	127	161.5	91	49	55	47	89	50.5	51	44	105.333	171	237
hsa-sliRNA-53	chr3	58316591	58316914	356	+	323	356	137	219	-716.264	-1307.76	54.8	63.7091	19.4644	4.8624	GTATGACAGAGAGTGGGAAATTTCTAGTATAACAGGGCAGAGAGACCGATGGAGCAAAAATGCTCTCTTCTGAGAATGAGAATAAATTTTTTGTTGTGAACTCTGAGCAGCTTTTGGGAATTTAAACTGGGATGAATATGAACATTCATCCACCAGAAACTTGTACTCTAGAGAGGGCAAAACTTACGATTTGGTTACAGCTGTAGTTTTCCCATTGATGGTTATAGTTGCAAAGTCAGAAGTGAATATTTTAGAAACCTTAGTTGAAGTTCATTTTGTTCTCTGTCTATGACACACTATGTATTTTCTTGATCTTTCTGCAG	0	...((.(((((((.((((((...(((((....((((((((((((...((((((.......(((((((((..(((.(((((..(((((((((.(((((.........)))))....)))))))))..(((((((((((......)))))))..))))...))))).)))..)))))))))...(((.(((((.((((.(((((((((.....(((....)))))))))))).....(((....)))..........))))..))))))))))))))...)))))))))).))....)))).)...))))))...))))))))).	[[[][]][[][]]]	-82.1	0.733294	HTD2	intron	12	53	49.0333	127.5	108	134	18.6667	13	44.5	1	3	17	33	27	33.5	50.1429	47.5
hsa-sliRNA-54	chr5	140504966	140505121	356	+	155	356	183	173	-1104.4	-1066.15	59.2059	43.25	5.84138	5.24855	GTGAGTAGATTGCTTTATTTAAACTTATTTTGCACATTCTGATCTTCTTTGGAAAGGAAAATTATTCTGCATTTATTGTGAAAAGAAATATTATTTGCTCTTAAATTGATAACTTCTGTTAAAAAAAATTTTAACTTATTTTTTTCTTCTCCTAG	0	..((((((((.......(((..((......((((.....((((.((((((...)))))).))))...))))......))..)))........)))))))).........((((....))))((((((((........))))))))..........	[][][]	-17.5	0.885491	ANKHD1	intron	24	25	22	52.5	35	66	13	10	13	24	23	19	9	9	22	24	59
hsa-sliRNA-55	chrX	48576604	48577025	349	+	421	349	101	248	-311.032	-1216.81	33.9569	80.9796	3.56492	9.31094	GTGGGTAGCCAAAGGGCTGGGATGTTCTCCTATTGCTTCCCTCTCCTTAAGAACTCAGCGCCTGGGTGTTCATGCATACCACACCTTGCTGTTACTAATGTGTACCTAAAATGAGTATGAAATTTAGCATTTTAAGTTAATTGTGTAGTCATATAGTTGCGACATGGTAAAGTATACTATATATGTTGTGCTGTGTGGGTTATATAACTATATTGCTTTAACATGTAATATGATTTAATATACTGCGTATAAATCGTATGCCATAAAACTGTTTACTGTGATACTCATATGCTTAACATATCCTGTTTTTGATACGTAAGGTTTATGTTATGACCCATACTGTAAAATGTGACGCATATAATTACAGTGGTATATATAATGCAGTACCAGAAAACTTTT…	0	.((((......(((((..((((.((.........)).))))..))))).......(((((...((((((...........)))))))))))((((((.((((((.(((..((((.((((....(((((.......)))))...)))).)))).))).))).)))))))))...........((((((.(((.((((((((((((....((((((((........))))))))............((((((.....))))))((((...........)))).....((((.((((.((.((((........)))).)).)))).)))).)))))))))))).))).))))))(((((((.........((((((..........)))))).........)…	[[][][][[][][][]][]]	-98.4	0.0278647	RBM3	intron	70.5	34.5	56	142.393	93	225	19	1	27	26	30	12	11	40	52	140	149
hsa-sliRNA-56	chr22	41152012	41152205	346	+	193	346	153	193	-955.537	-1256.48	62.1562	55.1429	13.4773	17.074	GTGAGAGTAGGGCAATTACTGTTTGATTTGGTTAGGACCTCAGTATAGGAACCCAAGTTTTAAAAAATATTGCAGAAAAATATTTTGATAATTAGATCTCATGGCATAGATTTTGCATGAGAAAGGGTGTTCAGATTACTGATTCCCAACTAGATATCTTTGGAATACTAAAAATTCTTACGTTTTCTTTTAG	0	((((((((.(((((.....))))).((((((((.(((..((((((...((((((.((((....((((((((.......))))))))...))))...(((((((.((.......)))))))))...)).))))....)))))).))).))))))))...(((((....))))).))))))))............	[[][[][]][]]	-42.8	0.110735	EP300	intron	17	10	24	112	49	55	8	22	14	11	5	10.5	0	6	31	35	21
hsa-sliRNA-57	chr14	96555947	96556174	344	+	227	344	140	204	-657.274	-1089.2	49.9301	68.764	3.08044	2.31748	GTAAGGAGATTGGGTTTGTCAGGTTTGAGAATTCTTACATTATATTTGGTTTAGCCTTCATTTTGAAAAGTGGGTTTGTTAAGTAGTTGAAATTCAGTTTTTTAAATGCCAGTTTATTTTTTGCATGTAAAGTTATTCATGAAATCAAATTCAGAGAAACAAAAACTTACAACTTGATACTGATTTGGTTATTTTAATTTGTATATACTCATATATTTGCTGCTTAG	0	.((((.((..(((((.(((((((((((((....))))..........(((...)))..(((((.(((((.(((((((............))))))).))))).))))).(((........)))((((..........)))).((((((((.(((.........................))))))))))).....)))))).))).)))))........)).)))).	[[][][][][][]]	-32.8	0.0925794	PAPOLA	exon	58	17	32	95.5	48	79	11	5.5	23	33	16	23	5	37	45	53	73
hsa-sliRNA-58	chr22	30340381	30340694	343	-	313	343	184	159	-1226.13	-1033.68	71.5556	45.4286	6.47885	11.1146	GTAGGGAGGGCCTGCTTCCCAACCCTCGGGCTGCCCAGGAAGTCCTGTGTGCCCTCATGTGTTCCTCACACCCGTCTTTCTAGGAGGGCTTGAGGTGCAGCTTATTGTAAAAGCATTGCAAGCCCGTCTGTTACAGGTTTCATGGTGGGAACAGGGCCCAGTCATCTCTGGTGCCCTAGTGCCTTTCACAGTGCCAGGTACAAGAGTGGCACTGAATAGATGCCTTGATGAATGATGCACGCATGAAATACCACCCTCTTAACTCAGGTGGCTGCCCACCAGTGTTCTTACTGAAACATCTGTTTCCTTTTAG	0	((((((((((............)))))((((.((.((((....)))).))))))((((((((.(((((..(((.(((....))).)))..)))))((((((((.......))))..))))....((((..((((((((.((.(((.(((.(((((((((((......)))).))))).)).))).)))((((((((..........))))))))....)).))).)).)))..)))).))))))))..............(((.(.(((((....))))).).)))))))).(((((....))))).......	[[][][[][][[][]]][]][]	-108.2	0.973129	SF3A1	exon	28	53	59	94	42	103	49	45	40	14	0	11	8	23	52	53	74
hsa-sliRNA-59	chr3	52259266	52259716	342	-	450	342	140	202	-671.892	-1137.22	39.2	66.3714	6.29342	2.87287	GTGAGCTGACAGCCTTCAAGCATGGCTGTTTCCATGCTCATACTTCCTATGCTAAGAATTATGTTAGCTGGTTGGTGGAGACCAACAGTTACTCTTGACTTACTCATGAAGGCATGCACTTGTATTTTCTTCCTGCTCATGAACTTACCTCTCTTGGATTTCGTAGATGTTCATTTCTCACCAAGTGACCCAAGTTTGGTATTTAGATATAAAATAATTTCCTAACAATAAAGTTTTCTTGCCCCCTTGAGTATGCCTTGAATACAGAGTTGAGGGTGGGAGTGGATTGTCAACGATGGCAACCACATTTGGAAGCTTGGTGGTGTAGTACATGACAAGGAAAGGGTTTCATGGAAAGGAAGGTGATGCATGTGCTGAGTCAGTGTTTGTAGGCAGCTG…	0	.....(((((.((((((((((((((......)))))))............(((((........)))))..((((((....))))))(((((....)))))......)))))))..((((.((((((.(((((((..(((((((...((((.(((((..........((((......(.((((((((...((((((..((...(((.........)))...)).(((......))).((((((((((((..((((.......)))).)))..).))))))))((((.((((((....))))))))))))))))..)))))))))......))))..)))))...)))))))))))..))))))).)))))).))))...)))))(((((...((.(((((…	[[[][][][]][[][][][]]][][]	-129.8	0.718241	WDR82	intron	53	101	59	214	128	155	39	36	30	3	32	26	9.14286	20	104	84	49
hsa-sliRNA-60	chr2	231165286	231165870	340	+	584	340	163	177	-882.906	-1006.13	72.8298	59	11.8893	9.4294	GTAGGTATAAATTGGTGGTCATATGGATTGAAGTATCTCTGTCTCTGTCATGGTCGAGATTCTTCCTTAGTTGAATATTATTCTACCTTGCTCTTGGCTTCCTTCAAACAATTATCCTGTTGCCAGCATGTAGAATCATCAAACTGTACTTGAAAGAGACTCGAAAATATATCCATTTGTGGGAAGAATAGAAGGGTACAAATCAGTAAAAAGTTCCTGGAGCAAATGACAACTAAAATAGGTTTTGAAGGGCAAAGTAGGTTTTTCACAGACAAGATGATGAGGTAGGAGAAAGAAAAACCCTTTCAAGCAAAGGGATTATCACTTGTTTAGGTAGACCTTTTTCTGATCTCTGCTGGTAGAAAAACCTTTTTAATCCTTTAAAACCAAGTCAAATAC…	0	.	.	0	0.531388	PSMD1	exon	69	150	70	7	54	81	54	41	47	68	70	22	3	23	103	121	159
hsa-sliRNA-61	chrX	154765530	154765906	339	+	376	339	76	263	-347.579	-1563.96	24.4286	91.1733	5.42286	3.87347	GTATGTGGTTAAAATCGTGCATCAGATGAATGCCTGCTTTTACGTTATTTCCAAGTGTTAAACAATTGATTGAGAATGCTTACTGCTGGCATCCTTGACTTTGGGAAGTGCCCACTGATACAGTTTAAAGCAGGATTCCTTAAGGTATCTGAAATGAGAACCAAGTTTTTAAAAAATTGGCAGTGCACTCAACACTGTTGTAGAACACATGTCCCCACAATGTTAAATTGCTGAGTTTGTCAACAGTTCTCAGTTTTTGTACTTAGTCCATCTTGCAGACCTATGCCAGTTTGTGGGCCACATAGTGGTACTGACTCTTTTTTTACATGTGCTCACGACATGGTATTTTGTTTTGTGTTGTGTCGTTGCTTTGTAG	0	.....(((((....((((...((((((((((.((((((((...((..((((((((.(((............(((.(((((.......))))).))))))))))))))..))..((((...))))..))))))))))))........)))))).)))).)))))...............(((((((.((.((((((((((((.((.(((((((.(((((((.((..((..((((((.(((....)))..))))))..))..)).........((.(((......))).)).)))))))((((...))))................))))))).))))))))..............)))))).)))))))))......	[[][]][[[][]][]]	-87.9	0.784624	DKC1	intron	88	70.5	30	244.833	214	240	27.3333	2.5	29	1	20	9.09091	27	36.3333	26	33.25	49
hsa-sliRNA-62	chr3	142418609	142418814	337	-	205	337	178	159	-1134.18	-998.984	47.2812	15.9	9.62879	27.94	GTAAGTATGAAGTATGTGTTTTGATATGTTACTACTTTGACAGGATAATTGTTATACCTTTTATTTATTATTACTAATTTTGGGTGGAACAGATTTCTGTGATAGCATATAAGCATCAACTTGGATATGCATTTATCAAATCATTAGGTGGAAAAACAGGCTATTCATAATTGTCAGTCACTATCTTTCTGACTTTTTTCCCCAG	0	....(((((((((..((((((..((((((((......(.((((((...(((((.(((((...(((..........)))...))))).)))))..)))))).)))))))))))))))..))))...)))))................((.(((((((................(((((...........))))).)))))))))..	[][]	-36.3	0.286054	XRN1	intron	45.5	19.3333	39	84.6667	34.3333	49.5	18	9.25	20.4	22	11	7.33333	10.6667	6	46	60	58
hsa-sliRNA-63	chr3	182947334	182947549	333	-	215	333	152	181	-737.482	-983.789	39.8689	70.3889	8.00458	6.85956	GTAAGTTCACATTTTCTACATTTCTCTCTGTTTTCTCAAATTCTGCTATGTTTAAAGATAAATTAACATAATGTATTGGATATAGAATGAGAAATTTGATTACCAGAATTTTGTTACATAATTGTTTTGCATTCTTGTATTTCAAATTGTCCAAACTGTTTTTGTGCAGCTCTTTTTAGTGATACAAATGTATTTTGTTTTTGTTTTTTAAATAG	0	......((((...........((((((((((..((.(((....(((((((((............))))))..)))))))).)))))..)))))((((((.(((.(((((......(((....))).....))))).)))..))))))........((((......)))).........)))).(((((.....))))).................	[[][][]][]	-28.2	0.842501	DCUN1D1	intron	18	28	35	66	23	59	15	7	19	7	0	9.2	5	16	5	73.3333	50
hsa-sliRNA-64	chr22	41249451	41249728	327	-	277	327	183	144	-985.011	-803.26	83.5435	32.64	2.15539	5.95809	GTGAGGCCGGAAGGAACAGCAGGCCCGGGAGGGAGGTGGGTGGGGTCTGCACAGAAGCTGCCCCAGCCATGCCCGCCAACCTCCCTCACCTCGAGTCCTGAGCCGGCTCGCCCACGGGGCCCCGAGGCCTGGGTCTGCCCCAGCAGCCTTGGTCTTCACGATGAGATTCCGGCTAGACTCAGTTGTGGGCACTATCAGCAGAGTCTGGATGGTGGAGTCCAGGGGCCCCCCCAGGTGACTTTGAAGCTCACCCCGCTTTTCGCTGTGTTCCTCTCAG	0	.(((((..((((...((((((((...((((((..((((((((((((..((......)).)))))......)))))))..))))))...)))((((((.......)))))).....((((((((((((((.(((.((((....))))))).)))))).....((.(((((((.((((((((.(((((((...))).)))).)))))))...).)))))))))))))))))....(((((((....)).))))).........))))).))))))))).	[[][][[][]][]]	-128.3	0.0988408	RANGAP1	intron	39	48	35	77	34	114	59	43	88	32	1	20.5	17	19	21	32	37
hsa-sliRNA-65	chr10	110589708	110589891	319	+	183	319	136	183	-770.833	-1130.55	40.2963	54.9	5.24436	6.80228	GTTAGTATAGACTAAAATGTGCATTAATGTTTTCAGTAATGTTCGTTACTAGCTGTTATGTGGTCTTTAAGTTACAAGTTAACCGGTCAGGCTTGTTTTCTGTATTTTGATTCTAAACTGTATACTGTTAATGCATCCTCATATGTGTTTAAAATTAAAGACAGTCTACTTTTTATTTATTAG	0	.......(((((......((((((((((((...((((......(((.((.....)).)))(((...(((((.((((.(..(((.(((...))).)))..))))).)))))..))).))))...)).)))))))))).......(((.((((....)))).))))))))...............	[[[][]][]]	-28.8	0.855804	SMC3	intron	7	11	9	72.5	60	90	7.5	0	14	12	0	7	0	2	15.3333	37	75
hsa-sliRNA-66	chr15	63694549	63694773	319	-	224	319	193	126	-1363.05	-831.349	101.579	23.1429	4.02888	10.8995	GTAAGTAAACGGTTCCTGCAAATGTACAGTGCAGGTTACATTTTAGCCCGAGGTTATGGTACTAGTTATGTTCTATATTTTGTGTTTAACATTAGTAGATAAACTTATAGGTAAAGAATAAATAATTTAGTGTTTCATGTTATTAATATTTTAGAAAATTATTCATTTTAATAAATGCTTTGTTTACTGAAAGGAAGATTCTTAACTGTCTCTTTGTCTTTTAG	0	....(((((((((.((((((.........))))))..)).((((.(((..(((((....(((((...(((((..((((...))))..))))))))))....)))))...))).))))...((((((((((((((..........)))))).....))))))))(((((....)))))...)))))))(((((((((((..(......)..)))))..)))))).	[[][][][]][]	-36.7	0.628406	HERC1	intron	33	5	16	54.75	20.1429	40	31	2.5	8.16667	4	0	3	2	3	36	58	100
hsa-sliRNA-67	chr22	46296931	46297379	317	+	448	317	166	151	-1053.98	-946.714	63.4706	21.5714	210.236	5.74746	GTAAGGTGGGGTCAGGGTCGGGGGCGAGGCTTGCCCGGTGGGCCCGGTGCGGCGCGGTGCCCGCCGTTTTCGGGACGGGGAGGGGCCGCGCCCCGCCAGGAGCCGGGCCTGGGCTCGAGCAGGGGTCACTGAGGCCCCTCGCGCCGTGGTCGGGGATGCCGGGAGGTCTAGGGCTGCCCCCCAGGCAAACAGAGCCCCCAACACTCTGGCCCAGAAGCCGAGAATTCCGTTATCTCGTCTGATGGCGTTCGGGCTGACTCCCGGCCTGGCGGCACTCGGGCCCTGGGGTCCCCTGGGATGCGATCATTTCAGAGCGGCCCCCGCGCCGCCTCTCCCAGACCTGGCCGCGGCCTTCAGCTCTCTCTGCCTCTGTGAGCCGAGGGCTGAAGGAAGCCGGAG…	0	(((.(((((((((((((((.(((((..((((((((((((.(((((((((.((((((((.(((.((((((...)))))).).)).)))))))).)))).)).)))..))).))))....(((((((((.....))))))).)).(((((((((((..((..((((((((..(((((((.(((((((....(((((.........)))))((((.((.((((.......(((((((......))))))).((((((((.....))))))))))))..)))))))))))))....((((((((....)))))))).)))))))..)....))))))).))..)))))))))))((((((((((((...(((.....).)).)))))))))))))))))...)…	[[[][][[[][[][]]][]][]][]]	-247.7	-0.567805	G-rich-Low_complexity	repeatMask-Low_complexity	63.1667	131	100	86	61	65	133	46	191	0	25	23	70	76	17	26	65
hsa-sliRNA-68	chr16	56434445	56434753	312	-	308	312	164	148	-519.007	-570.751	61.8361	54.6461	2.37725	4.23154	GTAAGTTATTTTGTTTTCAAAGGTAGCCATCTAAAAATTCTGTAGAATAATTTCAAGGATACCTCTATTTGTGTTTTCTCAAAGTTCCTTGAACTTTTGGGTTTGTTGTAAAACTAAAGATGTATACCATGCTTTTAGTTTCAAATCTGTGGCTAGGAAATCTACCTTGAAAGACACAACCAAAATGTATTAATGAGAATTATCTTTTTTCTTACACTTTTTATTAAATGTAAAATTGGTAATTTAAAAATGAAATGGAAGCAGTGATTATATAATAACTTATAATAATGAATTCTGTTTTATTTTAG	0	.((((((((..((((((..(((((((((((......((((....))))...((((((((.((.....((((........)))))))))))))).....(((((((.....(((((((((..((((...)))))))))))))))))))))))))).........)))))..)))))).................((((((.........))))))((..((((((.....)))))).))))))))))((((((((((((((...((.((((((........)))))).))...))))))))))))))..	[[[][][]][][]][]	-55.6	1.17896	NUDT21	intron	37	34	26	88	79	62	50	10	29	42	38	8	11	23	13	43	31
hsa-sliRNA-69	chr7	98937277	98937649	306	+	372	306	162	144	-1033.32	-942.253	57.4839	54.6207	2.89508	6.28177	GTGAGTGTGTGTGCGTGCGTGTATGCGCACGCGTGTGTGCACACACATGTGTGTGTACTCTGCATTAAGAGTTCTTCCTGTTTATTGCTATATAAACAGTGTATGCCTAAAAGGCTTTATGCATGTGGTTATTACACACTAAACTGTAATAAGAATATACCTGTTTCATAGTCATACTGAGTTTTTTAAAATATTAAACAGTAAAGATAAGTCTCCATCATTTCGTCATAAATTTCTGAAATAGTATATGATTAATATTCCATCTTCCTAAAGGAGAACGGAAACTTGCAGCTAAGGTTGAAGATGAGTTCTGTTCTATTATGAAGTGTCCTCAGTTGTCTATTTTTCTTTACAACTTTTCTTTTTTAATAG	0	...((((((((((((((((((..(((((((((((((((....)))))))))))))))((((......))))......((((((((......)))))))).....((((...))))..)))))))))).....))))))))....(((((..((((............((((.((.((((((..(((((.((((...(((((....(((..((((..........((((((.(((........))).)))))).....((((.(((((.....)))))..)))).....((((....)))).))))..)))))))).)))).)))))....)))))))).))))))))..)))))..................	[[][][][]][[][][]]	-89.2	0.359368	(GT)n-Simple_repeat	repeatMask-Simple_repeat	22	15	45	170	67	87.5	23	16	17	12	5	7.5	16	9	50.5833	27.5	66
hsa-sliRNA-70	chr11	134208951	134209144	294	-	193	294	169	125	-1042.57	-738.06	56.3333	32.6087	3.0907	5.32746	GTGAGCCATTAAATCTTCCAGTGCTACAATTTAAGTATAGTGTACCAATTTTTGCTCCAGCAGAAATGGAAATACCATTTTATCCCAATTGGCACACAGGTAGAATTTATTCATTTAAACATGGCTTGTAGGACTAAGAAATATTCCAAGTAAAATCATATCCATTAACTAATATTTCGTCTTTTTTTTTTAG	0	..((((((((((((((.((.((((((.....((((.((.((((.(((.(((((((....))))))))))..)))).)))))).......))))))...)).)).)))))...........)))))))..(((((...((((((((...(((................))))))))))))))))..........	[][]	-33.9	0.471594	NCAPD3	intron	19	17.3333	24	115	52	66.2917	9	4	14	18	7	23	9	11	8	55	46
hsa-sliRNA-71	chr16	46681500	46682078	294	-	578	294.5	129.5	165	-685.935	-931.538	48.3735	28.0851	2.63118	2.62919	GTATCTTTTGAATGTTGAAGACTAAACATTTGGACCATACCTTTTTCTTGATAAGGCCTATTTTGTTTGTTCTTTATGAAGTTTTTCTGGAGTTATCTTATTCTTCGTTATCTGAGTCACATGGCACTCCTTCTCCATGCAGATGTGCTAAGTGAGAAAAACACTTTGAGAGTACTCCTTTCCTATGCTTAAACATCTTTAAATGTGTTGTCGGTGCATCTCAATTTTCAGACCCTTCATGAGGATATTTAGGCTATGACACAGTTGGTTCTTTAATACTTAGATTTTGTTATGCAGCAGTCTCAAATGGACAGGAATTTAATCATTTGCCATTTCAAAACCCATTAGCAGTCTGACAGGTAACCATTGTATTTACTGCTTTGCTTGACCACACATGCT…	0	.	.	0	0.66201	VPS35	exon	112.5	159	179.667	119.5	70.3	90.8333	80.5	63	150.5	434	369	55.5	48	42.8333	48.5	115.5	80.1667
hsa-sliRNA-72	chr1	224304812	224305033	290	-	221	290	147	143	-977.646	-952.377	76.0345	58.5	4.46824	10.3431	GTAAGGTGTGAGTCTTGTTGGTGGCAGTGGTCATGTTTGCAGTGAGAGAAGCATCATTCTGTCCCAAGCTATTTTGCTTGAGGGACCTTCTATGTGCAGAAATGTTTACCAGGAAATATTTCTATATTTAATGGACCTTTGTTTACTTAAAGACTATTCATTATAATTATGAGTTACTACTGAATCATTAATCTTTTCATCTCCTCATTTTTGTTTACCAG	0	...(((.(((((....((((((((((((((((((.((((((.....(((((.........(((((((((......))))..))))))))))...)))))).)))....(((..((((((....))))))..)))..(((((......)))))...((((((.......)))))).)))))))..))))))))...)))))..)))................	[[][][][]]	-53.2	0.0947244	NVL	intron	6	25	15	69	77.5	77	8	0	2	0	1	3	6	21	27	36	31
hsa-sliRNA-73	chr8	94876285	94876445	290	+	160	290	150	140	-1031.85	-953.323	62.5	51.5789	3.62541	3.1866	GTATCCTTTCATCCATGTGTGTGATGTTAGAATGATCCATTTTTATAAATTAAAGGAATATTTAATATTGTATATTTTCCAAATCAAAACTGAAAATGAGTTGAGATTCTCTCATTATATTTAATACTATCAGATTTATTTTCCTTAACTGATTCATTAG	0	................(((((((((((((((.((.(((...((((.....))))))).)))))))))))))))))......(((((.....(((((((((((..(((......((((....))))...))).)))))))))))......)))))......	[][]	-19.6	0.932833	INTS8	intron	6	16	5.33333	69	41	71	16	9	6	8	0	3	0	0	33	53	109.5
hsa-sliRNA-74	chr1	77741429	77741616	288	-	187	288	139	149	-825.111	-910.565	39.7143	36.8315	6.38038	2.12042	GTAAGAAACAGGTTTTTTCTTCCTTGAAAAACTATTCACTTTTCTCTTGAATGTGTAATTTTCATAAATTACTGTAATACTCTATGAGCAGTATTTTAAAAATATGTATGATGTCATTAGTGCATTAGTGAATTGTATGTGTTTGTGTCAATATAACCAATGTTGTCTTTTTAATTTCTTTTTATAG	0	..((((((..((((((((.......))))))))...(((..(((....))).))).........((((.((((((.(((...)))..)))))).)))).(((((((((((((.((((((......)))))))))))))))))))..(.((((((.....)))))).).......)))))).......	[[][][][][]]	-30.9	0.323697	USP33	intron	10	10	16	79	34	95	6	10	6	32	66	6	10	13	36.5	51	38
hsa-sliRNA-75	chr12	89610043	89610420	283	-	377	283.2	151.2	132	-822.527	-737.451	60.48	39.6	2.52167	2.98096	GTAAGTAGATTTTTCAGTTATTTCACAATTTCTTAATACAGAAATGTGTTCTGCTTCCCAGAATAGTAATAGATACTGAATATTAGATTGAGTCATGGATATCATCTGTTTTAATAAAATCTAAATACATTTCCTTTGATACCTTAGGTAAATTGTGTTGTTAAGTGATTATCTTAAGTGTTTAAAACAGGATATTGCTCTGAATATACCCATAGTTTCTGAAGTAGGTTCTCACCCAACATCTAAGCAATTTCCATTTTTATATTTGTTTATTTATTTTTAACCTTGAGTCTATAAAACCGACGTCAGGATATTCTTCAGAATCATCTTATTAAAGAGTAATGTTTTTATAACACAAATATTTGCTTGTATTTAAG	0	.(((((((((...(((.(((...((((((((((((((((((((((((((((((.....)))).(((((.....)))))....(((((((.....((((((...))))))........))))))))))))))))...)).))..))))).))))))))....))).))).........(((((......(((((((((((((.((((..........((((((((..(((....))).......(((((((...............)))))))............((((((((.........))).))))).....))))))))......))))..)))))))))))))...)))))....)))))))))........	[[[][][]][[][][]]]	-67.1	0.981535	ATP2B1	intron	37	43	21	85.2	63	49	2	6	4	25	10	2	2	8	94	257	267
hsa-sliRNA-76	chr3	132522997	132523156	283	+	159	283	150	133	-956.196	-841.69	34.1772	19.4634	9.57865	12.9335	GTAAGTAAAAACAAAGGTAATAATTTATAGCCTTTAAATAAAATCACTGGGAAGGGCAAACATTTCTTACTGTGCCCATCACCTCTAAAACTTATGCTAAAGGTTAATGAAAATGTATTTGTGACTGAAGTTTGGTATCCATCCCTTTTTTTCCCCAAG	0	...........((.(((((....(((((((((((((.((((.......((((.((((..(((........))))))).)).))........))))..)))))))).)))))....))))).))...((((...((........))....))))......	[][]	-24.4	0.575217	DNAJC13	intron	22.9	16.5667	27.0333	30.8333	22.3333	57.95	7	11	8.03333	3.16667	2	6.03333	2.2	1	61.0333	71	77
hsa-sliRNA-77	chr4	39458440	39458890	283	-	450	283	94	189	-402.979	-1041.01	21.749	20.52	4.53286	116.515	GTAAGGATGTTTCTGTGCTCGTGGGGGTACTGGGAATCTGAAACCATCTGCTCTGGGAAAGGCTGCGGCGCGGCTCCCACTCTCGGAACCTTGTCCTGTTTGTCCCCCAGCTCGGCAAGCGCCATATGAGCCTGGCGGCGCCAGATGCGAATCCTGTTGTGGGCTTTTTGGCCTATTCCCGCCCCTCAGTCTTGCCGGGATGGCACCGCCCGCATAGGACTTCCAGGGTTGGGCTGAGTGGGAGTTCGACTGCTGGGCCTCGTAATTCTCGCTTTGGGGCTGCTCCTTCCAGGCTGGGACACACTGGGGCCCGCTGTCGGTCTCCCGTCCTCCGACATCTTGTCTGGAACTTCCGCCTGGCAGTCTCCAGTAGGAGTGGAGCTCTGTGCGGCGTAGTTT…	0	........((((((((((((....)))))).))))))(((((((((...((.(((((..((((((..(((.(((((((((((((((..(((..(((((...((((....(((((((....)))....))))..(((((.(((((((....))).....(((((((....)))))))(((((...(........).))))))))).)))))......))))...)))))..))))))))((((((.(((((.((.(((((((((...((((((((.((((......)))).)))).))))...)).))))))))).))))).))))))...(((((((...)))).)))(((..((((..((((.(((((.......)))))..))))..)))).)))..…	[][[[][[][][]]][][][]]	-188.2	0.307864	RPL9	utr5	138	164.5	157	176	173	147.5	188	130	190	77	180	230	159.5	156	56	90	51
hsa-sliRNA-78	chr6	30585682	30585878	280	+	196	280.1	147.1	133	-766.391	-757.627	46.8045	37.587	6.67883	11.3307	GTAAGTAGGATTGTGTGTGGATGCAGGGAAGAGATAGAACCTCGAAAAGAGGCCTGAGTGGGAGGGCCTATTTAGATAAACTGAATCCTGTCAGAATTCCAGACAGTGATGCCTACCCCATCACCACCAGTCCCTGGTTGTCCCTTTGCTGGGAAGAGGAGCAACCACTGATGCCTGGTCCCCTCTTCTGCCCCAG	0	.(((.((((((((.(((..((((..(((.((........((((.....)))).(((((((((....))))))))).........((((((((.........))))).)))..)).)))))))..))))))).)))).)))........(((((.(((((((..((((........))))...)))))))..)))))	[[][][]][]	-62.9	-0.154911	ABCF1	intron	22	52	31	39	50	47	24	4.1	13.5	3	9	6	11.5	1	2	37.6667	19.25
hsa-sliRNA-79	chr4	143543972	143544736	276	+	764	276	75	201	-325.089	-1157.66	23.9691	52.5135	5.05951	4.33288	GTAATTTAGAAATAGGTTTGGGTTACATGAAAGCTTTATTTTACTGGAAACTTGGAATTTTAAGTGTTACTGTAATGTCTTATAATTTTGCTTAAAACAGTAGTCATTTTTGCTTATTCACATCTGAATATTTTCATCATTATGTAAAATTTAATGCCAGTTTTTCAGTTGGTAAGCTCTGAAATATTTTTAAAGTTTTTGTAATGAAGTTTGTGGTATATGTTTACAGTGAAATATATTCTTGTATGGGATGAATAGTAATTTGGGATGGTAACCTGATTCATTTTATTTTAAACAGCAGAATTGGCTGGTAATAAAGGGAAAAATTTCTTAACTTCATAAGTAATACTTGGTAATATAGAGATAAATTGAAAAATACCCAGAGATTAGAAGAAAAAA…	0	.	.	0	0.287178	SMARCA5	exon	58.3333	58.5	85.1667	238.833	227.583	288	37	13.3333	29.25	66	17	19	68	38	78.1667	125	86.3333
hsa-sliRNA-80	chr6	144522171	144523015	274	+	844	274	100	174	-551.309	-1077.88	53.5714	47.8022	2.83949	2.87592	GTAGACCTCTGGGCACTGTGTTTGAATGGCCACAGTTAATGTAGAAGTAGAGGAAGAAATTTGTTCTTGTGCCTACTTAGATGGTCTATATCTTTTACAATTTGTGCCAGGGGATTAATAATATGTATGACTAGTAAAGCTTTCCTATATTGTCAAAGAAAATATATTAAATTTTGAATTTTTAAAAAGTGGGTATGGATTGTTAAATGTGCACAGTTATAAATTATTTGCAACATCAGAGCCTTGTTTAAAATTAAACAGAGACATAGACCACCTTCCTGTCTTATAAACTAGATTGTCAGTTGATGTTAATTGTCAGCATTTATCAGGCAATCTATAATGGTTTAAAATTGGCCAGTTGAGGTATGGAATGGCATCTTGATTGTAAGTTAATTAAAC…	0	.	.	0	0.189331	UTRN	intron	190	182	173	79	54	76	124	123	163	13	24	26	19	46	31	39	40
hsa-sliRNA-81	chr4	143545583	143545924	273	+	341	273	65	208	-272.81	-1205.06	18.6198	63.082	2.51899	3.60731	GTAATTGAAATTATCTGCCTTTCTGTTCATTCCTATCCAGAAATTATGGAAGGTATAAACATTAGTTATAAATATTTATCTAATTTGGACCTAGTGTGAAACAATACTGCTTTAGCCTAGTCTAGTTGTATGTATGAAATACATAAACTTGGGTCTGTTTTTCTTTAACAAGAAAAAATAAGACTTCATGACCAATCTGGTTTGTTTTTAACATAATACATGCAATGTATCAGTATATTTTCTTTCCTGGTTGAATTGAAACTTGTGAAATGTCAGTTAGTTGGTTCATCACATGCTCTTTAAAATTTACTGATTTGATGGCATAGAAAAATATCTTTTAG	0	...................(((((((((((((((.((((.......))))))).......(((((.((........)).))))).(((((.(((..((((.((....)).))))..))))))))(((((((((((.........((((..((((((.((((((((....))))))))...))))))...(((((...))))).))))........)))))))))))..(((((((.(((((......(((.((((((..((((..(((....)))...)))))))))).).))........))))).)))))))..))))).)))))))............	[[][][][[][]][]]	-62.9	0.911746	SMARCA5	intron	71.3333	38.5	40.1667	222.833	71.5833	137	40	4.33333	39.25	24	91	33	40	46	73.1667	59	110.333
hsa-sliRNA-82	chr2	10602874	10603077	270	-	203	270	133	137	-824.091	-859.657	35.4667	45.6667	7.00782	3.93329	GTAAACAGAAAACTACAGTTATTATGTTTCAGGTAACTAATGCGCAGTCTGTGGCCATTTCCTCACTACTCGCACTTTCATAAATCATACATAGGATTTGTAGGGGATCTGCCTGTTCTTTGGCATAACTGTCGTGGTGTATATGAAAATGATATTACCAAATACCATTCTTTTATTTTAAAAACTTTTTTCATTTTGAAAAG	0	(((((.((((....((((((((.......((((((.....((((.(((..((((........)))).)))))))((((.(((((((........))))))).))))...)))))).........))))))))..(((((.((((.......))))))))).......)))))))))..........(((((((...)))))))	[[[][]][]][]	-36.5	0.148354	NOL10	intron	38	44	21	76	32	39	17	22	23	1	1	16	12	18	14	27	47
hsa-sliRNA-83	chrX	24207475	24207711	270	+	236	270	135	135	-646.08	-713.683	43.1092	40	4.65044	7.04688	GTAAGAAGAAGTGTTTAGACATTATACATCCTCATCCAAATGTTTCAGCCTGATTACTTTTGGGTTATTTAGATTGAGAACATTTGGAGTCTCTTCTGAAGTAACTTTTATGTAAGAATTCCGGTGTAGTAATACCAAAGTTTGTAAAAAGTAATAAGAAAATTATGTAAAAAGAAATAGGTGGAAATGCAGTTTTCAAATAAATTATTGAAGCTGTCTTCTTCCCTGATTGATAG	0	....((((((((((....))).............((((..(((((((((((((......))))))).((((((..((((.(.......))))).))))))...((((((......(((((..(((((....)))))..)))))...)))))).....................))))))..))))...(((((((.(((........)))))))))))))))))............	[[][[][][]][]]	-43.8	0.960083	ZFX	intron	6	34	17	97	34	63	3	0	15	4	14	1	7.125	28	3	13.3333	53.0909
hsa-sliRNA-84	chr2	179123829	179124363	268	-	534	268	75	193	-327.995	-1100.98	30.9783	40.6316	2.38311	3.03828	GTAAGTGTCTATTCTGATTCTTTTCTTTTCTTCAAATTATCTGAACACTTACCTACACGTAATTTTTTTCAGGTTTGCATGCCTCCTAAATTATTTTTCTGAACCAATAAAATGAATTACTGGTGGGGGTAATGAGATAAAATTCTTTGATTTTTTTTAAAAACAAGTATTTTTTAAGTCATTCTGCATGCAATTCAACCTTTTATTGTCTAACTAGAGTGTTCCAATCTAGTAGAATATTTTATTTTGACTCCTTCTCAATGTTTATGCTTTATAACTTAGATGGAAATGGAAGTCTCAATACTTTTTTGCATTCTGCTGACCTGAATGTACTTCTTTGTCTTCCTGGTGCATGCATCTGTGTGTTCTGTCTTCCAGATAATGCATATTCTAATGATT…	0	.	.	0	0.852315	SESTD1	intron	231.367	157	164.167	80.8333	29.625	80.3333	147	88	84.5	106.654	188	37	22	44.5	62	130	82
hsa-sliRNA-85	chr5	148402145	148402347	266	+	202	266	141	125	-849.677	-758.766	62.6667	18.2927	2.86492	3.41559	GTGAGTGCACCTGGTTGAACATTTTGGCATCAACTGTTTATGAAATAATAGACCAAAGAATGATAGACGTGTTCACTCACATGCAAATCTCATCTGTCACAAACTTTTAAGTTCCATTGTGTACTTAGCATCTTGTGGTACATAAAGCTTTGGATGCTAAACTAAAGTCTTTTCTTATGCTTGCTTTGGCATTATTTTCTAG	0	(((((((((..(((.(((((((((((.((((....((((((......))))))....).))).)))).))))))).)))..))))...)))))......((((.(((((.((.((((.((((.....))))...)))).)).))))).))))(((((((((...((((.(......).))))..))))))))).........	[][][]	-42.6	0.684825	FBXO38	intron	36.5	35.8333	40.8333	71.6333	28.9583	40	33.3333	16	39.6667	15	18.3333	10.6667	1.33333	6.66667	18.3333	56.7	69
hsa-sliRNA-86	chr16	69670111	69670235	265	+	124	265	134	131	-576.921	-591.576	53.6	26.2	5.45253	4.94829	GTAAGTACGCATATTTGTGGTACAGATATTTGTATGTTTTCACTTTGTTATATGGATATAGTCATAGCTACAGAGTAAAAAAAATAGTTCAAAAATTTAATAAATCACTTTTTATTTCAATCAG	0	....(((((.((((((((...)))))))).))))).((((.(((((((..(((((......)))))...))))))).)))).................((((((......))))))........	[][][]	-19.9	1.095	NFAT5	intron	10.8333	26	11	38	15.5	25	23	14	15	20	4	5	4	10	17	30.3333	39.3333
hsa-sliRNA-87	chr2	71400180	71400477	264	+	297	264	108	156	-507.746	-812.012	42.1987	44.9816	2.80596	2.20938	GTAGGTCAATAGAAATTTTATTTTGTTCTTTACTTATTTTAATTACCAATGCCATACCTAAGTGAAATTAAGAGTATTACGATTCATGTCTTTATCTCTTAATCTGAAATTTTGATCTCAGAATGAAATTTAAATGTATTTTTTAAAAGCCAATGTCACTTTTGTAGTCATTTTGTACTAATTCTCTAGACTTGTTGTATTACACGTTTTCATGTAGCTACTGTTTAACCTATTGTGGAATAAAGTAGGATCTTGATAAGTATGTCTGCATTGTTTTTAATTTTATTTTGTATTAAG	0	..(((((((....(((((((........((((((((......................))))))))((((((((.((...(((....)))...)))))))))).))))))))))))))((((((((((((.(((((.(((...((((((.........)))))).))))))))..............((((.(((......))).))))..(((((((((((..((((((((((.........))))))...))))..)))).).)))))).......)))))))))))).......	[[][]][[][][]]	-45.3	0.220199	ZNF638	intron	61.25	68	47	141.333	140.5	178.167	37	8	49	26	64	21	3	27.5	30	110.333	58
hsa-sliRNA-88	chr12	123325599	123326151	262	-	552	262	133	129	-792.521	-762.966	43.5273	35.0543	2.22183	2.16711	GTAAGTAGAAGAACTCATTAAGAGATTGTTTGGGGGTTATGTTGTTTAGTCTTTGTGGGTGCTGAGGTTTTCTGCTTGTAAAATCTGGTTTTCCTAAAGGATAGTAAAACTTCTAAAAAATACATTTCTTAAAATTATAAAAGCAATGCCTGCTTAGAGAATTTAGAGAGTTCAGAAAAGTATAACAAAGTAAACATCACTATAATTGGTCATCCATAGCTGGTAGCACTGGTAACATATGGATGTGTATTGCGTTAAGGTTTTTTCTTTTCGGTGAATATTTATCTACTTAAAGCATAAGATACTATAAACTGTACAAGGGCAGGGGCTTCACTCATGCTTACTACTGTCTGTAATCCTATCTCCTGCCTAAATTTTTGACAAATAACCTGTCTCAAA…	0	.	.	0	0.545442	SBNO1	intron	45	65	17	140	106	156	32	20	28	34	62	25.3333	35	5	36	74	136
hsa-sliRNA-89	chr4	119259925	119260506	262	+	581	261.5	85.5	176	-478.651	-1123.41	29.4344	44.8302	3.68224	2.51449	GTAAGTATAGTTTGGAGAATATTAGTATGCTTCTTGTTTTGTAGATTTGAAAATAGGCATTCAGATATTATCATGTAAATATTGATTCTATATCTAGAATTAGCTTTAAGAATTTTTAAAAAATATTATTTTAGATTATACCATGTGTATCATTTATCTTAGCATAAATTGTTTAAAAACTCCTAAGTTTGTGAAGCATATATTGATTAAATTTTTTCAAAGTTCTGAAATTTATCATTTGATTACAGAGAAAGTTTCTTTTCAGTAAACTTGATGAATGATGAATGATACTCTTTTCTCATCTAATATATTTGTTACTGACTTCAAGAGTTTTATTTCTGCTTTTTTTTAGGTTGAATTCTTACTTTAACAGATTTACAAAATTATCAAAGAATACTT…	0	.	.	0	0.457718	USP53	intron	37	37	39	134.167	97.25	122	25.3333	10	22	24.0833	41	9	20.3333	21.75	68.5	144.75	108.833
hsa-sliRNA-90	chr12	57192970	57193175	259	+	205	259	147	112	-894.546	-633.41	78.4	22.4	5.68586	6.33674	GTGAGAGAGGCGGGGGGGAGGGGCTGGCGGGGAACCCAAGCACACACCAGGGATGGTGACCATCTCCCCTACATGCTCCAGCCCAGCCCCCCAAAGCCTTTTGCCAAGAAGACGCTGATGATGACCTCAGCTCCCCGGGGGAGGAGGCGTGGGCACTGGGGCCCACAGCGCTGGCTCAGAAAGCTCCCTCCACCTCCCTCCCCAG	0	.((.(((((((.((((((..(((((((.(((...))).((((.......(((((((...))))))).......)))))))))))..))))))...)))))))..))....((.(((((........)))))))....(((((((.((.(((((....(((((.(..(((....)))..)...))))).))))))).)))))))..	[[][]][][]	-93.5	-0.094465	LRP1	intron	19	74	30	3	4	5	39.5	24	50	5	0	3	3	4	27	22	77.0769
hsa-sliRNA-91	chr6	43778536	43778888	255	+	352	255	135	120	-548.284	-522.57	38.2229	26.7516	5.96675	3.34687	GTGAGGATGTAGTCACGGATTCATTATCAGCAAGTGGCTGCAGGGTGCCTGATCTGTGCCAGGGTTAAGCATGCTGTACTTTTTGGCCCCCGTCCAGCTTCCCGCTATGTGACCTTTGGCATTTTACTTCAATGTGCCTCAGTTTCTACATCTGTAAAATGGGCACAATAGTAGTATACTTCATAGCATTGTTATAATGATTAAACAAGTTATATATGAAAAGATTAAAACAGTGTTGCTCCATAATAAATGCTGTTTTTACTGTGATTATTATTGTTGTTATCCCTATCATTATCATCACCATCTTAACCCTTCCCTGTTTTGCTCTTTTCTCTCTCCCTACCCATTGCAG	0	((((.(((((((((((.................)))))))))((((((.(((...(((((((((((((((..((((.((............)).)))).....)))...))))).)))))))......)))..))))))(((.........)))......(((.((((((((((((....((((((.....(((((((((((.....)))))).))))).......(((((((((((...........)))))))))))..)))))).))))))))))))...)))........)).))))...............((((..((....................))..))))	[[][][][[][]]][]	-73.7	0.358059	VEGFA	exon	17	50	37	18	29	14	4	8	21	58	71	9	1	12	127	305	233
hsa-sliRNA-92	chr19	46608588	46608845	254	+	257	254	123	131	-427.902	-496.686	46.7747	30.9101	5.58956	2.62089	GTAAGCAGCCCTCTCCAGGGGCGGCTCTGAGACTGACGCCAGCCTTCAGGCAGACAGGCGGAACTGGAGCCACGGAGCTACCACTTCCAGGAGGTCCGGGTCCCGGTGCCAGCCTCATTGCCAACCTGCTCTGCCACCTCAGGCAGCCTCCCTCACTGTGCTCACTGCTGAGGGATGGTGATGACAGCCACCCCTCTCACTGCCTCTCTCCCCACCGGGAGAAGTGCCCAGTGAAAGGCTTTATCCCCAACCCCCAG	0	...(((((((((....))))(((((((.......)).))).)).....(((((..((((((.(((((.(((.((((.((.((.......)))).))))))).))))).)).))))..)))))...)))))(((((......)))))..(((((((....((.....)))))))))(((.(((((.((((.......(((((((((.((((((....)))))))).))..)))))..))))))))).)))........	[[][][]][][][]	-103.3	-0.190252	CALM3	exon	46	35	37.5	73.5	38.1667	43	35	53	34	12	2.5	26	30	22	16	44.5	5
hsa-sliRNA-93	chr3	5172223	5172646	254	+	423	254	96	158	-513.597	-921.613	27.6837	34.3478	3.03033	2.22322	GTAAGTGGTTTTTTTTTGTTTGTTTGCTTTTAAATCAATGTAGGCATCAAAGAAGAAAGTTTATTTTAGTATTTCCAGAGGCTCAATTTTTATCTCAGGCAGTGAAAATCTTTCTTAGCTAATATCCTAGTGTAATTCCCAACATGGGATTTAAAAAAAATTAATCATAGAATAAGATCTTTATGTTTTTTGTTTATGGAGCTAAGAGCTAAGGGGTGTACATGTTTTACTATCATGTATTAGTCTCTAAAAACAGTCTAGTTAAAAAGTATTAAAGGGTGCTGAGCCTTTTCTTATGACATAGTTTATTTTGGTTAATAATTTCAATAATGTAAATCTTACAAAAATTAAAAATCAATAATACTAGTTGTCATCATCAAGGCATACAGAGAAGGTATG…	0	..(((((.((((((((((..(((((((............))))))).))))))))))...................(((((((((.((((((.((.((((.((........(((((((((...((((((.(((........)))))))))..............(((((((..((((.(.....).))))..))))))))))))))))...(((((.(((((((.........)))))))...)))))....)).)))))).))))))(((((....))))))))))))))....((((((((((.....((((((..((((((......(((((...))))).))))))..))))))....))))..)))))).(((..(((((((.......)))))…	[[][[[[][]][]][]][][]]	-85	0.392947	ARL8B	intron	27	39	44	84	63	110	43	45	20.0769	52.5	31	16	3	15	53	119.5	114.5
hsa-sliRNA-94	chr15	66349123	66349314	249	-	191	249	124	125	-752.542	-775.435	41.3333	45	5.72153	5.59439	GTAAGTGTTGAGATGATTATAAATATCATTCACATGCTAAATGGTAGGGTAGATTTAGTTGAGGCTAAATTGCTGTTTAAAGTGTTCATTTTGAAATCTCTTTTGGTAGAGAGGGAAAAGTAATAGCAAATTATCTCCCCCCAACATGATTGGTAAAGAGGTAAAAATAAATAATCTCTTTTCATTTTCAG	0	....((((((.((((((.......))))))..(((..((((((((......((((((((....))))))))))))))))..)))((((...)))).(((((......)))))((((...(((((.....))))).))))..))))))((.(((.((((((((...........))))))))))).))....	[[][][][][]][]	-39.3	0.876509	TIPIN	cds	6	8	5	68	47	93.5	0	1	0	0	5.25	3	7	0	6	14	80
hsa-sliRNA-95	chr12	53037622	53038355	248	+	733	248	95	153	-335.908	-695.945	42.3267	38.4049	2.8907	3.16337	GTGAGTCAGTTTGGAAACAGTAGTTGGTTAACTGCAGATTCTAAAATACTGTGATGTAATGATGGAAGATCTCCTACGGGATGCCAGCGTTGTATAGCACCTTATAAGTTATGCTGGCTTTAGTCTCTTAGTGTGCTGGAACTGGCTCATAAGACCTAGTTGTTCCATTTTCTGGAGTTCCACCACTTTGATAGCTTGAAATCAGCTATGATGGGAGTACTAATGCCGCACAAATCTGCAAATACTGTAAGTCAGAGGCTTCCCTTTTGCCACATATTGGCAGTATGGTAGGGGGTAACTTCCTTTCATTTCTCTTAAGTCTTCTCATTTGTAAGCAAAATAGCAACACTATTAGCCTGGCGTGGTGGCAGGTACCTGTAATCCCAGCTACTCGGGAGG…	0	.	.	0	0.0622908	EIF4B	exon	63.6667	99.5	127	239.333	179	243	18	38	116	35	54.3333	31.3333	43	53.5	66	115	97
hsa-sliRNA-96	chr2	27234226	27234517	248	+	291	248	135	113	-821.987	-668.374	46.9565	15.4091	8.09148	5.38248	GTAATAAGGCTAAAGGAAAGAACTAAAGGGCCACAGCTCTTGCATGTTCTGTGCTGGCCACAGTGCCATGAAGCCCTGCACTGTCTCCTGCCTTCATCCAAGTAGGCAGGGAAGCTGGAGGGAAAGGGCTGTAGCTAGAGCTCATGGTGTTGGGGCTTATGACAGTCAGTGACCCTGAACCCTGCTCAGTCTGATCCCCCAGAGCTGAGGACGGAGAGGAAGAGTCTAGGCCTATAGATAGTGTCAGCAAGGCCAACCTGCAGAAGGCCTGACCAGTCTTCTCTGCCCCAG	0	.......((((..((.(.(((((..((((((....))))))....))))).).))))))(((((((...........))))))).((((((((.(......).))))))))...((((.((((..((((((.(((.((.(.(((.((.((((.((((......))))..))))))))).).)))))))))))..))))))))..(((.((.(((((((((...(((.((((((..........((.(((.((....))))).)))))))))))...))))))))))).)))	[][][][][]	-112.5	0.823423	L3-CR1	repeatMask-CR1	38	24	56	161	22	96	7	13	16	1	0	17	4.33333	17	32	25	10.5
hsa-sliRNA-97	chr19	11106687	11107391	241	+	704	241	128	113	-620.56	-582.742	43.1628	26.3017	3.65716	4.96739	GTGAGCGCTGGCCATCTGGTTTTCCATCCCCCATTCTCTGTGCCTTGCTGCTTGCAAATGATTTGTGAAGCCAGAGGGCGCTTCCCTGGTCAGCTCTGCACCAGCTGTGCGTCTGTGGGCAAGTGACTTGACTTCTCAGAGCCTCACTTCCTTTTGTTTTGAGACGGAGTCTCGCTCTGACACCCAGGCTGGAGTGCTGTGGCACAATCACAGCTCACGGCAGCCTCTGCCTCTGATGTCCAGTGATTCTCCTGCCTCAGCCTCCCGAGTAGCTGAGATTAAAGGCGTATACCACCACGCCCGGCTAATTTTTTGTATTTTTATTAGAGACAGGGTTTCTCCATGTTGGCCAGGCTGGTCTTGAACTCCTGGTCTCAGGTGATCCACCCGCCTCGGCCT…	0	.	.	0	-0.0892093	MIRc-MIR	repeatMask-MIR	99.3333	153	148	131.667	60	182.5	10	5	29.25	84.6	51	69	54	60	178.833	164.2	196
hsa-sliRNA-98	chr15	43765566	43765886	240	+	320	240	125	115	-575.872	-639.367	50	81.1765	6.42147	8.1187	GTGAGTACTTCTTTGTATCTTGTCTGGGATTTATTTGCTTGATTTTAGTTTGTTTACCTCAGTTATTAAGCCGAGCTATATTTTGGCGTAAACAGTCTATTTGGGGGGATTGTAATAGTAATAGTTTGAGTTTATATTAAAGCAGTAATGTGTGGGTGTTAGAACTCCTGTTGTCATCCTGTAAGGTATATATTGCTCAGTACTTGTTCTAAATGTTTAAAATCTCTTTCCTTCATAAATGCTATCAATTATTTTGTGGCAACTTTATGATATAGCTAAAAACTTGGCAAGCCAGTTGATAATGGATTATTTCATTTCAG	0	....((((......)))).....((((......((((((.(.(((((((((((((((............((((((......)))))))))))))........(((((((((.((((((....(((((((((.(((((....((((..(((..((((.((....)).))))....))).)))).....)))))..)))))).)))....))).....))).)))))))))...((((((((((((.(((.....))))))))..)))))))...)))))))).)..))))))))))((((.((((((....))))))))))	[][[][][]][]	-63.3	1.0572	PDIA3	intron	68.2857	32	40.3333	38.25	31	53	5	11	8	10	1	18.25	18	11.2	25	60.5	99.6667
hsa-sliRNA-99	chr13	51374439	51374653	237	-	214	237	100	137	-503.731	-741.931	27.7778	42.6222	39.0803	13.1084	GTAATTTTGAAATGTTCTATTATGTAATTTGTTTATGGTAGGCACTGTCAGTTTTATAGTTCTTAATTTAACTGAAGTAAGCTGAAGCTATTTTCCTGGTAGAGTATCTAATAAATATGAACAGAATATAGTTACCTTCATTGGAATTGACACTGGTTGTGCCATTTAAACATTGTTTGTAAATTCAAGAAAGTTGTATTCTTTTTTGCTAAAG	0	...................(((((.....((((((.(((.(((((..(((((....(((((((.........(((((..(((((....((((((..(.(((..............))).)..)))))))))))..)))))..)))))))..)))))..)))))))))))))).....)))))...((((((((.......))))))))......	[][]	-33.6	0.511441	INTS6	intron	12.4444	53.5	37.6667	62	19.3333	50.25	1	8	17	1	11	4	0	9	14.5	37.5	40
hsa-sliRNA-100	chr19	4362385	4362611	235	-	226	235	129	106	-735.152	-646.973	46.5833	16.8986	7.91228	4.515	GTAATGGGGCATGGAGCCCTCTTGCGGAGGCAAATGCCAGCGGGTGGGAGTGGCCAAGGGCTGGCCCTGTCCTGGGTCTCTGAGCGCCAGACTCCTGGGTGCAGCTCTCAGCCGTGCTCCATCTGGACCGCCAAGGCAGACGGGAAGGGCTGGCCCCAGCCTTCTGCAGAAGGGGCCCTGCCCGACCGTTTTGAGCCCACAGCCTCCTCGTTTTGCTTGTGTTTAG	0	((((.(((((.....))))).))))((((((....((((((((..(((((.((((..(((((((((((.(((((.((((.((.((((((((....(((((((.(((...))).)))).))))))))..)))))))))...))))))))))))))))...(((((....))))))))))).)))..))))..)).)).....))))))...................	[][[][]]	-104.2	-0.723274	SH3GL1	intron	28	35	40	29	18.5	10.5	12	11.5	17.5	9	1	18	19	22	31.25	34	98
hsa-sliRNA-101	chr5	146153227	146153733	235	-	506	235	95	140	-476.341	-772.15	28.7879	46.6667	2.76985	3.81398	GTAAGTATCTGAGTTTCATGTTTGTATTTCGTCCTCACCATCTCATTGCTTAGGTGCTGCTGAACTACGCTGTGGGACTAGGCTAAAAAGCTATGCATTTATCTTTAAACTGCTATCTCTAACTTGTTTCTTGATGTTAATATATTTTCTGTGGTTTGAATTTTAAATATGTTCACAGAATTTTGAAAAAGCTTTCTGATATTCACATTTTCATTGAAATCTGGCATATGAACCTCAATTTAAGTGATATGTGTATGTCTATGTACATTTTTGCTTTTGGTTGTGTGGTTTCATTTAGGCTATTCACTATAACTTTAGCTATTAAATTTTTGAAGGTTACAGATCCCTTTTGAGATATTTGGCAAAGTTAGAAAATTGCTCTCTATGGAGAGGAGAACA…	0	.	.	0	0.474427	LARS	intron	42	92	27	152.5	98	118	11	5.2	9	33	40	23	12.6667	21	38	96.25	81.25
hsa-sliRNA-102	chr11	244216	244425	231	+	209	231	102	129	-540.1	-725.347	37.443	29.4044	2.74021	3.14216	GTAAGTCTCACTTTGTTTTATAAAGGAGCAGATCCAAATGGTGGTTAAAATTGAAATATAAGTTAACTGAACTTTTGTGTTTTCTGTATCAGATATTATGTTTTTATTATACTTTATGGTCAAAACCTAAAGATTACCCTACCTAAGGGTGTCTTGGTTAGCAGAAACCAGTCTGTTGATGGTCCTTCTGATTGTTCCTTCTTTTCCAG	0	......................(((((((((..(((...((((.........(((((((((.....((((((.............)).))))...))))))))).....))))...)))....((((..(((((.(((((.....))))))))))))))..(((((((((.((....))))))..))))).))))))))).........	[[][][]]	-42.6	0.364401	PSMD13	exon	30	15	15	32	14	42	10	21	23	49	57	12	11	8	37	97	73
hsa-sliRNA-103	chr5	37302908	37303259	229	-	351	229	101	128	-589.506	-796.183	47.2766	47.3043	2.01609	4.1616	GTATGGCATAATATTCTTATTGTGAAGAATGATTCAAAACTGAGCTATATGTACTTACATTCAGTTTTCTTTAATTTTAGAAGAATCTAAGTTTTAATATACTGACCTAAATTTTTTAAATAGGATGTTACTTTTTAGTCATAAATGTATTTCTTTATGTGTTGTCTAAAATTGTGGATCTCTCTTATGAGAAATCTAAAATAGATTTTTTTTTAAATCTAATGATTTTTTTTCAAGTTTCAGATGGCTTTTTATGTGTGTTTGGTATGAAACAGTACATACTAATTGACGTATTTGTATCATCAATCCTTAAGAAATTGTGTAACTAAAAATAAGCGTTTTCCCTTCTAG	0	.....(((((((.((((((..(.((...(((((.((((...(((((((.((.(((.....(((((.....((((.((((((....))))))..))))...)))))((((...........))))........((((((.((...(((((......)))))..)).))))))...(((((.((((....)))).)))))...(((((((......))))))).(((.......))))))..)).)))))))..(((((....((((((((........))))))))...))))))))).)))))...))).)))))))))))))............................	[[[][][][][][]][]]	-63	0.972347	NUP155	intron	19.5	32.5	10	89.5	57	105	16	1	13	3	23.25	14	7	28	17	75	48
hsa-sliRNA-104	chr11	33105693	33105882	224	-	189	224	122	102	-583.053	-495.059	56.7042	36.5373	2.49053	2.30285	GTAAGTATTTGTATAGTTTTTTTTTACATCTACAGTTGATTTAGCTAAAATATAATTTTTAGTTCTTTGAGAAATCTCCATACTATTTTCCATAGAGTTGTTCTTTGGGTAGATATCCAGTAGTGAGATTGCTGGGTTGAATGAGATTTGGTTATAATATAATTGATGGCATTTCTTATCCAATCTCAG	0	....(((..((((...........))))..))).........((((((((......))))))))........((((((..((((((((((((.(((.....))).)))).))))....))))..)))))).((((((((.((((((....(((((..........)))))...)))))).))))).)))	[][][][]	-36	0.86254	CSTF3	intron	43.3333	49.8333	69.6667	37	30.5833	52	29.75	47.3333	58.3333	5	1	24	12	30	27.8429	11.5	20.269
hsa-sliRNA-105	chr9	81616134	81616645	224	-	511	224	74	150	-364.337	-877.323	32.4561	50	2.50185	6.04501	GTAACCATTCTTTTCATCAAAGTTTGTCTTCAGAATGATTTGAATAATGTTATGAAAAAAAACTAACAGTGAATGAAGGAAGTAGAGCCCCTCGGTGGGGGGACCTCTTGCAACTTCTTACATTAAGAAGTTAATGGTTGCTCATGTATGGAGCAATAATGGTCTAACTGACATAAAGTTTTATTTCCTTTAAAAAAAGATATTTCTCTAGACATTTTGAATGCCTAAGTTGGATGTTTGGCTCCCCTTTCCTTCCAGTGCCCTCTAGGCAAAGTTCTTAAGCATGAGGCACAAAGAGGGATATGACTGCGGGGTTTTTTTTTTATGGCATGTTTGCAGGTATGTTTGCCGACACCATATTGCTCATTTATAACATGGTGTTGGTCACCTTGTACAACC…	0	.	.	0	0.495587	TLE1	intron	80	84	72	81	40	154	34	46	75	0	3	18	9	25	0	33	34
hsa-sliRNA-106	chr1	222693843	222694209	223	-	366	223	56	167	-312.272	-1107.33	20.4522	74.8621	4.46531	4.00105	GTAAGGAGTTTTTCTCTTCTGTAATACAAGGAAAATAAATTATTCTGCATTATTGTGATAAAACATTAGACATTTATGTCAAAAGCAGTATTGTCTCAGAAGTGTTTTATAACAACATCTATTAAATTCATACTTTTTTAGTTCATATTTCGTAAATTGTAAAATAAAAGATATGACTTCAATTTTTTCTGTTATTTTTGGCCTGAGTGTTCCAAAAATAAACAAAAACCAGTTTGGGACTTTTCATTTTCTACCTTGAAAGCAAGAAATAGAATCCTTTTGAATATTTGGTTCTTGCCACTTAAAAGACAGGGTGCAGTGAAATCCTTGTAGTGAAAAGATGTAATATGCTTATTTTAAATTTAG	0	(((((.(..((.(((.(((.....((((((((............((((((..((((.(((((((((((((((.(..(((.....)))..).)))))....)))))))))).))))............((((((((((......((............))......))))).)))))...........((((((.(((.((((((((((((((.((((.(((((........)))))(((...(((..(((((..((....))..)))))..)))))))))))))))))))).....))))...))).)))))))))))).....))))))))..))).)))...))..).)))))...........	[[][][[][]]]	-65.2	0.851398	AIDA	intron	38	26.75	17.25	68	52.1667	66	13	4	7	38	36	12	6	7.5	57	61	108
hsa-sliRNA-107	chr19	5653420	5654060	220	+	640	220	54	166	-280.817	-1047.31	19.7863	69.8947	12.8582	5.91445	GTACCCCTCCTTCCTGGCTAAATTAAAGGGGCAGGGTGTTTTTTGTTGTTGTTGTTTTGTTTTTGAGATGGAGTCGCGCTCTGTCGCCCAGACTGGAGTGCAGTGGTGTGATCTCGGCTCACCTCAACTCCACCTCCTGGGTTCAAGCAATTCTCCTGCCTCAGCCTCCTGAGTATCTGGGACTAAGGTGTGCACCACCACACCCGGCTAATTTTTGTATTTTCAGTAGAGATGGGGTTTCACCATATTGGCCAGGCTGGTCTTGAACTCCTGACCTTGTGATCCGCCTGCCTCGGCCTCCCAAAGTGCTCGGATTACAGGCGTGAGCCACCATGCCTGGCCGGGGCAGGGTGTTTTAAACAGAATCTCACTCTGTTGCCCAGGCTGGTGTGCAGTGGC…	0	.	.	0	-0.161176	SAFB	intron	70.5	57.8333	33	108	102	202	25	26.0667	50.25	35	29	17	3	45.5	54	120.5	83
hsa-sliRNA-108	chr21	38814392	38814780	220	+	388	220	68	152	-313.105	-838.894	22.2178	58.1176	4.63763	4.73456	GTAAGTACTGCTTTCCTGAGCCTGCACTGGGTGAGAAGAACCAACTTCAGTGCAGTTGTTTGATCTTGACTTGTTTATTAAGCTTTTGCTTGGGGTATTCTGCAAAGAGTAGCATGGATGTCGTTAACCTGAGCCAGTTTCTGTTTCACCCCAATCAACCCAAGACTTGATCCAGAACTCATTAAATATGTAGTAGAAGGACGCATTACTGGTGTCTTGAAATGTGCCTGGGTCGTGTCAGAATGGTGACGTGTCATCATGGTATCTTGCTCATTCGTGGGTTCTGGTGTATGTCGGTACTTGGTGCATAAATTAGGGATGACAGTGGTCTCACTACCTTTCCACTGTTTTTACCTCATGTGTTCCATTTTTTCTTCTCTCCTGGTAG	0	....(((..((((....)))).)))((((((.((((((((.(((..((((.((....))))))..)))........((((((((((((.((((((((((((((........))).))))).........((((.(((...))).)))))))))).)))...))).))))))(((((((((((.....(((.(((((.(((((((.......))))))).....(((((((((.(((((((......))))))).).))).))))).))))))))..))))))))))).((((....)))).(((.(((((....(((...((((((((.............))))))))....)))..))))).)))....)))))))).))))))..	[][[][[][]][[][]][][]]	-108.1	-0.122573	ETS2	intron	68	176	121	24	23	9	3	68	35	3	0	41.5	77	36	18	20	94
hsa-sliRNA-109	chr16	18841794	18842207	217	-	413	217	118	99	-598.195	-486.486	38.2253	26.4504	7.50896	2.84998	GTAGGATTTAAGACTTCCTCCATTTTTCAGAAGAGTATTAGTCTTACTAATGCTTTGTGTGAGTGTGGGTGTGTATAGTAGGAGATTATTTCAGGCGAATTTCTGTATGTCATTATTAGCCTGCAGTGCCCTATATCTTATGTGCTTTTGAACGGCAGTGATTGGATGCCGTGCAGAAAGATTTTCCACCCCCACTTTGTGTATGAACTTGTACAAGCAGGACAAGTGAGGTACAGCTAATAATGCTAATATCTACTGCCAATATCTTGTCCCAAAATAGAATTCTTTAATGCTCTCAGTGTGCCTCATGGACTGTCAGTTTTTGACTGCCACTGCTAGTTGAAAAAGAGGAGTGGTATGCTCCCAACCCTGTTTAATCACCTATCCTAGCTATTTTAA…	0	.((((((........(((((..(((((((..(((((((((((...)))))))))))....(((((.(((((.((((((((((.(..((((.(((((.(((...((.....))..))).))))).))))))))))......)))))(((((.((((((.........)))))).)))))........))))).)))))..(((((......)))))....(((((((..(((((.(((.......)))..)))))...........)))))))...................(((..(((((.((.(((.(((((...))))).)))..)))))))..)))))))))))))))(((((..((..........))...)))))..))))))..........…	[[[][[][]][][][]][]]	-97.1	0.980955	SMG1	intron	45	71	39.8333	50	68	101	24	45	35.5	91	45	60	13.6667	20	8	52	83.0667
hsa-sliRNA-110	chr7	98899499	98899678	213	+	179	213	98	115	-594.904	-720.711	40.2051	40.708	2.98427	2.1548	GTATGTGTATTGCTCATTAGTCTCTTGGGTTTTGGGCTTCTTATAAGAAAATTGGCATCTGGGGCCAAAAGATGTGTATAATACACACATGCTAAATAATGTGATGATTCTTCGGTATGCCAGATTTTGTCGCCATAGCAGAGTGTCAATGTATGAAAATCTGGTATGTTTGCTTTTAG	0	...((((....(((((..(.((....)).)..)))))....)))).((((.(((((((((((((........(((((...)))))(((((........)))))......)))))).))))))).)))).....((((.((((...(((.....)))...)))).))))...........	[][[][]][]	-41.1	0.29012	TRRAP	intron	5	24	19	70	35	44.5	12	14	16	19	20	2.5	1	17	12.5833	14.5	55
hsa-sliRNA-111	chr9	19352182	19352489	212	+	307	212	93	119	-521.296	-715.068	36.3448	33.5211	9.15829	4.98719	GTAAAAGTTCTATATTCAGTTCATGATAAAGTAGCTGTAAGCATATTTTTATTTCAGAATGGCATTTAACAGGATTCTAAGATACCCTTGTGGACAGTATAATAAAATAAGTCATTTTGTTGAATTTGCTTGATGTCTTATGTAAGTAAGACATTGAACTGGTAGTTTACCTGTGAAATAAAAGAACTGTTATTAATAATTCCAAATTTGATCAGTAGAATAAAAAAAATCCCATTATCTCAAGAGAATTCCTGTTAAGATTAATTTTTATTAAACGTTCTCAGTGTCTGCATTTTTCTGTTTTTAG	0	((((((((........((((((........).))))).......))))))))...............(((((((.....((((((...((.((((.((.((((((((..((((.((.....((((((.(((((((((((((....))))))))((..((.((((...)))).))..)).......((((..(((((...........))))))))).......................))))).)))))).....))))))...)))))))).)))))).))))))))......))))))).....	[][[][][]]	-50.8	0.490575	L3b-CR1	repeatMask-CR1	70.6667	104	33.25	52.5833	80.5	62	36.5	70	67.5	70	51	76.8333	103	73.8333	41	50.5	45
hsa-sliRNA-112	chr9	136418109	136418554	211	+	445	211	111	100	-678.547	-616.835	45.5385	15.5844	6.99571	7.3225	GTGAGTCCTGGTGCTGGGTCTGATGGCGTTCCTGATGCAGTGTGGCCGGCTCAGCCAGCCCTGCCCTCTGTCCCTGGCATCCGACAGCGCTCCTGATGGGGCGTGGGCGGCTCAGCCAGCTCTGCCCTCTGTCCCTGGCATCCAGCAATGCTCCTGATGCAGTGTGGGCGACTCAGCCAGCTCTGCCCTCTGTCCCTGGCGTCTGACGGCGCTCGTGACACAGCGTGGGTGGCTCAGCTAGCTCTGCCCTTTGTCCCTGGCATCCGACGGCGCTCCTGACGCGGCATGGGTGGCTCAGCCAGCTCTGCCCTCCGTCCCTGGCGTCCAGCGGCGCTCCTGACGTGGCTTGGGCGACTCAGCCAGCTCTGCCCTCCGTCCCTGGCGTCTGACGGTGCTCCT…	0	..((((.(((((((((((.(.((.((..........((((...(((.(((...))).))))))))))).).))).)))))....))).))))(((..((((((.((((((.((((..(((..(((....((((...))))....)))..))).)))).((((.((.(((......))).)).)))).((.((((.(.((((((....)))))).).)))).))...((.(((((.(((((.((.((((...((((...((((.(((.(((((((...((((.((((.((.(((((.((...((((.(((...((((...((((((....))))))...)))).)))..))))..)).))))).)).))))...))))...)))).))).)))))))...…	[][[][][][]]	-189.3	0.147189	PMPCA	intron	19	65	67	77	43	71	45	45	56	14	1	41.5	23	19.3333	31	2	31
hsa-sliRNA-113	chr1	186362380	186362836	209	-	456	209	85	124	-442.265	-691.318	33.0216	44.1644	3.82754	2.36432	GTAAGTTAGTAAAATTGTGTTTTTCTTCATGTTGAGTATAACTTACATTTGTATGTCAGTTTATTAAATATGTATTCAGTAGTGTGTACCTGATTAGTTGTAAGATGAGTGGTTAAATGTGAATAATGCATTACATTTGGCGTAAAAAATCAACCAATTGCGTTTACATAAAGAATTTAAGATTCTTTGTCAAATCTGGTTAGTATCTACTGTCTTACGATATATCTTTCCTAAAATATGTGTTTGTTTAAGAAGTGGTGGTAAGTTTTTGTGAGCTAAATCTAAACATTGTTCTGTGAGCAGTTACTCTTAGTTTTCTTAAATATGCATATTTTAATTGCTTTTTCAGGTGGGGAGGGGGAGTTACTTAGCTTTTCCTTAGCAGCATAAACCTCATGT…	0	.......(((((...............((((((.((((.((((.((((....)))).)))))))).))))))......(((.....)))..(((..((((((((((.(((((.(((((((((........)))))))))((((((............))))))....((((((((((...))))))))))................)))))))))))))))..))).....((((((((((((..(((((((((((((.(((((((((....((((..............))))...))))..))))).)))..)))))))))))))))))))))).))))).....((((((((((((((((.......(((.......)))............((((…	[[][][[][][]][]][[][]]	-95.6	0.425193	TPR	intron	48	37	31	181	109	186	26	25	17.6667	70	112	3	23	19	46	41	94
hsa-sliRNA-114	chr9	132288351	132288549	208	-	198	208	98	110	-583.884	-674.518	46.1176	34.2222	3.33265	3.45195	GTAAGTACTGAATGTGGTATATACTAGTGTTTTCTCTGTTTTGTTTGGTGGAAAATGACTTGGGCACTAAAGGTAATTTGAAGCCTCCAGAATTAGTCTGGCTTTGGGAACTAATTTTCCTTCTCATTGTGTTGTATATGTGTGTGAGTTTGTTAGAATTAGAATAGCATATAATTTTTTATTTGTTATTTTTATTAG	0	(((.(((((......))))).)))....((((((((((.......))).)))))))((((((.((((...((((........))))(((((.....)))))(..((((((..........))))))..)..........)))).))))))......(((.(((((((((.((((....)))).))))))))).)))..	[][][[][][]][]	-38.3	0.0499465	SETX	intron	25	26	13	38	33	44.1	10	5	18	14	24	13	14.5	20	1	30	66
hsa-sliRNA-115	chr2	24084331	24084730	207	-	399	207.306	159	48.3056	-838.405	-232.953	31.1851	12.0086	3.96828	7.07759	GTAAGTAACTCATACGGGCGCCGGGGACCCGGGTCGGGCTGGGGGCTTCCAACTCAGAGGGAGTGTGATTTGCCTGATCCTCTTCGGCGTTGTCCTGCTCTGCCGCATCCAGCCCTGTACCGCCATCCCACTTCCCGCCGTTCCCATCTGTGTTCCGGGTGGGATCGGTCTGGAGGCGGCCGAGGACTTCCCAGGCAGGAGCTCGGGGCGGAGGCCGGGTCCGCGGCAGACCAGGGCAGCGAGGCGCTGGCCGGCAGGGGGCGCTGCGGTGCCAGCCTGAGGCTGGGCTGCTCCGCGAGGATACAGCGGCCCCTGCCCTGTCCTGTCCTGCCCTGCCCTGTCCTGTCCTGCCCTGCCCTGCCCTGTCCTGTCCTGCCCTGCCCTGCCCTGTGTCCTCAG	0	..........((((.((((((((((((...(((((((((...(.((((((........)))))).).....)))))))))))))))))(..(((((.....(((((.(((((........................((((.(((((((((.....))))))))).))))))))).)))))..)))))..)...(((((((...((((((((.(((.((((..(.(((((..((((((((.((((.((.(((.((((((((.(((((((((.((((((...)))))))))).(((....)))..))))).))))))))..).)).))))).).))))))))..)))))).)))).))))))))))).....))))))).......)))))))).......	[[][][[][]]]	-206.6	-0.295417	TP53I3	utr5	12	13	26.4167	19.6667	2	5.5	791.143	582	694.5	16	3	28	14	22	0	1	21.1429
hsa-sliRNA-116	chr2	135866277	135866562	206	-	285	206	72	134	-399.7	-826.508	15.0261	35.3962	2.92883	3.60038	GTCAGTAATCTGTGGCTCAAATTTAACAAATTCTCAGTTACCTAAACTGCACAGTATCTAGCTTCCCACATCTTCATTGTCTTCTTTTTGGCTACCAATCAGAAGCTGAGGAACGAAGTGTGATGAGAATAAAAACAAATTGGTTTTGCCACAAATGGTGCTATTCTGAAAGTATTCAAGGCTTAAGTGAAGTCTTTGGATTTATAGCTTTCATTTATTTGAGCAATTTTGATGTTCAGCACCTTTAATATTTAAGTTGTGAAACAACCTATCATTCTGTTTCAG	0	..........((((((((((.........((((((((((.....))))).....((((..(((((.....((((((..(.(((((..((((...))))..))))))))))))..)))))..))))))))).........))))....))))))...(((((.....((((((((((((((((((.....))).)))))))).....)))))))......((((((.......)))))))))))................(((((((...........))))))).	[[][]][[][]][]	-62.5	0.421501	MCM6	intron	30.8333	29	16	124.5	128	126.167	3.33333	5.16667	3.125	1	2	8	12	4	43.6667	66	37
hsa-sliRNA-117	chr3	48420956	48421227	202	-	271	202	85	117	-464.522	-670.34	20.974	34.2	5.36684	5.99378	GTGGGTGAGAGAATGGGCCAGCCTGGTGGGGGCCAGCCCCTGCTTCAGGGGATGCGGTGGGGTTAAAGTGTGAATCCAGGCAAAGAGCCATGAATGGATGCCTTTCTCTGGGTCCTCCCACTCCCCAACCACCTGAAGCCTCCATTCTGTGCCCTTGGACTGTATTCCCTCATCCCGGGTCCTCTTCCCCATTCAAGGGCTCAGGATATCGGCTCTGGGTCTGAGTGCACCTCCTTGCTGCTTAACCCTGGCCCTCTCTCCCCCTCTGCAG	0	..(((.((((((..(((((((.(((((....)))))((((((...))))))....(((((((....((((.(((((((((.((((.((.((......)))))))).)))))))..)).)))))))).)))(((((.((((...((((((.(((((((((.((..............(((.......)))))))))))))).))))))...)))).))))).((((((((......))).)))))...))))))))))))))))........	[[][][][][]]	-113.1	0.0652884	PLXNB1	intron	97	41.3333	36.3333	1	0	2.33333	62	36	73	8	25	48.5	19	43	1	1	0
hsa-sliRNA-118	chr21	32354997	32355448	201	-	451	201	87	114	-505.095	-707.665	35.6923	54	4.61593	5.85701	GTAAGCACATATTTCCCACATAAAGGAACATGCTCAGAGATAATTATATTAACTTCTTAGCGTCATCGAGGCATTTTTGATGCACCAGCACCAAAAGGCTTCTCGTCCTGGCTTACTTCCTAATTCTTGCTGAGACTTCAGAATCTACATAGTTTTAGAATCTGTAAAATACGTATATATTACAGCATGCTGTTTCATTTCCTTTTGGGAATTTGTTTTTGCATAGGGGAATAGGTAAACCAAAAGTGGTATTAAAAGCAGTGCTATAGTAAAAGGAGATTTTTTTTTAACTCCACAATAAAAAGTTTAGGCCCAATTTCATAGTAAAACTATTCTAATTAAGGATTGAACATATTATCACTTGCCTTGATTTTGACCAGTGACATTTTTTGGCTTCTT…	0	..(((((.....((((........)))).(((((.((((.((((...)))).).))).)))))....(((((.((((((.(((....))).)))))))))))..(((((((.(((((....((((...(((.((((((((((.((((........)))).)))).............(((((.((((((((........(((((((((..((((((((((......))))))))))...))))))).)).......)))).)))).)))))...((((............))))........)))))).)))..))))....))))).........((((((((..(((........)))....))))))))....)))).)))......(((.....(…	[[][][][[[][][]][]][]][]	-90.9	0.0417226	URB1	intron	54	30	15	124	60	81.0625	19	35	42	15	0	4	4	17	16	32	40
hsa-sliRNA-119	chr9	33469667	33470011	201	-	344	201	125	76	-837.5	-457.639	83.3333	12.6667	7.54707	11.6461	GTAAGGTCCAGGGTTTAGGGGATAGAGGCCCACCACCTGACTACCTACAAATCCTGGATCCCTCTTTCTTATCTGCCGCTTGCCAGGGGATTGAAGTCAGAATTCTAAATCAGAAGAGCAGACCATTGCAGGCATCCTGAAGGCAGCTTAGATCCCTCGGGCCAGTTGCTGTCCTTTTGGAGCTTTGCTCTCCAGATATGAGAACTGGGCCTAGTGTTGCTAACCGTGGCTCAGGCACTTCTGTCAGCAGAGGAGCCCTGGCTCTCTCACCTTGGTTTCACCTTGGCCCACAGCTCCACAAGCACTTATGTGCCTGGCCTTCTCTTCTCCCCTGGCCCCTCCAG	0	....((((((((((((..(((.((((((.......)))..))))))..)))))))))))).....................(((((((((..((((((((........(((.(.(((((((.........(((.(((.(((((((((......((....))......)))).))))).))))))))))))).).)))..(((...((((((..(((..(((((..((((((..(((.((((((....)))))).)))..))).....))).)))))..)))...))))))...))).....((((....)))))))).)))).....)))))))))........	[][[][][]]	-120.9	0.605548	NOL6	exon	29.25	31	8	77	50	61.5	5.25	13.3333	50	2	3	24	18	13.5	60	34	19.8333
hsa-sliRNA-120	chr7	36425740	36426014	200	+	274	200	137	63	-654.793	-281.411	36.1528	10.6265	7.52202	4.1247	GTAAGTAGAATTTTTGAGAAATTGAGCTTCCTTGAGAAATCTTCATCTTACCCATACAGTTTTAAATTGGTTAACCATTTCTGAACCTTGAGCACTGTGGAAAATTTTAACATGTACTAATGGGGGGATATCCCTGTAATTTATGTAGGAAAAGTGTTTTCTGAAATGTATTTCTTATTGTGTTAAAAGAGATGAGTGATTCATATTTAAATCTTTGTATTAAATAAGGGAAATAACTTATGTTTCTTCTTCACACCTTTTTTTTTTTTTTTAG	0	(((((.(((.((((((((............)))))))).)))....)))))...(((((((((((...((((...........))))))))).))))))..........(((((.....(((((((....)))))))....)))))(((((((((((.....(((((((((((((((((..((..(((((..((((((.....))))))..)))))..))..))))))))).......))))))))......))).))))))))..........	[][][][]	-46.6	0.571988	ANLN	intron	60	58	20.5	116	78	57	24	10	17	41	39	16	13	15	38	70	78
hsa-sliRNA-121	chr12	117174341	117174650	199	-	309	199	85	114	-507.852	-718.393	45.7692	25.4824	3.71719	2.89828	GTGTGGCATTGCTTTGGATCCAGCTGTATTTATGAAAGAAAATCTAGAGGAATTGGTTAATTTGAGAGATTTGTTAGTGTGCTGCCATTATGTCATGAAAAAGTGATAAAATGACGTGACCACGTGTTTACCTGGTTGAAGTGTTGAACCTAAAACACTTCAAATACATACTGCCTTCTGCTTCCTAGATTGGCAACACTTGATTAATATTGTTAGGCCATTGCCAATGTCTTCATGTTGTGAGTTGTTTGGGGCACCTGTCACAACCTTTTTTGTGCTTGGGTCCCAGAGTAGATCTCTGTGTTTCAG	0	...(((((((.((((((((....((...........))...)))))))).)))..)))).....(((((((((.(((((((......(((((((((..............)))))))))(((.((....)).)))((((((((((........))))))))))...))))))).............(.((((((((..((((((.......))))))...)))))))).).(((((...)))))...((((((((.((...(((((......)))))...)))))))))).))))))))).........	[][[[][][]][][][]]	-79.2	0.189897	FBXO21	intron	42	29	22	98	101	87	41.25	24	20	19	18	9	21	14	9	6	9
hsa-sliRNA-122	chr12	120149720	120149921	199	-	201	199	91	108	-511.643	-625.992	39	48	4.52176	5.12698	GTAAGTCCCCGGACTGCTCGGGAGAACAGCATGGAAACTTTATGAGATGTGTTCCCAGCTGTGTCTGCAGGCCTTGGCACAGGGTCTGACATAATAGAACCCCAGTAAGCGTTGGTTATAGGAGGAACGCTAGGACTGGTGTCAGGCCTTGCCCCTTGCTTGGGTGAGGAGGCCCCTGAATGTGTTTTCTCCCCCCTTGAG	0	....(((..(((((.(((.(((((.(((.((((((...))))))...))).))))))))...)))))..)))(..((..((((((((((((..........(((((.((((((............))))))...)))))))))))))))))..))..)...(((.((((((((.(......).))))))))))).......	[][][]	-69.2	0.471382	L2b-L2	repeatMask-L2	13	19	15	46	20	36	27	3	2.66667	8	40	19.5	9	9	0	8	18
hsa-sliRNA-123	chr8	143931659	143931936	199	-	277	199	130	69	-755.792	-345.939	41.4894	9.28846	9.09873	9.33429	GTGAGAACCGGAGCCCCCTCCGCACTGTGGCTCAGCGGCAGCCTTGCAGGAGCCCCTGGACCCCCTCGGCAGCTCCAATCAGGAGCCCTCCTGTCTGCAGACGTTGCCAGCTGCTGCCTGCAGCCTGACCGGGGCCTTGGACAGGGGTGCTCCCCAGGCCTCCTGGGGGCTTTGCCACTCCTTCCTCAGTGCCCCCGTCTTGGGCCTGCCCTGGGACAACTGTGGGCTGGGGCTCTGGTCCCAGGTAGCCTGGCGTGACCCCCTCCCGCTGCCCCAG	0	.((.(.(((((((((((..((.(((.((.((((((.((((((((.(((((((.((..((....))..))..(((((.....))))).)))))))..(((.....)))..(((((.....)))))..(((.(((((((.(((.((((((((((((((((...))))))))....).))))))))))..)).))))).)))..))).)))))))))).).)).)))))..))))))))))).)))((((((..((.(.(....)).)).))))))....	[[[][]][][][]][]	-136.3	-0.67223	PLEC	intron	59.5	31	40.5	1	13	17	32	48	85	0	0	22	3	0	54	76	107
hsa-sliRNA-124	chr1	103534857	103535329	198	+	472	198	76	122	-387.784	-691.357	29.8039	43.92	4.22804	6.65326	GTTAGCATTTTTGTTTGCTTTTCTTTTGCTTTTGTTCTGTGTTATATACAGATGTACAGATATCTTACTGCTTTTTGCTTATTATATATTGTAATATACAGATATCTTATTGCTTATTGTATATTGTGTTATATACAGATATCTTATTGCAAATAAGATAATTTTAAAAACAAAGATATTTAATGTCATGCATATTTTTAATATGTTGAATAAACATTTTGAGTTGAGTTTGTCACTGAATTCAGTGCAGATAAAGCATCTATTAAGATGTTCAGAGCTACAAGATAAACCTCTGCCAAGAAATGCAGTAGCTTATTTTTCTTTTTAAATGTACTTTGGATCTTTTAGGAACAAGGTAAATCTAATAGTACTGTATCATTTGAGCAGTGTGTTTGTTAT…	0	...((((........))))((((((.......((((((((((...)))))))...)))((((((((..((.((((((.(((((.(((.((((((((...((((((((...........((((((......))))))))))))))))))))))))).)))))...)))))))))))))))).....(((.(((((((...))))))))))...(((((((((((((..(((((.(((((....))))))))))..))).....))))))))))(((((.............)))))..))))))..(((((((((((((.....((((((.....)))))).....(((((((..(((((....((((.((((((.((....))))))))))))..))))…	[][[][][][][]][[][]][]	-102.8	0.379982	(TTTTG)n-Simple_repeat	repeatMask-Simple_repeat	27	40	31	100.25	61	118	26	11.625	10.0556	5	35	6	19	18	45	13.5	64
hsa-sliRNA-125	chr1	155926839	155927103	197	-	264	197	82	115	-304.764	-482.822	26.9429	30.4412	2.59003	6.42835	GTAAGTAATGTTTTTGGCTCACGTAGCACTTTTTGTGAAGAGCAAAGTACAGGGCTCTGTATAGCAAGTTGGCAAAGTGTCCCTGATGGCTGTTCTAACCCTTGTTCATGAACTATACACGAATTTGTATGGGAGTTTAGAGGGATGGAGAGCCACATATTTGGGTAACGTATAAAGCAGATTTACGGTGAATAATTGAACACTGGCCTGCCTGGGCACTAGTCAGTTCATTCCATTCAGTTTTACTGTCTGTGTTTTTCTAAG	0	.......(((((....(((((.(((((((((..(((.((..((...((((((....)))))).))...)).)))))))))...((.(((((.(((((.(((((....((...(((((((......)))))))..))...))))).))))))))))))))).))))))))))..((((((.(...((((((((..((((((.((((((.(((....)))...))))))........)))))))))))))).).))))))......	[[][]][]	-66.3	0.147426	KHDC4	intron	19	17	31	75.3333	43	88.25	8	2	27	28.3333	7	12	6	10	22	63.5	28.2
hsa-sliRNA-126	chr2	190923983	190924542	197	+	559	197	45	152	-155.319	-745.462	12.1289	37.0355	2.01735	2.05726	GTTTTTAAATTTTTGTTTCTATTTCAAATTATTCTTTCATTTAATAAAATACATGAAGATGTATGCTAAGAATTCAACAATAGCCTTTAAGCAACTACCTATTACTATTTAAGGTGCAGAAGTTTTTGCAGAGTGCTCGTGAGTCAGTGTTATCAAATTGTTAATGTTATTGTTAATTTGATTTGTATCTGGCAGCATTTAAATATTTGACTCATATTATTTATTAATACAAATTTTGTTTGAGGTTTAGTCTATTTTTTCAAAAGCATGATGCCTGATTACTGTTAACTACTCTTGATTTTTTTAAGTGGCTGGTCTAGTAACTTGATTTATAAATCATGAATCATTTTATCATTGTCAGTTAAACTAGTATCTAGAAACTTACATGATGTGATAAAA…	0	.	.	0	0.395288	GLS	intron	96	152	142	141	163	122.667	120	83	204	142.5	202.25	74	90	80	106	174	154
hsa-sliRNA-127	chr14	102721084	102721319	192	+	235	192	88	104	-392.458	-530.83	27.0769	31.3962	5.19314	4.5899	GTAGGATTATGTTAACATCATCTTAGAAGTCATATTCAAGTTTTACATGTTTAAGAATTTAATATCGGTGTGATACATCCCCAGTATACATCTCTTGGAAGAGTATATGGACATAATTTTATGAACCCAGTTGATGTTAAAATTCCGATAAGAGAAAATGAAAGGTTCGTTAAGCTCATAAGGACATACTCATCTCTAAATGTAATGTGCTAAAATGACTCATTTGGATATCCAG	0	.((((((.(((....))).))))))..((((((.((..(((.((((((..............((((((.((...(((((.(((.(((((.(((......))))))))))).((((....)))).........)))))....)).))))))(((((...(((...((((.............))))....))))))))..))))))...))))).))))))...((((....))))	[][[[][]][]][]	-41.4	-0.0702345	RCOR1	intron	14	32	5	56	38.3333	40.3333	4	17	7	27	11	18	17	28	26	42	59
hsa-sliRNA-128	chr1	70250047	70250364	192	+	317	192	67	125	-174.014	-512.948	31.6727	46.0526	4.40244	2.75194	GTAAGAATGTTAATCATTTAAATGTATTTTTTATATTTTTCAGAGGTTTTTCATTTTAAAACTGTCCTGTAGTTTTTCTTTTCAGCAGTTACAGTTCTTAAGAATGTTTTAATGTATTCTCCTTCTGACTTGTGACTTAAACACCATTAAGGACTGAACATTTTAGTCCTATAAACAAGTTAGTTTTGTAGCCTGTGTTACTTCTCCAAGGTTTTGAAGTTGGATCTTTGCTGTACTACTTATATCCTGTGAAATTGAGTCAGGCTCATCATCTAAACAAGTTAAACCTGTTGCTGTACATTTTACTGTCATTCTAG	0	...((((((..........(((((((.....)))))))..(((.((((((.......))))))...)))((((.........(((((...((((...((((...(((((..(((..........(((((((((................(((((((((...)))))))))....)))))))))...((.((((((..(((.(((....(((.....((((.((..(......)..))))))....)))..)))..)))..)))))))).)))..)))))..))))..)))))))))........)))).))))))..	[[][][[][]]]	-57.9	0.839275	SRSF11	exon	17.8333	15.5	12	123.25	90.6667	91.3333	7	6	8	13	4	5	0	22.5	29.25	13.2	19.2
hsa-sliRNA-129	chr3	101853863	101854577	191	+	714	191	42	149	-163.5	-803.649	17.4222	46.8286	3.74282	4.839	GTGAGTATTCTTTTATCTCATGTTCTTAATTAGGTAAGCCACACTTGTTGGACTAGTGAGCATATAATTTTTCTAGGGTATAACAAGGTATACCTTAGTTAGTGGTTGGCTAACCAAGATGACTGGTGTAGATAGAAACCGCCACTCAGTGATAGCTAGTATGTCAAGAAAGGGTTTTCCTTCAAAAAATTTTTTGGCTGAACAGATAATCTGTTCTAAATTGATAAAAATATCTGTATCTTCTTGATTAATTGAGTTTGGAAGACCAGCGTAGACTATGTCTATAGAACAGAAACAGTTAGATCATGATTAGGGATAAACTGTGAGTTGGTTTGTAGATTGATCTTAATCTGTCCTGATGTCTTTGTGGCCTTGGGCAAGTTATTTAACCTCCTTAGG…	0	.	.	0	0.497283	MIRb-MIR	repeatMask-MIR	116	107	68	38.5	26.1667	68.5833	32.4167	55.5	29.4	29	56	89	108	156	77	100	185
hsa-sliRNA-130	chr8	47962406	47962763	190	+	357	190	90	100	-334.035	-465.702	32.1429	60	3.9384	7.13341	GTGAGCTACATGTATTAAAATTCTTACTTTGGGCTCTGAAAATGTTGGGAGACCGTGTTTATAATCTATATCTAAGTAGCCATAATGACTAGAAGGGCCACCTGTGGTGGCTCACACCTATAATCCCAGTACTTTGGGAGGCCAAGGTGGGAGGATCACTTGAGGCCAGGAGTTTGATAGCAGCCTGACCAATATAGTGAGACTCCATCTCCAAATTAAATTTTAGAAAAGAAAAAGGAAGAAAAATATTATTTATTTCTGTCTCCTGATAGTGACATACTCATAACTTTGTGTGTTTTTAGTAGTTGCCTGTTCCCAAATGCTATATGCCTAATACAGTTTTCTCTCCACTTAAAG	0	..(((.....(((((((.......((((((((.((((.(((.((((((((....((((.......((((......))))...............((((((((...))))))))))))......)))))))).))).)))).))))))))((((..(((((...((.((((.(((....)))..)))).)).....)))))..)))).(((((........................)).))).(((((.....)))))(((((....))))).(((((((..........)))))))..(((((.(((........))).)))))......))))))).....)))...........	[[[][]][][][][][][]]	-92.1	0.56163	FLAM_C-Alu	repeatMask-Alu	34.5	18.25	5	91	61.5	124	7	18	13	3	11	11	0	15	29	33.1667	49
hsa-sliRNA-131	chr1	117940940	117941123	189	+	183	189	92	97	-546.932	-586.651	40.25	53.8889	36.1015	7.57933	GTAATTCATTTTCATTTCTTAAGTTTAATTGTGTTGAATAATGGGAAAGTAAGAATTGCAGATTTTTAGGGAATCATCACTTTAGGGAATATTTTTGTCACTTGCACTTATTAGAATTATGTTTTTTTCAGAAGTTCAGCAGAACTTACATCTAACCTTCATCTGCTCTTGCTTCTTCTGTAG	0	(((((((.......(((((((.(((((((...)))))))..)))))))(((((....((((((((((((((........))))))))).....)))))..)))))........))))))).........((((((..((((((..................))))))...)))))).......	[[][]][]	-28.5	0.255711	WDR3	intron	12	11.6667	5	24.6667	32.5	31	0	0	0	6	2	1	7	6	18	33	37
hsa-sliRNA-132	chr2	237348384	237348612	189	-	228	189	118	71	-700.843	-388.284	34.0889	19.8139	2.87573	4.997	GTACGTATCTGCTGAGGATTATCCAAGCGTCCTTGCTGCCAGGAGGCTCCAAGGACAACTTCTGATGTGTTGTGTTTTAAAAGAATTATTTCTTTAAAAATTGTCTTTGTATTTGAGTGAGTGTTTTCGTTTGATGACTCAGCAGACATTTCTTTCTTTCAAGGTCAATTTATTTTAGATGAATTTAAATTAGAACCAAGTATTAAATAATCTATTTTTCCTTTATAG	0	..........(((..(((...))).)))(((((((..(((....)))..)))))))......(((((..(((.(((((((..(((((...(((..((((((((.(((((.....(((.((((((((..(((.((....)))))))))))))))).....))))).)))))).))..)))..)))))...)))))))))).))))).......................	[][][]	-47	0.140147	COL6A3	intron	1	0	0	0	0	0	0	0	0	0	0	0	0	0	115	152	103
hsa-sliRNA-133	chr10	97462119	97462582	188	-	463	188	89	99	-505.156	-613.887	26.7	27.8438	2.19067	5.10603	GTAAGTATAATCATGGATGTGGCTTGAACCCAGGGAGAAGGATAGCATTCTTAGGAAGAAGCAACAGGTAGCTGCCTTGTCAGCTGTCCTTTTACCTATATGTAAATGTGGTGCAGTTAATCGTCTTGTAAGTTTTGTTGACAAAACAAAAGGAAGGGGCTCTTAGCACCATGGACTATGAGGGTGGGAAGCCAGGGCCAGTGGTTCTTAGCCGCAGATGTGCTTAAGAATTACCTGTAGAGCATTTTAAAATATACCTTGACTTCCCAGATGGGAACCTGAATGGAAATGATTACTGGCACATATGTGCCAAATTAATATTTGTTCAATGCATGAATGATCAGGGCATGTCCCATTGACGTGGTGATCCTAATTCAAACCCTAGGTTGAAAAGCACGT…	0	...........((.((((..((..(((..(((((((((((((((((......(((.((..((.....))..)).))).....)))))))))...(((.((((....((((((((...(((..(((((.....(((((((.....)))))))....)))))..)))))))))))...)))).)))(((((..(.(((((.(((..(((((..((((((((((((((.......(((((....(((((...((((((........(((((....)))))((.....))...(((((..((((((....)))))))))))))))))....))))).((((((((((...((((((.....)))))).)))))...))))).....)))))....))))))))…	[[][][[[][][]][]]]	-140.1	0.359335	MER5B-hAT-Charlie	repeatMask-hAT-Charlie	30.3333	19	49	199	67	47	25	13.3333	16	1	21	9.33333	0.5	14	49	71	91
hsa-sliRNA-134	chr22	36294298	36294931	186	-	633	186	76	110	-415.773	-625.474	35.2857	26.8889	3.32904	6.54733	GTGCGGAGCCTCCCTGAGACCGCAGGGGGAGGGCAGGGTTCCCCGTGCTGGGCCCACAGAATCCAAACCAGTCCTGCAGAGCAGTTGCAGGGTTCTACCCAACTGCCTGGTTCTGAGGCCAGGCTCCCCTTCTAAGGGGCTTTGTGACTCGTGCCTCAGTTTCCCTGTTCATAAGGGAGGATTATGGTATGTCTGTCTCGTGATTATTTGAGGGTGAAAACATTACATCGTTACTTTGAACATCAGACTTCAGACAGGCTTTATTGGAAGTCTAACTGCAAACAATTATAGTTCCCCTTATTGCGTTACAAATATTGCTAACATCTGCAACACCAATGCCATGCCCTAGAACCTGGCCTCTACCCAGGGCAGAAGGCTGGGCAGGTATTATTTTAGAGA…	0	.	.	0	-0.149218	MIR-MIR	repeatMask-MIR	36	92	74	50	29.3333	34	31	26	29	4.5	2.33333	22.5	8	7	32.3333	70.3333	187.333
hsa-sliRNA-135	chr16	71745270	71745472	185	-	202	185	91	94	-476.233	-494.787	20.5484	17.4884	4.84506	4.86522	GTAGCCAGCCTTTCACTTGCTCATCTGGGGCTTCTTACGATTTTATAGTCCCTTACAGCTTGTCTCTTAGCTGAGTCCCTTTAATGTTCCTGGGTTGGTTGATGATTTCCTTCCTTATTTTTACATATTGAAAGAGCTTTGCATTAGATGTATACTAGACAAATCAAATAATAATGAATTGAGGTGTTGTTACCTTGTTTAG	0	.((((((((((.......((......((((((......((((....)))).....(((((........)))))))))))......))....)))))))))).....(((.(((..(((......)))..))).)))...(((((...)))))..(((((((..(((........)))....(((((....))))))))))))	[[][]][][][[][]]	-37.8	0.713321	AP1G1	intron	10	10.1429	7	15	12	33.5833	14	20	6	0	23.75	5	2	4	20	44	84
hsa-sliRNA-136	chr5	146130158	146131018	185	-	860	185	44	141	-204.389	-853.289	20.3902	40.4923	5.82051	3.03525	GTAGGCTGTTGATTCTTTTGGTAGCTATAAAACATGTCAATGTGAACATTATGTATTTTCCCCCTTTTTTCTTCCTGCTATAGCACAATTACTCGCCTAAAGTGTAGACTGAAAATCCTGCCAGAAAAATTTTAAATTCTTCAATAAATTGTGATTTTAAGTTATTATCTTTGGTATTTTTTCTATTGTGTCCATTTAATTTAATAATTCTGCTCCTAGTTAAGCTATGAGCATTAATATAAAGGAGATTAAATCTAAAATTCAGCTATACTTTCCAGGAAAACATTTCAAAATTGATAAAAACAAAGGCAAAATTGTAATTAATTGCCATTAATTTGAGAGCAAGCGTTTTCTGAGGTTTTCCACAAGGTGTCAGTATTTCCTCAAGTTTGGCATTTA…	0	.	.	0	0.773069	LARS	exon	95	75	104	192.5	255	242	37	16.2	38	78	50	32	37.6667	58	61	299.25	108.25
hsa-sliRNA-137	chr7	100576008	100576237	184	-	229	184	99	85	-606.11	-494.523	33	22.5	11.3085	12.2438	GTGAGCAGAGGCGGGAGCTGCGTGGGCAGGGGCCTGGGCCGGGCACCTCCTTGTGTTGCTGTCCTTGGGACCAGCCTCCCTCCACATCCTCTGTGCCCACTCTGGCACCTCCCCTGAGGACAGGAAGGGACAGGCACAAGTTCCCTGCTAGCCCTGAGCCCCCCACTCTCCCTGCCTCCCAGACGCCTCTCCTTCCCTGACCCCTGCTCTATGTGGTCTACACTGCCAG	0	..(((((((((.(((((..(((((((((((((((.((((..((((....(((((((..((((((((((((......))))(((...(((((.(((((......))))).......)))))..)))))))))))))))))).....)))).)))).).)))))..........))))).....))))..)))))..))).....))))))....((((.......)))).	[[][]][]	-91.5	-0.216189	AC069281.2	intron	32	9	29	29.3333	9	32.5	25	15.5	7	16	0.25	7	0	0	1	25.7	61
hsa-sliRNA-138	chrX	130205153	130205296	183	-	143	183	91	92	-423.169	-457.561	31.85	27.0588	4.09296	2.92981	GTACGTATATATAATTGTGTTTCTTTGATTTTCTGATATTTATTTCAGTACTTTTGATCGGACACCATATGGACCCATGTATTAAATTGATAGTCTCACTCTTCATATATGCTATTGTAAATGTAAAACTCTTTTGATTTCAG	0	((((((...((((...((((((..((((....((((........)))).....))))..))))))..)))).....))))))....((((.((((.........((((.(((....))).))))...........))))))))	[][]	-16.1	0.767946	ZNF280C	intron	3.5	3.5	5.5	68	30.6429	65	2	5	1	14.5	16	0	3	4	5	4	22.1667
hsa-sliRNA-139	chr1	110017583	110017945	182	+	362	182	68	114	-291.864	-569.677	22.1	37.4328	12.4414	6.25507	GTAAGAACAGAGTGATAATACTATTAGATTCACTCTAGGTGCTTTATGTTATTGAGAGTTCATAATTGAGTATATTAATCATTTTTGCAGAAATCACCTAGGGGAAGAGAAGGCTAGGACTGCTCTGTTCTTCTCACTCTAACCCTAGGGCTCTCTGAGAGCCTCTTGGCATTTTTCCTTCCTAGAGGGAGTCTTGGGGACTCTGAAGAGGCCAGTGTATATAGTTTAGCAGAGCTTATCACTCACCATTCCTGTGAGGTGGCACTGGATCCAACTAGAAGGGGATCTTGTCTCATTTCATGACCATCTTCCCTCCCACTGCCTTCTTGCTTTACTCATAGTGTTCCTTTCTTTTCTTCCAG	0	..(((((.((((....((((((((.((.(((.(((((((((.(((.(((...(((.((((((....)))....)))..))).....))).))).))))))))))))((((((((...((..((((((((...((((((..........(((.((((.((((((((..(((.....((((((...)))))))))..)))).))))..))))))))))).....))...))))))))...)).(((((.......)))))((((..((((......)))).((((((....(((.........)))....)))))).)))).))))))))......)).))))))))...)))).)))))....	[[][[][][[][]]]]	-102.9	0.851832	AHCYL1	intron	35	14	17	75	28	82	8	5	30	5	13	0	45	12	45	85	78
hsa-sliRNA-140	chr2	55343792	55344367	180	-	575	180	49	131	-264.335	-833.465	8.42188	37.4286	3.66546	8.795	GTAAGTTTTAAGAGGTAGATCAGTTACATGGCCTTTAAGGAAAACTTCTAAGATTCAGCTGATTTCCCTGTATTGGCAAGGATGGCTAGTGTCCTTGAGGCTTTAACAGAGAAGAGAGAGCTAAATAAATTAGATGCCTCCAACTTTATATAAATATAAAAGTAGTAGAAATTTCTGCTTTTGTTACAGAAGCATGTTACTTACTAATGTTGTCTTCAACCTTTTAATACCACAATAAATAAGCTATTGTGTAAACATGTCTTTAAAAATACAGAAATCTGATTGCTAAAATTTAGCATTGGTTCATAATTCTTTTGTTGTATCACTAAAACAGTATGTTGACTATGAAGAAGAATTTTCATTGTGTCCCCAAAGATCAGCTTAAAAGGATGTCAGACA…	0	.	.	0	0.656274	CCDC88A	exon	29	16	13	112	59	95	23	33	20	32	11	7	1	23	44	63	61
hsa-sliRNA-141	chr2	127293718	127294053	179	-	335	179	112	67	-645.555	-354.384	42.6667	6.85227	11.4712	17.524	GTGAGACGTTGCGCGGGCACGCTCAGCCACGACTGCCCTTGCCGGCCCTGCCCCCCGCTCTGCCTCGGAGCTGCTCCGGGCCTCTGCGCCGGCCGACCCTGCTGGCCCTCCCGCGCGCACCCCGTTGGGACAGGCCTTTGGGCGGGAGAGATGCTGGACCTGGGCGCAGCCCAGCGAACTCGGCCTAGGGGAGACGGGTGAGGGGCGCAACGCCTGCGGGATGCAGGTGGCTCTTAGCTAGGAGTTTGCGGCGGCGCAGGTGAAATGCTGCCAAGCGGTGCGGAGGGAACCCTGAAGGCTCCTGCTGGGCTTACTTCTGTGTTGGTATCTTGCAG	0	.((((.(((.((....)))))))))(((((..((((.(((((.(((..((((((((((((.(((.(((((...))))))))((((.(...((((((.((((((((((.(((((.(((.....))))))))..))))....)))))).....((((((..(((....))).))))))...))))))..).))))..))))).)))).)))..))).)))))..))))))))).((((((.((((((((.(.(((.(((.(((........)))..))).))).)(((....)))..))))))))))))))..((((........))))........	[][[][[][]]][[][]][]	-146.3	-0.280817	ERCC3	cds	25	25	9	28	1.33333	6	60	34	91	11	15	15	48	26	20	22	13
hsa-sliRNA-142	chr10	45750206	45750750	176	+	544	176.367	77.2	99.1667	-456.983	-637.794	58.923	61.8459	6.8491	8.30288	GTAAGGAAGGCTGTAGTTGCTATCACTTGGCAGAGTTTTAGAACCAATGACTTGTTTTTCTTTTTATTGTGACTTACTTTGTACATCACTCATTTTGGCATATTTGTCATTTCATTTACACTTTGGAAAATAATGGCAAGCATCTCAAATTGCCTCACAAGTACCACTTTCTTGTCCAGATGTTATGATTTTATGAGTCAGATCATTCAGAATATGTCTAGTTCCAGAGTTTGAAGACCATAGTGCTCCTGTCTCTCCACCCATTCACCTTTTTCTTATTTTCGTATTTAGATTTTTAAGTATTAAAGTCAAGTATTAAAAAGAATAAGGAAATAAAGGGCATCTCCCTTTGAAGGAACATTTTATGAGTCCTATTCCTTGGGTGAGCTGTATAGGGTA…	0	.	.	0	0.285367	WASHC2C	intron	53.3333	63	53.3167	93.25	72.8333	87.1667	22.3333	29.5	68.3333	31.6667	29.9167	22.8333	13.5	33.75	50.3333	50.8667	50.75
hsa-sliRNA-143	chr14	102949904	102950465	175	-	561	175	122	53	-798.971	-288.725	73.2	10.6	5.75826	3.88881	GTAGGCGGCTTCATCTCCGCCCTCAGCCCTCGGTGCCTGTGAGGTGCAGTGACCAATAGCCATGCCCAGCCACTCTTGAAAGCAGCCCCTTGCTGCGGCAGGTGGCCCTGGTGCCAGTCCTAGGGGGCTTACCCTCCTGGGCACTGAGGCCATCAGGTCGGCGCAGCCGCTGTTCTGAATGGCCTGGGCATCCTGAGGCCTCCACGCAGACGCTCACTCAGAGTCCATCCTGGGCTGAGTGTCCAGCCAGTGGGCAGAAGCTCAGTCTGAAAGCCACTGTGCCAGGCCCACCTCTACGAGACTGTCGGGCTGCGTGTACCACAGCACCCTGCATGGGGTGGACACAGCGTTGGCTGAGCTGCCAGCTTTCCCTGGCACCGTCTGCTGCCACGCATGGAC…	0	.	.	0	-0.273529	CDC42BPB	intron	57	72	81	41	31	64	115	153	89	26	0	21	0	13	34	53.2	84
hsa-sliRNA-144	chr10	246973	247397	169	+	424	169	89	80	-570.879	-507.295	42.9655	14.7368	7.15274	12.6904	GTGAGTGTGTCTCCGGAAGGAAGTGCCTATTCATTATTACTTTTAAATGCAGAAATCTTAGTGCACACTCCTCACTGTAATGAACAGATTTTGACGTTCTCCTTCCCTTTTTTACATTTGTAAAGTGCTCTGCAAAACTAAACCAAAAGCAGTTCAAATGAATACATAGATGTAACAATCAATGACCTTGACCCTGCCAGTACCAAGAGAGTTAAGTACAAGTGCTCCTCTCTGAAGGTGCGCTGGCTCTTTCAAGCCTACAGTTACCAGAACAGTAAATTAAGTCAGTGGTAACTGAGTGGATGGAAGGATGCAAAAGGTAGAAATGTATTCACTTCTCACCTGTGGGTCCACTATGAGTGTTTTCAGCAGAGAAGTATTTTCTAGTGTCTGGAATAA…	0	(((((.((((((((...((((.((((((((((..((((.......))))..)))....))).))))..))))..((((.....)))).(((((.((((((((.(((((......((((((..((.((((..................)))).))))))))....(((.(((......))).)))..(((((....(((((((((.((((((...((((....)))).))))))...)))..))))))....)))))....(((((((((...................))))))))))).))).)).))))))))))))).)))........)))..)))))((((((((.......(((((.((((((((.((((.....))))..)).))))))...…	[[][][[][][][]]][]	-108.1	0.845641	ZMYND11	exon	25.6667	40.5	11	34.7167	35.25	147	9	17.3333	11.3333	5	1.25	0.833333	0	14	83	30.3333	120
hsa-sliRNA-145	chr1	226233193	226233343	169	-	150	169	74	95	-276.991	-440.354	30.2727	27.1429	29.5143	10.2871	GTAAATCTTAGAGAAAATATTTTCTTAATTTGACACAAAGCAACCCACGCTAATTTGTTGCTAAGAAATTAATTCATTGATTATATCAGGTATTTTATGACTATATTTGAGCTATAATGCAATTAAATTTTGAAATTTTTTTCCCTTTAG	0	.........((.(((((...((((..(((((((.....((((((............))))))..............(((((((((((((((((.........))))))))..)))))).))))))))))..))))...))))).))....	[[][]]	-21.5	0.892458	LIN9	intron	8	6	0	56	35	39	1	3	1	4	0	0	3	0	0	9.125	0
hsa-sliRNA-146	chr6	87519707	87520179	169	-	472	169	63	106	-347.029	-654.261	23.2427	38.1124	2.08709	2.07562	GTAATGTCTGCATGGTTCTTAATTGTCTGTGCAGGGTCAGCTGAGCCTGAAAATGTACCTAGTGGTTAAAGTTTTTCACTCAGATTTCAATTCTTTGTTTCAAGATACTGGTGTGGAAAGGTAGATTTGATTTTTGTATTATGTCTTGGTTATAATAATTTCCACCTTATAAACATTAAATAACTGTATTTTTACTAGTTATCTGCTCTCAGTGGCTTAGTTTTCAAAATTCTTAATCCACATCTCCTTTTTCTCCTAAAGGCAACTAGTAGTGTAATCACATGCTGGTGATTATAAAGTGAAGCTGTGCTTAACGTCCTTTGTAGCATACAAATCACATCAATTTCATTTTATTAATTTTTAAAAACTCTGCTCTGATGGTTAAAGTTCAAACCACTC…	0	....((.(((..(((((((((((((((.(.(((((((.(((((((((((((((...(((....)))......))))))..((((..((((.(((.(.((((.(.((....)).).)))).).))).))))..))))..(((((...(((..((....))..)))...))))).......(((((((((....))).))))))(((....))).))))))))).......................(((((.......)))))..((((((((((....))).)))))))(((((((((((((((.((((((..(((.....))))))))).............)))))))))).))))).......))))))).).))))))).)))....)))))...…	[[[[][][][][]][][][]][]][]	-99.5	0.66797	RARS2	intron	82	115	84	110	60	82	49	86	37	32.2857	41	50	3	30	23	67	102
hsa-sliRNA-147	chr10	50090886	50091430	168	+	544	168.367	77.2	91.1667	-470.602	-575.506	55.8254	52.3531	9.65416	4.21462	GTAAGGAAGGCTGTAGTTGCTATCACTTGGCAGAGTTTTAGAACCAATGACTTGTTTTTCTTTTTATTGTGACTTACTTTGTACATCACTCATTTTGGCATATTTGTCATTTCATTTACACTTTGGAAAATAATGGCAAGCATCTCAAATTGCCTCACAAGTACCACTTTCTTGTCCAGATGTTATGATTTTATGAGTCAGATCATTCAGAATATGTCTAGTTCCAGAGTTTGAAGACCATAGTGCTCCTGTCTCTCCATCCATTCACCTTTTTCTTATTTTCGTATTTAGATTTTTAAGTATTAAAGTCAAGTATTAAAAAGAATAAGGAAATAAAGGGCATCTCCCTTTGAAGGAACATTTTATGAGTCCTATTCCTTGGGTGAGCTGTATAGGGTA…	0	.	.	0	0.14105	WASHC2A	intron	39.3333	44.3667	36.4833	73.9167	69.3333	65.8333	13.3333	14.1667	31.8333	20.3333	36.4167	13.1667	7.5	24.75	45.3333	66.2	62.75
hsa-sliRNA-148	chr17	74203958	74204129	167	+	171	167	120	47	-492.6	-214.145	28.5714	6.016	5.61151	2.91709	GTGAGTACAGTCCCTGCCTGGCGCCTTCCCGGGGTGGGCTCGTGGGGCCCCGGGGCGAGGGCGAGAGAGCCTCCCAAGGATCTCCTGAGGCCGGGAGAAGCTGGTGGACTGGGCCATCGCCGGGAGACGTGTCTCTTTCCTCTCTGTTCACCCGCTTCCTTTGTGTTGCAG	0	((((.(((((((((.((((.(((((((((((((((...(....)..)))))))))...))))).((((.(((....))).)))).).)))).))))(((((.(((((((.(((........((((((........))))))))).))))))).)))))..)))))))))..	[[[][]][]]	-71.6	-0.307122	RPL38	exon	13	38	35	46	22	49.5	4	17	28	11	14	10	13	19	10	7	20
hsa-sliRNA-149	chr12	48836266	48836568	166	-	302	166	73	93	-309.148	-520.367	32.85	24.3571	8.29114	5.28369	GTAAGGAGGGATAGATTGGCCCAAGAGATCTGACATGTTCCTACACTAGTTTGGGAATAGAGAACTTTGTTCCTTGACTATTTGGAGCCATCGCTGCTAGTGGGCACCAATGTGACCTTTTCTGTCACTTTCTGGTAGAAGTGTTGGCTTTTAGTGATTAGGTTTCTTCTTGGGGTCCCTATTTCTGTGAACTGTACTTGGCATCCTTCCATTGTGCTAGCAGATGTGCTTACTACTATCAGTGGTTGCCCAGGTGGTATAACTCTCCCTGTACCTATTACTCTTTCTTGGGGTCACTGCAG	0	(((((.((((((((...((((((((((((((((...(((((.....(((((.(((((((((....))))))))).)))))...)))))..((((((..(((.(((((....(((((.......))))).((((...))))))))).)))..)))))))))))))))))....))))).)))))))).....((((...((((((.........)))))))))).....)))))......((((((...((((((.((((((........))))))...........)))))).))))))...	[[[][[][]]][]][]	-88.9	0.593083	DDX23	intron	25	36	4	73.0625	28	47.6667	26	1	5	5.5	2	12.5	11	9	21.3333	49	19
hsa-sliRNA-150	chrX	44873712	44873923	165	+	211	165	102	63	-519.913	-298.36	30.6	8.2623	7.00863	4.06719	GTACGGGCCGCCGTCACTCGCCCGGTCGGCTCCGGACGGGCAGTAGCCGCTCTCCCGGGAGGACCGAGCGCGGCTTGTCTCTGGCGGCGGCGGGGCGGGCACCTCGGTTTGGCGCTCTTCGCGCCGCCTCCGCTGGGGCCTCGGGCTCGGGCAGGGACGGGTCGGTGGCGTTCCCTGAGCGTTAACGAGTAAACTGTGTCTGTCTCCACAG	0	......((((((((((((.(((((..((....))..))))))).((((((.(((..((.....))))).))))))......))))))))))(((((((((((((((..(((((((((...((((((((((((((.(((((...))))).))).))).......)))))))).....)))))))))))))......))))))))))).....	[[][]][]	-109.1	0.805762	KDM6A	exon	5	18	28.6667	28.2	31.8333	11	17.5	27.25	18.75	19	60	28	5	14	17	2	12
hsa-sliRNA-151	chr12	132667648	132668355	163	-	707	163	86	77	-542.94	-474.764	39.0909	21	7.0403	3.21622	GTGAGTGCCTGGGCATGGTCACGGCTGTAAAGATGTGGCTCCTGCTCCCACTTTCTGTTCTTACTGGGCTGCGTTGGTCCATCCCAGCTGGGGCCCCAGAGGTGTTGTCACAGCAGACCAGAAGCTGCTCTAGGTCACTGTAAGCTGTGCTCTCACTGCAGGGTCCTTTATTTGCTTCCCCATCTGCAAGTGTTAGACACTGCTGCTCTGTGGTCTTGGGGTATTTGGCCTGTTCCTACCCCTGGGCTGTCCTATTTCTTTCTTTTTTTTTTTGAAATGAGGTCTCACTCTGTCACCCAGGCTGGAATGCAGTGGTGTGATCTTGGCTCACTGCAGCCTCAACCTCCCAGGCACCGGCAATCCTCCCATCTCAGCCTCCTAAGTAGCTGGGACTACAGG…	0	.	.	0	0.186078	POLE	intron	78	26	39	138	72.1	99	8	14	24	1	7	14	54	30	18	22	49
hsa-sliRNA-152	chr2	27223748	27223916	163	+	168	163	96	67	-557.008	-363.269	58.6667	14.1731	5.66375	4.98233	GTGAGCCTGGTTGACTGGGTCTGTGAAAATTTGAAGCCCTGTGGGCCTTGATGATGGAAAAGTAAAGCACGGCAGTGGATCCGAGTCCCCTGTCCCACTACCCACCTCGAGGCTGCCAGTGTCATGCCAGGGACCATGATGGTTTTCATGATGCAATCTCTTCAATAG	0	((((..(((((..((.(((.((............))))).)).((((((((.(.(((....(((..(...(((((.((((....)))).))))).)..))))))).)))))))))))))..))))...(((((.(((.(((.....))).)))...))))).......	[[][]][]	-47	0.35667	CAD	intron	12	15	9	52	26	46	26	15	16	0	5	8	4.33333	5	4	14	13.5
hsa-sliRNA-153	chr12	49053641	49053977	162	-	336	162	67	95	-357.408	-533.924	31.1071	28.913	9.04982	25.7205	GTGAGAAGTCCTGATCTTTGGTCATAGGGCAAATGAGAGACCAAATGTGCCTTGGATTTTTGTACTCTACAGAGCACTGATCAAAGTATAGCATTATTTACTGTTGGTCTGCCCCACTAAAATAGGTGTGAACTTTGTGAGCACCAGGGTTTTGCCTGTCTCATTTATCATTTTGTCTCCAGTGCCTAGAACAGTAGCTGGCAGACGTTGGGCAGGCACTCAGTAACTTTGTTGTTTGTTCATTCTGTGCCCATGGAGTGCCTGTTTTGTGTACAGCAATGTGCTGAGGCTTACAAGGAATCCATAGCTGACCTGTGGTGTCTCTACCCCCTGCAG	0	...........(((((...)))))(((((.....((((.((((...((((..(((((((((((((((((..(.(((((((.(((...((((((....((((((...((((((((((((......))))(((.....(((((...((((......)))).)))))...)))...((((((((((..((.....))..))))).)))))..))))))))...))))))...))))))))).)))....)))))..)))))))).(((...((.(.(((((...)))))).))..))))))))))))..))..))...)))).))))....)))))...	[][[[][][]][]]	-106.6	0.625543	L2a-L2	repeatMask-L2	8	43	23	26	19	99.6667	23	2	13.5	0	3	35.5	31	3	21	9.5	10
hsa-sliRNA-154	chr1	28536381	28536746	161	+	365	161	87	74	-436.75	-382.142	37.6216	29.6	3.64095	2.72748	GTAGGGCCTTTACGTCCTTCTCTAGTTTGGGGGTGGAGTGTTCCCTGGCCTAGGCCTAGCCAGATTCCTGAGACCATGGTCCTTGGAGCCTGGGTCTGTTCCATGGGTTGTACCATACATGGGTCCATGAGAGTCACTCTCATCCTCCTAGAGTCCTGGTGTTCTTCCAAGTGTGAGTTCAATGGGGGCCCATGTAGATTCTCCTAGGCCTCCTCCAAAACTGGGAAGAGACACTGCAGATCTCCTTCTGATCGCTCTGGGAGCAGGGACACACTCCCATGGACAGGTGGACTCACCTAGCCTGCCACCCATTTTGCCTGTAGCACGCCCTCTGCTATTGCTCATCTCTCTCCCTCCTCCCATAG	0	..(((((......))))).........((((((.((((((((((((((((((((((((((((...((....))...))))...))).))))))))....(((((((((...)))...))))))...(((((((...))))))).((((((((((...(((((((((((.(((...........(((((((....(((......))))))))))......))).)))))).))))).((((......))))...)))))))))))))))).)))))))..(((.(((((((.....))..))))))))........((..((((((.......)))))).))...............))))))...	[][[[][][][[][]]][][]]	-131.3	0.352438	RCC1	intron	18	21	31	64	74	120	3	6	1	5	1	37	3	3.5	1.33333	23.1429	46.5
hsa-sliRNA-155	chr6	42673887	42674125	160	+	238	160	93	67	-549.53	-372.127	31.4189	11.6984	2.80603	2.08303	GTGAGTATTAATACATTTATAACATGTTGTAATTTTTCATCCTCTGAAATTTTGTTTTTAATGGTACAGCTTCTCTCAGTAATGAATTAAATATTTAGTAGTACTGGTTTTCTTATATATAAGCTCTAGCTTATAAATTCTCATGTGTCTTGCAAGAAGATAAATTTAAAGCAGATTATATGCATTTTAACATGTTGGCATATGAAATATGCTAATGTATTTCTCTTTAAATCTGTAG	0	(((((.((((..((((.......))))..))))..)))))((..(((((......)))))..))(((((......((((((....(((((....)))))..))))))..........(((((((....)))))))..........((((((.....)))))).((((((((.(((..((((............((((((((((...)))))))))))))).)))))))))))))))).	[][][[][][][]]	-42.9	0.360777	UBR2	intron	33	16	23.3333	37	28	31	17	18	26	31	52	3	19	17.5	9	17.25	16.3333
hsa-sliRNA-156	chr16	30094897	30095102	159	-	205	159	84	75	-419.064	-431.535	19.3846	16.8367	7.49903	4.31242	GTGAGTATCTGGCCTCCCTTCTTGCTTTCCCTGACCTCTGTTGTGACCTGTGACCCCTGGCATCCTGCTGAGACTCCCAGAGTTCCCCGGTGCAGGCAGGAAATTGTGAGCATCATTTCTTGGATGCTGAGGACAGACACAGTGCTTGAGGGGGTGGGCCCTGTGATGGCAGGACCCTCCCTGGGACTACCCCATGTCCCCACAG	0	(((((((...((....))....))))........((((.((((((..((((....((((((((((......(((((...)))))....(((((..((((....))))..))))).......))))))).))))))).))))..))..))))(((.(((.(((((....))))).))).))).(((((........))))))))..	[[][[][]][][]]	-68.9	0.968539	YPEL3	cds	566.667	456.333	315.833	403.417	278	345	624.833	411.5	772.667	303.167	268	240.167	274	236.333	184	280.083	317.833
hsa-sliRNA-157	chr1	52355449	52355607	158	-	158	158	102	56	-658.825	-336.613	40.8	8.4	7.36941	10.0306	GTGAGGTTCAGGTAGAAGTAGGATCCTCTGAAACCCGCCTTGCATTCCAGGACCCTGTGCTCACTTTCTTCCCATCCCTGGGAGGTGTGGCTGCAGTGCCTGCCCTGTGTGCCTCTTTGTTTATACGCTGTCCTGACTTCTCCCTCCTCACTGCTTAG	0	((((((...(((.(((((((((((......((((.......((((.(((((.(.((((((.(((...(((((((....))))))).))))).)))).)))))....).))))......)))).......))))).)))))).))))))))).......	[]	-53	0.600953	CC2D1B	exon	7	25	34	20	14	17	37	19	25	9	7	9	1	18	7	9	14
hsa-sliRNA-158	chr6	145922348	145922662	157	-	314	157	66	91	-318.976	-479.393	27.72	28.9059	2.70922	3.1176	GTAGGTAATAGAAGAAATCATACAATGAAATGGTACCATTTCTTTAAGCTAGATTTCTTAGAGAAGAAACAATTGACTCATATAGTAAAGGTTTTTTCATTTTAATTGAGACAGAAGTAGAAAGAGATGTATTAATCTAATTTAAAGAAAAATAAAGTCTCAAGGACAAGGTATGAAAAACCATGTGATTTGTTTTTTCTAAAATGGCATATCTAGTGGAAAGAAAAATGAAGTCAAAATATTAAGCTTCTCCTTAAAATTACCAGATTGCTGGTTATGTTTGTGAATATTTCTGTTAATCTCTTTTTTTTCAG	0	..((((((((((((...(((((..((((..........(((((((..(((((((.(((...(((((((((((.....((((((......((((((((.(((((..(((((((.....((((...((((......))))..))))............)))))))....)))))..)))))))))))))).))))))))))).....)).).)))))))..)))))))...(((((...........)))))............((((....))))))))...)))))...)))))))).))))............	[[][][]]	-58.8	0.864342	SHPRH	intron	34	9	23.5	136	58.3333	82.5	8	7	17	10.5	15.2	17	12.5	2	16	23	59
hsa-sliRNA-159	chr14	74889147	74889274	155	+	127	155	101	54	-551.634	-260.41	39.2778	8.24096	2.74101	3.10923	GTAAGTACCTGCTTTCTTGGGAATGGAATTTTATGGGAAGAGCAACAATTGATTGAGTTTAATTAAAGAAAAATATTAAAAAGGAAAAATGAACTACTTATGATTTTCTTTTTTGCATTTTTCCTAG	0	.........((((((((((.(((......))).)))).))))))....(((((((....))))))).(((((((..((((((((((((((((.....))))..)))))))))))).)))))))....	[][][]	-20	0.983759	DLST	intron	10	9	14	55	31	27	9	10	8	6	6	8	1	7.5	23	12	45
hsa-sliRNA-160	chr15	92945865	92946037	155	+	172	155	80	75	-356.061	-341.053	35.2	21.7105	4.04044	4.19708	GTAAGCAAGAAATTTTATTTATAAATGTTCTTCAACATTTCAGAACAGTGTATGTTTTGCAGATTATTTTGTTTTGCCACATGATGTTTTATTGATTATGCATAAAACAGAATGTCATTTTTCACTTTTAATTGACAGTTGCTAATCTATAAATTTTTTTTATATGAAATAG	0	...(((((..............(((((((....)))))))(((((((.....))))))).......((((((((((...((((((.........))))))..))))))))))(((((...............))))).)))))..((((((((.....)))))).)).....	[[][][][]][]	-29.1	0.599651	AC013394.1	intron	19	10.3333	11	14	17.5	22	10	2	18	8	4	12	8	13	8	37	42
hsa-sliRNA-161	chr7	44569203	44569808	155	-	605	155	75	80	-272.126	-353.226	23.7323	12.7778	2.69909	3.4713	GTAAGAGCCTGGCTCTTGTGGTCCTGGGCCAGGGTCAGGCTTCTTCCACAATGCTTTAAAACTCCATGATAATGATGACAGAGGTCACAACATAGTGTGACAGGCCACTTCCACCATCCATCCTTGTTCTGCCCTGAGTGGCAGGCACTGTCCCCCTTGAGAGATAAACAAATTGAGGTAATTTGTCCAAAGTTGTGTTTACTGTCTGCCTCATGAGCGTTGAGTGACCTGACAGGCTGCTGTGACAGCTCAGGACAGCACCTGACCCCAGGGTGCTGGGTGGTCCTGGACTGCTCTCTGTGGCCGTCGTCATGGGGGTACCTTGACTCCCAAGGAATACCATGGGGTACTCCTTGGGAGAGGAGAAGAGAGTGGGTGACGGGTTCTTGGGCTTGGGGC…	0	.	.	0	-0.293357	DDX56	exon	63	104.167	93	170	121	201	42	43	67	46	42	69	21	30	52	69	111
hsa-sliRNA-162	chr14	74810002	74810224	154	+	222	154	71	83	-376.11	-449.205	29.3793	26.8529	39.7416	12.2282	GTAGGATTCCCAGAGAGGTCAGTATTTTTAAACATTTTAGGGCCTAATTATCACATGATTTTCCTTTTGGTGAGATTATCTGAGCCTCCATTTAATACAGCTAAAAGATTCTTAGTTGAATTTATGGCAAAAATTTATACCAGCTCTGAAGTTAGATTTATAGTTTTCTGCTTTTATTTCTATAAAAGGGATATAGTTATTTTGTACTAATTGTTTTTGTAG	0	..........(((((((.(..(((..((((...((((((((((.......(((.((((((((((....)).)))))))).)))....((((..(((.(((((((.......))))))).))).))))...............))))))))))))))..)))).))))))).........(((((((((.(((.((((........))))))).)))))))))	[[][]][]	-45.8	0.646771	YLPM1	intron	15	2	9	44	8	48	11	11	0	2	1	1	20	8	5	18	39
hsa-sliRNA-163	chr16	27489178	27489601	154	-	423	154	58	96	-313.206	-575.741	26.5143	35.1219	2.7691	9.87412	GTGCGTGTCCGTCCCAAGCGCGGCCGGCCAGGACTGGGCTGCGGTGGTGCTCATTTCAGATGCCTGCCCGCCCTTGTCTGGCTTAGGATGTCAGGCCAGACGGCCTGTGTCTCCGGTGCAGAGGCTGCAGATGGCTGGCTCCAGACATACTTTATTTAGCCCACATCTTGTTTTTAAAAATGTAATCGGTTGTCAAAATTTATTTTGGGAATTTTATATAAAAATCTGGATTTTTGACTTATCTTGCAAAAGTGAAAACCAGTCAACACTTAGGGCCCCCAAGTTCTTCATTGCTACCTGTGGGGTGTTTTTCTGGAAAGGTGAAAGTTGGTTATAAATAAATGTCCCTCAACCCATGCCATGGGCTCTCTTTTTCGGTGATGACCAAGAAGGGCTCTT…	0	...((.((((((.....))).)))))((((((...((((.(.(((((.((((......)).))))))))))))...)))))).(((((.((((((((((.(.(.(((((((((.......))))).)))).).)))))))...(((((...(((((((..((((((((((((((((....(((((..((((.((((((....)))))).))))))))))))))))((((..((((.((((.........)))).)))))))).........((.((((((((((........)))...)).))))).))........)))))).....)))...))))))))))))......(((((...)))))..((((((((.(((....))))))))))).....…	[][][[][[][][]][][]]	-119.3	0.258724	MER102a-hAT-Charlie	repeatMask-hAT-Charlie	42	44	45	94	90	46	30	21	52	1	3	14	0	31	28	4	18
hsa-sliRNA-164	chr12	56581508	56581832	150	+	324	150	77	73	-493.642	-465.504	35.5385	39.8182	65.8025	13.6505	GTAAGAGGACCTCTGAGGAGACAGGAGTACTAACGACATTAAAGTGGAACGGAAATGATCATGGCATGATTTCTGTGAGCTTAGGTGGAAAGCTTGAGAGCTACAGTACGTAATTGAGAAATGCTGGCTGTGAACATACTGCCAGTTTGTTCTCGAGTGTGGCTTTGCGGCCTGCACAATTAGAAAAACTCTGAAACAGCTGTAGTGGGACTTGTCTAGGCTTTAATTTGTTAAACCAAAACATTCCCAGCCTTGGACATTCTGGGCCAGCTCCTATTCTCACTCAAGGGCTCACAATGTGAACACTGTGTTCTTTCTTTATAG	0	....(((..(((.((((((((.((((((.....(.((......)).).((((((((.((......)).))))))))...(((((((.....)))))))..(((((((......(((((((..((((((.(((....))).))))))...)))))))((((((((....)))).))))..(((((.....)))))....)))))))(((((..(((...((.(((((....)))))))...))).)))))((((.((....)).))))..))))))..)))).))))))).))).......(((((...)))))...........	[[][][][[][][]][][]][]	-95.9	0.332184	RBMS2	exon	19	27	1.5	21	9	24	0.333333	0	4	11	0.5	7.33333	0	6	15	63	93
hsa-sliRNA-165	chr1	160339982	160340180	148	-	198	148	68	80	-315.996	-394.733	24.962	26.8613	2.03505	2.1403	GTGAGATATTTCTAGGAGGAAGTTAAAGGAGTATAAGTATTTATAATATCCTGGGGTATTTTAAGCCTTGTTTGACATGGATTCCTCTATGATTAAAGAATGTGGAAATGATAGAACTGAAAAATCCTGAATAGGAATCACCTTAGAGATTAGAAAGGATAGCTCTGTCTAACATACATTGCCTGCCTTCTCCACCAG	0	...(((....))).((((((.((...((((.(((((....)))))...))))(((((.......))))).(((((((((((....)))))).))))).((((((.....((((((.((.....(((((...(((...((......))..)))...))))))).)))))).....))))))....)).)))))).....	[][[][][][]]	-39.5	0.539766	COPA	intron	0.5	33	28	37	15	43.3333	4.5	16	15	50	34	1	18	7	22	30	25
hsa-sliRNA-166	chr1	227112422	227112670	148	-	248	148	56	92	-294.738	-535.901	15.1111	40.25	9.4487	4.857	GTTAGTAGTCAGGCAAATTTTGTAGTGCCCATGGGATAGTGATTAAAGCTGCTTTTTGAGACTAGTAATATAATATATAATTTTTAAAATATTTCTAAAGTTATTTTTATAGTTCATTAATATTATTTAATATGGATTTAAACATTTGAATTATCTTCCTGTTACAAGGTAAATTCTCATTGGGATAAATGTTTTGTTTGGAAAAAAATTATAACCGTGAAATCTGCATTTTTCATTCTGTTTTAAAG	0	((((.(((((...((((....(((((...(((......)))......)))))..)))).))))).))))......((((((((((.......(((((((...........((((((((((......)))..))))))).(((((((((..(((((((........)))))))..((((...)))))))))))))..)))))))))))))))))...((((((........))))))............	[][[][[][]]][]	-35.3	0.623597	CDC42BPA	intron	7	20	11	41	33	41	2	0	6	7	7	1	0	3	17	22	16
hsa-sliRNA-167	chr1	35399043	35399481	148	+	438	148	57	91	-292.679	-512.446	18.1364	41.6	3.31888	9.69751	GTTTGTGTACAGTAACCTGTCCACTGAAAGCTTTTTATTTTAAAAGATCGGTACAACTCTGAATTGACACTATTAAGCAGTGCCAATTGTTATTGATAATAACAGTGTAATGTGTTAGAGGTCATAATCTAGAGCACAAATAGACCCTGGCTTTGTAGGTGTTAATTCGTACCATATTGTTCTTATAAGTGGTTAATGTGGTTAAAATTTTTTTTAACCTTTCCCGTAGTAGCTATATAAGAGGTTTTCCTGATTGTTAATGAAGTTTTCATTTATGCACTATATCCTTGGTTTAAGTCTATAAGTGGAATCCTTATTTTATCACAAACAAACTAATGAATATAGTGATGATTACCTGATATTTCTTTACTAGTCTAAGTCTTTATTTAAATTTGTGAG…	0	(((((((.((((....)))).)))...))))........(((..(((..((.(((((..((((((((((((.....((((.(((((((((((((...)))))))))....((((((..((((....))))..)))))).........)))).)))).)))))))))))).(((((((((.((........)).))))))))).............(((((((...((((...))))...))))))).....(((((.(((.(((((..(((.((((.(((((((((.(((((((..((......(((((((....))))))).....))))))))).).)))))))))))).....))).))))).))).)))))...................(((((…	[][[[][]][][][][]]	-88.6	0.28267	ZMYM4	intron	26.3333	34	12	65	57	126	10	6	14	2	22	7	3.33333	12	21	52	39
hsa-sliRNA-168	chr2	99379126	99379317	148	+	191	148	68	80	-378.489	-492.343	22	23.4667	5.44255	3.00786	GTAAGAAAGTATTAAATGTATTGATAGAACTTTGAAAATAAGTGAATGGTACCTTATAAAAAAAAACTTTAGAGACCAATAGGACATATAAGCAATTCTGCTTACAATAAATAAGTTGCTAATTTCTTATTATTTTTGCTGCTATCTTTTCCATGTTCAAATACCAATCTGTATTTGCTGTCTTCTCATAG	0	..((((.((......(((.(..(((((......(((((((((.((.(((((.(((((..................((....)).....((((((....))))))......))))).))))).)).)))))).)))......)))))..)..)))...(((((((......))))))))).)))).......	[[[][]][]]	-26.7	0.687358	EIF5B	intron	24.5	10	27	33	30.25	38	6	4	1	3.5	11	2.5	7	5	7	39.5	23.5
hsa-sliRNA-169	chr3	69080153	69080333	148	-	180	148	77	71	-397.486	-371.396	11.6667	17.75	6.59865	42.8912	GTAAGTACCGGGGCTCTGCAGACGCGCCGGGCTGGGCTGGGTTGTGAGAGAGCGCGGCGGTGGGCGGTTGCCGCCGCCACCCGGGGTCCCCACACCCCCCGCCCCGTCCCCTCGCCCCCCTCCCCTCGCGGCGCCCAGTGTGTAGCGCGATGCTGACCCTTCTTTTATTCTCTCTTTTAG	0	(((((....(((((.(((((.((((((((.(..(((..(((..(((((.(.(((.(((((..((((((....))))))....(((((......)))))))))).))).).)))))..)))..))).).))))))...)).))))).))........)))....)))))............	[[][]]	-77.8	1.82499	UBA3	intron	8	8	0	27	22	26	4	0	4	2	0	5	3	5	7	12	22
hsa-sliRNA-170	chr17	44194839	44195096	147	-	257	147	80	67	-317.663	-305.193	36.6667	19.6098	5.16621	7.67172	GTGAGCACAGAACCTAGAAAGGGGGCCAGGCGCTTCCTGCACACTCACCATGGGCATGGGTTGGGAGTACCCCTGGACTTGAGCAATGGGGCTCCTGCCCTTCCCCTTCCCTCCTCTAATGATGAGGCCTTTGGCCACAATCTGGGGATGAATCTGCATTCACCCCTTCCCTGTCTGTGCCTGTGGCTCCTGCCTTGCCGAGGGGAGGGGCTTTACCTGAGTTCCTCAGAACCCTCCCTGCCTTGCCTCACCACCAG	0	((((((((((..(((....))).(((.((((((.....)).......(((((((((((((..(((((.......(((...(((....(((((....)))))....)))...)))......(((..((((...))))...))).((((.(((((....))))))))))))))..))))))))))))).....)))).)))((((((((((((((.....)))))))))....))))).)))...)).)))))......	[[][[][[][][]]][]]	-93.8	0.454096	ATXN7L3	exon	22	19	29	41	14.3333	40	23	2	43	0	23	10.6667	1	20	18	16	28
hsa-sliRNA-171	chr8	25368250	25368570	145	+	320	145	79	66	-472.488	-380.591	23.1552	20.8421	2.59366	2.19394	GTGAGTGTCTAGCCTTGAACAGGCCTGATCACAACCTCTGAGTGATAAGCATCCCACGATAAAGTCTTTTTTTTATTTTAATCCAGATAACCCTGAGATGTATTTGTCTGTGTGTCTGGAAGTGAAAGTTGATTTGTGGGTTTCATTGACAATGAACTGTCTCTTACTCTGGCATCCACATGCTATCAGAATCTGAGTCACTCACTTCTGAATTGAGTTGTTTTAACCTTTTCTTTTCTTATGGAACTTGTGGAGGAAGATTTTAACACTTTACTTTCAGTGAAATAATTTTTTAATATCTTCATTCACTTTCATTTCAG	0	(((((((.(..((((.....))))((.(((((.........))))).))...(((((((....(((...((((((((....((((((((......(((((....)))))...))))))))))))))))..)))))))))).......((((......))))........((((((....))))))((((...))))).)))))))..(((((.(((((((...))))...((((........))))...(((((.((((((.((((((((........))))..........)))).)))))).)))))..))).)))))	[[][][][][][]][[][][]]	-74.1	1.20068	DOCK5	intron	23	37	45	0	11	44	12	8	9	15	34	7	17	32.3333	45	60	143
hsa-sliRNA-172	chr11	488312	488528	144	+	216	144	58	86	-345.436	-562.031	12.8889	16.7222	8.30247	4.76046	GTAGGTGCCAGCACAGCCCCCGGGGCAGTCGGTGCAGGCTGAGGGGCATTCTCGGAACCCCTGTGCCCAGCGCGGCCCCTGGACCCCCTCATTCTCCCCGGGGGGCAGTGGGTGCAGGCTGAGGGGCATTCTCGGTTCCCCTGTGCTCTTCCGGGGTCCTCCTCGGGGGGCTCGTTACCCCTCACCCCTGCAACGAGTGCTGGCCCCTCCCTGCAG	0	(((((.((((((((.((((...))))..(((.((((((.(((((((.......((((((...(((((((((...(((((((..(((((...........))))).))).))))....)))...))))))....))))))..((.((.(((((((((....))))))))))).))...)))))))..)))))).))))))))))).....)))))..	[[][[][]]]	-110.8	-0.173517	PTDSS2	intron	12	28	33	11	12	17	19	16	10	7	16	23	5	18	0	0	25
hsa-sliRNA-173	chr11	64202912	64203124	141	+	212	141	79	62	-324.013	-312.441	29.2593	22.0187	4.41986	2.72448	GTAAGTGCCTTTCTGCTGCCTGTCCCCTGTCTCTAGCCAAAAGATTAGAGAAGGAAAGGGCAAGCCCTTTGTCTACCTGTGTGTCCTTGGGACCTGTAGGATTTAGGATCCAACATCAGCAGGTGTGAACAGTGTTGGTGTGCAGGTGAAGAGGTGCAAGGAGCAGCCTTGGGCGCTGCGGTTGGATAACGCGCCACCTTTCCTGTTTGTAG	0	...(((((((....(((((......(((.(((((((.(....).))))))))))((((((....)))))).....(((.((((.((((...((((((((((((...)))))..((((((((.((....))..)))))))))))))))...))))))))))).)))))...)))))))((((((....))).)))..................	[[][][[][]]][]	-71.5	0.00200274	STIP1	intron	31	19	0	39	17	27.5	8	25	24	6	20	18	7	28	30	17.75	1
hsa-sliRNA-174	chr19	32599776	32599971	140	-	195	140	80	60	-496.373	-338.15	37.3333	16	9.89988	6.00116	GTGAGTATGAAACTCAAGTTGATTTCTGTGCTTTTGCCCCTAGTTTACTCCAAGCTGCACGTAAGCTGCTTCAATTGTAATTGGTTATGGACAAATCTGCACCTACTAATGTCAAAAATGCTGCCACCTTGTGGCCAACCAGAGTGTTTCATGCCACTGTCCCAAATATTTATTTTCGTTTATTTTGGGTTTTAG	0	(((.(((((((((((..((((......((((.((((.((((((((.((...((((.((......)).)))).....))))))))....)).))))...))))....................(((((...)))))))))..))))..))))))))))...((((((.................))))))......	[[][]][]	-44.6	0.261284	ANKRD27	intron	9	8	21	74.3333	22	20	0	0	3	15	0	1	0	0	14	26	20
hsa-sliRNA-175	chr14	67302118	67302409	139	+	291	139	80	59	-487.041	-346.115	31.5789	31.9583	2.73749	2.90311	GTAAGTGTCCCACATACTGTTTTTAAACAAGTGCATTTTTCTGCTGTTGTGTGCTTCAAAAGTCTGGTTAATTTCAGAATTCTAATGAATAGAGTATTTCTGAAGCAGAAAGTGTGGGGGAAATGGTCAACTTTTAAATCTAATTACAATTACTCTAGTTGTGTAAATAAATTTTTTCTTAAGATAACTGAAGGTTAGTATTGTTGAATGGAAAAAATAGAATTTAAAAATAAATGCTTAACAAAAATTGTATTATTTTTATTTTTAAATTATACATATATATATTTTTAG	0	(((.(((((((.((((((........((((..(((......)))..)))).(((((((....(((((......)))))((((((.....)))))).....)))))))...)))))).)))).......................((((((((...)))))))).......(((((((((...(((((((((...)))))..))))....)))))))))..((((((((((((((......((((...))))......))))))))))))))...))).)))..........	[[[][[][]]][][][]]	-53.5	1.26053	(TTATAT)n-Simple_repeat	repeatMask-Simple_repeat	20	19.7	25	43	45	78	9	19	16	14.1429	18.2	3	7	8	37	31	55.5
hsa-sliRNA-176	chr1	77963715	77964061	139	-	346	139	43	96	-138.627	-407.326	13.3561	33.8824	2.61659	2.40356	GTTTGATAGAAAGTTAACATTTTCATTTTTTGTTTTTATGGAAAAGTATTTTCCTTCATGAAATCTGAAGTTACCTCTATATCAGAGTCTGCTTGATGATGCTTTATTAATGGAGAAAGTTTAAATTGCTTTAAGGTAAAGATCTTGGAGCAGGAAGAACTACTACCTTAAGTGCTACCTTATTTACTCTTGTATTTTAAAAAATGTTATTACTTATTAGGGCCAGTTCATCTCTACATTTCTGATTCAGGTATATGAGAGCTGGGAAAAATAAACTTAATAATTTTATCATGAAACAAAAGTATTTCTGTGCTGACTCTTCGTTCTTGTCTTTCCCTCTCTATAG	0	....((..((((((((.(((......((((((((.....((((((...)))))).((((((..(((((.((.......)).))))).(((.((((((((....))))))).).))).(((((...((((((((((((....))))))))))))...)))))........((((((................))))))........(((((((.(((((....(((((...((((......((((...)))).....)))))))))....)))))...)))))))....)))))))))))))).......))).))))).)))..))....................	[[][[][][][][]]]	-66.1	0.597857	FUBP1	intron	49.5	52	43	160.5	58.5	94	9	36	23	45.5	50	12	2	22	16.5	14	50.7
hsa-sliRNA-177	chr22	40312651	40312901	139	+	250	139	65	74	-394.726	-469.746	23.6364	27.3478	7.05236	6.57326	GTACTTGAGCAAAGCATCTCTTATATGTTCAACACCCAGCATTTTCATAGTTGTCAGTTTGTGACTTCATTTGTACTTGCTGGTACCTAAAAGTTTAACCAAAAAATGTAAAAAGATTGCTTTTCACTTTTATTTGTTAGACATATTTTGTCCTCCATTCTATTGAAGTTTAAACAAAATACTCTCAAGGTTTCACTGGTTATACTGACATTTATCTTCAGTATTTTCTTCTTGTTCTTTGTTACCCAAG	0	...(((((((((((.....................((((((....((..(..((((.....))))..)...))....)))))).........(((((((.((.(((.((.(((((....))))).)).))).)).))))))).((((((((......(((....)))......))))))))....(((((.......((..(((((((.........)))))))...)))))))..)))))))...))))	[[][][][]]	-43.3	0.295629	TNRC6B	intron	4	9	8	22	23	40	12	3	4.25	4	1	0	0	1	18.5	22	53
hsa-sliRNA-178	chr2	32136968	32137108	139	+	140	139	71	68	-414.559	-412.036	21.6087	32.64	7.46132	4.17446	GTAAGTGTTGATTATGATATTTTTAATGTGGCAGCATTTTAGTATATTTTCCTATTAAATGGCCAAGGTTAAAAATACAAATATCTTTATATTTGTTATTACTTTTCTAAATGAATTGAAAAAAGATTTTTTGCTTGTAG	0	.(((((...........((((((((((.((((.....(((((((........)))))))..))))..))))))))))(((((((....)))))))......(..(((.....)))..)..............)))))...	[[][][]]	-19.7	0.969807	SPAST	intron	11	5	18	11	21.1429	6	2	10	8	2	3.33333	9	9	7	5	39	29
hsa-sliRNA-179	chr1	220190520	220191067	138	-	547	138	43	95	-216.117	-547.531	14.7105	47.5	2.97989	9.09948	GTAAGCTGCAAATGCTGGCATTGTGCTGGTTACAAAATGAAATATAGGAATGCTTTTATTAAAATAAAGCTTTACTAAAGCTGCTTATTAGATTACAAGTTTGAGAATTACAATATTCTTTATTGTGGTTTTTCCTGTGAGTGCCTGGCATGTACTTAAGTATTTAATAACAAAAAAAAAAAATTAAAAATGCCATGATAGACTGCTGAATTAAAGTTAGCTTGTTGCTAATGTTTGTCCCTTACTTATGCTGGGAAGGCTCAAAAGGAAAGGTTCCTTTTGCCCTAGTCATAAGTGAGGTGAATGCTTTGTTTGCCATTGAAACAGGGGCCTGATTGTGTTCATTTAATTTTTTAGAATCTTTCAACAAGGCAGAACTCTGCTGGTTGAGCCCTGCTT…	0	.	.	0	0.381692	RAB3GAP2	intron	35	12	12	107	29	59.5	53	18	21	0	42	7	1	15	23	62	64
hsa-sliRNA-180	chr20	63945975	63946160	138	-	185	138	78	60	-476.928	-379.46	39	13.5211	6.8291	3.37333	GTGGGCCCCCGCCCAGCTCCCCCGAGGACCCCTTTGTCCTCTCCCTGACCCTGGACCCCCTGCAAAAGTAGGTCCCTGGTCTCAGCCCCAGCGTGGCTGCTCCTGGGAGGCCTAGAGCCCCTGTCCGCTGGCATTGGGTGAGGGCCCTACTGTGCCCACAGCTGCTCCACAGCCTCCCCCACCAG	0	((((((((.(((((((.......((((((......)))))).....((((..(((((..((.....))..)))))..))))......((((((.(((.((((..((....))..))))....)))))))))..))))))).)))))).)).(((......((((.....))))......)))...	[[][][]][]	-76	-0.00217916	UCKL1	exon	23	43	19	7	12	21	12	20	34	10	35	16	9	13.5	15	7	9
hsa-sliRNA-181	chr3	185921187	185922010	138	-	823	138	46	92	-122.019	-349.864	14.7857	18.7887	3.74366	2.40351	GTAAGTTTATTTTCAAAATAAATATAATTGGCAGTTTTTCACTTGTCAAAGAAACACTTGTATTAGTGGAAAGTCTTCAGCACTTAGGTTTGTGCCATAAACTTGACTGTTGATTGATTAAATGCTCCTCATTAGGGCATTTTTCTCATAGTAGAAGTTCAACCATTACAGGTAAAACTAAATCTTAGTCAAGTCCATTTTTAAATTTTTTGTTTGTTGTTGTTTGGTTTTGTTTTTGTTTTGTTTTGAGACGGAGTCTTGCTCTGTCGCCCAGGCTGGAGTGCGATGGTGCAATCTCAGTTCACTGCAACCTTCGCCTCCTGGGTTCAAGCAGTTCTCCTGCCTCAGCCTCCCGAGTAGCTGGGACTACAGGCGCGTGTCGCAACGTCCGGCTAATTT…	0	.	.	0	0.108652	TRA2B	intron	136	116.5	147	197.053	123	157.429	26	39	81	99	146	59	57	72	58.3333	156	131.25
hsa-sliRNA-182	chr10	104005691	104005911	137	+	220	137	75	62	-398.071	-316.549	28.3333	20.6667	3.02351	8.0531	GTGAGTAGAGAAACAACGTAATTAAAACTGGTTTGTGACTTCTTTTCAGTCTCTGAAAAGTCAGAAGAATAGAGAAACAAGGGTAAATTATTGGCTAATTTTTTTTTATTCTTTTACTACCGTTCCACTCGAAAGAAAATTTTTAAAGCTTTAAAAAAAAACGTATTTCAGAAGTGTAATTTTTGCTGTCTTCTCTATCATTACCATTAAATTTTATCAG	0	((((.((((((((((.((.(((((.(((.(((...((((((...(((((...)))))))))))((((((((((((((...((.(((....))).))....))))))))))))))....)))))).(((((((((.....(((((((....)))))))........)))).).)))))))))..)).))).)))))))))))...................	[[[][]][]]	-37.4	0.55771	SLK	intron	18	12	8	39	21	34	2	5	13	1	5	4	12	10.5	1	22	27
hsa-sliRNA-183	chr12	57099078	57099293	137	-	215	137	74	63	-385.819	-359.869	31.2444	18.48	10.6614	2.21818	GTGAGCTGGAACTGGCAGCTCTGATTCCTTCCTGTCACCCACTTCCTCCCTGCTCCCCGCTGCCCTCCTCTCCCTGCCCGCGTGTCATCCTGATGTCACTCCCTATTTCATAGCTGTGCTTCTCTTACTTCCCCATGATCCATGCCCACCTTTTCCACCTCCCTTCCTCCCTAACCCCAGAGCACTCCATGGCTGTCTTTTCCTTCTCACAACAG	0	(((((..((((..(((((((.((((........)))).............(((((...((...............))..(((((((((...((.(((((...((((...))))..)))........)).))...))))..)))))..................................)))))......)))))))..))))..))))).....	[[][[][]]]	-36.1	0.337179	STAT6	exon	7	22	88	3	9	14	38.5	31	26	7	6	14	16	20	11	15	28
hsa-sliRNA-184	chr13	32758219	32758533	137	+	314	137	50	87	-258.066	-503.372	22.9167	21.5056	3.09004	2.99172	GTATGTAATTCTTTGTAAATAATTATGGTTCCATATTGATTTAAAAATTTAGGTGTAAAGTATGAAACTTCTGTAGTATTTATAGATAGCATCAAATAATTTTTTCTATTAGTAATTAGAATTACGTAGAATTAGCAGTAATTTTATTACAAGTAAATGAGCAAAACCAGTAGTGTAAGCTAAGATGCTTACACAGACTGTTGCTTTCATTAGTTTGCTATTCAGACTGGATTCATGTTCTGAAATTATTCCTAGTTTACAGAGTCTAGATTGCCAGCTTAAGTATCTGTGTTTTTAAAAATATACTATTGCAG	0	.(((((((((((...(((((...((((....))))...)))))((((((..(((((....(((((((((.....))).))))))....)))))....))))))..............))))))))))).((((((.((((((((((..(((.......((((((...((((.((((((((......))))))))..))))))))))...((((((((.....)))))))).....)))..)))))))))).))))))((((((..((.((........)).))..)))))).......................	[[][]][[][]][]	-65.9	0.724645	PDS5B	intron	26	17	18	63	36	128	3	1	12.5	4	16	6	3	3	28	28	37
hsa-sliRNA-185	chr17	81672155	81672494	137	+	339	137	75	62	-384.273	-358.844	19.4444	19.451	10.2653	3.67671	GTAAGTGGGGCACGGGGACAACTTGAGTTTGTCCCCCAGTGCTGCCAGGGAACAGAAGCCTTGGACAGGCTGGACACGGTGGGTCACACCTGTAATCCCAGCACATTGGGAGGCCAAGGCAGGCGGATTGCTTGAGCCCAGGAGTTGATACCAGCCTGGACAACATAGCGAGATCCTGTGTCAAGAAAAAAAAAAACCCTCAGCCAACGTGTGCGCTGTCTGGTGTGTGGCCTGAGAGTGCAGTGTTCTCGCTGGCGGGAGAGCTGTTGAAGCTGTGAGGCTTTCTGTTGCATCCCCTCCTTTCCCAGCCTGTGCCTCACCCTCCCCTCTCTCCCTCAG	0	....(((((((((((((((((.......)))))))).((.((((..(((((((((((((((((..(((((((((((.((((.....)))))))..(((((......)))))(((..((((((.....))))))..)))............))))))))..))((((((.(....)))))))...............((((((((.((((..((((((.((.(((.....))).)).)))))).))))...))))).)))(.((((.....)))).).)))).)))))).........)))))...)))))))))))))))...................	[[][[[][][]][][][]]]	-131.9	-0.234223	FLAM_C-Alu	repeatMask-Alu	41	30	71.25	13	6	12.2143	30	28	39	10	6	6	31.1667	23	18	18	15
hsa-sliRNA-186	chr9	104788054	104788425	137	-	371	137	60	77	-252.345	-368.25	30	28	11.7561	6.96171	GTACTGTGGGCACCTGAAAGCCAGCCTGTCTCCTTTGGCATCCTGACAATATATACCTTATGGCTTTTCCACACGCATTGACTTCAGGCTGTTTTTCCTCATGAATGCAGCAGCACAAAATGCTGGTTCTTTGTATCTGCTTTCAGGGTGGAAACCTGTAACGGTGGTGGGGCAGGGCTGGGTGGGCAGAGAGGGAGTGCTGCTCCCACCACACGAGTCCCTTCTCCCTGCTTTGGCTCCTCACCAGTTGTCAGGTTATGATTATAGAATCTAGTCCTACTCAGTGAAAGAACTTTCATACATGTATGTGTAGGACAGCATGATAAAATTCCCAAGCCAGACCAAAGTCAAGGTGCTTTTTATCACTGTAG	0	.(((.((((......((((((..((((.....((((((...(((((((((..........((((((((((.(((.(((((....((((....((((((((.((((.(((((((((.....)))))...........)))).))))))).)))))))))...))))))))))).)))))))(((((((((((((((((....((((.........)))).....)))))).)))))....)))))).)))))))))....((((....))))..(((((((.((((((((....)))))).......)).))))))).((.((..........)).))....))))))...))))))))))..)))).))).	[[[][]][][][]]	-110.9	0.369721	ABCA1	intron	53	70	20	0	0	3	34	10	19	3	0	11	1	23	17	17	31
hsa-sliRNA-187	chr17	40636102	40636394	136	-	292	136	85	51	-440.457	-243.325	31.7281	16.7733	3.17665	6.57182	GTAGGGTAGGGGCTCACAGTGGGATAGATAATGTGTAAAGTACATAAAACATTGGCTTACTATTTATAAAAGTAACATAAGATTTGGTCAGAACACTGATGCAGTACTGAGGCTCTGTCTACCTGAGTCAAGTCAGTTTCTCAAGGCCTCAGATTTCTTGCCTGTAAAAAGGAGATAATTATCCCAACACCCTGTTTACATCATATCTTTTGATATTCAAGTGAGATAACATAGGTCTGCATTATAACCTGCAAAATGTTAATTATAAAACCAAAAAACATTTGAATTTCAG	0	(((((..((((........((((((((....((((((...)))))).........((((.(((((....)))))...))))(((..(((((....)))))..))).((((((((.((.....((((......)))).....)).))))))))(((((((..........)))))))..))))))))...)))).)))))..........((((.(((((((((...((((((.....((((........))))..)))))).................))))))))).))))	[[][][][][]][]	-61.5	1.52643	SMARCE1	exon	19	67	40	42	37	58	23.3333	9	31	17	1	6	2	17	17	13	28
hsa-sliRNA-188	chr14	63980732	63980985	134	+	253	134	66	68	-421.178	-436.783	36.96	38.4348	2.99912	4.31094	GTAAAGTGGTTCAGTTACTTTCTGATGGAATGACTGTCACTTAACAGTGATGTTTTATCTGTTGTGCTTTCTATATAATGTTTTAGAAATTAGTTTTATGTGCATGTTTTCCTGGGAAAATTCTTGCTTTCACTTTTAATATTGTCAGAGTACATATTATTTTGCCGCTGTCAATTAATATGCAAATATTTTTAAATAGTATTAATAAAAAATTGTTTTCTAAGATTACTTTTTTGTTTTGTTAATATTGTAG	0	....(((((..((((((.((((....)))))))))))))))(((((((((....))).))))))...((((((..........))))))((((...(((.((((((((....(((.(((((...((((((.((..........)).))))))......))))).))).........)))))))).)))...))))(((((((((((((((((..((..((...))..))..))...)))))))))))))))..	[][][][][]	-43.8	0.379369	SYNE2	intron	0	1	2	40	10	69	4	2	10	18	23	7	1	13	28	18	30
hsa-sliRNA-189	chr19	6420144	6420421	131	-	277	131	56	75	-299.254	-421.515	24.8889	19.3966	2.28515	2.5276	GTGAGTGTGGGTCACCTTGGGTGGGGAGGCCCACTCTTCCCCAGGAGGAAGTGTCCTGTGAGCTCCTGCCAGCCCAGAAGCCCTGGTCTGAGAGGGCTCCTATGTGCTGTTCTCATTTGTCCCTCCTTCGTCCCCTCTGGGCAGAGGACAGGAGCTCTCTAGAGGACTGCTGCCCTCCTGAACGTCAGAGGGGCTGGGGCCCCGGCCACACAGTCTCCTGAGGCCTGGGCTCCCTTCCCTCATCACGCTTTGCTTTTCTCCTTCTTTCTCCATCCAG	0	..((((((((..((((...))))((((((......))))))(((((((.((((((((.((((((((((.((((.((..((((((........))))))....)).))))..............(((((.((((.....)))).))))))))))))))...).))))).)))..))))))).......((((((..(((((((.((((...(((....))).)))).)))))))..)))))).))))))))...........................	[[][][[][]][]]	-120.7	0.636159	KHSRP	intron	7	23	46.3333	37	33	40.3333	1	9	8	60	86	14	15	39	27	16	1.16667
hsa-sliRNA-190	chr3	48412009	48412237	131	-	228	131	66	65	-344.347	-334.803	33	18.7778	14.5687	4.5794	GTGAGGGGGCAGAGGTGGACAGGGCTCCTGTCCAGGGAGGGTCAGGCCCTCCAAACTTCTAAGCCCTCAGCCACCATGCAGCTCGGACACTTGTGCCAGAGCAGAGACTCCTGCTCAGCCTGTCCTCAGTCCCCTTAAGCCCATGTCCTGTCCCCTTCCCCAGTGTGCGTCATGTCCCATACACCTCTGCCACCTGCTGGGGGGCCCTAACTGCCTGTGCTCTCCTAG	0	...((((((((.((((((..(((((..........(((((((...)))))))...........((((((((......((((...(((((..((.((..((((((......)))))).(.(((....))).).......)).)))))))..............(((((.(........).)))))..)))).....)))))))))))))..)))))).))).)))))..	[[][[[][]][]]]	-81.8	0.164653	PLXNB1	exon	50	53.3333	58.3333	1	0	2.33333	27	22	23	0	16	2.5	1	2	0	0	0
hsa-sliRNA-191	chr8	143934091	143934317	131	-	226	131	96	35	-605.041	-169.104	20	3.56481	14.9572	7.14844	GTGGGTGGGGCCCTGTGGTGGCAGGGGAACCACCCGAGGGTGTGTCACTGCCTGGGAAGGAAACCCCCCTCCCCGCCCCGCCCCCGGCGGGGGAACCCAAGCTCCCACTCGCCTTAGGACAGTGGGCCACAGCCAGGGAGACCGGAGCGGGAGGCGAGCTGCAGTCTGTGGCCAGGGCTGTGCCGGACCCGGCCAACGCGGCCCCTTCCCTGTGCTGCTGCTGCAG	0	.(((((((..((((((....))))))...))))))).((((........))))(((((((...(((((((((...(((((((...)))))))...(((..(((((((((..((...))..))))))....)))..))).....)))).))).))...(((((.((...(((((.((((((...))).))))))))))))))).)))))))....((((....))))	[][][[[][]][]][]	-110.1	-0.110652	PLEC	intron	24.5	10	1.5	19	0	3	37	18	36	0	1	6	4	8	47	35	75
hsa-sliRNA-192	chr15	74411710	74411884	130	-	174	130	65	65	-321.192	-326.324	32.5	26	3.59971	3.91169	GTGAGCCTTCCCCCACTGCGTCCCATGGGCTATGCAGTGACTGCAGCTGAGGACAGGGCTCCTTTGCATGTGATTTGTGTGTTCTTTTAAGAGCTTCTAGGCCTTAGGGCCTGGACATTTAGGACTGAGTGTGGGGTGGGGCCCGGGCCTGACCCAATCCTGCTGTCCTTCCAG	0	..(((((((..(((((((((((...((.......))..))).)))).)).))..)))))))....(((((.....)))))(((((....))))).((((((((....)))))))).....(((((.(((.((.((((.((((....)))).)))).)).)).).))))).....	[][][][][]	-63.7	-0.0365842	SEMA7A	intron	15	26	1	0	1	0	9	4	12	6	0	3	9	0	33	39	32
hsa-sliRNA-193	chr15	89601976	89602795	130	+	819	130	67	63	-339.633	-324.397	25.125	22.5672	2.01167	6.78097	GTAAGAGGTCAAAGAATCAAAGGAATTATTTGCACTGTTATAGTTCTGATAAAAGATGTGTTTAAACTACAGTCCAGTCATCTTTGTCCATATAATTTGTTGAACTAATAGCTGCCCTTATGTCTGAATCAGAGAAGCCAACTATTAGAGCTCCTAATAGGAGCATCTGACAATCTTTATATTATCTAGGAAATATATAGTCATGTTTTGCTTAACAACAGGGATACATCCTGAGAAATGCATTGTTAGGCAATTTTTGTTGTACTAACATCAGAGTGTGCCTACCAAAACCTAGATAGTATATATTTTTTCATTTATGTATATTTTTTCATATGGAAAAGCTAATGTTCCAGCATTGTTACTGAATAGCAGTCATTTCCCCTACTTGATCTGTAATGC…	0	.	.	0	0.289254	(TATCTAT)n-Simple_repeat	repeatMask-Simple_repeat	71	65	30	233	191	246.5	40	28	41	41	62	15.1667	12	38	32	47	27
hsa-sliRNA-194	chr7	94413947	94414221	130	+	274	130	30	100	-136.533	-576.864	9.6	28.5714	4.02452	2.13689	GTAAGTCAACTCAAACATATACAATACTGCCTTTGGTCAGCCTATTGAGCTGTAAATCACCATACCGTACCTCTCTTCTCCACCACAATAAACATGATTTCAGGACTGAAGCAAAGAAAGGTGCATTTTTTTCAAACAAACTTTTGTGTAATGCTTAATAACATACAATCGTGCTCATGTTGATATTTGGTAGCCACCACCCCCAAACTCAATTATTAGCAAATCTCCTGAACGTAGCCATGGGATTGAGATTTGTATTTCTTTTCATTTTTAG	0	..........................(((((....((((((....(((((.(((........))).((((((.((((.................((.(((((....))))))))))).))))))...............((..((((((.............))))))..))))))).))))))....))))).........................(((((((((.....(((....))).....)))))))))..................	[[][][]][]	-41.3	0.446471	COL1A2	exon	0	2	0	1	0	0	0	0	0	0	0	0	0	0	87	186	155
hsa-sliRNA-195	chr21	26840061	26840275	129	-	214	129	66	63	-301.348	-298.516	23.1	27.72	3.38927	3.17517	GTGAGTTTTTCTACTGAAACACATTCAGAATTGAAAAGAACAAAGTGATGGTAAAAGATATGATACCAAGTTAAACATCCCCATCCGTGTCCTCTAGCAGGAATGCGAGATAGCTTATTTTTAGAACTGATTCTTTGTCCCATGTGGCTTTCTTTGATACCCTAAAAGTTCTCTTTAGATAATTCTAATGCTGATGATTTATGTCTCCATTTAG	0	.((..((((((..(((((.....)))))....))))))..))....(((((....((((((((.....(((...........(((((((((((.....))).))))).)))...........((((((.......((((((....))........)))).......))))))..(((((....))))).)))......)))))))))))))...	[][[][][]]	-31.8	0.0125814	ADAMTS1	exon	1	2	0	49	50	38	0	0	0	0	0	0	0	1.8	23	15	106
hsa-sliRNA-196	chr14	50115911	50116079	126	-	168	126	66	60	-284.859	-285.784	22.9565	19.5349	2.39345	3.4525	GTACTGAAATGGTTTGTATGGCCTTTCAGCTTGTTTTAAGATATTGATTTGTAGTTTGTTTTGAATTGCGTTTCATTAAAAGGATGGAAGGGGACTTTCCGGTTCTTTATAAAACAAGAGTATTTTGAATTATTAAAACAATTGAAATATTTGTTTGGCATTTTTAAG	0	...((((((.((((.....))))))))))(((((((((...((.(((..((((((((.....))))))))..))).))(((((((((((((...)))))).))))))).))))))))).....((((((......((((((.........))))))......))))))	[][[][]][]	-36.7	1.50273	VCPKMT	cds	26	14.5	32.5	66.5	21	53	14	20	18	18	14	28	13	11.5	16.5	35.6667	31
hsa-sliRNA-197	chr15	48421686	48421951	125	-	265	125	51	74	-309.845	-438.564	36	25.3714	4.24645	2.01584	GTGAGTAGGAGAGGAAAAAATCCTACATGGATTGTAGCGATTCTTTTAAGGGATTATTTTCTATTTCCTCTGCTGTTGGGATAAGAAAATAAAAGCTCAAAGAAATATATGAGTGCATGTATGTGTGAGCACACCTGTACATGTATGTGAAGCGTTGTTGGCCTTATTTGGCCTTTTCCGAGTTATCCTTCTAATTTTCTTTTAAATGATACAAAGAGAGCTTTGGGGAATTTTAACCCCTCTTTGCCCCCACTGCTTCTCATAG	0	((((((((.((((((((.(((((((((.....))))).))))......(((((....))))).)))))))).)))..(((..((((.....(((((((..............(((((((((((.(((....))).)))))))))))((((..((.....((((......)))).....))..))))...(((.....((........)).....))))))))))((((........))))))))..))).........)))))..	[[[][]][[[][][]][]]]	-70.1	-0.0583104	FBN1	intron	1	0	0	1	19	1	7	0	2	0	0	0	0	0	36	122	69
hsa-sliRNA-198	chr11	8435579	8436026	124	-	447	124	66	58	-446.415	-381.703	41.25	30.9333	5.79659	18.2113	GTAAGTATAGATGCGTTATTATTTACTAAAGCTAATATAAGTAACATAAGAAAGTTGGCCTGTGGTTAAAATGTTTTAAATCTCTGTTTAGTCATTAAATTTACTTGTGGAAATGAACACTATTTACTTGTGGAAATAGCGATATCTTCACTGTGATTGTTCATCATCAAAACTTTCAAAAACGGAAAATACATAGTAAAAGTTAAAGAGGAAATTTGCTGATCATCTAGCTAATGTTTACTATAGACCATTAAACTAGGTAATCCAGGCAATAAAACTTCACTTTAGGCTTTAAACTATATTTATTAGGCATTTATACTGATGATTTTTATTGTACACTTGGCATCTTTCTTTCCTGTTATACTGACCTAATCCTAAAAAATTGTAAAATGTATGCTA…	0	(((((((((...((.(((........))).))...)))).((((((.(((((((...(((.(((..(((((((..((((((....)))))).))))...........(((..(((((((....((((..(((((.(((....))).))))).)))).)))))))..)))....((((......)))).....(((((.((((((((((.(((...((((((((.((((((.(((((((((...)))).)))))..)))))).)))..)))))......))).))))).)))))..)))))..(((((((.........)))))))......)))..)))..)))..)))))))...))))))........((((((.(((((((...........((((…	[[][[][][][][]][]]	-74.5	0.565661	STK33	intron	7	22.3333	2.2	63.8333	68.95	77.8333	11.5	8.1	6	0	0.5	8.1	1	7.5	24.1	68	107.333
hsa-sliRNA-199	chr19	34366435	34366782	124	+	347	124	47	77	-251.327	-460.237	27.5517	23.1	2.70864	5.10949	GTAATGTTCTGCTTGGGGAGGCATAACTGGTAACCGACAGAGTGGTGGGTGAGCTGGGCTCCTGGGAGTCCCCAGGACCTTGAGTATCTTGAGTTCTTCCTCTCATTAGACCTCAGTCACCTCCTCTGTGCTGGTGAGGCACCTGTCCCTGGCTTAGGTTCTAAGCAGCATCCCAGGGACCCCAGTGTCTGATGTCTGAGTAGACCCTTCCCAGACAGCAGGGGAGGGAACCAGACAGCAGCCGTCTGTCTGTCTCATTGGGGACAGCACCAAGCCTTGTGTTTGGGGGCTGACACTTGGGGTGGCCAGTGTGGGTGGGACCAGGCCTCAGTATCGTCTCTTCCTAG	0	..............(((((((((((.(((((.....((((((.(((((.(((((.(((.(((((((....)))))))))).).((....((((........))))....)))))).)))))..)))))))))))((((((.(..(((((..((((((...)))))).....((((((.((((((((((....((((((.((...((((((((........)))))))).)))))))).(((((...((.(((((((....)))))))))((((((.....)))))).))))))))).))))))..))....)))).)))))..))))))).))).))))))))....	[[[][]][[][[][[][]]]]]	-143.1	0.586358	GPI	intron	8	4	39	73	20	33	2	1	1	50	43	15	1	31.3333	15	13	24
hsa-sliRNA-200	chr9	137564606	137564892	124	-	286	124	60	64	-341.392	-372.303	18.2609	27.4286	4.0308	2.98169	GTGAGTCCCCAGGAGGCTCTCGGGCCCTTCTCGTCTCTTTCGCTGTCCCCGGGGGGCTCCTGGGCCCTTCTTCCCTCTTTCGCTGCCTTTCCTCCTGGCACCATTGCAGCATTTCGTCTGCCAGTGCTTCGCCGGAGTGTAGGTATATGGGTTTGGTAAAGGGGACTTTGTCCTCGAGGGATGCATGGGACAGGTCTCTGGGAGACGTTCTGTGCCCCCCAGGGGCCTTGTGGAACAGGTGAGCCTGGGCTTTCCTTATATGCCTCCTGTGGTTGGTCGGTTTCAG	0	.(((.(.((((((((((....((((((..(((((((.((((((.(((((.(((((((.((((..(((....((((((......(((((...((((.(((..(((((((((.....).))).)))))....)))))))...)))))...............((((((...)))))))))))).....))).)))(((((...))))).....).))))))).)))))...)))))).)))))))...))))...))......)))))))).))..).))).......	[[[][]][]]	-114.3	0.141584	DPH7	exon	29	56	25	52.6667	42	43	4.1	9	14	12	15	12.3333	49	13	22	15	33
hsa-sliRNA-201	chr15	40170121	40170536	123	+	415	123	42	81	-202.899	-442.929	13.6957	19.2203	7.00167	3.90019	GTGGGTCTTTTTATTTCACAAGGACAATAGAAACATTAACAGATAAGTCCTTATGGCCATGTTTCTCAAATTGGGGTATATGGAGTGTGTGTCAGAGTAGACAGTGGTGTCCTGGGGGCACAGAGATCCAGAATAATCATAATATATCTTCCTGAGGTGTTTAAGATTCAAGAAATTTCAAGTTTATGATGTACAACTTTGAACTACACCCTTCTATCCCTATCCTCAGTTTTCCCCAGAAGCATGTACTAGAGATACTTTGGAGAAGTTTGAGGGATACAGGCTTAGGGTATGTCATTGAGGACCTCAAAAGAAACATACTTTACTTCTGCTAAAATCCAGAATGGGTCTTGGAGCAAGAACAAAAGTACATGTTCAATTTAAAATGTGTTCTTATCT…	0	.(((((((((.........))))))...((((((((...((............))...)))))))).....(((((.(((.((((.((((((((((((.((((...((((((...)))))).(((((.......((((.(((.(((((((...)))))))))).))))......)))))..........))).).)))))))..))))).))))))))))))(((((((.((((.(((((.(.((.(.....).)).)))))).)))).)))))))...((((..((((((((((..(((((...))))).....))))))))))..)))).......)))(((((((....((((.((((....(((.(((((((........))))))).))).)))…	[[][][[][]][][]][]	-99	0.75098	BUB1B	cds	19	22	20	43	44	38	31	8	23	0	0	0	11	14	35	35	55.5
hsa-sliRNA-202	chr12	76049525	76049755	122	-	230	121.5	80.5	41	-246.151	-120.456	3.96731	8.01504	2.2522	3.18611	GTAATGTTTACCAAATGAGCAAATAATTCTCTGTGGTTAACACATTGAGAAGCAAATTGAATGACTTATGTATTCCTTTGCTATAATCATTCTGTGATTTGGGATAAAAACATTTTGGAAAACATGATTTTAGAATTCTACAGCCAAACAATGTATGTATAAGGTTTCAATAAATAAATTGCAAAACTCAGCAACATTTTTTTATTTCAAATAATTTTGTTCTGCTGCAG	0	...((((((.(((((((.........(((((((((.....))))..))))).((((((((((((.(((((((......))).))))))))))...)))))).........)).))))).))))))...............((((..(((((............((((.((((((.(((((((........)))..)))).))))))..))))....)))))..))))...	[[][]][]	-38.7	1.61376	NAP1L1	cds	218.5	174.5	144	278.25	253	383	339.75	306.5	495	745	632	455.5	649.5	718.5	113.5	194.5	248
hsa-sliRNA-203	chr1	19237238	19238016	122	-	778	122	66	56	-413.01	-333.162	34.5714	25.2903	4.62257	6.47897	GTAAGGCAGAGCCTTTCTTTGCAGACTGTCCTGTGGGCTTCTCAGCACATGGCTTCCTTTCCTCAGGGCCAGGTCTTAGCCATGGGGCTTGGATTAGGCTCTCTAAACATGTGTTCTAGTGCTCTCTGAGCCACTGACTTGTTAGAAGTCACAGTAAAGGCGGGTATTATTTATGCCAGCTCATCATTGTGCACCAGGGACTGTTCTAAGCTTTTAACTTACACATTAATTGATTTAACCCTCCAAACACTCTCATGAAGCGGTTGTTCCTGACCTGGTTTTAAAATGATTCTGTGGCCTGGTGGGATCGAGTACCATAGCCAGAGTCACGGAGCCAGTAAGAGGTGTCACTGCGGTTCAGATTCAGGTCTAACCCCACAGCCTGGACTCCTCATCACT…	0	.	.	0	-0.121821	EMC1	intron	40	93	24	125	30	39	17	0	28	29	21	7	0	16	12	32	93
hsa-sliRNA-204	chr17	7220197	7220463	120	+	266	120	73	47	-365.207	-241.345	33.8929	15.6667	7.11909	2.13926	GTAAGTCACCGCAGCCTTGGCAAGGGGGTGTGGGAGCGGCGGTCCGCTTCGGCGCCCGCCATCGGCAGGGATCTCCCTCTTGGTGCCAGGTACCTGCCTACTGCTCAGTCGCCGAAAGTAGGGGAAAGGGCAAGCCAGGGTGCCCTAGGGCGAAACTAGGGGAAAGGTCACCGCTTCGCGCCGCCTCCCCGCGCGGCTCTCGCCTGTTCTCCCCTTGACACAGCGGAAGTCCCTTCCCTGAACTTGCTAACCGTCTCTTTTCCCAG	0	((((((.......(((((((...(.((((((.(((((((....))))))).)))))).)((((((.((((....)))).))))))...(((((((......(((((..((.((.......)).))..))))).....))))))))))))))......((((((.((((....((..(((((.........)))))))....))))....)))))).....(((.(((((...)))))))).))))))...................	[[[][][]][][]]	-105	0.168777	ACADVL	exon	8	4	10	8	18	14	67	16	43.1111	54	30	1	16	0	8	20.5	25
hsa-sliRNA-205	chr7	43987888	43988085	120	-	197	119.833	60.6667	59.1667	-352.593	-344.702	48.8955	42.2619	3.19891	4.00742	GTGGGTGCTGCTGGGGCCAGGCCTCGGTTTTCCCTATGTGAAATGGGCCTGTGGGCCTAAGGGCAGTAGCGGGTGTGTTGCAGGGAGATGCAGGGAGCAGGTGCTGCAGGGGATGGGGCTGGGGAGGGCTGTCAGGCTTGGTAAGGTGAGGGTGGGATCCTGTTGTGTGACCTGTCTGACCATGGTGCCACCCTTAG	0	..........((...(((((((((((((((((((((.((....((((((....))))))...((((((.(..((.(.(((((......))))).).)).).))))))..........))))))))))))))..)))))))))..))(((((((((.(((.((..((..((....))..)))).))).))))))))).	[[][]][]	-78.7	-0.204513	POLR2J4	intron	18.5	13.3333	19	7.33333	31	32.1667	0	9.16667	19	0	10.3333	8	2	3.33333	8.66667	11.3333	13.6667
hsa-sliRNA-206	chr19	35723274	35723446	118	+	172	118	69	49	-392.655	-268.688	18.1579	10.3939	6.89369	10.4798	GTGAGTAGCTGGGGCGTGACCTCATTCCCGTGGTTGTTGGTCCCCTAGGCTTCCTACCTCACTCCTCTTCTGCCTGGCCAGAGCAGTGGGGTTGGCATTCTTGTGGAGAGCTTCCTCTCTTCCCCCAGACCACCAGTCCCCTACCCTGGTGACGTGCTGCTCCCCTCCCCAG	0	..((((((((((((...((((.....((...)).....))))))))))....((.((((((((.((((...((...)).)))).)))))))).))(((....)))(((((....)))))......((...((((((.........))))))...))))))))..........	[[][][][][]]	-56.7	1.33882	KMT2B	intron	5	12	18	6	13	17	8	8	0.5	0	0	5	0	7	21	21	31
hsa-sliRNA-207	chr1	35743241	35743454	118	-	213	118	56	62	-319.23	-355.854	24.8889	10.3333	7.86918	10.1397	GTGAGTATGAAGGGAACAAAGTAATCATAACTGAGCTCCATGTATTGCTGCCCTCAAGTGTTTTTTTCCCCTCAGTTCTTGAGAATTCTAAGTTTGGCATCTTATCAGAAACAATTTCCTAGAATGAGGTATTTGGGCAGATGTTTATAAATCCTTTTTTCATTGAGGACGCATTTTATTCTGCTTAATTTGGATATGATGCTGATTTTGTAG	0	..(((..(((.(((((.((((....(((...(((((..((.....))..))..))).))))))).))))).)))...)))........((((.((((((((.((((...........(((......)))...(((((((((..........(((((........)))))..........)))))))))....)))).)))))))).))))...	[][[][]]	-41.9	0.381664	CLSPN	intron	11.3333	14	13	43	11	23	2	10	3	4	0	5	0.333333	5	20	43	34.0909
hsa-sliRNA-208	chr5	122817028	122817279	118	+	251	118	49	69	-209.258	-363.423	22.3509	29.9	2.69344	2.61797	GTAAGAGCTGATTTTTCGGCTTGAATAATGAGATGAATTAATGAGCCCAACAATTGCATTTTAAAGCTGTACAAGTGGAAAATAGGATATTAATTTGCTTATTGAGTTTAGTTCTCAGCCACATCAGTTGGCCACCATGGTTATAAGGTTAATTTGTTGCTTTAAAACAAGGAATTTAGCTTGCTATTGGTAACCTAATTTACAATGGTTTGTTCTTCCTAAATTAGCTCCATTTTTCATTTTTTTCTTAG	0	....(((((((((((((.(((((.(((.(((((((((((..((....))..)))).)))))))....))).))))).))))(((((..(.....)..)))))((((.......))))(((((....).)))).......(((.((((((.........)))))).))).(((((...(((..(((((((..((.....))..)))))))..))).))))).))))))))).....................	[[][][][][][]]	-52.6	3.04815	SNX2	exon	13.2	36.1	23.25	28.1667	33.9	62.1429	19	11	20.5	15.1667	1	1.66667	5	6	11.5	29.8429	27.4409
hsa-sliRNA-209	chr8	98134036	98134471	118	+	435	118	38	80	-205.303	-501.963	22.8	68.5714	13.9265	2.92999	GTAAACTTGTTTTAAAGCTGAGTTCTATTTTAGTCTATGTATATTTATTCATTTCATAAAGAAGTGTCTACTGTAAGCATTTTGGAATTCAAACATATAGAAAAGTGTGTGAGACACTAATCATTCCCAATGAAAATGTTAACTTAAAAACAGTTGGGTTGGCTTTTAAATAATTTCTAACATTGTCAAGTGTAAAGTGATAGAGTCATTTTTCTGGTGGAGTGAACTTGACAGAAAGAAACTTGAAGCTCTCATTACTCATTTAACACATATTTGTTGAGAACTTATTGTGTGCCAGGCTTTGATCTGAGCAATCCTCACAACCAAAACTTCACCTCTCATGGAGGCAGACAGTAAATGACAGTGTGGTTATCAGGAAATAGGACTGCAGTCTCAACA…	0	................(((((((((((((((.....((((.(((.((..((((((.....))))))..))..))).))))((((.....))))....(((((((((((.....)))))..(((((...)))))(((.((((((((((......)))))))))).)))......))))))(((((((((.......(((((((((((((((((((((.(.(((....))).)))))))))....))..))))).))))))..(((((((......)))))))...(((((((.((((..((((......))))......................((......)).)))).))))))).))))))))).........))))))))))).)))).((((((…	[[][][[][][]][[][][[][]]]][]	-95.3	0.669928	POP1	intron	7	18.5	3	127	69.25	67.5	3	5	12	12	1	1	13.3333	11.2	17.25	3	3
hsa-sliRNA-210	chrX	100823428	100823885	117	+	457	117	55	62	-319.24	-365.724	35	27.125	2.78017	5.76488	GTGGGAGGAGGCATTAGGTTATGAATAAAGCAAATCACATCAGGTTTTCAAGGAGTTACTTGAATTAGTTCCCTGAGCTCAAATAGAAATTGTCTGTAGACCACCATTTCTTGCACCTTCAATATTCTGTATGTACACAGTATATTTTACATTTTGTACAAAGAGCTTTCTATTTTTGTACACAAACACAGCTATCCAAACAATCCAGCTGGAGTTTTGTGGCCCATAGATGTCAGATGTAGATATTAAAATTTGGCTTTTTTCCTAAATGATAATATCACAGTATTTGAAATGCCTCTTTCTTCTCTTGCCTGCCATGACCAAGGTTTTTTTGTGCCATGCAAAAACTAATGATAAAGAGCCTCTTGAATATTACATTTCTCAGAGGGGAATGGCTCT…	0	.(((((((((((((((((((((((....(((........(((((..((((((......)))))).......))))))))....(((((((((..((((((...(((((((..(((..(((((....((((((((((...))))))..(((((((((((((((((........))))))))))......(((((.............)))))((..((((((...))))))..)))))))))(((((((..((((((........))))))..)))))))))))...))))).)))((((((........((((..........)))).(((((((.....)))))))........))))))(((((.(((........)))..)))))))))))).)))…	[[][[[][[][][]][]][[][]][]]]	-102.2	0.924334	CSTF2	intron	9.5	19	23	32	58.3333	34	1	14	6	9.5	0	15.25	22	14	13	31.75	49.2
hsa-sliRNA-211	chr6	7593847	7594098	114	+	251	114	41	73	-152.951	-329.699	16.2292	23.1882	2.88539	2.02529	GTACCATATATTTACTATATTATATATACATATATGTCATGCATTTTACACATTAATTCACAATTTTTGGAAGTTACAATGTGAGGTTCACTGACAAAATAATAGCCCTTACTTGAAGGGTTGGTTGGTACTTGCCTAATTGCACAAATTATTGTGAGAAATAATTAAGTGATACTAATCTATTGTTTAGGTCAAGTCTTAAAATAGTCAATTATCTGATACTTAAGAACAGTAAGATTCTTTTTTTTCAG	0	.........(((.(((((..(((((....)))))(((((((.((((((((...(((((..(((...)))..)))))...)))))))).)).))))).......(((((((.....)))))))((((((((.((((.(((((((((((....))))).....)))))).)))))))))))).....((((((......))))))))))).)))...((((.....(((((........))))).....))))	[[][][][][]][]	-46.2	0.50746	(AT)n-Simple_repeat	repeatMask-Simple_repeat	16	17.6667	22	56.5	31	55	13	19	18	15	41	11	10	33	6	6	21
hsa-sliRNA-212	chr11	581606	581961	113	+	355	113	34	79	-167.938	-456.376	9.15385	13.2628	4.06014	2.04174	GTGAGCTGCCTAGCGCCGGGTAGGGGCGTCCCCAGGAGGAGCAGGGTGCCTGGTGTTTCCCTTTGGAGGTCGTCTGTGTGTGTCACTTGTCAACTTTCAGTCTAAAAAAATTATGCTTTGATTTTAAATTGCGGAAGTAGTGTATTGTTTTGTTTTATTTTTAATGCAAACAACACAAATGTTGAACGAAAGGATGTTCCCTTTCCTTGCTTGTGCCCCCACCTTGCCGGCCCTGGGGAAGCCGTTAGCCGTTTGGCAGGTGCTCCTGACGCCTCTATGCCTGTGCAAAGCAACCTGCTCTCTGCTGCATGGTCTTGACGCCGCCCTGCGGCCTGTGTCTCACCCTGGTGTCTAG	0	..((((.((((.((..(((.(((.(((.((((((((....((((((((...((.....))..((((((((.(.(.(((.....)))..).).))))))))......(((((((.....))))))).....(((.(((((((((((((..............)))))))..(((((....)))))...((((((......)))))).)))))).)))...))))))))....)))))))).))).))).)))....))))))))))..((((((.((((((....(((.((((...))))...))).))))))....(((((.(((....)))..))))).......))))))...	[[][][][[][][]]][[][]]	-117.2	-0.502132	PHRF1	intron	19	54	48	11	37	48.5	22	19	58	43	84	31	42	33	26	57	57
hsa-sliRNA-213	chr1	2521315	2521717	113	-	402	113	66	47	-399.796	-257.732	55	15.6667	12.1646	9.43733	GTGAGCCTGCACTGTGGCCACCCGGGGCAGGGCAGCCGCTTCTCTGTCGTCTTGGACCTGGCACTTGTCTCGCAGTCATCCCTCTGCTGCTGCAGACCTCGACTTTAGTGTCCTGGGAGTTTCTAGCAGGGACAGCCTCCCCTGCCTTCCGCCGTGTCCCTTCAAGACCCTTTGTAGGAACCTGCGCCCGCCTGTGCTCCCCCGGGAGAGGCTTCCGCTCCTGCTGGGTGGCCCTGAGGTCGCCACGGTCCTAGGCTCCTCCCTCTTGCCCAGGATTCTGCCTCAGAGCGCCGCCTGGTTGAAGGCTGGCGCGAACAGCCAGCTCCACTAGGGCAGGGTGCGCACAGCCCAGCCCGGCGCGGTGTCCCACACACATGCGGCCTCCCCTACTCTGTTTTC…	0	..(((.(((((.(((((.((((((((((.((((.((.((..(((((((.(..((((.(((((...(((.((((.((((.((.(((((....)))))....(((......)))..((((((.....((((((........))))))....(((.(.((.(((.((((....)))).))).))).))).........)))))).((((((.((...)).))))))(((((((((((((((((.(....((((((.(((...........))).))))))).))))))).).))))))))).....)).)))))))))))))))).))))..).))))))).))))...)))).))))..)).))))..)))))....))))).)))...............…	[[][][[][]][][]]	-168.9	0.197931	PANK4	cds	10	23	29	34	5	58	47	37	0	24	0	10	27	32	17	2	1
hsa-sliRNA-214	chr3	56593101	56593490	113	+	389	113	58	55	-341.426	-331.021	22.4091	25.8823	4.14123	4.00028	GTAACTTATGAGGTTTTGTGGCTATAAAAGAAAAAATAAAATCAAAGTCTTTAATCAATTAAAACTAGAAGTATTCTGAAACTCTTGACAAGACCAGAATATTCCATTTATTCCACATTTGCCCATGTGAACCTGTTTCATTGAATGCATTATGTGATGTTGCATAGCTTCTTACAACTTTTTAGAAATTTCCTAATTCTTTGAATTTCTCAAATTTTCAAAGCTAGTGATCTATATGTATAAGGACTCTAAACAGTACAGTCTTGTTAATTTTTATGATGCTTATTCTGCTCTAAGGTGACTTTTAGAAATCATCTTTGGTTGTCATTTAGAATTATATATGAGAATAATTGGAAAAATTCTTAGCAATTCTTATTTGTCATCATTAG	0	....((.((((((((((((................))))))))..(((.(((((....))))))))..(((((((.(((((...((((((((((..(((((.......)))))(((((.(((....(((((.....))))).....)))..))))).((((....((.((((((..((....((((....(((((...(((((((...........))))))).))).))))))...)).))))))))...)))).....)))))))))).))))).))))))).......((((((.((((..(((((.......)))))..))))))))))...(((.((((((((....((((...)))).....)))))))).)))..)))).))	[[][][[][][]][][]]	-65.9	0.474499	CCDC66	intron	21.5	9	25.5	92	69.5	107	6	3	12.3333	2	16	8.25	3	10	8	21	17
hsa-sliRNA-215	chr1	35762070	35762403	112	-	333	112	43	69	-222.026	-404.139	16.4412	21.5625	2.7157	3.38036	GTGAGGTAGAGCCCTGTATATTAGTCACACTGATCTCTTTACACAGGAGATTATAGATTTCTTAGGGATAAATATTTTATTTTGTCTATCATATTTTTCTGTTACCCATCATATTGCTTTGTACATAGTAGGAACAAAATATGGATTGGATTGAACAAATTCTCTGAGACTTGGGAATAAATGAATTCCTTGAGTTTATACTGCATTTGGGCTTACTCATGCTTACTATTTCCTTTCCTCTTTTCTTGGAGAGAGCAAACTCTTGAGTGATGAATATCTATCTTTCTGGATATTCATATAATTAATGTAGTCTCACTTCTTGTTTTCTTTAAG	0	(((((...(((((((((((((.(.(((...(((((((((.....)))))))))......(((((((((.....((((..(((.(((((((((((((...((((.((........((((........))))))))))))))))))..))))).))).)))))))))))))...((((((......))))))))).)..))).))))...)))))).)))))........................((((((((((((((.....((((..(((((((((((......)))))))))))..............))))....))))))))))))))	[[][][]][]	-75.1	0.782775	CLSPN	intron	12.3333	12	6	82	48	53	7	3	14	1	17	5	5	9	1	32.5	36.0909
hsa-sliRNA-216	chr17	36507512	36507802	111	-	290	111	70	41	-385.075	-205.668	27.0968	7.24651	6.74472	3.44567	GTGAGGGATGGGGTGAGCAGGAGGCAGGTCCTTCTTTTGGATCCTCAATCCCTTCCTGACCTTCCAGCCCCAGTCCAGGTTCTGATTAGAAGCCTTTTGTTCCTTCTTATTTTATTTTTAATTGACAAATAATAATTGCACATATGGAGTACAATGTAATGTTTTGATATACTTTTGTTTCTTTGATGCTGTTCTGGAATACGCTGTGGTACCGAGGCCAGCCGTGGATGGCCCGTCAGGACATCAGACCACAGCTGCCTTCTCCCACCTCATCCCACCTTGTTCTTTAG	0	....(((((((((((.(.((((((((((((........((((.....))))......))))((((((...((((..(((((((....)).)))))..............................((((.(((((..(...((((.(((.(((......)))))).)))).)..)))))..))))..))))..))))))...((((((((..((.(((((........)))))))............)))))))))))))))).))))))))))))..............	[[][[][]][]]	-80.5	0.164572	MYO19	exon	53	39	74	68	16	53	73.3333	26	49	25	5	25	27	48	25	44	57
hsa-sliRNA-217	chr12	68719431	68719577	110	+	146	110	57	53	-306.922	-287.257	20.3571	16.8636	7.06307	2.11892	GTATTTTAGTAGATTTTATTCTGACAGTTGAGGACAAAGGCATTTCGCTCTAAATGCCAATCTTTGTGAACTATAGCTTCTCTTTTTAGAAAGAATTGTAATAAGGTCTTATTTTAAACCAGAAATTTTCTTTTGCTATTTTATAG	0	(((...(((((((.....(((((.......(((((...(((((((......)))))))..(((((.((((..............)))).)))))...........))))).........))))).......)))))))...)))..	[[][]]	-22	0.698822	NUP107	intron	12	14	5	34	23	5	8	0.6	0	6	2	0	1	3	5	8	35
hsa-sliRNA-218	chr1	156250996	156251402	110	-	406	110	54	56	-257.089	-292.518	13.8857	12.4051	2.10428	3.88007	GTAACATTTTAGCCCTCACCCCTAGAACCTCAGGCCACCTGCCTTGCTCCTCCACGAGCATTCCTAGGGAGAACGGGTAGGGCTGGATAATTCTGAGGCTCCACACGTAGCCTGCCAGGGCCCTCCTGCAGGCCTCACCTTGCGAGGAGTACGAAGTTGCCGCAGCACCTGAGCTTTTCCTCTGCAGATGGGTCAGCCTCTTTGGGCCTTGCGATGCTCAGGCTTGGTGTTTTCCCTCAATGCACCTTTGCCTGCTCCCCATATGTCTCCAGGGCCAGCTTCCAGGGCCCACTGCTGCTCACTGCCCTCCCAGCCCCCAGCTGCCCCTGTCCCCTGGAGATCCTGGTGTTTGGGCTGTGCTAATGCTGGGTCTTGGCCCATCTTCCCCTCTGCCCCCCA…	0	....((((.((((((.((((...........((((.....))))(((((......)))))((((..((((.(..((((((((((((........((((...........((((((.(((.....)))))))))..........((((((..(..((.(((....))).))..)...)))))).((((.((((.((((.....(((((((((.((.((((((((..(((((...........)))))...)))))...(((...........)))..))).)))))))))))..))))))))))))))))))))))).....))))).).))))..)))).....))))...))))))....))))(((((....(((..............))).....…	[[][][[][][[][]]]][]	-144.1	-0.0842912	SMG5	exon	29	47	57	127	44	54.5833	31	11	39	6	93	51	45	18	22	31	38.2
hsa-sliRNA-219	chr6	43549578	43549892	110	-	314	110	26	84	-109.195	-481.748	9.2	29.2174	2.33298	3.00843	GTAAGACCATTAATTAAACCAATAGATTCTAACTTCTTGAGTACAAATGTATGAATACCTGATACTCAGTTTATATTTTTATATAAATGGGAGGGGGTAGTAAGGGTGGTAGATTATCATATATGTTGTTTTGCCACTATAGGGCATACAAGAAACATGGATTCTTGGTGGCTATAAATGTTACTCCATTATACTCTTAGGGTTGTGAAAAATCATTGTGAATTTGCCCCTGACTGAGATATTCACATGAGTCTATGCAGCACCTGTATATTATATTAAAAGCAGCTCCGAGTTTGTTGAATGTCTCTTTTCAG	0	...((((.(((........((((((((((........((((((((...(((....))).)).))))))((((((((....)))))))).(((((((((((.....((((((((.((.((....)).)).))))))))(((((..(((.((((((.......))))))))).)))))....)))))))..(((((....((((((((......((((.((((((.................))))))))))......))))).))))))))...............)))))))))))))))))))))........	[[][][[[][]][]]]	-65.3	0.739698	XPO5	intron	23	57	23	55	56	48	24.25	16	12	0	15	7	11	8	2	15.5	0
hsa-sliRNA-220	chr13	30240565	30240958	109	-	393	109	59	50	-323.287	-277.99	22.8387	16.6667	5.77218	4.43433	GTTAGAGTCTTTCAAATTATTGAATTAAAGTAGAGGAGAACACAAATTATAGGTTGTCTTGGTGTGTGAGTTTTCTCTTGTTATTCATTAATCTGATTATGACCACATCTATAATATGAAAGTATAGAATTGACGAGACAGTTCTGTCGAATGTAACCAAGGACATTTTACATGTTAATTTGAAGTTGATGTGTAACTGACAAGTTGTTAATTCAATGACATGTCCTCATTAATAACTAATGTTTTCACTGATCTTTTTATGCAGTAAGAATTAGAATAATGTTCTTACTATGAGAATAATTTCATAAGTAAAAAAAAATTAAAAGAATTAGTTTTGACCATAAATCAAAGATCCCTGAGTAAACATTATGAAAGTTTGCTGTTCTTTCAAAG	0	..(((((((..(((.((((.(((((......((((((((.((((.....((((....))))...))))..))))))))....))))).)))).)))....)))....)))).....((((((.(((((((((......))))))))).((((((........))))))((((((((((((...))))))))))))...((((.((((((.....)))))).))))..(((((.....)))))...(((..((((((((((((..((((((((.........))))))))(((((((....)))))))........((((((((.....))))))))...)))))...)))))))..)))((((((.........))))))....))))))...	[][[][][][][][[][][]][]]	-82.5	0.502397	KATNAL1	intron	20	7.22222	11	59	45.1667	54.3333	1.5	3	19	5.125	44.5	3	10	1	10	57.6429	52.5
hsa-sliRNA-221	chr2	25243982	25244154	109	-	172	109	50	59	-300.18	-357.898	12.5	16.8571	16.0259	4.36749	GTGAGTGCTGGGCCTGGGGCGCGGTCTCGAGCTCCCTTGGCTGAGCCTTGGTTGTGGGGCCTGAGCTGTGCGCAGGGTGTGTGGGTCTAGGAGCCTGGCTGGAGGGCCAGCGCTGGGTGGGAGCTTGGGACACCGCTGGGCCTGCATCTGACCTGTTGTGCTCACTGCTTAG	0	(((((((((((((((..((((..(((((((((((((..(((((.(((((....((.((((((.((.(.((((((...)))))).).)).)).)))).))...))))))))).).....)))))))))))))..))))))))))).............)))))))).......	[]	-81.6	-0.384549	DNMT3A	intron	13.5	28.5	43	2	1	5	6	20	15.6667	4	3	7	5	3	0	9	0
hsa-sliRNA-222	chrX	106632733	106632931	109	+	198	109	57	52	-299.685	-276.33	20.7273	19.8095	5.0644	6.40249	GTAAAATAGTTTCTTGTAAAATGTCTTAAATATTAATCTTCAGTCTTGGTTACTGAAAAACAATGCATTATAATTTGCTCAAAATCTACCCAGAATTAAGCTATAGCAATTATGTAGATATACATTTTCAAAATAATTGTAGAATGCTTTTTCACTGTTTAAAAATAAAATATTAATTTAGTGATTTTACCTTTTTAG	0	...............((((((.................((((((.......)))))).......(((........)))......(((....)))...((((....((((((((...((.........))...)))))))).....))))..((((((.((((..........))))..))))))))))))........	[[][][][][]]	-21.8	0.563246	RADX	intron	15.5	9.25	3	86.0944	48.7	42.3333	11	8.5	7	3.16667	2.58333	4	1.75	4	7.66667	4	6.33333
hsa-sliRNA-223	chr16	58167795	58168609	108	-	814	108	18	90	-72.7805	-500.36	7.5	25.0633	4.22682	2.28808	GTACCATTACAGCCAGGCAGCAACAAGCTTGATTAAAAGGCTTAGAGCAGACCAAAAAGCTGTCCAGTGCCATGATGGTTTCTGTAGACCCGTGGTGGGTTTTTTGGCAAACTTTCGTTACTGTGATTTCTCCCATCTCCATTGTTGATTTCTACTTTGTATAGTGTAGTACACAAGGAAAGTAGACGGTTTAACTATAGTAACTAACTATAGTCACTTGTTTATTTTGGTCATAGTTTTCTGGAGGGCCTCAGAAAGAAATTACAGCTGGTGGTTTCTGCTTCATTTCTTGATGACCCGCAGACCAATCTGCCTGGCCTTAAAAGAACACTTGGGTCCCTCCTATTTTTGATATCCAACTCTGTTGGCCCTAATCAGTGAGTAAATGGATCATCTAGT…	0	.	.	0	0.687783	CSNK2A2	intron	125	118	72	107	82	85	26	49.3333	21	22	50	54.25	52	45	29	53	15
hsa-sliRNA-224	chr20	62003274	62003730	107	-	456	107	40	67	-193.516	-384.269	14.7945	21.775	5.92986	2.42862	GTGAGGGCCTCGCGGGCCCCTGGCCGCTCAACACCAAGGGCTGCTCCCAGAGCCAGCTGCCATTGGGCTTTTATTTAATTGGGTAAAATGTACATTTACATAAAATTGGCCATTTTAAGTATCTAGTTCAGTGGCACTGATTTCATTTACTGTGTTGTGTAACCATCACCACTGTCAGTATGATTTTTAATTTTATGTATTTTCCATGGTTAGCTTCTTTATCTGTAATCATTCCTGCACTTTAAAAACCTTGATGAAATACAGGAAAATAAATGCTCGAGAGGTACAGCTTACACTTTGTACTGTAATTTAGAGTTATTAATATGAAGTTTTTGGAAACTTTCTTGTAGCTAATTAGGAGAGTGGTAGCTGTGCCCTTGAGCCTGTAAAGCACCAAAG…	0	((((((((((...))))))..((((.((........))))))((((...))))(((.((((((((((((..(((((((.(((.(((.(((((....)))))....))).)))..)))))))...)))))))))))))))...)))).(((((.((.(((.......))).))...))))).....((((.((((.((((((((.((.((((......((((..((((........))))...)))))))).))..)))))))).)))).)))).(((((((.(((((((((..((((((.(....(((((...((((((......(((((((....)))))))...)))))))))))).))))))..))))))))))))))))((((((((((....((…	[[][][][]][][][][]	-131.9	-0.162665	TAF4	intron	32	25	51	23	41	28	68	64	176	49	46	56	55	30	10	26	0
hsa-sliRNA-225	chr3	132453694	132454065	107	+	371	107	46	61	-233.155	-332.024	20.4444	29.0476	2.31689	2.82239	GTAAGTTTCAGCATTGTTAGCTTAAATGAGATTTCTTTCTATTGATAAATTAGGATAATTTTCTTTCTATTTTAATGTTTACTCATGGCTAAAGAATATGGAATGGACAGAATCTGTATTTAACTCTTAACATATTTATATTAATTGATCATAGAACAATGATTATTACAAAAGTTATTTTCCAAGTATATAAAGAATGGAACTTATTACTCAACTGAAAATTTGAGATTTTAAAGTTTTAAACTCTTATATTGTAAACAAGTCACATCTTAAAATACTGACTTTTGTAAGCTAAGTGATGCATTTTATAATGAAATACTATAAAACTATAAACTTTTTTTTGTTGAAGCTATTTTTTGTTTTTTCATTAG	0	..........(((((.(((((.......(((......))).....(((((..((((.....(((.(((((((((.(((((.............)))))))))))))).)))))))..))))).......................(((((((......)))))))(((((((((((........(((((...((((.((..((((.((((......((...(((((((((....))))))))).)).......))))..))))..))))))...)))))))))))))))))))))..)))))......((((((((....((((((..(((..((((........)))).))).))))))..)))))))).	[[][][][]][]	-59.8	1.04691	DNAJC13	intron	29.9	9.56667	9.03333	50.8333	23.3333	36.95	1	5	5.03333	1.16667	11	8.03333	4.2	2	20.0333	25	57
hsa-sliRNA-226	chr21	25764350	25764594	106	+	244	106	49	57	-280.273	-342.344	19.963	13.9592	3.65625	5.94469	GTATTTTTGTATTTTCTTGTATTTATAAAATATATCTATCTAATTAGGTATATTTTGTTGTATTTTACTGTATGAAAAATGTGAATTTGGACTATCCCTCTGGCAGTTTTTAGACAGCATTTCTAGAAAAACAAAAATTGTTTTTGCCATGGCTGAGATTTAAACCACGGGACCAGTTTGTTGTCTTTGCCTTGGGCTAATCTATAACACTATAGCTAATGCTTTGTTCCTCTTACCAATTTAG	0	...(((((((((......((((..((((((((((((((......)))))))))))))).))))......)))))))))..(((....((((.((.(((...(((((.....((((((((.......((((((((...)))))))).((.(((.(........).))).))........)))))))))))))..))).)).))))...)))...(((....))).....................	[][[][]][]	-50.2	0.241201	GABPA	intron	2	33	8	30	13	43	0	3	15	13	16	0	1	2	23	30.3333	13
hsa-sliRNA-227	chr22	45205318	45205629	106	-	311	106	73	33	-482.999	-195.865	28.3889	6.28571	12.5058	18.5602	GTGAGCCCTGGCACGAGAGCCCCCAGCCTCCTAACTGCCAGTTCAGGCTGGGCGTGGCAGAGAGAGACAAGTCCTCCTGCTTGCTTCTCTGCCCTGGAGGTGAGGGGTCTGACTCCAGAAATCTGCTCAGCTCCTGGGATCCCGTATCCCATTCGAGGAGCACAGAACCAGCTTATCCCCCACATCTCCTGGTAGGTCTCTGGCTTTGGACTGGCTCTGGGCCGGGTGGCCTCCCTATACTGGCTTGGACTGGCTCTGGGCCTGTGTGCCGGGTGGGGCCTCACTTGTCCTCCAAATCTGCTTTCTTCCAG	0	..(((((((((((((((.((((..............(((((((((((((((....((((((((.((.(((((......)))))))))))))))..(((((((.((((((((....))))..((((....(((((((((((.....))))).....)))))).))))...........)))).))))))).((.(((((((((((((.((......)).)))))))).))))))).....)))))))))))))))...)))))).)))))))))(((((.(......).)).))).....))))........	[[[][[][]][]][]]	-130.1	0.53391	KIAA0930	intron	33	14	16	27	5	17	26	39	26	2	15	12	6	15	0	3	2
hsa-sliRNA-228	chr4	39320669	39321286	106	-	617	106	41	65	-216.038	-370.614	13	25.7292	2.72373	2.89826	GTAATACTAGCAGAAAAAAGTAAGATGGAGCACTTGTCTTCATGGAAGTAAATTCATGATAATCTTGTTTAAGTATCCTATTCAGTAATTATGTATTGTTAGGTAGACATTATTTCACAGGACTATTAGAGCATATTGAACTTAGAAACTTTGAAAGCTCTTTGGATGCTAGCTGGTACAGAATGCCCATCTGCTCTATGATTACTGTGAGAATTGTGTTAAAACTCCTGGCTTCTTGTTAATTTCCAAGTATAGTGCAATATGTGGATTTCAATATATAAAGATGAAGAACCTAGATGTTTTGAGCTTTTCATGTCAGAGGTAGTCTCAGAGTTGACTCATAGTTGGCCAGGTCATCTTCAGCTCTCTTGCTTATTGCCTGTAGGTTTTATTCTTCAG…	0	.	.	0	0.175938	RFC1	intron	55	78.5	35	70	101	93.5	21	9	36	49	13	18	29.5	36	29	35	41
hsa-sliRNA-229	chr16	29806893	29808569	105	+	1676	105	32	73	-55.2418	-233.688	14.6667	47.45	3.10096	2.66289	GTGAGTAGGGCCGGCCGCGGCGGCCCGGGCTGGGGGGGGACGCCCGCCCGCACCCGCGGCCCACTCGGCGCCTTGTCTCCGCAGGCCGCGCCGGCGCCCCCGCCCACGCCCCAGGCCCCGGCGGCCGAGCCCCTCCAGGTGGACTTGCTCCCGGTGCTCGCCGCCGCCCAGGAGTCCGCCGCGGCTGCTGCGGCCGCTGCCGCCGCTGCTGCCGCCGTCGCTGCCGCGCCCCCGGCCCCTGCCGCCGCCTCTACGGTGGACACAGCGGCCCTGAAGCAGCCTCCGGCGCCCCCTCCGCCACCCCCGCCAGTGTCGGCGCCCGCGGCCGAGGCCGCGCCCCCCGCCTCCGCCGCCACTATCGCCGCGGCGGCGGCCACCGCCGTCGTAGCCCCAACCTCG…	0	.	.	0	0.892723	MAZ	cds	971.667	877.333	846.5	770.333	865	742	617.833	490.5	861.667	408.167	463	597.167	552	556.333	308	457.5	515.833
hsa-sliRNA-230	chr1	945146	945517	105	-	371	105	52	53	-187.266	-288.23	26	25.1053	9.61982	4.60894	GTGGGGCCTGCGTGGTGCTCCCAGGGGAAGGGTGGGCCTGGAGGGCTCTGCTGGACTTCCCAGAGCCACGAGGGCCACCTGTACCCATCCTGCAGGGGGCTCACCAGTCTCTGGCCCAGCTGGGGCCAACCTCAGTGTTGCCAGGCTTCTGGTGCCAGCGCCTTCCCTCCTTGAAGTGAAGGCCTACTGGGATTGGTAACTCTGTCCCCAGGCCTGTGACCTCCCAGTTCCTCCCCAGGGCTCCTCTCCACCTGCTGGAAGTCAGCGGAGGGAAGGGTGTTGGGAGCCTGGCCACCCTCCTGCCCCCACTGTGACTTTGCTGGTGGACCCTGTGGGTGGGAGTCATATGGACTCTGCTTCTTGTTCCTCAG	0	.((((((((....)).)).))))(((...((((((.(((.(..(((((((..((....))))))))).).))).))))))...))).....(((((((((.((((((..((((((...(((((((....)))))))...))))))...))))))..((.((((((.((......)).))))))))(((((((..(((.((((((....))))...)).)))))))))).((.((((((((......((((((.((..((((((((.((.(((.((((.(.(((........))).).)))).))))).)..))))))))).))))))))))).))).))(((((.....))))).))))))))).......	[][][[][][][][]]	-174.4	-0.822719	NOC2L	exon	18	29	45	4	0	0	8	36	18	4	1	5	21	19	0	13	1
hsa-sliRNA-231	chr21	45493225	45493500	105	+	275	105	69	36	-408.21	-151.458	69	5.35135	69.3262	34.6631	GTAAGGGGCTCAGGTGCTGTCCCTCAACCCCCTTTGTGACCCAGGGGTGGCTCCAGCCTGCCCAGATGACCACTGTTGGGAGGGACCTGGGACCCCCCGGCTGCTGCTGTGACACGTGAGGGGTACATCCCTGCTCGGGCCGTCCCTGTGGTCACCTCCCGTGAAAGGACCCAGCCTGCGAGGCCCAGTCACAGCGGCCCTGCCTTCGGGGCTCTGGGTGAGGCTTTGTGGGGAAGGAGCTGGCCCTGACTCTGCTGGACCTCCTGCCATTCCAG	0	....(((((.(((.(.((.((((.((((((((((........))))).))....((((((((((((.(.((.(((..((.((((..(((((....)))))...((((((((((....((((((.....)))..)))(((((.((((((.((((...((....))...)))))))...).))))))).)))))))))))))).))..))))))))))))).)))))))).)))).)).).)))))))).......(((((...........)))))	[[][[][[][]]]][]	-119.6	-0.764216	COL18A1	intron	24	50	24	0	0	3	21	10	11	0	1	7	26	43	1	0	0
hsa-sliRNA-232	chr16	3777657	3778010	104	-	353	104	32	72	-153.741	-411.797	5.59441	19.7143	2.59482	2.40883	GTAAGGATTTTATTTCCTACTGCCATCCCTTAGCCTGTTTCCTTGGTTTTCCTTCGTGTTTGGGGTGTATTTCTAAGAACAGAGAATTAGAATATCTGATGCATGCCCTGCAGAAGCTGTTGATGTGGCAGTGGCCCTGACCACCTGCCTCAGGCTGTGTTGGGACACTGAGTTTCTCTCTTGGGAAGGCCCTTTACAGGGTGCGCTGGCATTGGAACACACGTGCTTTTGGACCTATTGGCTGTTTTCCCTTTTAAGTTTGAAGTCCTAATAAGAAATTTCCTATTCCTGAATCAAGGATTATATTAAATAACTAGGGTGGTTTTGTTTTTGTTTTTGTTTTGCCACCATAG	0	...(((((((((....((((((((((...(((((..(((((...((....))....(((..((.((((((((((((..........)))))......))))))).))..)))))))).))))).)))))))))).((((((((((((...)))).)).)))))).....(((.....)))..((((((((((..(...((((.((..(((((((.....)).)))))..)).)))))..))..)))))))).........)))))))))..............((.((((......)))).))..........(((.((((((....................)))))).)))	[[[][]][][][]][][]	-92.8	0.457693	CREBBP	exon	49	18	42	141	61	122	39	21	37	2	2	24	31	9	19	43.5	17
hsa-sliRNA-233	chr16	53641116	53641284	104	-	168	104	47	57	-271.829	-337.688	19.5833	17.1	4.40539	8.33098	GTGAGTATCAGTGACTTTTAATTTTTTTACAAGTATAAAATTTTGAATATAAAGCTTAAGAACTAAGCTGCCACCCCCACCAAAAAAAAATAATAATAATAGCTAAAGTCTTATCTGAAATCTAATGGTCATCATACTCAGTCTGACACATTGGTTGGTTTGTCTTAG	0	.(((((((..((((((.(((..((((...((((........)))).......((..(((((....(((((.............................)))))....))))).))))))..))).)))))).)))))))..(((((......)))))..........	[[][]][]	-22.3	0.352849	RPGRIP1L	intron	9.5	15	7.66667	13	18	25.5	5	8	0	1	1	2	0	3	1	31	13.25
hsa-sliRNA-234	chr19	49098491	49098641	104	+	150	104	56	48	-290.974	-240.084	20.3636	14.8965	3.94264	3.43667	GTAAGTCCCCAGCTCCTAGCTCCTGGAACCCCACGCTGCTGAGAGCCTGGGTCTGGCACAAAGGTCAAATAGGCTAGGTACAGGGGAATGTTCCAGGGGCTGTGGGACAGCTCTGTTCTCCCATTTAACGTCATATCCATCTCCTTGTAG	0	.................(((((((((((((((.(..((((...((((((....((((......))))..)))))).))))..))))...))))))))))))((((((.(((...))).))))))..........................	[][]	-47.7	0.413765	SNRNP70	intron	4.5	7	12	15	14	35	6	21	9	5	6	6.25	1	7.5	2	11	11.5
hsa-sliRNA-235	chr15	52611255	52611574	103	-	319	103	45	58	-232.438	-315.801	24	18.3158	4.20526	7.12026	GTAAGTTGTTGAACGTAGTTCAAAGTTGTTCTTGGTAAATCAAGTTTTCCATTACTTCTTATAAATTATTTTAATGTATCATGTCTTTGAATTCCTCTATGTAATAAAATTGAGATAGTATTTATATTTGGCACTAAAATGAGTAAATATAGTACTTGCATTTAGTAATTGTGACTTCAAGTGACATCGTAAGTGTATTCCTATGCTCTTCAAAGCACAAATCCTGAGTGATAAGTTTATGGATCTCAGCTTCTGCCATTCTAAAATTCAGTCATTTTGTACTTGCCTACATTTAAATTATGCTTTGTTACTTCCTTAG	0	((((((..((((((...))))))((..((...(((.(((......))))))..))..))((((((((((((((((.(((((((..............))))..)))..)))))))))..)))))))..(((((......((((....(((((.((((((((((((...(((((.(((....(((.......((.((((....)))).)))))))))))))...))))))).))))))))))...)))).....)))))...((((((......)))))).)))))).................................	[[][][][][]]	-48.4	0.588	FAM214A	intron	17	14	6	26	9	1	20	4	38.2	15	1.33333	3	0.666667	0	13	18.0769	47
hsa-sliRNA-236	chrX	71134848	71135091	103	+	243	103	52	51	-302.94	-291.798	20	21.8571	16.1052	10.2564	GTAAGCAGAGGAAGCGGGGGCAAGGTTTGCGGTTACTGGAATCTGCTGTCCAGCCTCAGGAACTTGCTTCTGGCTGGAGCCCTCTACCTTTCCTTCTCACGTCTGCCTTTTCTTTGTTACTCATGCCGTGAGCATTTACTGAGTGGGGGTCTTCTCTGTGCCAGGTTCTGTGCTGTCCCCTGAGACTTCCCATCCCTGTTTTCTGTATCTCTGAACTCTTGTCCCATCTTCCTGTGCCTGCAG	0	(((.(((.((((((..(((((((((((((((((.((.((((((((...(((((((..(((......)))..)))))))((((.(((((.......((((((.(.....................).))))))........).))))))))...........))))))))))))))).....(((((...........)))))..........)))).))))))))..)))))).))).)))..	[[[][]][]]	-77.9	0.395459	MED12	intron	16	29.5	8.25	19.5	21	33.3333	0	3	8	6	29	11	0	9	1	11	4.33333
hsa-sliRNA-237	chr10	89738617	89738957	102	+	340	102	21	81	-77.162	-405.179	6.02	22.9865	10.1225	3.61874	GTAAGCTAAATGTTATTCAAAATATTTTAAAATACACAAAGCATTCATTTTGCTATGCAGCTTTAAAAAAGTTAGATAGTCATACTTAATCTGGTAAAGCGTAGCATGTATGATGAGTGAAGAACTTGAACTTTGTCCATATAAACCTTTGGACCATAGGTTATGTGAAAAGATCAGCTTATAAAAATCATATGAAATATTTTCTGAAGAACTCATTCATAGTTTGGATATTCCAAATTTGTGAAAAGATATAATTTTGTAAAGATTGTTACCATTTCACATGTATGGTCCTAAGCAGTTAATGATGCATTACCATAGAAAAGTGGTTTATGTTTTTTAG	0	((((((.(((((((......)))))))..............((((((((.(((.((((.((((((......(((((((((...)))..))))))))))))...))))))).)))))))).......(((.((((...(((((((.(((.((...)).)))))))))).)))).))))))))).....................(((((((((...(((((((((((((...)))))).))))))).....((((((((...)))))))).(((((((....(.((((((.....(((........)))...)))))).).)))))))....)))))))))	[[][][]][[][][]]	-70.2	0.485435	GA-rich-Low_complexity	repeatMask-Low_complexity	26	23.7	47.8333	85.5	37	22	44	25	32	34	6	4	0.666667	9	55	90	116
hsa-sliRNA-238	chr5	141529273	141529602	102	-	329	102	50	52	-263.861	-251.842	22.7273	16.9	2.83694	2.34167	GTAAGGAGTAAGGTGGTTCTGCTGGAGCAGGCTCTTCTGTGTCGCTGGGCACTGGCCTCATCTCTGTGTAGATGAAGAGGATCCTCCTCCAGCATTGCTGACTTATGAATGCTGGCTTTGAGAAACTGCCTTTTCTCTGGTGGTCAGATTACTTCTGGTATATTTTGCAAAAGTACCCCCATCTCAGTAGCTGCCTCTCTTCTCCCACCATATGTTTCTTTCTGTATGGTCCTTGAGCAGAGTGTGGGACTGACAACAGAGTAAAAGTTGTTTAGGCTTGAGTTGTTAGCGAATTCCCCTCCAGCTGAGATGTCTCTTCTGTCTTTCAG	0	..((((((((((..(((..((((((((.(((.(((((((((((....))))).....((((((......)))))))))))).))).))))))))..)))..)))))....((.((((((((((.((((((........))))))((((.....))))(((.....))).............)))))).))))))..((((.(((..((((((((........))))))))....))).))))...((((((((((((.((((.(((....)))..))))..)))))))).....))))...(((..(((....)))..))))))))...	[[[][]][[][][]][][][]]	-101.8	0.635669	DIAPH1	intron	13	32	15.5	42	13	66	8	0	19	45	36.3333	7	8	8	15	33	22
hsa-sliRNA-239	chr6	106551978	106552183	102	+	205	102	54	48	-308.828	-264.465	23.7966	19.2	3.03923	9.52711	GTAAGGAGTTATATTTTTGTATGAGAATATTTAACTGAATTCTGGATTTCCTTAATGTGTGTTCCTGGTTCATGTAATAGTAATTGCTATGGAAAATATTCTGAGTTTATTTTTAGCAGTAATTGCTAATAATCTAGAAGAAAAAAACTTTTTCAATGTGTTTGTTCTATTCATTTCCTTTTCTCCTTCCTTTAAAAATTTTTAG	0	..((((((..((((((((....))))))))...((((((((..(((...((.....).)...))).)))))).))..(((((((((((...(((((((.........)))))))...)))))))))))......(((((.(((...((.........)).))).))))).............)))))).................	[[][][][]]	-34	0.495501	CRYBG1	exon	5	2	0.5	0	0	0	4	5	5	0	0	4	10	17.5	26	15	59
hsa-sliRNA-240	chr9	33465359	33465733	102	-	374	102	36	66	-194.328	-387.776	36	66	4.58917	6.07456	GTAAGGCCACTGACACAGCTTCTTCCTGTCTGTAGGCCCCCTCCTGCCCCCATTCTCCTCACCTAGCCACCTGTCTCTCCAGGGGCCAGATGGTATCATAGTTAGGGGTATGAGTTCTGGAGTCAGGCAGGTTCTGGAATCCTGGCTCTGCCACTTACTGACTGTGACCCTATGGTCAGATTTTCCTCCTTGGTCCCTATATTTGTCATCTGTAAAATGGAAATAACACTAGGGTCAACTTCTTGGTGCATTTCTTAAGAGAATATGAGATTACATATGTAACCTATTATCACTGAGGCTGGCCTTGGGTAGGGGCTGGATGAACAGTGGCAGTGGGGCCCTGAGTCTCGCTGACACTCCCCTTCTCTCTGCAG	0	....((((((.((((...........)))).)).))))..((((((((((((....(((((....(((.((((......)))))))(((((((...((.(..((((((..(((((..(((((((((((((...)))....))))))))))..)))))(((((((((....))))))))).....((.....))))))))..).)))))))))......((((((..((((((((......)))))))).)))))).......(((..((.((((....)))).))..)))...))))).)))....)))))))))..(((.....((((.(((((((((.....))))))))).)))).....)))........	[][[][[][][]][][]][]	-120.7	0.59592	MIRb-MIR	repeatMask-MIR	4.25	16	11	6	24	37.5	0.25	7.33333	15	11	3	0	2	2.5	42	17	33.8333
hsa-sliRNA-241	chr10	78009991	78010470	101	-	479	101	26	75	-136.474	-460.831	13	23.6301	2.04321	5.98498	GTAGGTTGGTGAAGTTCACTTGAAAGGAGATTTCTGACTGGAACACAGTGTTCCTCGTTCATAGTGATTCATGTGATGACTTGAAAAGCTATTTAATAGCCTGTGTTTAATTTGGTTTTTTGTTTACTAAGTTTGATCATGAACCTCCCCGTGGGTTTTTTTTTTTCTTTTTTTTTTTAATTGGTTGGTTATTCATTAATTCAGCAAGTCTTTAATGAGCTCCTCTCATGGACTGGGCATTTTCTAAACCTAGTGTCTGGCTTAGAATCTGTCCCTTTTGCCTGGGGATACAGCAGTGAACAAAACAAAGTCACGTTCCTGTGGAGGTAGATCCTAGTTGGAGGAGAAAGCCAGTAAGCAGCTGTTTGTTTCAATTCACGCTGTTGGTCATGGTTCAAA…	0	..(((..(((((((((..........((((...(((....((((((((.(((....(((.(((((..((((.((....)).))))..)))))..)))))))))))))).....((((((...((((.(((((((((((((((.(((((((..((((...........................((((((((.....))).))))).(((((...(((((.....))))))))))(((((..((((((.((........)).))))))..))))).....))))))))).(((((.(((((..((((((....(((...((((...(((...((((......))))....))).....)))).)))))))))...)))))))))).)))))))).)))))…	[[][[[][][]][]]][]	-113.9	0.516842	POLR3A	intron	24.6667	14	8	37.3333	36.1667	53.3333	18.5714	31	40	20	2	17.5	20	8.5	25.25	11.8333	48.0833
hsa-sliRNA-242	chr17	17814944	17815220	100	-	276	100	64	36	-338.739	-163.378	32	10.1739	3.40776	4.46296	GTAAGTGTCGTTGTGCCCTCCTCCAGGCAAGGCCCCTCCGGCGGGATTCTGAGAATAGCTCTGGCCTCAACCCTGTGGAGAGAGCCCAGAGCTGGGCTACCGTGCGTGCCATGCACGCTTCATTCCTCTCTGAGTTTCCTCTCCCCACCAGCCTGTGGGAGGAGACAGTGGCACTTTGCAGAGCCAGGGGCCAGGCTGTACTCTGGAGGGCAGGTGGGGAGCACCCTCCTAGGACCCCTGCCATCTGTTCCGACAGCCAGCTCTCTCCTTCCACAG	0	((((((((((((((..((((((.(((((...(((.....)))((((..((.(((.(((((((((.(((..((....))...))).)))))))))((.......((((((...))))))......))..))).))..))))..........))))).))))))..)))))))))).)))).(((...(((((..((((((.....(((.((((((.((((((....)))).....)))))))).)))......)))))).)))))))).........	[[][[][]]][]	-113.3	0.476049	SREBF1	intron	28	11	15	39.5	14	28	13	9	0	2	2	25.1667	18	16	11	25	31
hsa-sliRNA-243	chr17	4886198	4886450	100	+	252	100	51	49	-294.797	-295.921	25.5	16.3333	14.098	5.55109	GTAGGTCTCTGAGAGTGTGGGCTCTGGGAAGGAAGGTCCCTGGACAAGGCCATCCCCACCTTCATGCCCTCTGTGCTCAGGCTTGGATCTCACCAGAGAAGAGATTCTGGGGGGCAGAGGGCGGTGACTGGTGTTGGGATATGAAGACAGGAGGGACGTCAAGGTGGCTTGTGGATGAATGATCCACCCTCTTCCTCCTGCACCCATCCCTTCTGAGGGGACCCTCCCAGTGTGAGCCACCACTGTTTCCAG	0	..........((.((((..(((((......(((.(((((((((......))(((((((((.(((((((((((((.(((......(((((((.........)))))))..))).))))))))).))))..))))..))))).......(((((((((.((..(((.((...((((((.....))))))......)).)))..))...))))))))).))))))).)))......)))))..)))).)).....	[[][][]]	-106	0.314782	MINK1	intron	33	17	28.5	15	1	21	0	8	3	0	0	6.83333	16	13	12	3	0.5
hsa-sliRNA-244	chr1	220189767	220190063	100	-	296	100	67	33	-365.478	-156.409	29.48	12.8333	2.93669	4.96469	GTAGGTATTCTCTCATACAAATAATAAAGCATATTGTTCTATCATCTTTTAAATCAATAAAATATTCTGAATGGAGCAATCAAAATAATGCATGGATGAGCTTATTGGAATTGCTCTGTAAGGCTGAAGTGTGCCATCTAGAGGGTGTTATAATTCATAACAAGAAAACATTAATGTGAGAGAACCCAAAAATCCTTTAGACTCACTGATAGTACAGATATGTTCATTTTCTTTCAGAATAATGTTTCACTGTTATAAAAATTAAAATTTTACTTTGATTATTTTTTTCTTTATAG	0	....((((......)))).........((((((((((.((((((..........................((((((((((...(((((.((........)))))))...))))))))))..(((........))).((((((((((.......(((...(((..((....))..)))....))).......)))))))))).....)))))).))).)))))))((((((((...)))).))))........(((((((.(..(((((..(......)..)))))..).)))))))	[][[][][]][][]	-48.3	0.260227	RAB3GAP2	intron	1	34	9	39	29	20.5	19	5	5	5	9	4	6	6	9	34	43
hsa-sliRNA-245	chr1	9733546	9733971	100	-	425	100	46	54	-181.842	-292.87	23	21.6	3.12414	20.9144	GTAAGGGGAGCGCTGCAGCCACGCAGGTGGGCCAGGCTGCAAGAGGGGACTTTGAGAGCTCTTGGCTGGCTGCTGCCTGCCATCTGAGAATGTTGAGTTATCTTAGAGGGAGATGGGGAAGGAGCACGTTCGCTGGGATCATTGTTGGCTGCACGCATACTCCTGTCTCCTGGACAGGTACCGGATGTGTAGCCACTACTCTCTAAAGGGGGAGGGTTGAGGCGTGGGATGACACGTCCCCCACAGAGGGAAGAATGCCCCTGTGCACATTGCATTTATTCCCATGGCTAGAAAGCCAACTTGTGTGACCCCTTGGCCTAGCTAACCTGGGTGTCTAATTGAGCCTGCCTGTGCTGACGGCTGCAGCCCTGCCCATGCTCCTGCCCTAAGCCACCCGGC…	0	(((.((((.....(((((((..((......))..)))))))(((((((.((((((((((((.((((.(((....))).))))............))))..))))))))((((((((((.(((((((.((((....))))......(((((((((((.....(((((((...))))))).....).)))))))))).............(((.(((((((((.(((((((((...)))))).(((((.(((((((((((...((....))..)))))).))))).(((((....))))).((((...(((((((((((...)))))...))).)))....)))).....)))))...))).)).))))))).))).))))))).))))).(((....)))…	[[][[][[[][][[][[][][]]]][]]]]	-169.8	-0.161557	CLSTN1	intron	31.3333	15.1667	30	23	29	11	7	8	16	0.25	1	5	3	8.25	4.45833	16	49.6667
hsa-sliRNA-246	chr2	86116598	86117054	100	+	456	100	43	57	-175.336	-269.31	18.9606	17.4167	4.3407	2.08748	GTGAGTATTTTCATATAATTTTCTAGTGTTTTATCTCTCTGGTTTGCGTACAACAGTACATAAATAATTTAGTTGTAATAACCTGGGAAAGGTTTACAAATGCTGAGAAATTGATAGACTATGTGAATCCTTTACTACTTTCTTCAAAAAGATGTACATATCGTCAATGGGGAAAGGATTTTTGGTTTTGGTTTCTAATACTTAGGGCTTTTTCACACTGGAGTGACCCACTCAGTTTAAATGGCTTGCTTTTTATATATTTCAAGCTGTGTATAAGATGCTAACTGAAATTATATCACAGTAGAAAAGGTGGGATAGTCTATAATTTCTAATTGGGATTCTGCGTGTTGTTGCATTTGTTTTTTTTTGTGAGGGGGGAGAAATTCTTGCTGAGAGTGT…	0	(((((....)))))....((((((((.(((((((..((...(((((.((((....)))).))))).....))..)))).))))))))))).....((((((((..((((((((.((((((((.(....(((((.((((((((((((....((((.......))))..)))))))).(((...(((((((((((.((((...))))((((.(((...((((.((((...))))))))..))).)))).((.((((((((((........)))))))))).)).))))))))))).)))...)))).)))))..).))))))))))))))))......................)))))))).......((((((((((((((.((((..((.((((.(((…	[][][[][[][][]]][[][]]	-100.3	0.257109	PTCD3	intron	48	43	17	93.5	53	73.3333	6	31	3	25	6	18	1	31	16	59	52
hsa-sliRNA-247	chr12	111888618	111888884	99	+	266	99	38	61	-179.413	-343.277	20.3256	26.3784	3.19554	2.84603	GTAACTGAGCTTATTTCTTCGATTCTTCTTCATGGCTGGAATGGCTGAGTACTGGGTTCTGAAATTTAAGAAATTTAACTTGCTCAGCTAGGGGTCTTTAGCCTCTGAAGAGGGTGGAGAGGATAAGTTCTTTAAATAGTATCAGGAGTTGGACACTATTGTTATTTTTCTGATACATCTGTTGCCTTATGTTTAGAGGTAATATCTGTCCAGAGTTGGTTTTTGGGGTCTCACGTTGTCATTACCCCTCCCTCAAACTCTTAAAG	0	......(((((((((((((((..(((((((((.(((((((.((((((((((.((((((((........)).))))))...))))))))))......)))))))..))))))))))))))).)))))))))........((((((((((...((((....))))...))))))))))...(((((((((.......))))))))).......((((((.......(((((..............))))).......)))))).....	[][][][]	-82.6	0.579571	MAPKAPK5	intron	18	21	35	17	20	43	5	9	4	7	2	10.25	5	8	5	35	33
hsa-sliRNA-248	chr1	29315507	29316001	99	+	494	99	51	48	-268.208	-241.422	29.1429	15.1579	3.53624	2.06509	GTGCGGGGACCTGGCCCTGTCCCCACCATTATTACTTCTAGGACTGGAGTTTCTCGTGAAGGATCCTGGAGCCGGCAGAGCATGCCCAAAGGGTGTCCTGAGGCTCTTGCCTTCCCTCAGATCATCCCTGACCTTGGGCCGCCAACTGCATAGGGTCATCCTGAACTGCTCCCCTGTGTTCTGTTGGGTGGGGTCAGACAACCGGTCCTGTAGCTGACATACCTGGGATTGCATCCTCAGTGGATGTGTGACCGTGAGCTGTCCCCCACCTCTCAGAGCACTCACAGAGTTGTTATAGGGGGTAGGGATGAAATAGGAGATAAAGGGGCATGTCCATGGAGGTTGTTTCAGGTAGGCTTGGTCCAGCCTGTAGTAACATGGTTGGCCTCCACCTCAGGA…	0	..(.((((((........)))))).)............(((((((((((..(((.((((.((....((((((.((((.....))))...((((((((((((((..(.((((((((((.(..(((((((((((((((.((........)).))))))))((((((((.((((....((((((((..((((((((.(((.....(((((.....((..(((..((((((((...)))).))).)..))))))))))....)))..))))))))..)))))))).....)))).))).)))))....)))))))..)))).)).....))))).)....((((((.....(((((....))))).(((((((((....))).))))))))))))))))))))…	[][[[][[[][]][[][]]]][]][]	-189.5	0.543825	PTPRU	intron	9	15	25	11	24	17	64	61	66	2	0	4	20	37	25	27.5	12
hsa-sliRNA-249	chr17	2336140	2336330	98	-	190	98	66	32	-226.526	-91.2515	16.5	7.25333	4.70833	5.92226	GTAAGGAGATAACGTAGAAGGAATAAGGGCTATTTGGCCGTTATTAACTCTTTTTCCTCATGCCCAGACTGAGCTTCTGTCTCCCGTCTGGGCTCCACGCGAAAGGCCCTTTCTAAGGTGGGCGGAGAGGAGTCCCTTTTCTTGACCTTGTGGGGCCGATCACACCAGCCCCTTCTAATCTGCCATTCAG	0	....((((((....((((((((((((.((((....)))).)))))................((((((((.((((....).)))..)))))))).....(.((..((((((...((((((.((.(((((((....))))))))).)))))).))))))..)).).......))))))))))).))......	[[][][]]	-68.2	0.0635489	TSR1	exon	16	23	21	19	30.0833	13	2	14	15	30	0	30	11.5	10	11.5	11	27
hsa-sliRNA-250	chr2	233456995	233457220	98	+	225	98	50	48	-314.22	-302.054	25	27.4286	13.9644	17.4162	GTGAGTGGGAGGGTCCTTGTCACCTGCAGGCTGGCCTCCATCCATCAGCAGACTGCCAGGCCTATTGCTTCTCCTGTTGACCATTTCCTCCATGCACAGGGACTTGCCTGGGGATGCCCTGGCCACGGCTGTGCTCCTGAGCCCCTGGCGGTGGGAAGCTGGTAGAGAAGGAGGGGCTGACTCATACCTTTCTCTTTTCTTTTGTTCTGTGTCTCTGCTGCTCAG	0	.((((..(((((.(.(((((.....)))))..).)))))......(((((((..((((((((....((((((((((....(((....(((...((((((......(((.(((....))).))).....))))))....)))....)))))).))))))).)))(((((((((((((..........)))))).)))))))......))).)).))))))))))).	[[][[][]]]	-78	-0.441371	(TCTCTGTG)n-Simple_repeat	repeatMask-Simple_repeat	8	20	26	11	10	22	9	11	0	2	1	5	1	1	11	1	10
hsa-sliRNA-251	chr3	40457363	40457889	98	+	526	98	35	63	-109.685	-281.454	14.5	24.8182	7.60278	2.54729	GTGAGTCTTACTGTTGCGGGCTCCGGGGCCGTCGACCATGCCGCTCGACCTCCACCTCCGCTGGGAAGCTGAGGCGCCAAACGGCTCCCAGAGGGTCCCGGGAAGCGCATGGTGAGGGTCCCCGGGCCGGCTGTGCAGCGGAATCGGGCCCTTCCCGGACTCGCGCCCTTCCCGGACTCGCCGCTGGCGAGCGCGTGGAGGGCCCGGCAGGCCTGGCGCGCCTTGGGCCACGCGTGCGCGCCTCCGCCGCTGGAGCTGGATGGCTGATGCGGCTCGTGGTCCGAGAGCCTTGTCCTGCCGTGTGGGCCTTGCGGACCTGGGAGCTGGCGGGCGTTGGGAACCGGGCTTAAGCTACTGAGGCGTTTGCTGATTTCGTCCATCCAGGTTGGCGCCTGGCTC…	0	.	.	0	-0.0944278	RPL14	cds	83.1667	65	43.6667	72.8333	96.5	117.567	12.5	33	28.9167	65.3333	23.5	36.5	42.25	46	24.3333	29	59.1667
hsa-sliRNA-252	chr3	52437666	52437970	97	-	304	97	68	29	-397.53	-141.98	32	5.48649	10.6908	4.81086	GTGAGTGGTGGCAGGTGGGAGGGCCCAGACTGGGCTGGAACTCACCCCTGTGGCCCGGCTCCACCCCTGCGAAGTGCATTCTCAGATTGGTCTTGTCATGACGGATAGTCCTCAGTTTCCCTCTCTGTGTAGCTCCTGCTAGTGCATGGAAGCAGGGTCTTTGGACACAGTGGCTGGCTTGGGGATCCACGCATGCCTAAGTTCTTGTCATACTAGTGGGGCTCCTGAGCTGTGGTGTCAGGTGGTGGCACTGGGATCTGGGTCCCATAGTTCCCAAGCTGAGCCAACCTCTGCCTCTCTCCAG	0	..(((.((.((((((((((.((((((((...(((.((.....)))))))).)))))...)))))).(((.(((.....))).)))(((.(((.......))).))).((((..((...(((((((((((((((....)))...)))))).)).)))).))..))))....((((((((((((((((((((..(((((..(((((..(((..........)))....)))))..)))))...))))......((((((....))))))..))))))))))).))))).....)))).)))))...	[[][][][][[][]]]	-116.7	0.311864	SEMA3G	intron	49	56	40	0	10	3	4	5	0	11	0	20	36.1429	31	0	0	2
hsa-sliRNA-253	chr10	102161662	102161832	96	+	170	96	56	40	-172.314	-134.603	35	7.36842	2.63395	2.56935	GTAAGTTGTCTCACTTTCTTCTCAGGAGCCAGCTCTTTAAAAGTAGAAAAATCTAGGATCATCTTGACAGCTCTGCCTGGCGTGACCTGGTACATGTGCCCATGTGTATCACTCAGGAGAACTGTTACATGACCACTCTGTCTTTAATTTCCTACTTCATTCTTCTGTAG	0	...(((((.(((.((........))))).)))))......((((((..((((..((((((((..((((((.(((.(((((.((((.....((((((....))))))..)))))))))))).)))))).))))........))))..)))).)))))).............	[][]	-40	0.195091	NOLC1	intron	8.64286	5.5	6	32	37	16	4	4	1	1	4	19	16	7	6	19.5	20.25
hsa-sliRNA-254	chr1	43427734	43428002	96	+	268	96	61	35	-327.025	-176.778	20.3333	9.8	5.19257	7.71527	GTGAGTGCCTTCAGTGTTGACCTAAGTCCTCGCCGGGCCATGGCTCCCAGCCAAGAAATAAGTACACACTAATAGGCGTGGGCAGGTAAGTTGCTGCCATATCCTGCTGGCTCCTTGCTTGATTTCCCTCAGCAAACCCTTGAACTTGCTAGGCCATGAATACACTTGATATGTGTCTATAGATGATCCATTGGAGTGTGGATGGCTAATGAGTGTGAGGTATCACTTAAGGGAGTTGGTCAAGTTCCATTTTCCCTTCGTTTCCTAG	0	((((..((((...(((..(((....)))..))).))))..(((((...))))).((((((((((.........(((.((.((((((...((....)).....)))))).)).)))))))).)))))...........((((..((((....((((((...(((((((.(.(((.(((.......))).)))).))))))).))))))...))))..))))..))))..(((((((.(((.......)))..)))))))..........	[[][][][]][]	-77.7	0.1007	SZT2	utr3	8	15	0	28	0	20	13	5	16	0	1	16	1.5	15.5	5	19	23
hsa-sliRNA-255	chr22	19178240	19178579	96	-	339	96	50	46	-174.271	-194.607	31.8182	10.5574	3.55376	11.3971	GTGGGCCCCTCCGGGACGCGGACCCCTCTCCCGCCGCGCTTCTGGGTGGGCCCGGGACGCTGAGGCCCCGCCCCACTTCCGGGTTGGGCCGTGGGCTGGGGAGTCGTGGAGGCGCGGTCCTGGTCCCCACCCGGCGCGCTGGGACTCGCCCGCCTCCCGTCTGTCACCCCCTGCGCCTCGCCGGGACAACGGGGTGAGGGCATGGGGGCGTGGGGCCCCAGCCTATGTTCCCCGCGGCACTGGCGCGGCGGCCGCGCCGACCGAAGTCCGGGACGGGGGAGGGGCCCGAGCGCCAGCGGCCGGGCGGGAGTCTCAGGAGCGGGTTCCCGGTCCCTGCAG	0	.(((((((.((((((((((((............))))).))))))).))))))).....(((.(((((.((((.......)))).))))).)))((.(((((.(((.((((.(.((.((((((.((((.((((((.((((((..(((((((..((((((((.....((((((((.(((((((..........)))))))))).)))))(((((((...((.....))..)))))))....((((((((...)))))))).(((.....)))))))))))..))))..)))..)))))))))))).))).).).))))).)).)))))))))))))))..	[][][[][][][]]	-208.8	0.295512	SLC25A1	utr5	47	15	82	1	16	17	14	0	24	12	17	13	0	33	18	1	0.5
hsa-sliRNA-256	chr7	151116851	151117094	96	+	243	96	61	35	-347.677	-176.496	18.7692	7.67123	7.41519	9.14453	GTGAGTGTGGCCCATGGGCAGCACCGGCGGCCTGGAGCTGGGGGGGCGAGGCTGGGTGCCGCGGGCCTGGGCCTTGCTTCTCCGGCTTCTGTCCCCTTCTCTGCTCAGCTTGGCCCTCTCTGCCCTCTCTCCTCCCCTTCAGCCCTGGCCTTTCTCCCTCCTGCTGCTTCTTTGCTTTTCCTGCTGGGTCTTCTCCCTCGTGCCCTCTGCCCTCTGACCCACTCACCCCTTCCTCTCCCGCAG	0	(((((((.((.(...((((((....(((((((.((.((((((((((.((((..(((((..(.(((((.((((...((......(((....))).........))...))))))))).)..)))))..))))..)))))))))))).))))...............((......)).......((.(((......)))..)))))..))))))...).))))))))).................	[[][][]]	-90.6	-0.291727	(CTCTGCC)n-Simple_repeat	repeatMask-Simple_repeat	8	26	11	29	16	48	6	4	1	9	3	2	29	6	8	30	16
hsa-sliRNA-257	chr22	40300586	40300909	95	+	323	95	46	49	-278.389	-273.986	20.9091	22.2727	3.17307	2.77829	GTAAGTAGAAGATTTTCTTCCTGTGGCTAAAAAGGTCATTTGCTTTTTTTTTTTCTTTAGCTTTGATTTGCTTCCCACATCTTTGCCACTTTCTATGTTCAAAGGGTGCTAGTCCACACTTCTTTGCAAACTATGGAGTGTGCTTAAGGGTTGTCAGCTCAACTGGAGGAAAATGTAACCAAGAGACCGGGAATTTGGTGTTACTTCCCTCCTGGATACTTTTGATTGTGTGACCTGTACTTCAGTGCACAGACCCTTTAGGTGTCCTCAGTAAATCAATCTCAGGAAACTTTGGTTTTCTGTCTTTCCCCCTTGTTTTGTAG	0	..((((((((((((...((((((.((((((((((((.....))))).........)))))))((((((((((...(((.((((((..((.......)).)))))))))......((((((((............))))))))......(((((......)))))(((((.....(((((......(((((....))))))))))...))))).((((((((.....(.((((..(((.....)))..)))).)......))))))))..))))))))))...)))))).....))))))))).))).................	[[][[][][][][]]]	-78.5	0.31036	TNRC6B	exon	6	23	0	10	8	63	2	8	8.25	7	17	0	17	9	10.5	8	43
hsa-sliRNA-258	chr12	56169911	56170143	94	-	232	94	49	45	-294.022	-266.863	13.1923	35.3571	13.0769	25.2062	GTATAGAGGGATTTCTGGAAGCTGCAGGGGCTGCGTGCAGCACTGTGGTGATGGGGAAGTTGGCCTTGTTCAGCTTAGGTGGGCAAGGGCTGGTTTTGGACGGGGTTGTCTCCTAGAATCAGATCACCTCCAAAGTAAGAGGAATAAATTTAGTTCCCCGTCTGGCCCCTCTGTGTGAGAACTAATCACCCTAATCCCTGATAACTCTCCTTTTCTATCACTGGAATTTCAG	0	..((((((((..........((((((.(.....).))))))...((.(.(((((((((.(...(((((((((.(...).))))))))).(((((((((...((((....)))))))))))))....((((........)))).........).)))))))))).))))))))))((((.......)))).....(((.(((((............)))))..))).......	[[][[][][]]][][]	-74.1	-0.0667254	SMARCC2	intron	4	20	0.5	34	16	25	0.833333	4	7	11.125	0.5	8	10	4	0	3	18
hsa-sliRNA-259	chr15	75361947	75362342	94	-	395	94	54	40	-284.395	-215.12	37.2676	12.5	16.7826	3.36918	GTAAGTGCACTGGGCACTCCTCAGCCTTGAACTGTATGACAACAGCCTTCCCTCAGGTAGCCCCGCCCTCCCGGCTTTGCTGGTGAGTTTCCACGGGCCACTCATCCCCGCTGTGTGGCAGGGCTGGCTCATTAGTCCCTGGGATCTCAAGGCCTGGGACTTCAAGGGGGAGGAGAGCCTCCAGCGCTGTGACAAGTTGCATGGCCTAGTCCTGGGCACCCCCTCAGGCAGATGGACAGTCAGGCCTGAAGGACAGGGGCCCTTCCTGAGTTCTGGCTGTAACTCCCATGTTTGAGCAGCCCTGGCTTCTCCTGCAGGGATTGGGTTGGCCTGAGCGCCTGCCTGCTCCCCGTCCAGCGCTGACCTGGGCTGCCTCCCACTTCCTTCACTGCCAG	0	...((((..(((((.....)))))((((((.((((......)))).........((.((((((.(((((((((((...))))).)))......((((.........))))......))).)))))).))....((((((.(((.((....)))))))))))))))))((((((..(((((.((((((((.(((....((((.((...((((..((((.....((((((((...(((((((((((.((..((((.(((...))))))).)).))))))))....)))..))))))))..)))).))))...))))))((((.(((((.(((......))).))))).)))).)))))))))))....))))).))))))........)))).....	[[][[][[][]][]][[][]]]	-161.6	0.387033	MAN2C1	utr3	6	17	28.5	13	17	47	5	14	31	10.25	4	21	21	14	2	3	57
hsa-sliRNA-260	chr11	65083723	65083932	92	-	209	92	74	18	-304.314	-64.3804	20.5556	6.08824	3.11929	2.7068	GTGAGCGGAGGGCGCGCGGGAGACGTGAGGTCGAGCCGTTTGGGGGACGCAGTCCGGTGAAAGATGGCCTCTTCCCTCCCGCTGCCGCCGCCGGAGGAGGCGCCCTTAAAAGGGCTTGTTTGGGAATCTTCTCGCTGTCTCTAGAACCTGTTCTCTGGACTCTAAGGTCTAGAGTCCTCCTCTACCACTTAACTTTTTTCTCTTTCCAG	0	.((((.((..((((.((((.((.((.((((..(((((((((...((((...))))......)))))).)))...)))).)))).))))))))((((((((.(((((....)))))..((((.(((..(........)..))).)))).....(((((((((....))))))))).)))))))).)).))))..................	[[][[][][]]]	-81	-0.0742841	CDCA5	exon	18	17	9	26	26	30	5	20	20	19	52	10	4	7	4.2	39	8.33333
hsa-sliRNA-261	chr17	21300658	21300873	92	+	215	92	62	30	-240.869	-92.6775	31	6.38298	3.05322	4.18567	GTGAGCAGGGCCTGGAGGCAGCTGGGAGGGCTCCCTGGAGGAGGCGGGCTGAGCTCTGCCATGGGGCCCTGCCTATCCCTCTCAGTGATCAGTACCGAGGCTAGGCTTTTTGGGGCACACTGGGCAGTGGCCCCCTGAGCTCCTGGCCCTCCTGTCATGAGTGTGGGTGTTGGCCTCTGCCACGGCAACCTCTGAATGGCAGTCCTTCCCTGCAG	0	....(((((((((.(.(((((..((...((((((((.....))).)))))...))))))).).)))))))))........((((.(((.(((....((((((((((((...(((((.((((....)))))))))..))))..)))).))))))))))))))((((((.(..((...(((((((((......)))..)))))).))..))))))).	[][][]	-99.3	0.143823	MAP2K3	intron	37	29	16	1	1	1	13.5	22	22	7	28	4	0	8	5	6	2
hsa-sliRNA-262	chr9	137180527	137180787	92	-	260	92	57	35	-354.84	-196.4	21.375	7.5	2.76186	3.09123	GTGAGGCCTGTGACGCGCTGGCCATCTCCAGGGGTGCCGGGGCCTTTGCCCAGCCTCTCTCGGGACAGGGCCCTGACGCCGTGCCTGGGGCCTGGTTGGAGCTGTGCTTCCGCCCCCACTCCTGGCTGGGGGTGTGCTAGCCATTGGGGTGCCCACACAGGCTCCCTGCTCTGCCTGGGGGGCACCCCCGTGCCCTGCCACAGGTGCTCCTTGGGGCTGGGGCTCATCACGACCCCCTGCCCAGACACTCGTCTTTCCAG	0	..((((((((((..((((((((((.(((((((((((.(((((((((..(((((.....)).)))..))))))))).))))...)))))))..))))))).((((.((...((((((((........)))))))).))))))(((.(((((((((...(((((..........)))))..))))))))).)))...)))))))))).)))....((((.((((.((.....)).)))).))))((((....))))......	[[][][]][][]	-135.8	-0.496959	ANAPC2	intron	19	23	32	17	14	9	7	24	32	15	1	25.7436	13	32	1	6	22
hsa-sliRNA-263	chr11	61863378	61863706	91	+	328	91	58	33	-375.759	-199.99	38.6667	33	15.9934	9.42892	GTAGGGAAGTCAGGGCCGGTCACCAGAGCCTGGTCCCAATGTCCATGTCCTGGCCCCAGATGATCTGCACCTGCTAACACAGGGCTGTGCTGGGCCTCCCGGGGCTGCCTGTGTCCTTTTGCTGGGAGCTTCAGGGCTGAGCAAGAAAGGGCAGCAGGAATCCCCCAGAGGGACAGGTGGGGCATCTGGGTGGGCTGAGGCCATCAGGCAGGACGGTATGATGTGGACGGGTGGCCTGGAGACCCTGGGTAAGGCTGGGCCCCCTGGGAATGAGGCCGGGCCCTTGGGCCTTCCTTTGTTCCCTGACACTCATCCCCTCCACTGACAG	0	...((((.(((((((..((((.((((.(((..((((..(((((..(((((((.(((((((((..((.(((((((((.((((....)))).))).((((..((((...((((((((((((((((...((((....)))).))))..)))))))).))))...))))..))))..)))))).))))))))))..(((....)))....).)))))))....)))))))))....))))))).))))..(((.(((((((((((((((.......)))..))))))...))))))))).....))))))).....))))............	[[[[][]][]][]]	-150.9	0.301972	FADS2	intron	14	20	54	5	0.333333	1	1	7	0	0	2	0	1	17	1	29	1.5
hsa-sliRNA-264	chr18	12308349	12308686	91	+	337	91	39	52	-227.38	-314.18	14.625	11.2432	8.27982	3.70929	GTGGGCCTGGCGCGGTGCAGGGCCTCTCCGCGGGTCGGCTGCTGGCGGGCCCCGGGTCTCCCGGCGCGACCCCCGCCGGGGCGCGCACCCGCTGTGCGCCCCTGGGTCCTCGGAGCCCGGTGCGGACCCGCGAGGGCCGCAGGGAGGGAGCGCCCGGGGCGTGGCCGGCCGGGGACCTTCTACTCTTCGCTCCCCACCCCCATCCCAACTGGGAGCGGCTGCCGGCGGCTCAGGCGCGCCTGGAATTCGGCCGCCGGGGCGCCTGGGGTGGGCGCGGGTGGCGGCGTCCCGGGCTCTGGGTTCTGAGCGTCTGTCCCCCCGCCTTGCCCTGCCCAAG	0	.(((((..((((.((((...((((.(((.(((((((.((....(.(((((.(((((...(((((((.(....)))))((((((((((.....)))))))))).)))..))))).))))).))).))))))))))))))...((((.(((.(((.((((((.(((..((((.(((((((.(((((...(((..((((((((..((((....))))..((((.(((((((((((((....))))......))))))))).).))).)))))))).)))))))).)).))))).))))))).)))))).)))))).))))..)))).))))..)))))..	[[[][]][[][]]]	-205.3	0.0332385	TUBB6	exon	7	52	36	13.25	2	21.3333	28.5	50	52	3	0	4	0	1	80.3333	63.5	71
hsa-sliRNA-265	chr2	127999845	128000055	91	-	210	91	45	46	-234.441	-246.152	19.2857	11.1892	3.74825	3.18345	GTAAGTCCACGACCCTCCTCTTCCTTCTACTGGGGAAAAAGGAGGCAAGAGTGATGGGTTAATTTTTCATTTCTCACCTTCAGTCAGAGAAAAACAACGGGCTAGAAAAATTCTCTTAACTTTTTCCAGGAGATTTCCCAGGTTTTTGAGAATCTGTAACGTGTGCAGAGAAGTTCTTGTTAAAGAATTTCCTTTTTTCCCCTATTTCAG	0	...(((((..((((((((((((((((((...........)))))).))))).)).))))).........((((((...........))))))......))))).(((((((((((..(((((......(((....))).)))))...)))))((((((.....))))))(((((((((....)))))))))..))))))...........	[[][]][[][][]]	-51.1	0.324285	SAP130	intron	10	15	0	7	2.33333	28.5	12	7	4	9	37	11.25	3	1	18	0	21
hsa-sliRNA-266	chr9	133106748	133107084	91	-	336	91	66	25	-392.887	-126.419	19.1613	4.92958	5.07902	3.56923	GTATGCCAGAGGAGGGGCCTGGGCCCCCACTTTGGCTTCATCTGTTCTCAGGTTGTGGTCTGCAGTCCAAGGCCCTGTACAGGCCCCAGTCTACCCTTCCCAGGGGCATGCTGGCCTTGACTCTCCCAGCCCACTGCCTGGATGCTCACGTCTTCCTTACACTCTTTCCTTGGGTTGAGCTAAAATCCTCCTGTCACCCCCGGGTCGCAGGCGTGCCCTCTGGGGACTCCCTGGGTGTCTGTCTCATTAGGAGGGGAGGCTTGGCCAAGGGGGACTGAGGCCAGGCAAGCTGGGAGCTCCAGCCCCACCTCATGCCTCCTGCTCTTCCCGCCCCAG	0	....(((((((..(((((....)))))..)))))))............(((((.((((.(((.((((.((((((..(((...(((((...............))))).))).))))))))))....))).)))).)))))((((....))))..................((((..((((......((((..(((.((((..(((..(((((.(.(((((((.((((.((...)).)))).).......)))))).).))))))))..))))))).))))..(((((((.((((.((....)))))).))..)))))...))))..))))......	[][][][[][]]	-140.6	0.296738	RALGDS	intron	1.5	18.5	2	14	27.5	11	86	80.5	82	1	1	8	9	1	0	2	0
hsa-sliRNA-267	chr17	49040091	49041377	90	+	1286	90	30	60	-86.6937	-231.295	12.907	21.5385	4.15199	2.847	GTAAGTCTCCAGCTTTTCTTGGATCTTCAGGGTCTGCTAGTCCAGTTGAGCCTCCCCAACTCAACTTTCAAGCTTTTATACAGACATATAAGAAATACAGTCAGCAATTGCACAAAAAGATGTAAACTGAGAAATAAAATCTTTCTTCTTACAGGACTTTGTCACCTAGGCTGGAGTACAGTGGCATGATCTCAGCTCACTGCAACCTCTGCCTCTGGATCTCAAGGGATCCTCCCGCCTCAGCCTTCTGAGTAGCTAGGACAACATGCATGCACCACCACGCCTGCCTAGTTTTTTGTGATTTTTGTAGAGATGGGGTGTCGCCATGTTACCCAGGCTGGTCTTGAACTCCTGGACTCAAGTGACCCACCCAGCTCAGCCTCCCAAAGAGCTGGGATT…	0	.	.	0	0.413071	AluJb-Alu	repeatMask-Alu	195	295.333	226	206.333	80.25	176	82	65	82	77	180	104	148	123	0	28	0
hsa-sliRNA-268	chr1	53262207	53262445	90	-	238	90	33	57	-185.667	-343.107	13.2	19	16.3016	4.97252	GTGAGCCCTGCCTTTCCTGGGTTGGGGGCCTATTCTAGTGCCTTGTCCTGATCACTGTCTGGAACTCCATGAGTCTTGTTTCTGGGTCCTCTCATGGTGCCAGTGACTTTGTTTCCTAATGGTTGCCGTAGGCTGGCCTCAGTGTGAGGCCTAGAAATGTGGGCAGGGAGAGGTACAAAGGAACAGAGCTCCAGACTGGGGTCCCAGGTTCATGACCTGATCCTGCTTCCTTCCCAAG	0	....(((((((((.....))))..)))))........(((((((.(((((..(((..(((((....))).)).....(((((((((.((((.(((((.((((((.((...((..((....))..)).))..)))))).))).)).))))))))))))))))..))))).))))))).(((((((((.((((((...))))))..((((((...))))))...))).))))))......	[][[][]][[][]]	-89.5	0.59829	LRP8	intron	11	29	14	0	10	14	1	0	0	0	1	2	8	7	15	11	16
hsa-sliRNA-269	chr3	57660839	57661445	90	-	606	90	53	37	-299.33	-198.394	25.7206	8.57971	3.48649	3.11843	GTAAGTTTAACATATACCTTTATGCAGGAGTTTTAAAATTTTTACTGGAAATAAGTGATAAAAATGAAGTTGATTTATAACAATTTATAAAAATTCAGGTAGGAACTTAAGGAATATATGATAGGAGAAAGGTATAAAACTATTTTTCTGGCATCTGTACCTGCAGATATCCAAAACTGTCTTTTGTTATCTCCTTTAACTACTTTGATGATGCCTGTTATTATTAGAATAATAATAAATGAATATCGAGTTGACAGTTCTAATACTCAGAGTACTATTGAAAAATCCTTATGTCACTTGCTACAGATGGAAGGCCTTTGCCAGTTGATGTGCTTTTGTAGCTAATTAGTAGTAATAAATGAATACAAAAACTCCCTTTAATACTTAGGATATAAATTA…	0	.	.	0	0.702395	DENND6A	intron	23	38.1429	23	114.25	84	112	27	24	12.2	10	9	8	15	1	18	47	105.833
hsa-sliRNA-270	chr16	28399998	28400376	89	-	378	89	41	48	-199.623	-243.279	30.4045	32.4324	4.40014	2.61319	GTAAGAGCCAGGGTTAGATGGATGATTTCCTGCCAGAGGTAGTTCCTGAGTCCCTGGGGGAAAAAGACAAGACTCAAACCCCTAGGGTTGGGAGGGGTGGAATTTAGTGGAGTTGAGAACAAGCTTCCTCTTACATCAGAGCAGTGGGCAAACAGGGATCTGGGCCCAGCTCTGCCAGGGGAAGCTGTGTGTGTTCCTGCGGCCAAATTGCAGCATCACTCTGGGACTTGATGGTGAGTCCCAGCCCTTGGTATCTTGATTCCATGAGTAGCTGCTCTTGTTCTACTCATGTAAATAAATCTCGAACATGCGTTAGTAAGGAGGAGACACCAGTCAATCTCCCTGTCTTCTTGCTGATCCTCTTTTCTTCCCTCTAAG	0	..(((((..((((((((..(((.(((...(((((...))))).((((((..(((((((((....((......))....)))))))))))))))(((((((......(((((((((((((((((((((((((.....((((((..(((((...(((....))).)))))))))))..)))))))))).)))(((...((((((.....))))))...))).(((((((((......)))))))))((...))..))))))))))))......)))))))....((((.(((((.............))))).).)))...(((((.(((....)))..)))))..))).)))..))))))))...))))).........	[[][][[][][][]][][]]	-137.8	0.340777	EIF3CL	intron	31.7857	26.0833	26.3333	41.5714	29.3333	42.8	17	13.7857	25.6429	28.0333	48.1111	18.2857	20.5	21.6667	19.75	9.33333	45.3333
hsa-sliRNA-271	chr16	28714928	28715306	89	+	378	89	41	48	-189.605	-237.298	32.2143	32	2.61408	3.72208	GTAAGAGCCAGGGTTAGATGGATGATTTCCTGCCAGAGGTAGTTCCTGAGTCCCTGGGGGAAAAAGACAAGACTCAAACCCCTAGGGTTGGGAGGGGTGGAATTTAGTGGAGTTGAGAACAAGCTTCCTCTTACATCAGAGCAGTGGGCAAACAGGGATCTGGGCCCAGCTCTGCCAGGGGAAGCTGTGTGTGTTCCTGCGGCCAAATTGCAGCATCACTCTGGGACTTGATGGTGAGTCCCAGCCCTTGGTATCTTGATTCCATGAGTAGCTGCTCTTGTTCTACTCATGTAAATAAATCTCGAACATGCGTTAGTAAGGAGGAGACACCAGTCAATCTCCCTGTCTTCTTGCTGATCCTCTTTTCTTCCCTCTAAG	0	..(((((..((((((((..(((.(((...(((((...))))).((((((..(((((((((....((......))....)))))))))))))))(((((((......(((((((((((((((((((((((((.....((((((..(((((...(((....))).)))))))))))..)))))))))).)))(((...((((((.....))))))...))).(((((((((......)))))))))((...))..))))))))))))......)))))))....((((.(((((.............))))).).)))...(((((.(((....)))..)))))..))).)))..))))))))...))))).........	[[][][[][][][]][][]]	-137.8	0.295772	EIF3C	intron	44.3095	44.8333	36.0833	50.5	41.5	61.8889	37	21.2	58.3333	43.8667	76.2778	25	19.3333	30.3333	30	18.4583	53
hsa-sliRNA-272	chr3	33409346	33409448	89	-	102	89	49	40	-207.53	-176.007	15.0769	14.2857	2.67455	7.8783	GTAAGACAGAGAACCCGGGTTTTCTGTAATTAAGGCTCAGTTTTGCCTGTAAAGCTGTGTGTCTGCAGCCTGATAGATGAAATAGTATACTTTGTTTTTAAG	0	.....(((((((((....))))))))).....((((........)))).....(((((......))))).........(((((((......)))))))....	[][][][]	-23.5	0.639969	UBP1	intron	4	8.16667	3	22	8	9	1	2	14	5	10.3333	5	0	1	7	5	17.5
hsa-sliRNA-273	chr17	47840372	47840669	88	-	297	88	50	38	-262.579	-219.357	18.75	12.6667	2.70458	4.17755	GTGGGTTAGACTTTATGGGGTGCTGGGAGGTGTGGCAGATCTCTGCATTCTTTTAAGACCTTCTTCCCTGCTCCCCACACCTGGGAGGCTGCCAGAAGTAGTGGAAGAGCATGAGCTTTAGGTCTACCAACCTGGACCTGAGCTCATTATGTAGCCTCAGTCTACCTCAGTTTCCTCTTCTGTAAAATGGGAATGAGACCTTCCTCAAAGGGATCTATAAGGTAATTGGCAGAGTGCCACACTCGAGGGGCCGCCCCTCTATGAGTGGACGCTTCCTTTCTCCTCCCTCACCTCCAG	0	...............(((((((..(((((((((((((...((((((.((((((((....(((((.....(((.((((....)))).)))....)))))...)))))))).((((((((.(((((((......)))))))))))))))...(((((....).))))((((.(((((.............)))))))))((((((((....))))......)))).....))))))))))))))..((((((...))))))...(((.(((....)))...)))))))).)))).))).	[[[][][][][]][][]]	-108	0.643428	SCRN2	exon	32	5	12	19	9	23	1	19	1	0	0	4	17	5	19.0556	31	29
hsa-sliRNA-274	chr19	46722340	46722809	88	-	469	88	48	40	-228.42	-183.667	22.1538	9.69697	9.48219	22.0625	GTAAGGGGGCTGACATCAGCTCATGGAATTGGTCTCAGTGTCTTCTGGGCCCCACTTCCTCCTGGGGCTTTGGCGACCCCTTGTCAGTCAGCTCAGATGACTCCCCTGCACCCTCAGGCCCTGAGCAGGAAGGAAGTTGGGTCCCAGTGGAGGGCCCCCGGCCCTCACAGCCAGGGCACTGGCGGGGCTGAGTGGGGAGAGCGCGTCAGGGCCGCCCCGTCGGGCCCTCTTGGTAGAGTGGCGGAATGTGTTCATGTTTGTTATTCCTCTTCCCCCGCCCCAAAACAGGGCCCAGGGGCTGCTTGTGCAGAACCAGCGCTGCGGTCGGGGACCGGAGTGCCCTCGCCCAGCCCCCCTCGACATCCAGGCAGAGGCTGGTGTAGGGGCTGTCACGCTGCG…	0	..((((((((((....))))))..((((..((.....(((((..((((((((.(((((((((((((((((.((.(.......((((.((......)))))).......).))...))))))....)))).))))))).))).)))))(((((((((...))))))).))(((((....)))))(((((((.((((((...(((((....(((.(((((...(((((((.((((..(.((((.((((.(.((.((....))..)).)...)))).)))))))))...))))))).))))).)))))))).......(((((.(((((...))))).))))))))))).))))))).........((((((((((((.(((((((.(.......).)))))…	[[][[][][][[][]][]]]	-209.3	-0.219037	STRN4	intron	25	36	6.5	24.5	21	24	45	55	23	7	31	11	1	14.5	3.5	13.75	15
hsa-sliRNA-275	chr6	56598006	56598475	88	-	469	88	37	51	-152.361	-224.929	15.1364	17.6538	3.15757	2.74658	GTCCTTATTCAAATATGTGGTGCACTATTGCTATGTCAAAAAGCTTAACAGCTACTTGATTTATTATTAATATCCAGTGGTAGTAAATAAGGATTATCACTAAGGATTATTATGGGATTCTGGGTTTCCAGGTACATAATTGACCAAGTACTACAAAAGGTTTGAAGAGTTGGCTTTGCTTAACTTTTTCTTAATATTTAAGTGAGGTTGTGAAACTTTCTTCTTGTGAAATGTGTGATCACTCATCAATTATAGTTAAAATTTTGGAATGTATTTTTAAGAACAGGGGAAACTTCAAAGTAACTGCCTGTTGCTCTGAGGTTTAATTTCAGTTGTTAAGTTTTCAATTGTGTCAGTTTTTAGTACCCTCATTCTAATTTAAAATGTTCTAAGTATTTA…	0	(((((((((.......(((((........)))))(((((..((((....))))..))))).((((((((........)))))))))))))))))..((((..((((.......(((((((((((((...(((((.((((((((((((.(.((.((((...)))).))).))))((((((((((...((....))...))))))))))..((((.((....(((....)))....))..))))...))))))))..........((((((((.....((((((((.((.(((((((((.((((((.....)))))).)))))))).....((((((.........))))))).)).))))))))......))))))))(((((.((((((((((......…	[[][][]][[[][][]][[][]][]]	-101	0.570247	DST	intron	17	18.8333	7	35.5769	11.3333	23.5909	6.66667	2.66667	8.2	17.7	2	3	0	4	72.2	65.8333	207
hsa-sliRNA-276	chr8	31090532	31090833	88	+	301	88	41	47	-204.577	-247.337	19.2449	27.2903	2.25281	2.19286	GTAAGTTGTACTTAAGCAAAACCTAATCCTTTAAAAAAATAAAACATAAAGAGTTTGAAATGCTTAATCTTTCATTAAACTCTCAAAATACAAATGCAACTACAAATGATGTAAACTATAGAAGAGAGTGAACAAAGAACAGATGCTCAGATTTATGTATCAATTAGCTTTTAGGAAGATAGCATACTAGTATTGACCATTCATCTGTATAAGTACATTGTAAAAAGAAATGAAAGCATCAAAGGTTTATTTTTATTTCTATATTTTTTTCATTTTATTTTTATATTTTTTTCATTTCAAG	0	(((.((((((...................((((......))))......(((((((((................)))))))))...........)))))))))((((((...(((.(((((((((((((((((........(((((((((((..(((..(((((..(((..(((........).))..)))))))).)))..)))))(((((.....)))))............))))))....))))))))))..))))))))))...))))))..........................	[[][]][[][]]	-41.1	1.04824	WRN	intron	13	18	19	42	14.5	20	8	15	9	23	6	8	2	14	34	34	36
hsa-sliRNA-277	chr17	5002124	5002463	87	+	339	87	30	57	-159.417	-333.707	11.5385	19	4.07888	2.92889	GTAAGCCCGGGTCTTGGTGGCAGGGCTGAGAGGGGTCCAGACTGCTGAGGGCTGTCGCTGGAATCAGACAGCCTGGGATCTAATCCTGGCTCTGCTGGTTACTGACTGTGACTTTGGGGCAGTGATTCTGTCCTTCAGCTTCGTATGTTCATCTGGGAGACGCTGTTGATCGGACACACCTCCTGGCTTGTTGGGCAGGTCGCTGAGCTAGCATCTGCAGAATGCTTCGCACTGTGTATTAGCTGCAGTCACCTGGATCGTGTCCAGTGGAGTCAGATTAAGTTGCGTTGTCATTGTTTTTGCTAGTTTTGTTACTTCTCATTTGCTTCTCCCACTCAG	0	....((((..(((.....))).))))((((.((((....((..(((((((((((((..........))))))))(((((..(((((((.(((....((((((.....))))))..))).))).))))..)))))))))).))............(((((..(.((((.....)))))..)))))(((....((((.((((.((.(((((((((...((((...((..((((((.........(((.(.((..((((((...))))))..)).))))....)).))))..))..))))...))))))))).)).))))))))...)))..)))).)))).	[][[[][]][][]]	-114	0.332751	MIRb-MIR	repeatMask-MIR	14	30	37.5	21	11	25	10	14	8	1	17	11.8333	1	19	9	33	27
hsa-sliRNA-278	chr3	37299020	37299287	87	+	267	87	37	50	-167.585	-247.124	13.4545	21.0526	12.9588	8.81199	GTAAAAGAGCAGATGAGTTTTGTTCTAATTTAATCTATAAAGTTAGATCCACAGGCTCCACAGCATGGCTTGTACCTCCGGGAGAGGAGAGTGGATGGAAAGGGCATTTTTGTTTGCCCTGGCCTACATAACACCAAACCTTGAGACTTACTGTGTACTTTTTTCCTTCTGCACTGTAACATGTATATAAATTAGATAAATGTTTAGAGTTCTCAAATGAGAAGAAGCTTTATTAGAGATGGAAATGAATTTAAAAATTTTTTTTAG	0	..(((((.((((.(((((((((.((((((((........)))))))).).(((((((.........)))))))..((((......)))).(((...((..((((((........))))))..)).......)))........))))))))))))...)))))((((.(((...(((.(((((.(((.........))).))))))))..(((((....))))).............))).)))).......................	[[][][][]][[][]]	-56.6	0.686295	GOLGA4	intron	22.5	9.66667	23	15	5	29	14	5	15.3333	7	0	1	0	1	21	8	19
hsa-sliRNA-279	chr20	62336445	62336733	86	-	288	86	49	37	-269.484	-187.035	13.1923	7.58974	3.2913	5.14897	GTGAGCCCAAGTCTGCTCGTGTGTGGGAGATGGGTGAGGACCCAGGCCAAGCTAAAAGTCCCGAGTCCGGTGAGACCAGGGCTTCCTGCCTGCTGCTCAGTTGCCATGGCAACCCCAGGGCCTGTCTGCTCCTTAGGCTGGTCCTCTGCCCCCACTGCAGGTGACTCCTGTGAGTCACAGGTGAGGGCCCTCAGCCCTCACCACCCCTTGTCAGGGCTCTATGGCTCTATGGTTTGTGGGTGGGAGAGCAGGGCGCCCGCTCTGACCTGCAGTCTTGTCCTCTCCCAG	0	.(((((........)))))....(((((((.(((..(((((.((((.(((((.....((((((....)))...)))..((((.((((((((.(((((((...(((((((.(.((..((((((.(((((.....))))).))))))((((.......))))(((((((....))))))).(((((((((.....)))))))))..((((....))))......)).))))))))...))))))).)).)))))).))))))).)).))))..))))).)))))))))).	[][[][[][][][][]]]	-131.1	-0.224706	LAMA5	intron	10	50	28	0	8	7	13	9	42	0	1	27	20	19	4	22	25
hsa-sliRNA-280	chr7	107362110	107362307	86	-	197	86	32	54	-163.789	-309.128	8	38.5714	3.67857	3.56787	GTAAATATTTGAAGGAGTGGAAAAAACATTAATATGGATTAACTCCTGGTTATTCCAAATTGTGTGACCTTGGGCAGGTTTTTTAATCAATGAGCATTCAAAATACCTCCACTAGCTGATGATAATGTACGTAAAGGTTGCCATTTCCCTTTTCTTGCTTTTTCTATTGCCTAAGCTTTACATTTGTTTCATTTAAG	0	(((((..((...((((((((((((.((((.(((.((((.(((((...))))).)))).))))))).......((((((..........((((.(((........((((..((..((..........))..))..)))))))))))........))))))))))))))).)))))..)))))................	[[][]]	-33.2	0.309176	MIRc-MIR	repeatMask-MIR	37	14	18.5	27.8333	7	32.8333	8	3	4.83333	3	25.5	1	2	3	5	17	3
hsa-sliRNA-281	chr19	5137676	5137961	85	+	285	85	69	16	-200.281	-24.6912	34.5	6	5.33104	6.39376	GTGGGTGGCACCGCGCGTTGGGGCTGGAGGGCCGGAGGGGAGCCTGCCCTGGGCTGAGGCTCTGCAGGGTGTGACCCCAGTGCCTAGGGGTTGACCATCACCTCCACATAACCGCCCTGTGTCATGGATGGGGTGGCCAGGGCTGAGGAGGAGCATACGCCTGCACCGACCTTCCTGAAGTTCCCCAGGCCCTGACCCAGCCGACAGCCACATCACGCCCAGCCCCTCTGTGACCAGCCCAGGTCCTCAGAGGCGCACCTGACCCCGCTGCACCTGCCCTCCCAG	0	.((((.((((..(((((..((((((((((((((...(((((((..(((((((....((((.(((..((((...))))))).)))).(((((.((...))))))).......(((((((((.......)))))))))))))))).((((.((.(((......))).))..))))......))))))).))))))...))))))....((........))...((.((((((.((((......))))..)))))).))......)).))).))...))))..)))).	[[[[][][]][]][][]]	-127.8	0.441942	(CCCAG)n-Simple_repeat	repeatMask-Simple_repeat	6	16.1667	24	6	1	27	44	23	33	2	1	14	7	2	3	20	6
hsa-sliRNA-282	chr2	191682017	191683728	85	+	1711	85	27	58	-88.3881	-236.838	8.89412	19.2125	3.28143	2.38619	GTAAGTATTAAAATGCATTTTGTATAATTGCATATATTATAAATAATATCTACGGAATGATTGGTAGGTATGAATTGTAAACCTCTTTGGCTTTTTTGACTAGTAAACTGAATGTCTTTGGTAGCTTAATTGAAAAAATAACTTCGTGTATACAAATTTAACACTTGTCAGTACTGTTTTCTGTGGTTAAAAGTGTCAATTTTTCCTGGCAAAGAGCAGTAGAAGAAGCTGCAGTTGAGACCAGCCCTAGTGGAAGCATTTCTGTAGGTTTTAGAAATGTGCATTTTTTAGGTGTCACAAGAGCCATTTGAAGTAGATTCTCTTTTGTAGTGATTCACCATATACGAAGCTAGTGATTCACCAAGTTTCAGGCCATAAGTTTAAATTTTCTTTTTCTAT…	0	.	.	0	0.680343	RF02271	misc_RNA	139	171	217	187.333	128	136.083	595	517	719	154	119.143	56	73	56	355	713	818
hsa-sliRNA-283	chr3	195681301	195681535	85	+	234	85	50.5	34.5	-265.736	-176.021	53.4706	11.5	3.83782	2.9246	GTGAGCAGACAGTGGGCTCTGTGCACACTGTTGGGCCCTGCCTTCTGCAGGGTGGGCTGGTGTCTGTCCCGTCAGTGCTGACTTAGTTCCATGCTTGCTGTCTGGATGGGTGCTGGCCCCCAGCTGTAAAGCCACAACCAGTGACTCCATGGACTAGCAGGCCCAGGCTGACAGCTCGGAGGGCCCGTGTGACTGGGTCCCACCTGCCCCTGATGGAACTTTTTGTGTCCCCAG	0	.....(.(((((((.((.....)).))))))).)(((((((.....)))))))((((.((((((((..(.((((((.(((............(((((((((((..(((((((((((......(((....))).....))))).)).)))))))).))))))).))))))))).)..))))(((((((......))))))))))).))))(((..(((((.....)).))).)))	[][][[][]][]	-93.3	-0.109671	MUC20-OT1	intron	13.25	24.5	35.3333	2	1	2	11	10	21.5	7.5	10.5	14.5	10.5	8.5	2	3	6.25
hsa-sliRNA-284	chr3	195967644	195967878	85	-	234	85	50.5	34.5	-248.05	-161.722	50.5	11.5	2.9246	3.93105	GTGAGCAGACAGTGGGCTCTGTGCACACTGTTGGGCCCTGCCTTCTGCAGGGTGGGCTGGTGTCTGTCCCGTCAGTGCTGACTTAGTTCCATGCTTGCTGTCTGGATGGGTGCTGGCCCCCAGCTGTAAAGCCACAACCAGTGACTCCATGGACTAGCAGGCCCAGGCTGACAGCTCGGAGGGCCCGTGTGACTGGGTCCCACCTGCCCCTGATGGAACTTTTTGTGTCCCCAG	0	.....(.(((((((.((.....)).))))))).)(((((((.....)))))))((((.((((((((..(.((((((.(((............(((((((((((..(((((((((((......(((....))).....))))).)).)))))))).))))))).))))))))).)..))))(((((((......))))))))))).))))(((..(((((.....)).))).)))	[][][[][]][]	-93.3	0.0647089	SDHAP1	intron	25	33.5	48.6667	6	2	8	13.5	12	28.5	9.5	15.5	20.5	13.5	11.5	2	11	8.75
hsa-sliRNA-285	chr12	120145061	120145261	84	-	200	84	58	26	-300.66	-115.212	40.1538	8.18519	3.14505	2.83443	GTGAGTCTGAGGTAGGCTGGGGGATGGGCCAGGCCCCTCATCCAGTCCCCATAAATGGATTCCTGAGAATTCCCCAAAGCTGCTTTTGTGTCTGTTGGGTAAAGAGAAAGAGGCCCTCGGTGCCCCTTCCTGCTCCCATGTGGCTACCTTGTTTTGAGCCTCATCTTCTCACACCATCTCTGCTCTCGGTTACCTGACAG	0	........(((((((..((((((((((((...))))((((...(((((........)))))..)))).))))))))...))))))).....(((((((((((.((((.(((((.....((.((........)).)).(((.((((...........)))).)))............)))))..))))..)))))))))))	[[][]][[][]]	-59.3	0.358938	GCN1	intron	3	13	21	15	6	29	15	27	4.66667	3	3	11.5	3	4	19	11	11
hsa-sliRNA-286	chr15	28116859	28117012	84	-	153	84	47	37	-279.576	-204.532	39.1667	20.5556	12.8338	12.5692	GTGAGAACTTGCCACGTGCTGGAGCACCTGTGTCCCCGGCAGTGGTCGCCTGAGCCCACAGGGAGCACAGAGGCCACATGGTGTGGGAGCGTTGGGGCTCTCTTTACACAGGACTGTGTGAGGGGACTTCGAGTGGCTGCTTCTCCCCTGCAG	0	..(((((...(((((((((....)))).....((((((.((((((((..(((.((((....)).)).))).)))))).)).)).))))...((((((.((((((((((((....)))))))))))))))))))))))...)))))........	[[][][]]	-65.7	0.0779081	HERC2	exon	10	4	26	8	2	4	0	3	9	0	0.2	15	0.5	0	3	1	3
hsa-sliRNA-287	chr2	219482852	219483097	84	+	245	84	35	49	-234.039	-319.628	5.83333	14.7	8.4494	10.2676	GTAAGTGTGGCAGGCCAGCCTCTGTGCTTTCCACCTTCTCCTTTTCTCTAGCACTGCCTTCCCCCTCCCGTGGGCCTTCATCTCCTGCTCCTGTCTTCTCGCTTTCACTGGCTCCATGCCTAGCTTCCTGCCTGTTCCCTGACCCTCTGCATGCTCAGGCCTCTTCCCCAGGGCTGAGGTGGGCCTGGGGGGGACAATCCTGCCCCAGGGGTCCCTCAGGTCTGACTCCAGTACCCTGTCTCCAG	0	..(((.((((.(((((((...))).)))).))))))).......(((((.(((......((((((((....(((((..((((((..((.((((..............(((((.....))).))......(((((.....((........))....)))))........)))))).)))))))))))))))))))......)))...))))).....((((.(((....)))...)))).......	[][[][]][]	-74.4	0.142992	SPEG	intron	0	0	0.2	6	0	0	0	12	8	0	0.333333	0	0	0	48	47	44
hsa-sliRNA-288	chr7	73572970	73573319	84	-	349	84	38	46	-158.919	-227.563	16.7647	20.7742	2.18914	2.65906	GTAAGAGGCATTCAGAGGGTGGCGCCTGCCCAAAGCATGAAGGAAAGATCCAGTTCTATTTCCTCAATGAGTTAATGCTGCCTGAAAGTTCTGCTCAACCTGAGAGGAACAAGGGGTCCCTGGCTCTGAACAGCCTGGCTCTGTGCTCCCCTGGAGTCCCTGGGCCACACCAGGTCCCTAGGGAAGGTGGGGAAGGGCCACAGTCTTCAGCAGAGTCCTTATCTGTAGTGACCCTTGGCCTGGGAGGAGACATGTATACTTCGGGCAGCAGAGGCCTTGTAAGTGTCTTTGGAGAGTGACAGTTGGTCAGGTCACTGCCCGTGACCCACATCACTCCCTTCCCGCTCAG	0	...(((((((((.(.((((((((....))).....(((..((((((((......)))..)))))..)))......(((((((((((.((.((((((..(((...(((....(((((((.(((((((((...(((.(((((((....(((((.....((((((((((......)).))).)))))....))))))))))))..).))....))))))).........)).)))))))..))))))..))).)).)...)))))))))))))...))))).).)))))))))((.((((((..((.((((((((....)))..))))).)).))))))))...........	[[][][]][]	-130.1	0.543774	TBL2	exon	11	30	40	30	15	33	9	16	10	1	0	23	13	19	16	22	11.1
hsa-sliRNA-289	chr11	93683742	93683963	83	+	221	83	33	50	-179.245	-286.152	12.5172	21.0526	9.68017	11.5116	GTAAGATATTTTCAGTAGGGCTTTCAATAGTGATTTTATACGTTTTGGTGGGAAAATATGTTTGTAATGATAAAGCAGTTTTTATCTTGAAATGAGTTCTCTGTTTGAAGGAGGCCCCCCATATTTTAGATTGAGACATTACCGTGGCCTTTGCATTTTTGTGATCCAGTTATTTTTAATCATTTTGGAATGGAAACGTGTCTCTATTTTTCTTTTTTAAG	0	.((((((((.....(..(((((((((((((.((.((....((((((((.((.((((..(((((.........)))))..)))).)))))))))))).)).)))))....))))))))..)))))))))(((.((((((....(((..((.((.((.....(((((..((.....))..)))))..)).)).))..))))))))).))).............	[][]	-42	0.551554	CEP295	intron	14.7857	11	20.8333	25.5	18.15	24	6.5	3.16667	2.5	1	2.5	4	0	6	11.5	19.5833	20.6667
hsa-sliRNA-290	chr1	11128552	11128854	83	-	302	83	47	36	-298.961	-218.425	23.5	27	8.90983	6.46754	GTGAGGATACTTGGTTACAGGTGAAGGTGGCTCCAAGTCTCTCTTCTGTGTGTCTCCTCTTACAAGCATGCTGTGTTCAGTGTCACAAGGCAGTGTGTGTTAATACAGTGCTAAGGAAGTAGGGCTCGGTCCCAGTGTCAAGTGTCCATATTTTCTTTATTTTCTTTTAGAAACTAAAGGGAAGGGAATGAACCATTTCAGAGCATCAACCGAAACAAGTTAAAAGAATTGATCTTTGCCTAGAAGAATAACTAGTTGTTTCAAGTCTCATATGCTACATACTGTGTCTTTTTGAATACCAG	0	..(((((.((......(((.(.(((((.((((...)))).).))))).))))).))))).............((((((((.(.((((.((((.(((((....))))).))))(((((((((((((.(..............).)))).)))))))))..(((((((((((...)))))))))))((((((...))))))..(((((..((.(((((((....(((((.....)))))..((((........)))))))))))..)).....)))))......)))).)...))))))))...	[][[][][][][[][]]]	-69.5	0.689663	MTOR	intron	0	0	1	30	5	43.75	15	8	4.5	0	0	3	13	3	10	1	16
hsa-sliRNA-291	chr2	15595196	15595489	83	+	293	83	31	52	-131.188	-244.336	11.3415	23.6364	2.63884	2.57608	GTAAGTACATAAAGCCTAAATGTACCTGGGAGAGGATGTTTTATAATTTAAACAGTTGTTAGTGATTTTATCAAATATTTTTGTGTCTAGTTGGGTAAGTGAAAATCAGGTTTTTTTTGTGATTTTCTAAATTATGGAAAGTTTCCTTTTTTTAACCTTGACATATTTCTAGTGGAATAAGATGGATCGTATTTACCACGTAAAATTTTCTTTTAGGCAAATTAACGTGACTTAATTTGCTTAGGCGATTTTTTTCCCCAGTAACTAAAATTCTTCAAATATGATTCTTTTAG	0	....((((((.........))))))(((((.((((((((((........)))))........((((...))))........((((((.....((((...((((((..(((..(((((((((((((...)))))))))))))...))).)))))))))).))))))......((((((((.((....)).))))..)))).........((.((((((((((((((......)))))))))))))).))...))))))))))...((((((....(((....)))...))))))	[][[][][][][]][]	-55	1.05454	DDX1	intron	53	31	3	39	9	23	1	12	2	1	15.5	3	12	7.5	2	22	19.5
hsa-sliRNA-292	chr5	68293483	68293708	83	+	225	83	36	47	-194.176	-268.057	10.8837	16.2692	3.88579	2.41721	GTAATAAAAACTGAATGAATTATCCAGTTACGATGTTTAGACAAGATCCTTTTAATACTTAGAAAACATTTGAAGCAGATGAATTACATGTAATCAAGTCTAAAAAACTTGACACTCGTAATTACATAATTGCAATTTTAAAGATGTTTCCATGTCAGCTATTTTGTTAAACAATTGTTATTTGATTAAATACCTTATCCATTGAATTTATTTTAATCTTTCTAG	0	........(((((.(((...))).)))))(((((((((.((((((((.........((...((((...(((((((((((((((((((..((..((((((.......)))))).))..)))))).)))..))))...))))))....))))...)).....)))))))))))).))))).....(((((((.....................))))))).......	[][][]	-29.4	0.241139	PIK3R1	intron	46	18	23.3333	0	28	2	8	8.5	6	7	0	5	0	4	7	19	8.5
hsa-sliRNA-293	chr7	6003792	6003971	83	-	179	83	41	42	-233.28	-237.507	12.0588	24	17.6209	33.0391	GTAAGTTGACTTTTTCTAATCCTATTATAAAATAATTGGGTCACATGTCTCAGAATTTTGAGTAACACTGTCTTGGGAAATGCAAAAACAGTTTTTTAAAGCCAGTTACTAGATATCATGTATATTTTGTTGTTATAGCACTTGAGATATCTTAGTCCTTACTTTACACTCTCTTTCAG	0	(((((..((((.......((((.(((((...))))).))))...(((((((((.......((((((...((.(((((((((.........))))))))).))..))))))((((((.....))))))(((((...))))).)))))))))...))))))))).................	[[][[][][]]]	-25.8	0.558729	PMS2	exon	0.5	5.5	2	11	16	13	2	11	4	0	1	2	1	1	11.3333	8.33333	24
hsa-sliRNA-294	chr8	29146540	29147391	83	-	851	83	36	47	-196.093	-267.613	24	10.0714	4.01739	19.9598	GTAGGCGGCACAGAGGGGCCTGTTAACTTTATAGCTCAGGCTTGCCACCTCTAACACACCTAGGGAAAGTGTCAAATGGGAACATTAAGATGGTGCTTACAAAAGAATTATGTTAAAAGATAAGTGTTAACAGCCAAGAACCACTTTGCATTTGTTTTTAAAAGGGGAATTGCCCATTTATATTGCATTATTTAAAACTGTTGGTGTTAGGTGTTGCTCCATTTTCAGTTGGTATGGCTTTTGGATTTGGATATAGAAGTACACTTGATCATTGTATTATGCTTTAGGTTCTGAAGCTTGGGTAGATGATTTTTAGAAAAACAAAGTTGGTTATCTGGACTGATTAGCTCAGGTAGGTAAAGCATGGTGCTGATGAGATGCAGATTGCAAATTTGATCT…	0	.	.	0	0.260427	MER5A1-hAT-Charlie	repeatMask-hAT-Charlie	33	58	46	58	0.166667	35.1667	62	35	39	23	98	36	31	41	19.25	115	132
hsa-sliRNA-295	chr11	119078334	119078564	81	+	230	81	52	29	-244.302	-154.649	29.7143	4.83333	7.60331	12.3775	GTGAGGCCTGGCCAGGGCTTCAGGAGAAAAGACAGTTCGTGCCGTCTCCATTCTTCCGTCTTGGTGGCTGCCTTTCACTGCATTCCTTAGACCAGTAACACCTTACCTCGGGGCTCAATGGTCCTCTGTGAAGAGGGAATGGACTGAGGGAAAGAGTTGACTGGCTTTGTCCCAAGAGACCTTGTGATTTTCCCCTTTTGTCCAGCAGCTCTGCCCTCCTTCCTCTCCAG	0	(((((((.(.((((((((....((((((.((((.((....)).))))...)))))).)))))))).)..)))..))))...........(((((......(((......)))......)))))((((....))))(((..(((..(((((..(((((((.(((((...(((.((((....)))).)))...........).))))))))))).)))))..)))..)))..	[][][][]	-78	0.112089	VPS11	exon	0	12	13	0	5	8	26.5	20	27	1	8	4	2	3	0	3.5	0
hsa-sliRNA-296	chr14	54962551	54962737	81	-	186	81	48	33	-272.616	-172.378	14.4	22.8462	6.66569	5.41126	GTGAGATACATTTTCAAGCCCATAAATCATGAGAACTATCATGGATGTGGCTTTTCCCATTTTGCTTAACTGAGGGAAATTGAATACTCATACTTTTTTTCAGACCTCTTTGCTATCTGGTTGTTGTATATTGAGGATGACTATATTTTCCCCATTTACATTATATTGCTTTATTTTAATCTGTAG	0	.(((((((.......((((((((...((((((......))))))))).)))))................((((((((((.(((....)))...))))))))))(((............))).((.(((((.((.(((((.............))))).)).))))).))..)))))))........	[[][][][]]	-31.2	0.260742	WDHD1	intron	2	24	0	15	12	14	7	0	8	0	0	9	2	5.25	11	7.5	12
hsa-sliRNA-297	chr17	37584759	37585324	81	-	565	81	39	42	-219.143	-236.164	19.5	19.25	4.97566	4.01139	GTAGTATTTCAATACTTCTCTTCACCCAGAACATACACACCCTGAATGTGCCTCTTCCCACTCATTGAGTGGATTTCGTCACTGGGGCACCAGCCCAAGCTGAGGCTGTGATTGATTCTTCTCATTTTGGTTTACCTAATTACTAATGTGAAGGGTTTTTCATTTTCTGTAAAGATACACTGCTGTCAATGAGAATAGGCTATCAGCCATTATCTTTTCAGCTCTTTTTTAGTATCATGGCAATGTTTATAATCTTTTTCTTGGGAAGCAGTAATCCTGAATTCAGTGATATTTCATATTTCTCTTAGAGCCTTCACAGGACACTTAATATCAAACAGGTCTATCCTAAAGTATTTATACATTGGCCTTGTAATGTTTTTATTTTCTGTGGAGTGTCAT…	0	.	.	0	0.564642	SYNRG	intron	10	31	21	17.25	45	54	33	11	20	12	36.5	5	0	11	23	19	51
hsa-sliRNA-298	chr7	6028697	6028917	81	-	220	81	43	38	-199.624	-187.977	18.5682	10.2703	3.36915	3.45005	GTAAGTTTTTGGTTTTGTTTTGTTTTCTTTGCATAAGCAAAAGACATGGTTGCACATGTTAGTATTTAAAGAGAATCATAAAGATTTAATAGCAAAGGTAAGATAAAGATACAAAGCAACTGTTGTTCTCTTAGGAGCTACACTGCTTCCTCATAGTAAATGTTCTTTAATGTTGACAGCGCTAACTGCAATGTTTAATATGTGGCTTTTGAAATGATAG	0	...........(((((((((((((((((((((..........((((((......))))))............(((((.....)))))....)))))))..)))))))...)))))))..((((((((...((((((((((((.((((.......))))..........(((((((.(((......)))))))))).....))))))))))))))))))))	[[][]][[][]]	-43.3	0.0259753	EIF2AK1	exon	25.5	22.5	29	24	36	55	5	9	26	4	3	6	5	11	8.33333	1.33333	28
hsa-sliRNA-299	chr1	226152619	226154646	79	-	2027	79	33	46	-106.79	-200.517	11.0659	16.6111	5.6534	2.83608	GTAGGTTTTGCATATGTGTTTGTCCAGATGTCATAATTCCAAATCTGTGAAAGGCAAAAGTCATGAAGTCAGGTTATAATTAGCTTTTGAGAACAATTACATATTTGTGAGAGTTGAACATTTTTTTACTCTTTTTAGTCTGAATCTAATGCTCTGGTGACTCATAGACCAGTGTAGAAGAGCAAATCAGATGTCTTTGGACACTTTTAAGACAAAAGTTATGTTTTGTCATATATATATATATAAATTATCTATTGCTGCATAACAAATTACAGGCTGGGCGCAGTGGCTCATACCTGTAATCCCAGCACTCTGGGAGGCTGAGGCAGGAAGATCACTTGAGCCCAAGAGTTTGAGGCTGCAGTGAACTATGATTCCGCCTGCCTGGGTGACAAAGCA…	0	.	.	0	0.478299	ACBD3	exon	241	394	304	430	518	520	170	167	396	46	119	62	62	78	156	219.125	301
hsa-sliRNA-300	chr3	57896591	57896872	79	+	281	79	34	45	-160.819	-223.83	11.8261	14.6512	6.56134	4.01044	GTGAGTTTTAACCTAATGTTTACAGACCTGCAGCTGTTAATGGCAGTTTAGTTATATAGGTCAATGTGAGTGGAGATTTCAAAGTATGTGTTTGGGGAAAAAAAAAACGCTTCCATTTATCAAGTCATCCCCTTTGAATGCTGGATATTTTGTTAAAACTACTTTCAACTACCCGAATATAATAGCTGTATCAATTCCAATTGTTTGTTTTGATAACAATAGCTTGCTGATAGATCTGAATACTGTCTGTAATTATATATGTATTTTTTTCCTCTCTGTAG	0	...............(((.(((((((((((((((.((((.((.(((((..(((((((.(((...((.((((((......(((((((((((((((((((.............................)))))...))))))...))))))))......)))))).))...)))...))))))))))))((((((...(((....)))..)))))).)).))))..)))).)))...........)))))))).))).........................	[[][]]	-51.6	1.09448	SLMAP	intron	6	32	6	11.25	24	22	11	0	8	26	26	10.25	0	0	18	3	18.5
hsa-sliRNA-301	chr5	150898184	150898427	79	-	243	79	40	39	-209.852	-205.088	22.8571	18.2	13.2454	2.57427	GTAAGGATGGCTTCCCTGAATAACTCAGAGTTGTCCAATCAAGTGCCTTTCCTTACTAGTTGCTGTGATTAGATTGTTCCTGACATATGTCATGACTTTTATGACCTTCATACCTTTGCAAATGGAGGTTATGCCTTTGTTGAGGGCTAACTGGACAGCTTTATTGTAGACCATCTGAAACTGCACCTTCTCTTTTTCCTTCAGTGCAGTCAATCTCAATTCTCTGTGATTTCTGTTTAATAG	0	....((((((((...((((.....))))(((((((((.......((((((.....((((((.....)))))).....((.((((....)))).))....((((((((((((..........))))))))))))........))))))....))))))))).......)).))))))...(((((((.................))))))).((((.((......)).))))............	[[][[][][]]][][]	-56.9	0.097783	ZNF300	intron	11	3	22	22.5	22	34.5556	0	2	8.16667	10.5	18	2	29	1	3.5	2.5	12.5
hsa-sliRNA-302	chr2	238277193	238277706	78	-	513	78	38	40	-220.922	-236.305	30.4	10	5.99657	3.51948	GTGAGTTCAGCCTCTGGCCAGATGGAGGCTGGGCAGGTTGTTTTCTCAGTGGCTCATTTCTGCTGTGATTTGATTGCTTTTGCAATCTTTAAATCATGATTACCAAGTTTTTCAAGATTTTTGAAAATACCTAAAATGTGCCAGTGTCTGTCCTTCCTCATAACGAGGCCCTGTCGAGTTCGCAGATCCAGTTGCCAACAGACAGGTACTGGGTAGTGTAAGGAGATCTTGGGAGGTAGCAGTGGTGGGTAACCCAGCCAGTGGCTGCTTATACAACACTGGGCAGTTTATAGAAAAGGAACTGGCTCCTGTTATCATGTGTTTCTGTGTCCTGGTACTTAGTTTTTCTGATGTCTGAAGGTTTTATATTCCAGTTTTATCTTAACCTTGTATTTTTAA…	0	.	.	0	-0.334273	PER2	intron	2	12	12	24	23	11	16	29	68	14	10	1	4	25	20	26	43
hsa-sliRNA-303	chr1	37989595	37989869	77	-	274	77	32	45	-159.603	-253.432	15.3043	15	4.5487	2.83912	GTGAGTGGGGCCTGAGCAGAGGCTGCGGCAGGAGCACGAGCCTCTATCCCGTGTTTGACCTCTGAGAGCTTGCTTTGGCCCTCAGAACCTCCCTGCCTTCCTCCGGGCTCCCTCTCCGAGCTCCGGTCTTGGTAACCTCCTCCCGGGGTCCGGAGCCCCAGAGGCCTTTCTGCCTCAGCTGGTAAAAGCTGAGCGGGTAAGCTCCGCCCTCGGGCGGCCTTTTCTACTCCAGAACGCAAACTAACGGCGTTTGTGTCACCGTTTGTTTTTTCAG	0	..((((((((((((....((((....((((((((((((...........)))))).....((((((.(((......))).)))))).....))))))..)))))))))).(((((..(.(((((((((((((..........)))))).))))))))..))))).((((((((.((((((......))))))))))).)))..(((((....)))))......))))))..(((...((((.(((((.(.......).))))).)))).)))..	[[[][]][][][]][]	-107.8	0.832892	SF3A3	exon	2	35	7	7	16	8	13	1	27	9.125	1	9.25	0	0.5	26	14	16
hsa-sliRNA-304	chr20	63661943	63662545	77	+	602	77	35	42	-207.42	-254.221	11.6667	19.8333	3.39821	4.35658	GTGGGTCAGACGAGTTTACACCTGTCTCGGGGTCCTCAAGAGAACCAGCTTGGCATGGTGCTGAGTCCACAGCCCCATGCTGTGCTGTGGTGGAGGGTGGTGGTCTTTCTAGACGCTCCCCCGAAGTGTGCAGAGCGCTGGTGCCCAGGGGTGGGGTGCGGCCTGGGCTGCCTCCAATGCCCATTACTTGTGAGGAAGCAGCTTTGCATCTGTGTGCTGACCTTGGGCGGGCGTCCTGAGCTCCTCGCAGGTGCTGTTGTAGCAGCTGTGCAGTAGGTCAGGGCTGGCCCCCAGTGCAGCTTTGCACATGAAGTAGGAGGAGGCCCTGCTGCTTGTCAGAGCCCAGCAGAGTCTTGGTGTTCTGTCGGGTTCCTGTGGCCGGACCAGTGGCAGGGTGCT…	0	.	.	0	-0.281122	RTEL1	cds	46	74	79	37	13	34.5	34	28	34	30	113	40	20	36	27	39.3333	56
hsa-sliRNA-305	chr9	131518537	131518836	77	+	299	77	35	42	-210.98	-282.412	10.2941	14	9.53332	8.04208	GTAAGGACACTGTCCGTGGCTTGGCCTGTCCTGAGCTGTGGGCTCCAGTCTGTTTCCCAAGCCCCTCAGGCTTCACCGCCTCTCTGCAGGCGGAACGCTTCATTTGAGTCATCATGGCTTCCTCTTACACTGAGGGAGGGCGGCTTTTGTAACTTCTCAGGATGGAATCCCAATGTGAATCTCCCACAAGGGGCACCTGCTGACAGCGTGACCCGGGCAGGGGTTCCCCTTCCAACCCAAGTGGACACGGGAGCCACGGCCTTCCCATCACGCCCTTTACTCTCCTGCGGTGTCACCAG	0	.....((((((((((((((..((((....((((((....(((((...............))))))))))).....((((((......))))))..............))))))))))(((((((.......)))))))((.(.(((((((......(((.(.(((....))).).))).......))))))).).))........((((((...(((.((((((((((..((((.......))))...)))))))....))).))).)))))).............)))))))).....	[[[][]][][][]]	-104.7	0.446786	POMT1	exon	20	15	12.5	3	10	55	6	1	24	0	0	0	5	1	0	1.33333	15.5
hsa-sliRNA-306	chr14	49828354	49828615	76	-	261	76	32	44	-146.36	-219.803	12.3509	15.2308	2.14685	3.252	GTAAGTCATTTAACTTTACATTTTAGGCCAAGTGTTATCTGCAATAAATTAAGGAATTAAGGACATTTTAAAAAATTTTAAATTTCACTTGTACATGCATACTTTTTTTGGGTGAAAATACTTTTTTAAATTTAGTTTTGTTAATTATACAGTTTGTTCTGATTTGTTCTGTATAATTTGAGAATTTGTCAAGTTAGAACTAAGTAGAAAACTGAAGAATAAATATTATACTTAAAATTTAAGAGAAATATGTTTTTCTAG	0	((((((......)).))))((((((((...((((((.(((......((((((.((((((((.....(((((((((.......(((((((((.................)))))))))....)))))))))))))))))..))))))...((((((..((((....((((((....((((((.......))))))))))))....)))))))))).)))...))))))...))))))))...(((((((....)))))))..	[][[][]][]	-36.5	0.385745	NEMF	exon	51	60.6667	38	35	40	44	10	27	18	13	25.6667	14	14	33.5	28	38	62
hsa-sliRNA-307	chr17	50192850	50192993	76	-	143	76	45	31	-247.9	-153.517	30	8.34615	5.87957	22.6364	GTAAGTATCTCCTTTCCATCCCTACCTCCTTCCCATTGCTGCCCCGGCACTTTCTCCTCCCTGCAGGAGGGGTGCTAGAGGCCACGGTCCTCAGCTGCTCGGGGCCTCCTAACCCTGAGTTCCCCTTTGCTCTCTCCCTGCAG	0	....................................(((((...)))))...........((((((((((((.(((.(((((....).))))))).((((((((........)))))))).)))))..........)))))))	[][[][]]	-41.3	0.0589712	COL1A1	intron	0.333333	0	0	0	0.2	0	1	0	0	0	0	1	0.5	0	28	15	58
hsa-sliRNA-308	chr19	7642823	7642982	76	+	159	76	49	27	-301.855	-143.225	49	4.97368	4.38961	6.29393	GTAGGGGCGGACCCAGGTCACCAAAGGCGCTGGTGGAAGGAAGCCCCCCTCCCCATGGGCGCAGGGCCACAGCCTGGATTTCGAGCCTGGACTGAGACCCAGGTGGGCACTGCCTGGCTTCGCCCCCCAATCCCTACCCTCTTCCCCCTACTTCCCCAG	0	...((((((((.((((((........(((((.((((.(((.......)))..)))).))))).(((((.((.(((((.((((.((......)))))).)))))))))).)))))))).)))))))).................................	[[][]]	-62.7	-0.155584	AC008763.2	intron	1	16	10.5	16	17	6.33333	13	6	13	9	0	7.5	6	13	0.5	1	1
hsa-sliRNA-309	chr2	168140390	168140648	76	-	258	76	31	45	-156.953	-245.05	14.3929	18.3333	2.98185	3.69422	GTAAAAAAACAAAAAAAGTGACTTTTTGATGGACATAGTACAATCGTACAGATCATTAATATGCTAACATTTCATTTGTATCTAGCATTTTAGTAGAATGCATAATGTAACTAAGATTTAATTCTCAATTGCTAGCTAATTAGCAAACTAACGTGAAAGTTATACATCAACAGCTGTGGATTTCTGACATGACATGGACTTGATGATGTGTAACATGCCTGCTGTATGATTGTGTTTTTTTCCTGCTTTCTTTCTTAG	0	.........((((((.......))))))..(((...(((((((((((((((.(((((((.(((((((((.......)))...)))))).))))).)).((((...))))....(((......)))...((((((......))))))............(((((((((((.((((((((..............))))).).)).))))))))))).......)))))))))))))))....)))...............	[][[][][][][]]	-54.7	0.471334	STK39	intron	16	11.5	3	2	4	16	7	19	6	0	0	3	18	3	25	25.3333	23
hsa-sliRNA-310	chr6	33268208	33268498	76	-	290	76	37	39	-202.725	-220.813	8.40909	10.4	3.42513	4.96433	GTGGGAAGTAGGGATGGATACCCTGGAGGCTACTGGAAGCAGCCTTCCCAAGATCTTCACTATGGATTTCCTTGGCAGAGCTCACTGTAGCCTGTCTCCAGGGACTTCACCCTGCCTTTTCTGGGCAGCCCCATTCTTGTCTCTCTGGGTTTCCCTGAAAATCTTGAGAAATACCAAAGAGATATTCACCACCCTTCTGCCTATGTTTACCATTTGTTGCTTCCCCCAGTTCCTCTCATACAGCAAAAGGGTTGCAGCTTCATGCCCTGTGTTTGGTTCCCCACATCTAG	0	(((((..((((((.((((..(((((((((((((.(..(((.(((......((((((.......))))))....)))...)))..).))))))....)))))))..))))))))))......(((((((.........(((((((.(((((((((..((...))..).))))).))).)))))))............)))))))............(((((..(((...(((..........)))....)))..))))).....(((........)))..)))))......	[[][][][]]	-90.6	0.0829173	VPS52	intron	17	4.5	16	40	9	24.0667	25	9	18	0	13.1053	4	2	21	5	1	15
hsa-sliRNA-311	chr8	109553943	109554728	76	+	785	76	17	59	-74.3813	-336.932	7.89286	20.2286	2.122	2.12887	GTAGGTTTTTTTTGTGTGTTCTTTTGTTTTGTTTTGTTTTGAAAGATTGAATAAGTGTCCTAGAACAATATTTTAAAAACTGGATTGCAGATCATTAATAGAAATTAATTTTTGTTGTGTTGTTAAATTTATCTGGTCTGAAAATTCTATTTGGTTCTACATTTTATCTTCTGTTTCTTTGTTGACATTTTCTATTGTGTTTTCATTGGTTTCAAGTGTTTGCTATTGTTTGTTGGAGCATTTTTATAATAGCTATTTTAAAGCCTTAGAGAATTCCAACATATCATTTTGGTGTTGGTATCTGTTGATTAACTTGCCTTGCAAATTTAGATGTATTGTTTTTATATGCTGAATAATTCTGGGTTGTTTCATGAACATTTTGAATACTATGTTTTGAGA…	0	.	.	0	0.413384	(T)n-Simple_repeat	repeatMask-Simple_repeat	48	21.5	46.5	80.5	54	84	49	38.5	22	3	20	14	26	11	26	15.8333	57.5
hsa-sliRNA-312	chr11	63988398	63988653	75	+	255	75	44	31	-260.484	-172.063	20.1667	9.07317	2.15432	3.80969	GTGAGGGGCTGCAGTGGGCGAGGGAGGCAGTGGCCAGCAGCCCCATTGTGGAAATGCATAGGCTGGGCATGAGGCCTATTGTCTGTCTCTACTTTGGAAGCTCCCTCCTCCCTAGGCTATGCTAGGTACTGGTGCTTTTCTGGGGGTCGCTGTGCCACCGGGTGACCAGCCCAGCTCTTTTGTAGTTATTCTGTCTGTTAGGCATGGGTCACTCCATCTCCCTGCTAGGACATGACAGATCCCTGCCTCCTCCAG	0	..((((((..((((.(((.((((.(((((((((((..((((((..(((((......)))))...)))).)).)))).))))))).))))......((((((.((......(((((......)))))....)).))))))((((((((((((.........)))))))..)))))...............((((((((((.((((.(((...........)))))))..)))).)))))))))))))))))))...	[[][][][]]	-102.5	0.355298	OTUB1	cds	13	16	25	13	7	26.5	14	2	12	0	14	17	0	6	3	10.5	29
hsa-sliRNA-313	chr1	154234759	154235195	75	+	436	75	34	41	-131.659	-171.766	10.6966	13.8442	2.1921	2.89765	GTATGCATGGGGCTTTATCAAAACCAGCTGTGGGTCAGTAATGTCTAGACTCTAGGGATGTGCCAGGGCCCTGCTAGTCAGGACCTAGGAACCATTATATTATCCTTTTGCTTTTCTTGCCGTCGTCTGTTCTGAGACCTTGACATCTCTTGCATGTGGCCTTTTCTACCAACTGCCACCAGTCTGGCATGAGATTACCCTGTAGTCATTTATAAAGTTAAATTTGACTTGCAGCTCTCCATTAAGGCACATTACCATTCCCTGAGAAACATGTTCCCATCCTTCCAGCTCATTTTCTCTTCGTTGTTTTTTTAATTCCCAATACCATATTACATACCATTTATATATTTGTATATATCCTGTTGACTGTGCTCTGGCCATCTGTGGTTTGGTTTTTTT…	0	....(((.(.(((..((..((((((((.....((((((......)).))))(((.(((((.((((((((((((.....))))....((((............))))...((.......)).(((((((......))))...)))(((((.(((..(((((..............))))).......))).)))))....(((((((((((((......))))..)))).)))))....((.....))................((((((.(((.................)))))))))....................(((((..((((((((...............)))).))))..))))).....))))))))))))).))).))))))))..)…	[[][[][][][][][][][][]]]	-83.9	0.977408	UBAP2L	cds	23	51	52	102	46	112	5.33333	22	26	14.5	31	2.33333	22	7.5	9	33	10.2
hsa-sliRNA-314	chr1	9724092	9724275	75	+	183	75	38	37	-238.183	-224.649	19	18.5	11.219	15.1457	GTACAGGGGCTGGTGCTGGCGGCTGCTGTGGGGACTTGGCTTCTGGCCCCAGCCTGCTGGCCCCTCTGCCTAGCACACAGCTCTGTGGCAGGGGTCCCCCAGCCCTGCTGGCTTCCTGTCTCCCCTGGATTCTCTCCTGTCTGACACCTTCTCAATCCTCCCCCTCCTCTCCCCTCCCCTCAG	0	....(((((..((.((((((((..((((.((((((..((((...(((....)))....)))).(((((((.(((.....)))....))))))))))))))))).))))))))....((((......(((.....))).....))))..........))..)))))..................	[[[][]][]]	-66	-0.206987	PIK3CD	intron	17.3333	19.1667	5	0	0	3	9	0	7	7.25	1	16	3	0.25	12.4583	1	2.66667
hsa-sliRNA-315	chr8	60851319	60852018	75	+	699	75	24	51	-108.061	-267.639	9.81818	13.6	5.57454	4.75102	GTAAGGTCCCAGAAAAGCTTGTGTAGCCGAGCAGACGTGCACTGAGCAGTCATTGTTCACGTGGTAGGGACTGTCCTGCTTCATGACAGCAGTGTCTTAACACCTTATTTCTTCTACACTGACCTGTTTTGTGAATCATTTTAATTCTTGTTAATGGCTGTGTTTTCATGACATTGAATTTCTTAGATAGGATAACTATTTCTTTGATGATAATTAGCTGATTTATATTTTACACTAATTAGTGAAAAATTTTAAGCATCTAAACTATAGCTCTTGGGAATAGAGCATAGAGCATTTGCTAAGTATTCACCTAAAATATTTTCAGTTTATTTAGAATATTGACCTTTTACCGAATATAAAATCATTACACAACAATTATGCAGTTATTTTTTATACTCA…	0	.	.	0	0.458633	CHD7	intron	65	56	25	32	46	44.5	2	11	12.5	5	28	22	11	6.5	41	19	0.25
hsa-sliRNA-316	chr9	137743528	137743901	75	+	373	75	34	41	-186.88	-236.471	14.7826	7.93548	3.05009	7.04192	GTAAGAGACGCATTTGAGTGAGTTGCCACGTGTGCGTGGAAATGCGTTTCTGTGTTCAGGGCCTCGTTATCAGTAATTTGGGTGACCTCAGTCCCCGGGAAGGTGCCAGTGCCATGAAGCTCCTCTGCCATAGGGGCAGAGTGTTCGTGTCCAAGATCATTGTGGGGGACTCCACCCCGTCCTCCCTGCCCTCCTCACCACAGCCCACCTGTCTGCCGGGCTCTTCTCCAGGTGGCAGGGGCACCTCTTCGTGTGTCCCCGCCTCCCCACAGGCCCTTGCACCTCCCAGTCACCCAAGACTCCTCAGTGAAAGCAAGTTTGTTCATGATGCGCACTGATCCTGCCTTGGGGTATACACCTGCCCGTGTTCTAG	0	...((((((((((((..........(((((....))))))))))))))))).....((((((.........(((..((((((((((..........((((.(((((.((.(((.((..((......))....(((((((((((.((........)).))))..(((((((........)))))))))))))).........(((((...........)))))........((.(((.(((((((........))))))).))).))...))))).)).))))))))).)))))))))))))..((((((...(((.............))).))))))....))))))(((((......))))).........	[][[[][[][]][][]][]][]	-133.1	0.221554	EHMT1	intron	15	22	6	43.6667	2	20	8	11	32	10	8	4	33	5	43	17	71
hsa-sliRNA-317	chr16	2001700	2002205	74	-	505	74	50	24	-281.943	-115.246	13.3333	5.40845	2.95246	3.6828	GTGAGCAGGCACCTGGCCTGGATGCCCCCAGGTGGGGCCGCATGACCATGCCCTGCTCTGGAGCCTGAGATGAGACCGAGCTGTGGGTGCAGGAGCTGACCTCCCACCCTCCGGCCAGGCTGGAGCGCCCGAGCACCCCTTGTGTGCCAGGAGCTCTTGCTCCCTCAGGGTCTCGGGTCTGCTGCCCTGGGTGCCCGGGGCCCTTCCCTGGACCAGGAGGCTTTTACTGAGCATCTGCTGTATGCAGATCCCACCTGGGGCTCGGGGACCCTCCTCCTCTCCCTTCCCACTGCTCCTGTGGCTTGGCACCCAGGTCGTAGAGGCCCGTGGCTGGCGTGGACCCTGCGAGGCTCCTGTGCCACTCCCGGGCTCATGTGCACTGTGGGTAGGAAAGCCTCT…	0	.	.	0	-0.462378	ZNF598	exon	20	29	80	43.5	27	45.5	34	29	66	22	3.5	37	23	15	18	2	0
hsa-sliRNA-318	chr2	200620819	200621119	74	+	300	74	27	47	-151.311	-284.035	8.1	16.3478	3.44545	5.05402	GTAAGTGGTAAAATTCTTACTCAATGGGCATAAATGATTGTCTTTTCATCTAAGTCACACTAGTGAAAAGTAATGGTGTGAAGAAATAGGCTATTTGTTGGTGATATCCAATGCAGACCAGAGGTGAAACAGGATCGAAATGTAGGATTTACTACAACTTCGTTGTCCCAAGAATTTTTTCCCAATTGTCTGGCAGAGACTGTTGGACAGTTCTTACCTCTCTCATATCTTATTATCCAATTAACCATGTTCTTGGCCTCTATGGCCACTCTAAGGAGCTCTGCTGTGTATATCATCTAG	0	.((((((((....((((........(((((........)))))...........((((((((...........))))))))))))....))))))))..((((((((.((..(((((..((((((((....((((((((.(((((......)))))..))))..))))...(((....)))..(((((((((((((...))))))))))))).))))))))...........................((((((((((.....)))))......))))))))))..)).))))))))...	[[][]][[[][][]][]]	-81.3	0.410508	AOX1	intron	26	13.5	6	2.33333	4.33333	4	36.5	11	42	3	4	9	3	4	22.5	20.8333	34.0909
hsa-sliRNA-319	chr9	113389106	113389437	74	-	331	74	48	26	-292.609	-151.117	40	6.93333	3.86544	7.10405	GTGAGCACAGGTACGAGGCAAAGGGGGCTCAGGGGGCTGGGACAGAGTTTTCCACAGACTCTGGAATCTCAGAGTTGGAAGCAGTTTGCCCTTAAGCATGCATCCTCTCCTCCCCTTCCCTGCCCAGGAACCATCGTGGCCTTCTATGTCGGGGCTTGCACGAGCCTCAAACAGCCCTGCTTTAACAGTTCAAGAGTGGGCCAGGCTGCCAGCCGCAGTAACCCAGGACACGGGGCTCAAGATGGTCACAGATTGAGCAGGGGGGAAGGGACGCTTCCAGAGCCACATCCACCCTCCATTTCAGCCTGTCTCCCTGTCTGCTTCCCTGCAG	0	..(((.((((((..((((...(((((((((.(((((((((((((((((((.....))))))))...)))))(((..(((.((((((((....))))).))).))).)))...(((((((((.((((.((....)).))).......(((.(((((((....)))))))..)))((((.(((((.........)))))))))...(((((.....)))))..(((.......)))((((((..((....))..)))))).).)))))))))..)))))).))))).......))))...)))).))))))))).....((((......))))	[[][][[][][][][][]]][]	-128.9	0.531892	ALAD	intron	17	31	9	11	7	19.75	12	9.5	21	1.58333	2	19	5	23	10	7.33333	1.83333
hsa-sliRNA-320	chr9	19086782	19087090	74	-	308	74	52	22	-231.581	-88.2649	42.5455	11	5.15202	3.60762	GTAAGTGACTTTTAGAGCTAGAAGTTGCCTTAGATACTAGTTTAGCTCTTGCATTTTACAGGCTAGGAAACAGACTCCCACAAACATTAATTAAAATAATATATCAATAGCCAGATGATGATAGGATTAGAGCATAGTTATGACTGCTAATCCAGTTTTCCTAATAAATTATTATCGCTTTCAGATTAAATTTTATTTTTTGTTGGGGTGGTTGTTGGTGGGTTGATTTGCAGACTAATTAGCTCTTTGGATATTAAATTACCATGTGATTTTTAATATGACTAATTAGATTATTTAATTTTTATTAG	0	.(((((((.....((((((((((((..(....)..)))..)))))))))((((.....(((.(((...((((..(.(((.(((.((..((.((((((.....(((...(((..(((((((((.((((((((((((....))).)).)))))))..............))))))))))))....)))...)))))).))..)))))))).)..))))..))).)))...))))..((((((((.((.....((((((((((((...)))))..))))))))))))))))).)))))))...........	[[][][]]	-64	0.468456	HAUS6	intron	15	14	26.25	40	18.5	36	2	0	1	6	1	7.33333	0	6	8	16	45
hsa-sliRNA-321	chr9	33923478	33923794	74	-	316	74	42	32	-219.422	-170.7	16.1538	7.18367	6.10539	3.55734	GTGAGTATTTCAGAGGGTGTGACTGTGTCTCCTGGCCTTGGGTTGCTGGCAGGTGGAAACCTGGGACCTATCTTCCAGCAGGGAGGGAGGGTTGTGATTCCACTCCGTCTTACCTGGTCTTCAGAAACTGTTCAGGCTGGGGACAAGGTCACTTTTCCCCTGCTGTGTTTAGATCCAGCATGTGTTGCACTAATGAAAACACAGGTCCCCTGTGGTTGTGGGTATGTCACCTGCTGCCTTAGGCTCTGGCAGGGGTACCTGACCAGCCTCAGCTTGCCTCTTCCTACACTAATACCTCATCTGCTTGCCCCCCCAG	0	....(((...((((((((((....((((.....(((...((((((..(((((((....)))))((((((.....((((..((((.((((((........)).)))).))))..))))....(((...)))....(((.(((((.(((....))).))))).)))((((((..((...(((.....)))....))..))))))))))))((((.(((.((((((.....)))))).))).))))..((((((((....)))).)))))).))))))))).......))))..))))))..))))..)))........	[[][[][][][]][][]]	-112.9	0.362573	UBAP2	intron	19.7333	17	18	27	20	60	7	12	8	1	0	23	13	12	47	2.33333	31.3333
hsa-sliRNA-322	chr1	15730722	15731191	73	+	469	73	41	32	-233.572	-185.806	16.4	13.7143	3.09775	12.3067	GTGGGAGCCCTGGCAGCTCTAGGCCTGGGGCTTGGGCCCTGGGGTGGCTGGGCTGTCAGGTCCCCAGCGGGGATCTCTCCGCAGCAGGTCACTGAGGGAGCAGCCTGAGGAGAGGACGCCTCCCTTCCCTACCAGAGCTTGGAGTTGACTTAGCTCAGGCTGTTAGAGCTTCTCTGTAGAGCCAGTCATCTTTGGGGCCCCAGGAATCCCTGAGTGCCTCAGGGGAGGATGCAGGCTTGGTCCCCCGATGAACCTTGAGCTGCGCCCCAGGTCTGCTGAGGTGGCCACATTCCCTGCTGGGCCCCCAGGCCCTTCTTCACCCTGCCTTCCGTAGATGACAGCCCCTGGTGTCCTTTGCCTCAGGTTCATGGCCGCAGCATGTGCGTGGGAGGGGAACCC…	0	(((((.(((((((((((((..(.((((((((....)))))))).)....)))))))))))..(((((((((((..((.((.(((((((.(.(((.(((.(((((.(((((.(.((((((((((((((((.....(((((.((......)).))))).((((.((((((...))))).).)))).........(((((((.((((....)))).).)))))))))))))..).))))...)))).).......))))).))))).)))))))))))))).)).))......)))))))))))..(((((((((...(((.((((.((...((((.(((...((((((((.((.....)).))))).....))).....))).)))).)).)))))))...…	[[][[][][]][][][]]	-220.7	0.0963752	PLEKHM2	intron	22	9	1.5	13	5	7.5	22	30	22	1	24	19	13	17	14	53	12.4
hsa-sliRNA-323	chr11	108133937	108134220	72	+	283	72	36	36	-202.634	-200.089	13.8461	24	2.45248	2.48225	GTCAGTAGTTACTTGGCTTTTTGTGTTAAGGGAGCAAAAAGATTCCATGGAAAAGATATTTATTTTGCATTAACTATGTATGTAACACTTAGAAATAACTTAATGCCTACATTTCTGCTTTCCCTTGTAAAGAAGTCTTTGTACTATACAGTTTAGATTGAAACTCAAAACTGACAAAAAAAAGAAACCATTCCTATTGTGTAATGTCACCTACCTTATTAGGTAATCACTGATTATTAAATTGAATTAAATGCCTTTTTGACTTTTTTTTTTTTTAATAAAG	0	(((((((((.....((((((((....((((((((.....(((......((..(((.(((((...((((((.........)))))).......))))).)))....))......)))...))))))))..)))))))).....))))..((((((.((.......)).))))))..........(((....))).....(((......))).(((((....)))))....)))))(((((((..(((..(((..(......)..)))..)))..)))))))...	[[][][][][]][]	-44.2	1.24416	ACAT1	intron	15.0667	38.7333	13	61.1429	32.5	50.8077	9	2	8.5	17	5.7	12.5833	0	11.7	2	15.2	4.33333
hsa-sliRNA-324	chr17	50195330	50195433	72	-	103	72	55	17	-311.068	-73.3134	18.3333	7.04878	2.25422	6.42834	GTAAGTATCCTGCCAGGCTTCAGTCCCACTCCTGCCGCCTGCAGCCTGCCTGCCCCTTTCCCTCTGCTCCTAGGCTCACGCCCTGGCTGTCTGCCTCCCACAG	0	(((.(((..((((.((((..(((........)))..))))))))..))).)))...................(((....)))..(((.....)))........	[][][]	-25.5	0.817058	COL1A1	intron	0.333333	0	0	0	1.2	0	1	0	0	0	0	1	0.5	0	18	28	55
hsa-sliRNA-325	chr17	82956769	82957180	72	-	411	72	38	34	-187.178	-165.68	15.2	7.75439	6.84105	19.6157	GTGTGCAGGGCCGCATGGTGTCACCCTTGGGGTCAACCACCTGCTCCGGGGCTGAGGGACAGCTGCTCCGAGCCTTCCCCCTTGGCAGAGTCCACCTGGGCCGTGCTGGCTCCTCGGGGCCTCCAGGGAGCCCAGCCCCCATTCTTGGGGGGAGAACCCCGCTGTCCCTCGTGGGTCTAGGCCTTGGGGTAGCCCACCCTGGTCAGTTCTGCAGTCGGGTGTCAGGCGGGGGTGGCGGGAGCCGGGTTCCTGCTCTGAACACCTGCCGCAGTCTGTGACCCTGGCACGTTATCTGCTGCCCAAGCCCTGGCTCCTGTGTGAGCCAACTTGGTGGCTGCGTGCACCCTGAGGGCGTCTCTCCGGGGACAAGCTCCAGGCTCGGGCAGGACTGATGGCCAC…	0	(((.(((((((((((.((((..((((...))))....))))))).((((((((.((((...((((((((((((((........((((..((((....))))..))))(((((((.((.....)).)))))))...((((((....)))))).(((..(((((........))))))))))).)))))))))))...))))(((((...((((.(.(((((((((((((((((((((....))))..))))))).))).)))))))).))))....)))))..((((.((.....))))))..)))))))).((((((.((((((....(((.((((...((..(((.(((((...))))).)))..))))))))))))))).)))))).....)))).)…	[[][[[][][][]][][]][]]	-205.6	-0.305195	B3GNTL1	exon	51	5	23	25	2	0	19	31	47	0	4	17	3	2	16	7	17
hsa-sliRNA-326	chr19	48446192	48446384	72	+	192	72	43	29	-221.644	-142.779	21.5	12.6875	10.3489	3.6722	GTAGGGCTGAGTCCGGACTCCAGGGTCCTGAGGTGGCTGATCCCGAGCCTTTAACCTGAGAGGTGCTCGGGAAGAGAAGGCTGGGGTCTAAGAGAAGTGATTTCATACCGGAGGCGGTTGATCCATGAGGGAGGTGGGGACTGAGCTCTTACTGTCCCGTCTTAACTCGTAAACCCCGCCTTCCATCCCCAG	0	...(((((((((....))).)))(((..((((((.(((((((((.(((((((..((((((.....))))))....))))))))))))).......))).)))))).)))((((((((.......(((((..(((..(((((............)))))..)))..))))).....))))))))...)))...	[[][][]]	-73.2	0.140954	GRWD1	exon	9	0	4	38	4.16667	42	1	0.5	4	1	1	8.5	6.5	4	8	4	0.5
hsa-sliRNA-327	chr1	172570171	172570662	72	+	491	72	28	44	-128.989	-222.565	14.3784	11.282	2.68016	10.3856	GTAGGTGTTTAAATATAAAATTTTGTATATATAGGAAATTAACGACTTTTTAAAATACAGGTTATTTGTTTACTGGGAACTATATTTTAATGTGAGATATTTTCCTTATTCACTAATAAAAGCAGAATATACTTTTCAAAACATTATCTTGTATGAATTCTTACTTATATTGGCTGATGTATTTTGCCCTGCATTTTTTAACTTTTAAAACCCGTATGAAATTTTAAAAAGGAAATAACTAAAATATTATTTTTTTCTTTAAAGTAACAGGCATTGAATTTTAAATGTATCATTGTAACACTAATTTAATGCTGTTGCCGTGAATGGTGAATCTTAGCCACTTTTATGCTTTTTTCCCAAGTGAGTGTTTTAAAGTCTTAGGTGTACTTAAGATCTAAA…	0	(((((.((..(((((((.......(((((..((((((.................(((((((.((..(((((..((((((.((((((((...(((((.((.......)))))))..........)))))))).))))))))))).)).)))))))...))))))..))))).......))))))).)))))))............................((((((((((((((((((........)))))))..........(((((((.(((((((((.....(((.........)))..))))))))))))))))((((((((((........))))..))))))................(((((((...((((((((....))))))))...))…	[][[][][][][][]]	-82.3	0.599498	SUCO	exon	34	26	27.5	15	38	48.25	4.66667	2	6	34	56	7	2.5	6.5	26	66.7	43
hsa-sliRNA-328	chr20	62323856	62324079	72	-	223	72	54	18	-271.139	-71.0601	34.7143	4	4.31326	3.26844	GTAAGCCAGCCTCCTCCCGGGACGAGGCCCTGATGGTGCCAGGCTCCCTTCACCCAGCAGCGGGGTGGGTTCCCACTGCCCTCTGCAGAGGCCTGGACAGCTGGAGGTGTCCGTGAGGTCTGGGCCCCCGACGCCTGGCGTGTGTTCCAGCCGGAGCACAGTGTGCTCGCCCGGGCCCGGGCACTGCCAGGGGCCTAGTGACTGACGCTGCTGGTCTTTGCAG	0	........((((...((((((.((((..((....))((((((((((..........((((.(((((((....))))..))).))))...(((((((((..(((((....)))).)..)))))))))...)).))))))))((((((((....)))))))).....))))))))))...)))).((((.((((((((((((.....)))))..)))))))))))	[[][[][]][]][]	-105	-0.537021	LAMA5	intron	14	5	36	0	1	7	23	0	6	0	13	1	10	9	1	25	0
hsa-sliRNA-329	chr3	70977042	70977642	72	-	600	72	49	23	-244.945	-97.4883	23	7.28333	2.79025	4.05589	GTAAGTAAATAACACAGTATATGAAATTCTGTCAGAAGGTATATGTGTACATGGATATATATTGATGAAGTAGATTTAAAAACCGTTTAGTATGCAAGCATGCTGAAACCTTTTCTATAAGGTTTTTTAAAACTGCAATATATAACATAATTGCTTTTGATTAAGTATTACAATACGATGTGATTATTAGGAAATTCATTTCACACAACAGTGAAAATGAGCCTGTTTAAAGATGGCAAGTCAATTATCACAAGCTACAGTAATCTCTGATCCCTAGAATTAATCTGAGCTCTAAATAATTACTGAGCTTTAATCAGCTAGTGAAATGTTTTGCATTTCTCTTTGATTCTGCTTTATGAATGACTAATAAATTAATATTTCTGTACGGAAACAGAAATA…	0	.	.	0	4.06042	FOXP1	intron	78.5	51	14.25	77	25	53	37	25	18	32	29	2	4	18	15	64	81
hsa-sliRNA-330	chr11	72687502	72687687	71	-	185	71	37	34	-220.966	-197.52	18.5	6.8	4.28642	8.87902	GTGAGTGAGCGCCTCATCCTGAGATCCCAGGCTGAGGAAAGATGGTGGCACGTCCCCCTTCATTGTGTCCCTCATCACTGCCCAGATCTGTGACCACTAGCAGACCCTGGGCTGGGAAGGCAGACACGGTGTTCCCTGCTCAGTCAGGCCTTTGGCATCATGTGGGTCCGCGTCCAACCCTGCAG	0	.(((.(((((((((((.((((......)))).)))))...(((((.((((((...........)))).)).)))))...((((((.(((((........)))))..)))))).(((((.((.......)).))))))))))).))).(((...)))....(((((((.........)))).))).	[[][][][]][][]	-70.2	0.181865	ARAP1	exon	37.3333	17	17	0	0.5	6	10	14	9	0	0	5	0	1	0	0	11
hsa-sliRNA-331	chr12	118019136	118019631	71	+	495	71	29	42	-144.49	-231.1	9.92105	15.75	2.15948	7.3838	GTAAGTATTCATGTGTCAGTTGCTCTTGTCCTGCTTGAGCGACTTGTATAAATTGCTTGGTGATGTTGTCTCTCCTAAGTAATAACTTCAAAGAATCTGATTGCGCTTTGTAGAATGTGGCTTTAAGATCATTCATTCATTTTCTTCAGGTTGCTACAGTCCAGTGGGTAAGTCACAAACATGAGCATAAAATTGCAACACAGTGGAGTAAAAATAGCATTACGGAGAATCATTTAAGTTCACAGATGTTGCCAGCACCCAGAAAGGTGCCTGTAACACAGTAGGCACTCAATAAATACTTGTTGACTGGCTGCGCTATTGAGTGAATTCCAGTTGTTCCACGAAAGTAGATATGAGGCCCCTACATCAAGTTGTATCTGCCTCTGATTTGGACATTGA…	0	......(((((.(((((((((((((..((...))..)))))))).......(((((((((.((.(......))))))))))))..((.(((((............))))).))..(((((..........(((((((((..((((((....(((((.(.((((.((.((...(((......)))(((......))).)).)).)))).).....)))))....)))))).................((((((..(((((......)))))..))))))..((((.((.(((((((....))))))).)).)))).....)))))))))..........)))))....(((((..(((((...((((......))))...)))))..)))))))))))))…	[[][][][[[][]][][]][]][][]	-137.1	0.57409	L2a-L2	repeatMask-L2	16	12	3	78	79	89.5	15	0.5	1	2	22	0	4	3	2	41	22
hsa-sliRNA-332	chr17	63760979	63761229	71	-	250	71	36	35	-164.067	-161.09	21.6	21.875	5.14224	3.98754	GTAAGTAGGAAACTTCTTGTACGATATATATCTTCCCTTAATTTTGTCCAGTTGTGATTCCCAGCCCCCCAATTCAGCATCTTATCCCTTCATGTTTGACTTAAAATGAGGTCTAAAAGTGATATTTATACTAACTGGCAAATGTGTCGTAAAGTATATTTGATGAAGCATTTGATTCTCCTTCAAGGCCTTTTTTTTATACTAAGTAGGAGTTGCAGTTGGATTTACTTACTTCTCTCATTTTTTTCAG	0	(((((((((((......((((...))))....)))).........((((((((((((((((............((((............((((.((((((((......))))).))).))))............))))(((((((.(((((((.....))).)))).))))))).....(((...)))....................)))))))))))))))).)))))))..................	[[][[][][]]]	-42.6	0.466331	CCDC47	intron	15	0	6	17	14	18	12	13	2	6	0	3	4	1.5	4	0	20
hsa-sliRNA-333	chrX	77696704	77697582	71	-	878	71	24	47	-115.645	-255.654	14.5714	19.975	2.23468	4.65903	GTTGGTTGATGTTGAAGGGACAAAAAGTTATTTTCTTTTTCAGGTTATTTTCTGTTTCTAAAACCATGTTTTTTTCTGAACTCATGTCAACCACTATTCTGAGTTAACTATTCTATACAAATATACATATTTGAAAATGATTAGCATAATATAATGAATCCCTTTGTATCTATCACCTGATTTCAACAATTATTATTCATTCTAACTTTGAATTCTAAAGGGTTTTTAAGGATTTATTATATATTAGTGGCCCTTGCAATATGTAGTTTATTTCATTAGACAATATATGTCCTTGAAAAAGGACAAAATAATTGTTGAATGCCTATGAGGCAGTGGGTTTTTTGGGTTATATGAAATTGTCTAGGATGGGAAGTTAGTCATCATAGTTGTAAGTTATAA…	0	.	.	0	0.30927	MER5A-hAT-Charlie	repeatMask-hAT-Charlie	46.75	39.6667	51.5	116	121	112.222	42	31	25	49	19	4.5	16	7	25	64	32.25
hsa-sliRNA-334	chr10	63193151	63193344	70	-	193	70	42	28	-188.097	-116.947	22.75	13	2.19164	2.17903	GTGAGTAAAAATCTCTGGTTATTCAAATAAAATCTGTGGTTAAATTAGTCAACTTTGATATTTATTTGAAATTTGGTTTAGGACTTATGTATGAATTAGGTTTGCTGTGTTTCTGTGTAAATTTTTTGTATCTATACTACTAATTGAATTATTGAAGAAAGTGTTTAAAAATGTAATTGTTCTACCTTTGTAG	0	.(((((((..........)))))))..........((((...(((((.........(((((((.((((((((((((((.((....((.(((((((..((((((((...........))))))))))))))).)).....))))))))))).)))))..)))))))........)))))...))))........	[][]	-22.4	0.557786	JMJD1C	exon	12	7	15	36	9.14286	7	0	0	2	7	0	3	4	4	19	12.5	35
hsa-sliRNA-335	chr19	15397280	15397519	70	-	239	70	41	29	-211.584	-139.345	18.45	13.6471	4.20821	7.63399	GTGAGGAGATTTTCAGCCCACTCCCACCAGGCAAGGCCTCAGCCTGCACTCCTGATTTTCGGTGCAGGGTCAGGACACCCTTCTGTTCCCCCAGGGAAGGTCAGGAGACCAGCCTTGGCTCAGGCCCAGGTGGAAGTGGCAGGGCGAGTTGAGGAGGAGCTGGTGTGGTTTTTTTCTCGAACACCTGGGTCTATCTTAGGCACCTGGGCCCAGTGGTGACTCCCTCCTCCCCACTACAG	0	(((.((((.........(((((.(((((.(((..((((..((.(((..((((((((((((..((..(((.(((((.....)))))..))).))..))))))))))))..))).)).))).)..)))..))))).)))))..(((.((((((((((((((((.....)).))))))))))).((((((((((((...........))))))))..)))).)))))).)))).))).....	[[][[][]]]	-94.5	0.268448	AKAP8L	intron	15	13	0	18.1429	4	14	30	6	15	3	2	3	1.5	3	1	0.5	11
hsa-sliRNA-336	chr5	32444328	32444621	70	-	293	70	38	32	-153.932	-124.377	11.8222	8.23151	4.52432	7.89729	GTGAGTCTAATGTGGCCCGCGAGGCCTCTGCCCGGCCCCCTCCCTGGCCCCGGGCAGCGGGGAGCCGCGGGGGTTGGGGCAGGCTCCGGGGAGGAGGCGGCGGCCGCCACCCGGGCGTGCGAGTGAGTGAGGGAGTGCGAGGCGGGAGGGGGAGGCGGCGCGGCCGCGGCCTGGGCCCCGCCAGGGCTGCTCTCACGGCGCCTCTCTCTTTCTCTCCCTGCCCTCCCTCGGCGTCTCGGCTCCTCTGTGTCTCTTGTCCCGCCATGGGACCCGACTCTTCGTGCCCGCCGCAG	0	..........((((((.(((((((((.((((((((..((......))..)))))))).))(((((((.(((.(((((((((.((.(((((..((.(((....))).)).))))))).)).........(((((((.(.((((.((((((((((((((.((.((..(((((((.(((...))).)))))))..)).)).))))))))))))))))))))).)))))))))))).)))))))))).....(((....(((((.....)))))..))).)))))))...)))))).	[[][[][]][]]	-165.2	1.97198	ZFR	exon	34	30.5	23	4	5	34	25	7	31	10	9	4	2	5	0	12	1
hsa-sliRNA-337	chrX	13767284	13768053	70	+	769	70	17	53	-82.4093	-325.054	8.13043	22.0833	6.08167	2.92405	GTAATAAGTATGACTTGATTCTCTGAACTGGTTGCTCCATTGTACACCTTTCGTAAGTACATTGAGCTCAGGGAGGGGAGTCAATTGGTGTACAAAGTCAGAGGTGCGGCAGATGCCTTAAAAGGCATCCCTGTCCTCTCCTTGTCTTAAAAGCAGTGGGAAAGGCTGCACAGAATGTGAAGCTTAGGAGTTTTGTAGTAAAGGATAGTTTTTGAAGGTAATTTTTGTACATTCTCATCTGATCCTTAAAACAAGCCTGTAAAAAAGGTAGACTGTGCTTTGCTGCAGAACTTTGCTTTGAAAACAGGGTTTAAAGAAGAGACTGTCAGTGCCAGCTAGCTGGGACTAGAACCCAAGGGAGGAGTGGCTGCCAGTTCACAGTTGCTTCCAGGGGCACAC…	0	.	.	0	-0.0295645	OFD1	exon	27.2	20	32.3333	107.062	63.5	136.667	7	34	4	10.5	0	6	16	31	0.25	54.3922	29.75
hsa-sliRNA-338	chr12	56323598	56323806	69	-	208	69	38	31	-215.723	-157.939	9.5	8.26667	2352.31	4.14139	GTGAGTGGACTGTTGGACTGGACTAGAGTCCTGGTCCTGCCATGGAGATTCAGCCACTATCCCATGTGGGGCTGGCTCTGTCAGCACTGCCATCCAGGGATCTCTGGTGGAGTGAGGAATCCCAGTTTGAAGACGCAGACCCAGGTCCCTGTCCAGACTCCTTTTCCTGTACATTCCCTGCCATTCCTTGTTTGTTTCTTCCTCTCAG	0	.((((.(((.....(((((((((....)))).)))))(((.((((((..((((((.((((.....))))))))))))))))..)))....((..((((((....(((((((((((((((....((((((..((((..(((....)))..))))))))))....)))))...))))))..)))).))))))..)).....))).)))).	[[][][]]	-71	0.447035	PAN2	intron	17	1	13.5	3.5	2	13.125	4.83333	6	5	2.125	0.5	0	11	9	0	11	15
hsa-sliRNA-339	chr16	2759172	2759351	69	+	179	69	37	32	-107.95	-100.421	11.1	11.2941	2.77384	3.07774	GTAAGAGCTCTTTAACTCATAGGGGGCGCAGTGGCATGTGGAGTGGTGATTTTTTTTTCTTGGAGTGAAGCTCAATTCCTTGATCTTCCTTGTGTCAACACTCCCTCTTTCCATTTCACTTTTGGTTTTATTTCCTTTTTTAAAGAAGTTACTTTTAACAACCTTTCCTTATTTCCCAG	0	(((((.((((((((.....))))))))..(((((...(.((((((.((((............(((.((((.((((....)))).)))))))..)))).))))))..)...)))))..((((((....................))))))..................))))).......	[[][][]]	-33.1	0.028481	SRRM2	exon	13	22	13	19	10	22	1	6	5	0	0	0	4.5	3	1	0	1
hsa-sliRNA-340	chr19	10489368	10489647	69	-	279	69	49	20	-242.733	-84.4329	24.5	4	17.0229	8.61783	GTGGGTGGGGACGGTAGGGAGGGGAGCACCCAGGAACACCCCCTACCATCCTGGGGTGAAACTGAGCCAGGCCTGGGAGAGACCCCCTGTTGCAACCCTCATGCTGGGGTAACCACAGAAGCCCTGGATTCTGATAGAGTCCAAGCTTCTCTCTCTCCCCGCTTCATTTCTGAGGGTGAGAAGGGAGAGGAGAGAGGAAAGGTCTCCCTCAAGGAGGTGATGGCTGGGGTTCCCAAAGCCAGACCCCCAGAGTCACCTTCTCTGCATGGTGCCCTTTAG	0	..(.((((((...((((..(((((..(.((((((..((((((..........))))))...(((...))).))))))...)..))))).))))...)))))).).((((((.(((..(((((..((((((((...)))))))).)))))(((((((((((.(.........).))).))).)))))((((.((((.......)))))))).((((((((((..((((((.((.........)).)))))).)))))))))).....)))))))))....	[[][]][[][][][]]	-119.7	0.0109748	KEAP1	exon	9	13	24	7	9	2	11	0	14	0.25	16	6	17	4.5	10	10.25	5
hsa-sliRNA-341	chr22	41946005	41946416	69	-	411	69	40	29	-204.832	-142.377	16.5517	9.38235	5.29669	3.94454	GTAAGTAGCCGCGGCTGTGGCCTGGGCCCACGTGTCTCTCACTCCAGAGGGATTCGGTCCTAGCTGCTAAACTCCGAAGCCCAGCGCCCCCTCCTCTGAGGCTGGTCCTTCTCCCAGCATGCAGCGTAGCTGGCTAGTCCCATGCCGTCTTATATCCCAACCTCCCCTTGCCGAGGTGGTGACTAAACAGAGCCCGTTTCTGGCAGAGGGAATCAGACAGGAGTAATCTGAATAGGACCGGACCTGTCCTGCCTCTGTGCTGGCCCAAGGAGTCGTGGCCACAAGAGCCTCGGGTGGCTAGGATGAGGTGGGGAGCCCTTGACGGCCTCTTTCCACATGAAGGGCAGCATTTAAACGGTCGCTATGAGGGGGGTACGGATATCTTGAGTCCTGCAATTT…	0	...(.(((((((.((((((((((((((.......((((((......))))))(((((...(((...)))....))))))))))).)))..(((....)))(((((........)))))..)))))...)).))))).)....(((.(.(((((((((..(((.((((((......(((((((((...(((((.....)))))(((((((.(....((((((.....((((........)))))))))).).)))))))((((.(((.....(((.(((((((..((...))..))))))).)))...((((((((.((.....))...)))))))).....)))))))........))))))))))))))))))..))))))...))).)..)))....…	[[[][]][][]][[][][[][]]][]	-147.3	0.188957	CENPM	exon	23	25.5	20	39	49.2857	38.5	18	11	17	0	25	9.5	0	19	7	10	22.3333
hsa-sliRNA-342	chr9	79708786	79709622	69	+	836	69	15	54	-59.2625	-297.485	7.14286	21.6	5.59255	2.7185	GTGCGTTTGTGAGCTTCACAAATAATATTTTAGCACACGGAGGATTGTCATGCTTGATTGATTGCGACAGGGTCTCGCTCTGTCACCCAGCCTGGAGTGCAGTGGCATGATCTTGGCTCACTGCAGCCTCTGCCTCCTGGGCTTAAGCGATCCTCCCACCTCAGCCTCTCAAGTAGCTCGAAAAAACAGCATGCGCCACCATGCCCAGCTAATTTTTAAAATTTTCTGTAGAGGCAGGGTTTCACCATGTTGCCCAGTCTGGTCTCGAACTCCTGGCCTCATATGATCTGCCTGCCACAGCCTCCCAAATTGCTAGGATTACAAGCATGAGTCACCATGCCTGGCCTATCTATTTTTTAATGTAATTTATATAATCTAAGGTATTTAGAGATCTGTGGG…	0	.	.	0	0.204281	TLE4	intron	15.9167	3	12	177.75	101	132.5	18	5	0	30	15.5	1.1	0	1	28	59.7	45
hsa-sliRNA-343	chr13	24477857	24478092	68	-	235	68	43	25	-244.048	-131.016	13.6818	7.5	2.98327	3.7932	GTATTTTTATTTCAAGGAAGAAGCAAAGAGGGTCTTGAATGCTCAAAGAAAGGCCTTAGTTTTTTGCTCCTATTTTCATTAAATATGCTTAAGTTTAAATAATTGTTATATATTTACTGCATGAATTAATTCAACATTTTCTAAATTAGCAAACATGCTTTTATGAAAACATCTGCCAATACAGGTTTTTTGTTGCTTCTGTTGTTAATCACCTACTGATTTCTGTTTGCTCTAG	0	............((((((((.(((((((((((((((.............))))))).(((.....)))........((.((((((((....((((.....))))....)))))))).))..((((....))))...(((((((((..((((....)))))))).))))).(((((......))))))))))))).))))).)))..(((((.....)))))..............	[[][][][][][]][]	-35.7	0.447441	PARP4	intron	22	13	13	8	4	10	13	0	0	3	0	12	11	12	3	16	17
hsa-sliRNA-344	chr17	28906517	28906855	68	-	338	68	38	30	-175.601	-145.677	10	10.5	15.0491	11.0835	GTAAGTTGGAGCAGAGATCTGTGGCCACAAAGCTGAGGCCCCAGTCAGGGTGGTTCTGACTTGCTGCCCATGGTCTGTCTCTTGCCTTCCCAGTCCTATTGGCCAAGCTCTACTTCCTCGTGGGCCCAGGGCAGGCCACAGAGAAGCAAGTGCTGAGTACCCCCATGTGTGTACACACCTGTGGGGACTTCAGACTCCACCAACCCTTTCTGAGCATCCTTCCTCCCTAGTCATGCAGCAGTTGGAATGGGGAGATGCAGGAGCCCAACCTTGGCAAACAGCCCACATGGGTTGGCTGCTCACTGTTCCTCTTCTGTGACCATCCCCCTTTTTCCCAG	0	....(((((....(((.((((.((((.((....)).)))).(((((((((((((........))))))).))).)))(((((.((((.(((.((((....((..(((.....)))))....))))...))).))))...)))))(((....)))((((.((((((.((((....)))).)).)))))))))))))))..))))).....(((.((((.((........))..))))..)))..((((.((((.((((((((((...(((..(((((..((((((....))))))..))).))..)))...))))))....))))))))...))))...	[[][][][][]][][]	-118.7	0.854022	PHF12	utr3	25	28	15	12.5	13	26	3	11.0667	6	2	2	8.33333	3	0	25	29.25	1
hsa-sliRNA-345	chr17	8255910	8256266	68	+	356	68.3333	33	35.3333	-180.495	-193.371	33	13.25	6.98772	5.02461	GTGAGGAGAAATGGGGTTGTTCCCATACCTGAGCCCATGGGTGTTGGGAGAGACCACAGGGGCTCACCTTCATGTTCCTCCCTTGGCTTAGGGGCCTCCCTGAGTCTCTGAGGGCCTGGGCTCCCGTCATCCATCAAGGAGTCTACATTCAAATCTTGGTTTTATCTTCACTTTGGCTCTGGATAGTCCAAAATGACAGAATACTTGAAGATTATGACTTTTTGGAATATATTTTGATCTGTCATCTAAGTATGAATTTGGCTGTAACTCTGCTGTTAAATGCTGGTGAGAAGACATGGCATTAAGAAATGACCCCGTTTCCACCTGCCTTCCCCTCCCTGCATCGCCCCCTGCAG	0	..((((.(((((((((....)))))).((.(((((...(((((..(((.(((((((.((((((..........))))))((((((((((((((....)))))))))...)))))..((((((((.............))))))))...........))))))).))).))))).))))).)).(((.(((((((((((((.....(.((((((((..(.....)..))).))))).)))))))))...........))))))))((((......))))...((.((((.((((....((((((....)))).))...)))))))).)).))).)))).(((((........)))))	[[][[][][]][][][]][]	-110.7	0.636031	PFAS	intron	13	9	11	20	11	40	15	1	0	5	0	0	0	1	23	19	15.3333
hsa-sliRNA-346	chr12	132147388	132147632	67	+	244	67	35	32	-208.427	-185.743	26.25	9.14286	2.86042	6.69551	GTGAGGGCCTTGCTGGGGACTCCCAGAGGGCCTGGCTGGCTGGCCAGATCCCAGGATGGCCCCGTAGTGGGGGCGGGGCCTGCTGAGCTGAGCCTGGCTGTTGGCTGGGACACTCCTGTGGCTCCTGTGGCCCACCCAACCAGGAGGAGTCTGCCTGGGGGGCTCGATGGGGCAGGGCTGCCTGCCTGGACCTTGCTGGCGTATGCTGGGCCGGGCAGGGCTGCTCACTGGTCCTTGCCCCTAG	0	....(((((.(.((((((...(((...))).((((((....)))))).)))))).).))))).....(((((((((((((.(.(((((....(((((((...))))))).(((....)))(((((..((((((.((((..((((.....))))..)))))))).))..)))))..(((..(((((((((.(((.((........)).))))))))))))))))))))).))))).)))))))).	[[][]][[][][][]]	-131	-0.636293	NOC4L	intron	3	3	9	22	17	40	2	8	7	3	17	20	0	13	12	12	0
hsa-sliRNA-347	chr15	34250355	34250630	67	-	275	67	42	25	-222.681	-125.14	28	5	2.62627	2.05472	GTATCCTTTTTATGGATCCAGTCTGAGTCTTAGTCATAGGAGCATCCAGTAGAACTAGATGATCAGTATTTTTATCCTGGTAACAAAGATACCTGCTTTCTATCACTTCACTTCTTGCCAGATTATCTGCCTACCTCATATAGAAAATTCAAAAAAGAATTTATAGGAGTATTTAGCAGCTCATTTTACTGACAGAAGAAAGTGTCTACTGAGTGTCTACTTTCTATCTCATGTTAGAGGGTAAACAACAGTTTCCTTGACTCTCAATATGGTAG	0	..((((.......))))(((...((((....(((((.((((((((.(((((((..((((....((((((((((...........))))))).)))...)))).(((((..(((((.(.((((..((((((....(((.((((...(((((......))))))))).)))......))))...))..).))).)))))).)))))))))))).)))).(((((((((........)))))))))(((....))))))))))))))))...)))...	[][[[][]][][]]	-61.2	1.46172	SLC12A6	intron	6	10	22	8	3	4.33333	6	5	9	75	78	0	3	3	4	3	1
hsa-sliRNA-348	chr16	70267809	70268270	67	-	461	67	36	31	-190.983	-154.716	18	13.5128	3.31544	3.95843	GTAGGTTTATTTCTCTGCTTACCCTTCTGTGCTAAAGCAGTCCGTTAAGAGGGATGGAGTGGGAGAGGGCATACTGTTAAGCAGCTTTTTGTTGCTGTTTTTTGAGACGGAGTCTCACTCTGTCACCCACGCTGGAGTGCAATAGAGTGATCTTGGCTCACTGCAACCTCTGTCTCCTGGGTTCAAGCGATTCTCCTGTCTCAGCCTTCCGAATAGCTGGGATTACAGGTGCACACCGCCAAGCCTGGCTAATCTTTTCTGTTTTAGTAGAGACAGGGTTTCACCGTGTTGCCCAGGCTGGTCTTGAACTCCTGAGCTCAGGCAATCCACCTGCCTCGGCTTCCCAAAGTGGTAGGATTACAGGCGTGAGCCACTGCACCCAGCTAAGGAGCTTTTTTA…	0	((((((..........))))))....((((......)))).......((((((..((((((((((((((.........(((((((........)))))))...(((((((((..(((((((((((((((...))).)))..))))))))).....((.....))...)))))))))((((((..((((.....((((((((.(((..(((...((((((((....((((.(..((..((((.((((((.((((.....(((((((....)))))))(((...)))..)))).))))))))))..))..).)))).(((((.((......((((((...((((....)))))))))).......)).))))).......)))))))).))))))......…	[][][[][[][]][[[[][]][]][]]]	-163.7	0.590315	AARS	intron	6.33333	8	1	80.3	37	80	11.1333	11	19	16	1	18	19	28	19.5	6.33333	10
hsa-sliRNA-349	chr18	13072845	13073008	67	+	163	67	29	38	-128.5	-182.385	13.963	15.2	2.43907	2.41142	GTTCGTAGAGTACGTGGATTCTTGTTATGTCTTCTGTCTGGGTCTGGAACACTTGCATATGCAGACCTTTTTGTGTTATTTAGCTTTTAAGAATCTGTGTTAATGGTATGTTTTATTTGTGCTACTGCTTTGTTTTATGCATTTAACTGTTTTTAAATTGTAG	0	....(((((((((((((((((((((((............(((((((...............)))))))............))))....)))))))))....................)))))).)))).........(((((((((......))))).)))).	[][]	-27.2	0.33642	CEP192	intron	18	4	14	25.25	10	44.3333	12.5	6	4	5	0	1	0	12	12.3333	20.5	34
hsa-sliRNA-350	chr8	22248008	22248153	67	+	145	67	32	35	-125.62	-163.752	32	26.25	4.37732	13.5893	GTATAAGGAAGGAATCAGTGAATTTCAGTTCAGACTGCCCCAGAGAAGGGCGAGAACAGTGGAATTTCCCCACTCCCATTTCCGTTTTCCTTGCTGTTGGGCATCTTCCTTATCGATCCCTAGTGACCTGGGTGATTTCCCACAG	0	..((((((((((......(((((....)))))...(((((.(.(((((((((.(((.(((((.......))))).....))))))...)))).)).).))))))))))))))).(((((((((....))))).))))........	[[][]][]	-42.3	0.603223	POLR3D	intron	10	2	10	1	1	7	2	2.5	7	2	0	4	0	4	3.33333	3.66667	7
hsa-sliRNA-351	chr9	128260189	128260464	67	-	275	67	38	29	-217.205	-148.024	21.1111	7.80769	21.5945	4.3189	GTGCGCTGCCCCACCTGGAGAGCCCGCCCTCCTCCCTAGCCCTCCAGACCTTTGTTTTCCCACCTGTAAAGTGGGGCAGTGTAGCCCTCACTTGAAATGGTACTTCTGGAGGCATCTGTGAGCCAGAGCCCTGCTCCGATGGCTGTGGGGGAGAGGGGATGATTTTTCTAACCTGCCTCCACCCTTCCCGGTGCCATGGGAGGCAGACACCAAGGCAGCAAGTTCTGGGGTCTCCAGCTGCAGTGGGTGGCCGCTGATTGCTTCTCTCTGTCCAG	0	(((.(((((((((.(((((((.((((((((((((((((((((((((((.............(((....(((((((((......)))).))))).....)))...))))))))((((.(.((((.((....))))))))))))))).))))).)))))...............((((((.....(((((((......))))))).........)))))).......)))).))))))).))....)))))))))).....................	[[[][]][]]	-109	0.934585	GOLGA2	exon	8	18	25	0.333333	5.08333	1	3	5	23	1	0	1	55	1	7	1	9
hsa-sliRNA-352	chr12	57524092	57524279	66	+	187	66	40	26	-220.628	-135.496	26.6667	8.04762	2.65719	4.11353	GTAGCTGTGGTGATACGGCAGAGGACTCCTCAGTCTCCCTCCCAGCTGAGGGGTTCCCCTTGCTCCTCTGGGGCTTCCCCTGAGTTTTCTTGGGTCTCCCCACAACCTTTGCCTTCCTGGAGTCCTCTCTCAGGTACTTCGCTCAGTTTAATCCTCCTAGTGCCTACATGGATGTCTGTGTTATCAG	0	.......(((((((((((((((((((((((((((..........))))))))))...........(((.((((...)))).)))......((((....))))...))))))))..(((((((....))).)))).....((((.((..........))))))((.....))......))))))))).	[[[][][]][][][]]	-60.7	0.66381	MBD6	utr5	11	21	23	14	12	26	2.83333	16	4.5	0	0	9	2	5	5	3	3
hsa-sliRNA-353	chr3	113468404	113468761	66	-	357	66	22	44	-114.518	-262.598	7.19231	16.5	2.35256	3.73194	GTTCAGTCCCTTAATTTACAAAGATGAATATTAAACATGTAACTTGATACAGCTGTCTTAATCTCTTAGTCAATGTTTTTCTCCCTTAATCTCATCCACATGGTTCCAACTGAAAGTTTATTGAATGGTAGCTAAGAAATGTCTCCTACCACATGTAACTCTGGAACAGTGGTTCTAGTGCATTCATTATAGCTAGTGTAAATCTGGTTTAAACTGTTTAATTTTTATGAGAGAAATGGTGATATCGTCTATACAAGCCTTTTATAAATTGTGAACAATAGTCAAAAGATTTTTCTAGTAGTTTTCTAGTCATAATTTTTCCTGGTCTTAAAATAGAATGACTTCTCTCATTATCAG	0	(((((...................)))))((((((((.((((((.(((((((((((.............((((((.(((((......((((..........))))......)))))..)))))).((((((...(((....))).)))))).(((((...(((((((....)))))))))))).....)))))).))....))).))))...))))))))))....((((((((...(((.((....(((((..(((((......(((((((((.....((((....))))...((((.......))))))))))))).....)).)))...))))))).)))))))))))......	[][[][][]][[][]]	-64.8	0.469189	AC112128.1	intron	25.25	13	30.45	47.3333	20	62.8333	9.33333	0	10	7	26.3333	5	17	5	7	22.4	20
hsa-sliRNA-354	chrX	52065421	52065809	66	-	388	65.5	24.5	41	-128.65	-228.454	15.0769	24.7907	9.38898	9.02879	GTGGGTGCAGGATGGGAGCAGCTCTGTGGGGGAAGAGCGGGCATGGGGGTGCGGTGACCCTGCAGCCCCTCAAGGCCCAGTCTCTGGAGCCATCTCTCACCTCTCCGACTCTGAGCTTCCACTGCACTGGCAGTTTGACTCGTGCTTCCTGCCCTCGGCTTCTCTCTCTCATGCTCTCTGAGTGTCTCGCCGTCTGGCCAGGTGGGTCTCATCGCCTCTGCCAGCGTCAGCTCCCACAGCGAAGGTCTTCCGTGTGCTGTCTTCTTCTGCCCTCGCTCACGAGTTTGGATTCCTTGCTGAGGAGCAGTTCTAACCCGGAATCACTGTCTGCCGGCAGGATGCCCAGCATGGGGTTTGGATCTCACACTCTGTTTTCTCCCCCACGTAG	0	(((((....(((.((((((((..(((((((((.(((((((((..((((.(((((.....))))).)))).....)))).).))))(((((((....((........))...)).)))))..((((.(((((((...((((((.....((((((..((((....(.(((...........))).)....))))...)).)))))))))).........))))))).).))))))))))))...((((((.((.(((((((.....(((((((...((..((.(((...(((((((((((....))))).........)))))))))))..)).)))))))....))))))).))...))))))......))))))))))))))))....	[[[][][]][]]	-146.6	-0.0736998	MAGED4B	exon	36.8333	59.2333	40.0667	10.8	13	27.2083	7.08333	3.33333	1.51515	2	16	14.5	20.5	18.5	6.83333	1.41667	13.9833
hsa-sliRNA-355	chrX	52188285	52188673	66	+	388	65.5	24.5	41	-128.65	-228.454	15.0769	24.7907	9.02879	9.38898	GTGGGTGCAGGATGGGAGCAGCTCTGTGGGGGAAGAGCGGGCATGGGGGTGCGGTGACCCTGCAGCCCCTCAAGGCCCAGTCTCTGGAGCCATCTCTCACCTCTCCGACTCTGAGCTTCCACTGCACTGGCAGTTTGACTCGTGCTTCCTGCCCTCGGCTTCTCTCTCTCATGCTCTCTGAGTGTCTCGCCGTCTGGCCAGGTGGGTCTCATCGCCTCTGCCAGCGTCAGCTCCCACAGCGAAGGTCTTCCGTGTGCTGTCTTCTTCTGCCCTCGCTCACGAGTTTGGATTCCTTGCTGAGGAGCAGTTCTAACCCGGAATCACTGTCTGCCGGCAGGATGCCCAGCATGGGGTTTGGATCTCACACTCTGTTTTCTCCCCCACGTAG	0	(((((....(((.((((((((..(((((((((.(((((((((..((((.(((((.....))))).)))).....)))).).))))(((((((....((........))...)).)))))..((((.(((((((...((((((.....((((((..((((....(.(((...........))).)....))))...)).)))))))))).........))))))).).))))))))))))...((((((.((.(((((((.....(((((((...((..((.(((...(((((((((((....))))).........)))))))))))..)).)))))))....))))))).))...))))))......))))))))))))))))....	[[[][][]][]]	-146.6	0.0158512	MAGED4	exon	34.3333	55.0964	32	7.2	7	27.75	7.75	2.24359	4	3	15	13.1667	20.5	18.5	7.5	0.916667	14.2292
hsa-sliRNA-356	chr10	77817096	77817776	65	-	680	65	30	35	-170.165	-188.506	10.9091	8	10.175	2.39514	GTAACTGCACCACTTGGACTTTGTGCTGCAGAGGGTGCCAAGCTTTTCATCTCTGCCTGCATCCTAATGTCCAGATCTGCGGGTGGGCTCCCCACACGAGCTCCTGTCACCTCCTGGGACTGAGCTCATTTCTCTACTGGGAAGGGCTGCTTCCTTCATGGGCCAGCCATGCCCATGCTGCTGTCAGAGCCATTGCTTTCGCCTTCCGCTTTCTGTGGGGGCCTTATGGTCATTCAGGTGACCCCTCAGCTAGGAGCCTTGCTCTGTGTCCCTGAGGTTGTTGGCCTCATTCTGGACTGTTTTGTATGGCTCTTCATACATTTTTGTATGGAAAGTGAACCCCAGAGGAGAGTCGGACAAAGGTAGCCCATGGAGATCTTGGGGAACTCTGGCGCTGGG…	0	.	.	0	-0.174352	DLG5	intron	18.6667	29	9	27	16.1667	32.3333	21	9	13	10	0	4	0	22.5	22	67.8333	55.75
hsa-sliRNA-357	chr15	43395157	43395582	64	+	425	64	35	29	-188.024	-153.042	14	9.66667	2.61583	2.511	GTAATGGCTTAGCTGTTGTAATTCTTACGGTGATGCTGGTAGGCAGTGACTTGCATTCTCTGATGTTTCCTGAGAGCACTGGTTGCCTATACCCAGACTTCCAGAGTCAACTCATTTGTTCTTATCCAAGTGAGCAAACTATACCTAATGCCACAAATCTACGATAATACAAAGATTTGGGAGTGTACTTTTTTCTGGCATATATATATAATTATGTTGCTATTGAATAAATAATGCCAAATACACACCAGTCATCCTGCTATGCGGAACTAAGTATGCCTCTTTGAAATGCCAAATGCCTGTATCTTTTGTAGCTTGGGCTCAAATTGATGAAATTAGAAATTACTGTATACATGTAATTCCTCAGGACAGTGAGGAGCTCCTGCCTTGCTTTACTGA…	0	.(((((((...))))))).........((((((.((.((((((.(((..(((((.........((..(((((((.((.((((..(.((......)).)..)))).))...((((((((........))))))))...............(((.(((..((((((..(((((...((((((.(((((((((..((((((((.(((((......))))))))((((.....))))...............(((.....))).....)))))..))))))))..........).))))))...)))))...)))))).))))))((.((((.....)))).))((((((((....)).)))))).))))))))))))))..)))))))))..)).)))))).…	[][[][][[][][]][][]]	-95.2	0.298846	TUBGCP4	exon	7	22	14	15	50	53	6	4	10.3333	0	0	3.25	1	2	4	10	20.5
hsa-sliRNA-358	chr1	120538404	120538570	64	-	166	64.5	35.5	29	-208.215	-164.652	30.6864	17.6522	2.27657	2.96384	GTAAGAACTATAGACTTACATAATTCATGCTGATTCCATTTCCTTTTTACATTTGAGGTGTAAGTTTGATAATTTTAATACCAAATTCTGAGAATATTCTCAGTACTGTCATTGTGATCATAGTTCCTGCATCTTCCTAAGTCCCCTGACTTTTGCAATTTTTTAG	0	(((.(((((((((((((((((.....(((.(((.............)))))).....)))))))))))...................((((((....))))))....((((...))))..)))))).)))........(((((....)))))..............	[[][][]][]	-28.3	0.318949	AC241952.1	intron	24.7262	21.6167	16.25	58.3095	40.8333	34.3917	15.9833	9.9	18.1833	6.83333	21.75	7.25	11.1667	18.1667	50.3333	82.8333	107.733
hsa-sliRNA-359	chr1	148972344	148972510	64	+	166	64.5	35.5	29	-167.665	-133.688	27.8539	21.3684	4.85393	2.15344	GTAAGAACTATAGACTTACATAATTCATGCTGATTCCATTTCCTTTTTACATTTGAGGTGTAAGTTTGATAATTTTAATACCAAATTCTGAGAATATTCTCAGTACTGTCATTGTGATCATAGTTCCTGCATCTTCCTAAGTCCCCTGACTTTTGCAATTTTTTAG	0	(((.(((((((((((((((((.....(((.(((.............)))))).....)))))))))))...................((((((....))))))....((((...))))..)))))).)))........(((((....)))))..............	[[][][]][]	-28.3	0.263423	PDE4DIP	intron	76.9429	69.3719	51.7778	162.131	94.4631	126.1	41.5857	26.6833	27.1667	28.9167	31.4667	45	34.05	20.8333	89.4167	163.967	157.9
hsa-sliRNA-360	chr3	194136712	194136960	64	+	248	64	43	21	-180.076	-87.9325	20.3684	7.4375	2.51753	2.8886	GTAAGTGGGGAAATGCTGCTCGCTCTTTTAATTAAAAAACAAACACTTTCTCAGCTACTAAGAGTGAAACCCCCCGCCCTGCGGGGTCTGGCACTCGCTGGTACTGCGTTCTCCCAGGCGGGAGGGCCCGGCCTTATTCGCTGGGGTCCAGAGATAATGCTTGCGCTCCGTGGCCGGGAGGAGGGACCCCCAGCACTCTGAAGCAGCTGACACGGGGCTCACTTTCCTTTCTTGCCTACTCTATGCAG	0	(((((.(((((((.((.....))............................(((.(((((.(((((..(..((((((...))))))..)..)))))..))))))))(.(((((((.(((.((((.((..(((.((((.(.((((...)))).))))).))).)).))))...)))))))))).)((((((((((...........))))....)))).))..))))))).))))).............	[[][][][]]	-87.6	0.662326	HES1	exon	9	11	20	7	4	18	54	35	45	8	15	6	9	11	0	0	0.5
hsa-sliRNA-361	chr9	14823327	14824024	64	-	697	64	36	28	-207.531	-152.161	28.8	10.9565	4.87796	3.83268	GTATGAGGATATGCTAAAATGCTGACAAACATGATGCAAGTGTGCCCTTAGAAGGTATGGCATGCCTAGTATTGTGCCTGAGAATGTTGGTCTTTGACATCCACAAAGACTTGACATCTTTATACTTGCTACTTGTATGTTTCCATTAAGTGTGTGGCATCTATTTCAAAGTACTTGATCAAGTTGAATATGGTTTCACAATCTTTTCAGTAATTTTACTGAAAACAGACTTTTGTATTGTTTTGCCATCAGCAGGACTCTAGTTTGGGTATCTGGTGTATACGTTTTTATTCCACAAAATTCAGTTTATTCAGTATCTTACTGTATTAGTTTCCAAGGGCTGACAACAATATACCATGAACTGGGTGGTTTAAAATAAACTGCCAGGACATAAAGGAC…	0	.	.	0	0.480767	FREM1	intron	160	79	87	2	8.5	2	1	1	5	1	0	11	1	3	4	0	4
hsa-sliRNA-362	chr9	35105374	35105681	64	-	307	64	36	28	-172.682	-134.827	25.7143	11.4545	3.22228	3.97993	GTGAGGAGAGGGCCCAGGGATGGCTGGGGAGGCCCAGGTATCCCCTCCCTGAAGAGGATCTCTCCTTGCTTCGATACTGTCCGGATTCTTGCTTAGTTTATTTTTAAATTTTTATGTATGTATGTACATATATATGTATGTATTCATTTATTTTTAGAGATGGGGTCTCGCTATGTTGCTTAGGCTGGTCTCCAACTCCTGGGCTCAAGCAGTCCTCCCACCTGGGTCTCCCAAAGCACTGGAATTACAGGCATGAGCCACTGAACCCAGCCTGGATTCTTACGTTGATCACATTGTCCTCCTCCAG	0	..((((((((((.(((((....(((.(((((((((((((((((.(....(((((((((....))))..))))).....)...)))).............(((((((((..(..(((...((((((((((....)))))))))).)))..)..)))))))))((((.((.(((.((..(((((((.(((...)))...))))))).))))))).))))..)))))))))))))..))).((((..(((..(((....)))..)))..))))))))).)))).(((.((....)).))).))))))...	[[[[][][]][]][]]	-101	0.262111	FAM214B	intron	2	2.5	1	7	5.25	8.90833	3	8	10.75	1	7	8	0	0	13	55.1	73
hsa-sliRNA-363	chr12	132574158	132574318	63	+	160	63.3333	45	18.3333	-281.412	-93.1399	24.2308	3.98551	8.06835	9.92652	GTAGGTGTTAGTGGGCGCCCGTCCCCACCCCGGGGGATGGCCTGCCCCGGCCGGGCCCTGTGCGGGCTGGTGGCCACAGCAGACGGGCTGTGTCCCCTGCACCCCCAGGACTCAGCCTCCTGAGGGGCCCGGACCTCACACTCCTTTCCTGTCTCCACAG	0	...(((((....(((((.((((((((......))))))))..))))).((((((((((((((((((.....((.((((((......)))))).)))))))))...(((((.......))))).))))))))).))..)))))......((((....))))	[[][[][]]][]	-76.5	-0.679671	FBRSL1	intron	13	14	3	9	5	30.3333	1	12	8	6	0	9	0	3	0	4	8
hsa-sliRNA-364	chr16	88835352	88835724	63	-	372	63	29	34	-151.155	-188.107	11.2778	15.4545	5.07412	22.4184	GTGAGTCCTGGCTCCATGGAGCATAGACCTCGCTGGAGGCCCCAGCTGTGCTTGACTCCAGAGATGGGACACTCAGTACCGTGGCATTTAGGCCAATTATGGAAAGGCCAGAGCAACCCCACCCCTTTGAAGCCGTCCACTGGCCTGGGATCAGCAGAGGAGGGCTGTGGTGGGGGTGCTGGCTCTGTCCTTCATAAGCCACATGAACTTGAACTGAGGCCATTCCTCTTCTGGGAAGAGGCCGGCCAGTTTCACTGTGGTCTGTGAAGTTATGATTTAATGAACTCCGTGAATCACAGTATGCCGTTGGCTGCCTGATCCATTTGTCACCATCCTCCAGGTATGGAGATGCCTTTTGTCACCATCCTGCAG	0	....(((((..(((..(((((((...((...(((((.....))))).))...)).))))))))..)))))...(((....((((((...((((.....(((((.((((((((((.....(((((((....((((.(((.(((..(((....)))))).))).)))).....)))))))...))))))..(((((((.((((((((((.....(((..((((...(((((((...)))))))..))))))))))).)))))).)))))))...(((((((.((.....)))))))))......(((...))).))))..)))))..(((.((((((....)).)))).)))))))..))))))....)))...	[][[[][][][]][]]	-140.9	-0.0334662	GALNS	intron	5	0	18	20	4	21	10	16	14	1	0	0	0	2	13	0	43
hsa-sliRNA-365	chr1	1517412	1517715	63	+	303	63	26	37	-135.146	-190.297	17.3333	16.7097	6.62599	6.72526	GTAAGAGCGCAAGAGGCCGCGAGGGAGGCCGCCCGGCTGCGGGGAGCGGCCTGGGGCAGGACTGGGAGCTGGGTGTGGTCCCGGGGCACTCTGGAGTCAGCCATTAGAGCTGCCCTCGGAACGGCCTTGCACAAACGCCTAAGACCTGTAAGGTCCCTCACTGCTGAGCCGGACGGGAGGTCCCCGCGCCTCCCCACGTTTGTGTGAGGCTGATGGCGCGTCGGAGTCCCCGGCGCTCCGCCCAGTCGGCCCAGACTGCAGCTCCCGGCTGAGATGTGTCTTTGCCGCCCTCTTCTCCCCCAG	0	....(((...((((((((....)).(((((((((........)).)))))))(((((.((.(((((.((((((((.(((.((((((.(((((((.((..(((((..(((.....)))....((((((((((((((((.....(((((...))))).((((....))))......(((((((......)))))))..))))))))))))))))))))))).))))))))))))).))).))))))))...))))).))...)))))((((.((((....)))).)))).)))))))))......	[[][][[][[][][]]][]]	-151.1	-0.148062	ATAD3A	exon	28.1667	26.5	33.5	19.5	6.5	19	11.8333	11.5	11	7.5	5	82.5	87.8333	52.6667	8	15	9.5
hsa-sliRNA-366	chr4	86716625	86717023	63	+	398	63	28	35	-167.309	-218.689	19.6	15	4.08363	2.36732	GTAGGAGGCATCTGAAACAAGCAAACTGTTTTTAAGAAACCACGATTATTATTATTTTCAATAGTGTTCAAATATTAATATAAATTGCCAGAAAGAATAATACTGTATAAAATTGAAAAATTTAAAAAAGCTGCTGGTTACTCAGTAGTAGTATTATAGAAACTAAATAGCAGTTTCTTCAAATAACGATGTAGTCCTTTTCATTACAGAGATAATAATTCATTGTCTTTAAAAGTAACATGATTTACCTCAAAAGAGTTTAATAACATTATGTCATTAATTTTGTTCTGTGGATTAGATTTGTACAACTCTATGTCTGCTAAGTGTTTGAGTTTTAAATGAAATTACTCTCATGTTTCTATCACCTGTGCCATTATTTCTTTTTCATTCATAATTAG	0	.(((.((((((..((.....((((((((...........((((((.((..((((......((((((((............................(((((((((....(((((....))))).......(((((((....))))))))))))))))(((((((.......)))))))...........((((((.......))))))((((((((.....)))))))).....((((......))))(((....)))......)))))))).....))))..)).)).))))..))).))))).....)).)))))).))).(((..((((....((((((...(((...................)))...))))))....))))..)))......	[[[][]][][][][][]][]	-60.2	0.660907	PTPN13	intron	3.88889	2	4.83333	69.8333	49.6167	44	2.33333	2.83333	6.16667	1	0.333333	0	0	2	3.11111	26	43
hsa-sliRNA-367	chr9	95476159	95476758	63	-	599	63	14	49	-74.3529	-318.816	7	23.2105	4.04754	8.79666	GTAATGCAAAAACAAAAGAAGAGAGCTTTGGGGACATCACAGCTTCCTCTGTTCCTAAGTATTTGTCCTTTAATTTTCCTCAGTCTGACCCAGTAAAGATTTCAGTCCCATGTCAGATGATGTGTCACTGGCTGCCAGTCAATGAAATAAGCTGGAAGACTCTCAGGACATGTATTTGCTATGAGAAGTCCCAAGAGCTGCATCTCGGGTGCCTTTAGGAATACGGGTGTTTGTTTTAATGTGACACTTTATCCCTAACTGCCATACATTCCCAGAGCCTGCATTTGCTTCTCTGGAGATGTCTGTCACTTAGCCATCACCTCCCTCCACTCCCTTTTAAAATTATACTTAAGCGTTAAGTCATTATCTTGCAGCTTTCTTCTCTGGATGGTAATAACC…	0	.	.	0	0.231358	PTCH1	intron	33	17	8	66	13	113	0	0	0	0	20	0	2	0	10	6	11
hsa-sliRNA-368	chr19	10151545	10151749	62	-	204	62	35	27	-194.792	-139.46	35	13.5	4.30046	6.61226	GTAGGTCAGGCCGAGTCTTCCTCCTGTGGCAGAGGACTTGCCAGCTGGTGGCAGATGCACTGTGGAGAAGGGCCTGCATGTGTGGGACAGCACCAGGATTCCTTCGTTAGGCATTGTCTCAGGACCTGTCCCTGTTATGAAGAAAACAGCCCCGGTTGGTCTTACTTAGAAAAGGGGCCTTAGGTATAACCAGTGACATTGCAG	0	...((((.(((.((((((((..((...))..)))))))))))..((((.(((((.(((.(((....((((((((((...((((......))))))))..))))))..)))))))))))))))))))((((.((((((((.........(((((......(((.....)))...)))))......))))).))).))))......	[[][]][]	-67.2	-0.0820931	DNMT1	exon	3	1	15.5	21	5	11	3	1	9.5	0	0	0	1	1	17	11.2	1.5
hsa-sliRNA-369	chr10	73806028	73806288	61	-	260	61	29	32	-152.601	-175.379	16.5714	13.7143	8.02507	3.71022	GTGAGGGACTCCCAATACAGGCTTGAATCAAACTCTAACATTTAGACAGCTTTCAACATGCATTGACCTATGTTCTCTATCAACTGCCAGTCCAAGTATGGGGGTACATAATTGGGGGTAGAAAGGTGAAAAAATTTTAACACCCTCAGTAAGAGCTTTATTGCTATAACTTCAGACTCAGTCCTCTATAAATCCCAGTGTCCTCCATCTACTTCTCATTCTATCTTTCAAATCTCATCTGTTTTTTCTTTTCCCTCCAG	0	..((((((........(((((.(((((......(((((...))))).....)))))...(((((((.............)))).)))......(((((((((((.((((...((((((((((..((((............))))...(((...(((......)))...)))...(((...))).)))))...)))))))))))))))..))))).......................))))).........))))))...	[[][][[][][]]]	-49.5	0.342049	AC022400.7	intron	14.5	9	0	7.5	16	12.25	2	1.2	5	1	1.16667	0	12	0	17.3333	16	15.3
hsa-sliRNA-370	chr10	77796188	77796450	61	-	262	61	39	22	-203.862	-106.423	14.625	6.6	3.98426	2.09224	GTAAGGGGCACGGGGCACCCTCTGTGCCTACTGGGCTCTTTGTCTCTATGTCCCTGTCCACCTGCCTGCCCAGCTGTGCACAGTGGGTGGCAGTACCGGGGGGCAGATTTCACAGTGTTCCAGAAGCCTGCTGACATGGGTCAGATTCATGCATGGCAGGACTGGGTTACTGACAGCTGCTGAGCAGTGTTCTTCCCCTGCTCCCTCTGCTGGGGCTCAGCAGGGCCTGGGGCTCCCTGATTCCTGTGTCTGTGCATTGCAG	0	(((..(((((((((((((((.(((((((..((((((...............................))))))..).)))))).))))).(((((..(((((((((......(((((.(((((...(((((((.(((((((...)))))))..))))))).))))).)))))(((.((((...))))))).......))))))))).)))))((((((....))))))(((...)))....)))))))))).))).......	[[][[][]][][]]	-110.97	-0.0194065	DLG5	intron	14.6667	18	30	14	5.16667	4.33333	5	30	7	11	2	4	13	7.5	2	6.83333	11.75
hsa-sliRNA-371	chr12	110135013	110135326	61	+	313	61	28	33	-170.494	-199.191	28	12	34.1324	7.27824	GTAAGGCAGAATTAGTACTGTAAGACTTTGGCCCCAAGTCCCAAGGACTTGCAAAGATTTAGGAATGCAAATAAAGATTCAGCCAAGCATGAGTGTACATCTGAGGATGGACTCAAATAACATTGACGAAAAGGGAATCTCTCTAGACAGTAGCCCAGCACTTTCAAGGACCTGGAGCCTAGAGCTTTACTGTCATCTCTAGGGAGTACTGTTTACCAAAAGGAAATGATAAGTGGATGTCTGAGTCACATGACATGCTAATTTTTTTCTTCAAACCTGACAGTAACATGTACTACTTATTCCCTTACTGTAG	0	((((((..(((((((((((((.....((((((..(((((((...)))))))...........((((..........)))).))))))..(((((...((((....)))).))))).......................((((((((((((((((((((..(((...)))..)))).)).........))))))).....)))))))(((((((......(((((((.(((.(((..(((((((.....)).)))))))).))).))))))).......)))))))))).))))))...)))))))))).....	[[[][]][][][]]	-77	2.03496	IFT81	intron	0	1	3	16	14.5	15.1429	14	0.333333	8	0	0	1	0	9	2	2	33
hsa-sliRNA-372	chr19	326598	327132	61	-	534	61	31	30	-132.371	-142.954	16.5333	9.82759	2.05218	2.55337	GTAGGTGACTCTGTCCCCATACTCCACCGCAGCCAGGCCCCCTGCCAGGCAGTCGTGATGCTTGATGAAGGGTCCTTGGGCTGATGCAGGCCAAGAACTCATCACAGATGAGGGCGTCTGCCTGGCGGGAAGCGTCAGTAGCCCTGGGGGTGCTTTGTTCTCCTCCACGCTGGCCAGTGAGCCTGGACTCTCAGAGCGATTTGGTTTAAACAAGTAGGGAACATGTTGGTTCCCCTAGCAGATCCAGGGACAGCATTCCCAGAACCGGCCTCCTTCACAAGCCTCTGTGCTGGCTTTCCTGGGAACTGAGGGCTCGGGGCCCAGAGGTGCAGCAGCTGCATAGAAGGGAAGGCCTCTTTCTTCAAAGGTGCATCCCTGGTCCTGGGTCCTGTGCCCATC…	0	.	.	0	-0.390704	MIER2	exon	50	36	16	57	25	32	17	0	21	21	55	35	16	13	0	32	11
hsa-sliRNA-373	chr1	148590968	148591431	61	-	463	61.2403	34	27.2403	-157.908	-121.202	21.8059	21.8727	3.26049	2.91977	GTAACACTGAATACTCAGGAGCAAGTAATGGGTGGTAACGTATGAAAATGTCTAGGAGGCACACCCTCTCTGGCATCTATGATGGGCCAAATGCCCGCATTCCCTTGGCCACAGTATGTGAAATTCAACCCAGCTTAGACACAGGGTGCGGCAGCTGTCGTGTTTCTCTATGTGTGCCAAGTGTCATGTCTGTACCATACAGGGATAGCTGAGTCTTCATCCTCCTCAGCTCCTATCTGTTCAGTGCACTGAACACCAGCTGCTCTCTTCCTCTCTGGCTCCCATGGCAGCCATGGTCTGTTGCAGAGAGAAGAGGATTGCCTGTTCCCTCTTTAAGGGAACCTCCGTTTTGCTTTCTGGAACCACTCTCTTAATGCCACCTGTCAAAACCAGCTAGGA…	0	......((((....))))((((.((...(((((((((...(((((..(((((..(((((.....)))))..)))))..(((.(((((.....))))))))...((((((((((....(.(((((...((((............))))(((((....)))))))))).)..)))).))))))..)))))....))))).(((((((((((((((...........)))))))......(((((((....)))))))(((((((.(((((((.((((((((..((((((...))))))...))..))))))))))))).......(((((((.....)))))))....(((((((....(((................)))...).))))))))))).)).…	[][[[][][[][]]][[][][[][][]][]]]	-142.4	-0.302894	NBPF14	intron	83.9262	75.8719	69.2222	161.553	124.183	191.289	41.5024	26.0667	28.7202	41.4167	31.8619	48.8833	35.05	21.2389	111.078	179.457	179.058
hsa-sliRNA-374	chr2	201723120	201723329	61	-	209	61	35	26	-166.469	-126.803	13.6957	8.125	2.99147	2.93824	GTGAGTGGAATATTTGCATGTAGTTATTACTAACTTTTTAAAGCTCCTTTGTCCTTAACTTTTTAAATCATCTTTTGATTAGTTTCCACCTTCTTAGTACTATTTTCCTTCTTTTAAGATTCCATAAGGCTTTGGGGATATGACTGCGTGCACTCTTAAGTTACTCTGTATTTTATGTGTTGTAATTTTTCTCTTGTTTCTTCTTGTAG	0	..(((.((((....(((((((((((((................((((...(.((((((((..(((((......)))))..)))........((((((................)))))).....))))))...))))..))))))))))))).....(((((((.................))))))).........)))).)))....	[[[][]][]]	-32.9	0.430795	ALS2	intron	0	10.25	0	2	25	3	7	0	9	12	28	2	0	7	22	14	15
hsa-sliRNA-375	chr5	140440266	140440994	61	+	728	61	16	45	-66.0063	-228.274	8	11.9531	4.04437	2.87984	GTAAGCAGAAATAATCTTTAGTGATTAAAATTGTGGAAGGGTTTTGATGTTTTATTTATTTTTGTCACTTATAAGATAGATTATAATTAGAGGCCAGAGTCTTCTCTTCCCCCATCCTCCTTCCCTTTTTGGTAGTGGGTAAAGTAGAAACAGATAACACAGTTTATTTTGTTGCCGGTACATGTAACTGAGAATGATCCATTTTTCTGCCACTTACTCAAAGCTAATCCTAATGAATAAGAAACAAATAGATATAATAATAATTTTAAATTTGTCCTTTGAAATAATATACAGCTATAATGGAAAGTAGTCATTATTTTCATCACATTCAGGTTACCCCAATTCTTTTAATTTTTTTCCTTCTATGTTAGAACAGTACTGGGAATTAACCATGTTTTT…	0	.	.	0	0.773572	ANKHD1	intron	29	36	33	41	42	63	27	15	24	67	44	12	0	21	21	56	28
hsa-sliRNA-376	chr16	88859750	88859892	60	+	142	60	28	32	-135.993	-182.598	17.8182	10.6667	3.99148	2.25241	GTAAGTCAGGGAGTTAGAGGGCCACGCCCGAGTGGGTGTTTTGTTTTTCCTTTTTGACTTTGTTTTGAAATGCTGAGAAACTAAAAATCTGGCAGTGGCTGTGTGTATGTGGCAAGGTCATGGTTTGCTGGGTCTTTTTCAG	0	..(((((((((((...((((((.((((((....))))))...)))))).)))))))))))............((((((((......((((((((((((((.(((.......))).))))))....)))))))).))))))))	[][]	-41.9	-0.0150195	TRAPPC2L	exon	0	8	2	4	5	9	0	9	1	0	1	7	0	4	4	10	9
hsa-sliRNA-377	chr7	98967162	98967484	60	+	322	60	31	29	-176.357	-162.075	14.9655	9.11429	10.9607	4.01411	GTAATTACAGCAATTAATCAAGTACTACATATATTGGTCCTTAATGTGCTCCCCGGCCAGCCAGCCATGCAGCCATGATTTTAATCTTTTACTCATACCTAAGTTTAAAATATTCATTTAAATGCTAAATTGTGTGACCTACTTTGGTGTCATTAAAGGACCTTGTGTTGTAATGCTGCATGAGCCTGCCACGATTTATAACATACTCTTGGTTTTCATAGTGGCATTTCAGCAAGTTCACATCCACGTTCACCTGTTTCTGCTTGTTTGCATATGACTTGGGGAGTCCATCGTCTTGCCTGTCTCTGACTTGGTGTTACAG	0	(((((...........(((((((...(((......(((.....(((.(((((((((.......((((((((((.(((((.....(((((((...(((((.((((.....((((..(((((.....))))).)))).....)))).)))))...)))))))......)))))...)))))))).)).((((((.........((......)).........))))))....((((.((..((......))..)).))))..(((......)))......))))))))).)))......)))))).....))))))))))))..	[[][][][]]	-69.4	0.393526	TRRAP	intron	18	30	3	39	12	49.5	0	1	4	0	0	9.5	10	2	17.5833	15.5	21
hsa-sliRNA-378	chr15	43376226	43376502	59	+	276	59	34	25	-200.079	-146.425	16.1053	6.73077	4.16195	2.34066	GTGGGTCCTGTTCTCTGTGGGTGTACACCTCTAGAGGGCAGGAGCTATGTCAAGCTTTCACCTCTAGAGGGCAGGAGCTATGTCAAGCTTTCAGTGAATTTATCGGTAATTCATGTGAAATAAGTTATGGATTTCTCATCACTAGAAATATTCAAGTGAAGGCAAGGCCTCTAATTGGTTTGTTTGTATAACTTTTAAAAGAAACAAGCCTGATAATGTCTTTCTCAGGTTTCAGGGCCTGAGCTGAGAAGTTGGCTTCTGTTTGTTTGATTTCAG	0	((((.((((((((((((.((((....)))).)))))))))))).))))(((((((.....(((....)))((((((((((..((((((((((((((((((.......))))))).)))...))))).)))(((((((((((((.(((...))).)))))((((...))))......(((((((((................))))))))).............((((((((....)))))))).))))))))))))))))))..))))))).....	[][[][[][[][][][]]]]	-90.3	1.15762	TUBGCP4	cds	10	8	6	12	21	21	11	12	11.3333	2	11	5.25	2	6	18	13	0.5
hsa-sliRNA-379	chr1	53878402	53878641	59	-	239	59	28	31	-155.286	-174.737	14	14.0909	2.76666	2.00225	GTTTGGAAACCAATTTCACCTTTCCTTTTACGGGTAAAGGAGACTTGTTTCTTTAATGGTTGAACAACCAAATAATGTGAAAGCCTTTATATACTGAAAATGGTCTTACAAAAGTAAAGGGTTATTAGCATTTGAAAATACTATCATAAAAGCTCTAATGACTGAGTTTCAATTTTGTAGTAGTTGAATTTATTAAACTTAAAAAACTTCAGTAGAATTACTGCTATGATGTTTTCCAG	0	....((((((.....((.((((((((.....))).))))).))...))))))....(((((....)))))...(((((...(((((((...((((.....((......))..)))))))))))....))))).((((((...(((((...(((..((((.(((((((((........((((((......))))))........)))).)))))...))))..))))))))))))))...	[][][][]	-43.5	0.420874	MIRc-MIR	repeatMask-MIR	1	8	0	16	6	8	1	8	7	4	1	1	6	0	9	25	15
hsa-sliRNA-380	chr2	71138631	71139794	59	+	1163	59	10	49	-37.7666	-258.008	3.72549	12.8687	2.01072	2.39695	GTATGGTGCCCTCTTCTGTAGTTTTCATGTCTGTGCTTTTTCCATGGTTCCATTTCATACAAAGATTTGGGGTGGTGTTTCTTTTCCCTCAACTTTTTATTTTAAAAACTTGTAAACACATGGCTTGGCATGGTAGCTCACACCTGTAATCCCGGCACTTTGGGAGGCCGAGGCAGACGGATCACCTGAGGTCAGGAGTTTGAGACCAGCCTGGCCAACATGGTGAAACCCCGTCTCTACTAAAAATACAAAAATCAGCCAGATACGGTGGCAGATTTCAGAATCCCATCTACTCGGAAGGCTGAGGCAGGAGAATTGCTTGAACCCAGAAAGGGGAGGTTGCAGTGAGCCAAGGTTGTGCCAGTGTGCTCCAGCGTGGGCAGCCTGGGCAACAGAGCG…	0	.	.	0	0.391835	MPHOSPH10	cds	174.25	143.2	137	152	129.5	58.6667	42	55	61	171	151	89	138	133.5	16	14	33
hsa-sliRNA-381	chr6	56528925	56529973	59	-	1048	59	48	11	-231.333	-39.0874	17.0323	3.43011	6.82504	4.72595	GTAAGATATAAATCACACATTAGCGAGGTTCAGTTTTTATTGTGTGGTTTTGTGACATAAATTTGAGTTATGTACTATTGTTTTGTTTAATTGCAAACTAAATCCATTTAACATGTCATGCTTTAGTTTTATTTATGTTTTCATTTTTATTTGTCCATTCTTTTTGTTTTTCTTCTTTATTTTTTTAAACTTTGCTTAGGCCTTAGAAGATGACATCATCAATCACAATAAACATTTACACCAGGCTGTTAGCATTGGCCAGTCCTTAAAGGTTTTGAGCTCCAGGGAGGATAAAGATATGGTGCAGAGTAAATTAGACTTCTCTCAAGTATGGTACATTGAGATTCAAGAGAAAAGTCACAGCAGGTCTGAGCTCCTCCAGCAGGCCTTATGTAATGC…	0	.	.	0	1.81069	DST	cds	57	68	25	48	34.3333	96	26	5.66667	29	22	11	17	8	27	96	202	237
hsa-sliRNA-382	chr16	70269763	70270195	58	-	432	58	24	34	-107.646	-171.238	10.2857	14.7826	2.05283	2.09736	GTACTGGTGCTATTGCAAACATTGTAAACTTCTGTGGAGTTTTCCAGGCTGTACTCTTAACAGTGCTGTCAAAGAAAAAATGACCATATGCTTTGCCAGCCAAGGGTACCCATTTCCATCTGCCTACTTCATTGTTAATAATGTGAGGCTCCACAAATTGGTGTTCTAAATGTCTTAAGAACCTAATTAAATAGCTGACTACAAAAAAAAAATAATAATGTGAGGCTCTAGACCTGAGACAGTATAATTTTTGAGTGTAGGGGCTGGCTGGAGTCTCTCTACTTCCCCAATGTCACGTTCTTGGGGTTATAGGATCTGGCAAGACCGGCATCCTTTCTGCTAATGCTCCTCAATCCTCCAGGAACCTCCTTGGGCAAGGTAGCGCCAGAAAGTCTGCTT…	0	...((((((((((.....(((((((.(((....(((((((.....((((.((((((((....(.((((.(((((................))))).)))))))))))))............))))))))))).))).)))))))(((((((((..((((((.(((((..........)))))))))))...(((((..(((((....((((((.(((.(((.(((.......)))...))).))).))))))...))))).)))))..)))))))))....(((.(((((.(....((((((((((....((((.((((((.((..((...))..)))))))..).))))....)).))))))))..).))))).))))))))))))).......((..…	[[][[][]][]][]	-117.6	0.583916	AARS	intron	23.9167	48.75	22.75	54.8095	33.7833	96	18.0667	8.25	13.4278	20.95	22.4167	10.048	17.0135	13.3152	6.5	74.7833	50.25
hsa-sliRNA-383	chr16	88713778	88714135	58	+	357	58	34	24	-212.005	-150.42	14.1667	7.2	3.02849	4.11153	GTGGGCCTTGTGGGCTGGGCAACCTCTCTCACCATTGACACCGGGGTGGGCCATGTGGGCTGGGCAGCCTCTCACAGGCTCAGGTCACCAGCACACCTTCAGTGACTCCTGCTGTGGCCCCCAGCAGTGCTGCATCCTCTGAGCCCACCCTGTGCCGTGAGGGTGTGGGGGTGACAGGAGGACCCCACAGTGGGTGCACTGCTGAAGCGGGTTCTCTGGCTGCCTTGAGCAGTCGCAGCAAAGCCAGACCCATGTGGGCCAGCAGCGTGGAACCCACGGCACCTGTCCTGGGGACTCTGCCCCAGCCTGGGGCTGGCCTCTGGGCTTTCCCATAGCCTCCAATCTGATTGTCCCTAG	0	...(((((.((((((((((..((((((..((((.((.((.((((((((((((((((((((((((.(((((.....)))))..((((((.(((((((.....))).....))))))))))))))))....))))).....)).)))))))))).)..)).)))))).))))))..).((((((((((.((((((.....))))))..).)))))))))((((((.....)))))).........)))).)))))..))))).(((((((((...)))))....)))).((((((((...((((((...)))))).(((...((((....))))..)))............))))))))	[[[][]][][]][][[][]]	-158.6	-0.550473	CTU2	intron	19	14.2	3	30	5.11111	19	0.5	12	19	0	24	5	0	0	1	14	11
hsa-sliRNA-384	chr19	17314103	17314337	58	+	234	58	32	26	-180.112	-143.197	13.8039	11.375	2.40235	2.70156	GTGAGTGCGTGTTCCTGGGACTGGGAGGAATTGGTCACTTCCAGGGGGCCTGGGGGCAGCTTGTGTCCCCCGATTGGGGTCTTGGCTGGAACAGAGGCTGATCTTCAAGCCCAGCCCCATCCACATACTTGAGTGTCTTCCAATCTGCACTGAAGGGTGGGTGCTGAGTGGAGGGATGAGGAGACCCCAGGCCCATGCACTCTCCTAACCCACCCCTTCTCAACCCTCCTGCAG	0	..(((((((((..((((((.(((((((((.....)).))))))).((((.((((((((((((.(((.((((....))))(((.....)))))).)))))).)))))).))))..((.(((((...(((((.(((((((.((..((......))..)).))))))))))))...))))).))....))))))..)))))))))................................	[[][[][]][]]	-92.9	0.20372	DDA1	intron	1	3.16667	6.75	10	7.83333	2.83333	0	0.333333	18	32	29	9	0	7.5	11	1.25	8
hsa-sliRNA-385	chr19	2210855	2211098	58	+	243	58	37	21	-196	-100.578	13.6316	3.70588	4.98698	3.52255	GTGAGCCGCCCCCACGCCACGGCCCCCGCTCTCCCCGAGTGCGGATGCCTGGGGTCCCCTCTGCTGGGACGCTGCCCTCCTGAGCCCCGTGTGTTCAGGGTGTCCCTGGAGCCTCCCTGTTGTGGCTGTGCCTTCAGGGTGGCCCCATCCTAAGGGGTTGCTGGGCACCTGCCCCATGCTGACGCCTCTGCCCACCGCTCTCCCGACCCGCCCTGTGCTGACGCCTGCCCTCCGCTCTCCCAG	0	...(((.(((((.((.(((.(((..((((.(((...))).))))..)))))).))..........(((((((......(((((((.......))))))))))))))(((.(((.(((((....(((...)))..))))).))).)))......))))).)))((((....))))...((....((.((.((.((..((...........))..)).)).)).))..))...............	[[][][]][][]	-90.2	-0.48839	DOT1L	intron	17	17	6.33333	15	3	6	4.5	12	16	1	2	5	0	1	9	8	16
hsa-sliRNA-386	chr7	100577912	100578158	58	-	246	58	31	27	-151.302	-125.083	14.4667	5.16335	5.21373	3.69495	GTAAGGGCGTCCTGTCCATGGGTGATTGAGGGTGTCAGCCCTGGGAGAGCACCTCTGAACTGGGGACCTCCAAATTGCAGGGTGCCAGGCAGAGGCTGGAGCTGTCCTCTTCCTTCCCTCTGCCCAGCATCCCAGGGAAGGGCTGGCTCAGCAGAGACCCTGAGCTTAGTCCCACACAGGACCCCCCAGGTCCTGAGCCCCCATGTACAGAGAGGCCATCTCCCATCTCTGCCTCTGCCTTTACAG	0	((((((((...((((.((((((((((.......)))).((((((((..(((((.(((...((((....)))).....))))))))..((((((((..((((........))))...)))))))).....))))))))..((((((((((((........)))))).))))))....(((((((.....)))))))....)))))).))))((((((..............))))))))))))))..	[[[][[][]][][]][]]	-110.9	-0.0218716	LRCH4	exon	4	3	5	15.3333	18	12.5	6	0.5	8	10	18.25	6	0	9	21	5.7	31
hsa-sliRNA-387	chr11	67281184	67281458	57	+	274	57	35	22	-196.899	-115.589	25.4546	4.4	4.04433	5.17737	GTGAGCACCCTGCTCGGCGCGGTGGGATACCTCGGGGAGCCGGGCTCCTGGGGGACCCTGACAGGCCGGGTTCCACACAGGGCCACCTGCTGCTCCATGCACTCCTGTCTTGCCGTGCTGTTACCCCCGCAGGCTCCTCTGGCCCCAGCCCTCCCTGTCTCTGATTTGTGTCACACGCTGGTCCTGGGTCTAGTCTTTCCCTCAAGCGCCCCCTGAGGCAGCCCTGGGCCCCTGCTCTGAGGGTGGGTGTTGACTGCCGACCTCTGCCCCGTAG	0	((.((((((((.(((((.((((.(((....(((((((.(((((((.(.(((((((....((((((((.((..(((....(((((((((((........((((..(......)..))))..........)))))......))))))(((......)))....((((....)))).....)))..)).))))).)))..))))))).).)))).....)))..)))))))))))))).))))).).))))))).)).........((((...))))	[[][][]][]	-108.7	0.788613	GRK2	intron	14	7	2	13	10	15	10	4	7	3	0	8	36.6667	6	5	1	8
hsa-sliRNA-388	chr17	40162153	40162724	57	+	571	57	20	37	-89.8518	-182.615	14.6667	10.963	3.13146	3.07206	GTAAAAGCCACTTGCTGCTGCTGCTGTCTAACATGTATTTTACACATGTAGGCCAGGTACTTCGATTTGCCTGTATTTCATTTATTACAGCATTTTAAGATAAGTATTATGATTATCCTTATCGTACAAATGAGGAAAGTAGGCTTAGAATATTTGGTAACTCTTGGTGAGGCAGCTAAGATACAGACCTAGGACAGTTTGTTTCCAGAACTCATCTTCTCTTAATTATTATACTTTTGCTTTTCTTAGTCTGAGGTGTAAGGCGTCTGAGAAGTGAAATACTTGCATAGGTTGCCTTTTAGGAGAAAGGAGATGTTTCAAAGGTACTGAATGGCATGAAATGAAGTCTTTTTCTCATTTCTGTGTCTGTTATATTTGAGCCCAGCAGGCCCTGAGGTT…	0	.	.	0	0.737604	CASC3	intron	2	11	21	66	16	20.3333	1	5	5	15.75	39	0	1	4	2	15	6
hsa-sliRNA-389	chr19	15361822	15362109	57	-	287	57	20	37	-91.4241	-197.681	7.5	13.4545	10.3108	2.8553	GTAAAGGAAACCTGGGCCCCGTCACCGCGTCTCTTGCCCATCCCGCAGGTGCCGGATCCCTTGAAGGAGGAAGGGAAATCAGAGGCTATACTTGGCCAAGGTTTCCTTTCCCAGATAGAGTAGCTGTGTAAGTCCCTGAGTCACAGGGACAACCGGGAGCTCCAGCCATCGTGCTGTGCTGCCCCACGCAGCTGCTCTGATAGCTGCCTGCCTAGCCCTGGCAGTTGAGAAATGCCCACATGCGCCCACCTCTCATTTTACTTTATGCCCTCTCCAATCCCACCTAG	0	.....(((.....((((.(((.(((((((..............))).)))).))).(((......)))((((((((((((...(((((....)))))..))))))))))))....((((((((((((((..(((((((.....)))))))....((((((..((((......)))).))).))).))))))))))))))...((((((.((...))...))))))(((((..((..(......)..))..)))))...........)))).......))).......	[[][][][[][]][][]]	-108.5	0.348322	AKAP8	intron	1	22	0	31.1429	15	9.66667	19	0	2	17	0	11	0.25	6	2	1.5	19.5
hsa-sliRNA-390	chr22	40420576	40420846	57	-	270	57	26	31	-141.348	-173.298	19.5	19.375	8.48654	8.13538	GTAGGCACCCGCTCCTCACTGCCTGCCCCTGCCCTCCCCGAGCCACCCTGAGCCAGGCAGGTGCCAGGTCTGGTGGGGGTGAACCTCACATCTTTAAGGACCCGCTGGTCTGGATGCTACAGAGTGGTCTGCAGGCAGGGCCACCCTAGCCTTTGCTGGGCCCTTGCCCCATGCCCATCTGTACCCAATCCTGCTGCCCAGGCTTGGGCTGCCACCTGCAGAGGCCACGGGCGAAGCTGGATGGGGCTAATTTCTGCCTTTTCTTCCCAG	0	..(((((..((((((.((((((((((.(((((((((.............)))...)))))).).)))))..)))))))))).......(((((....(((((....)))))))))).((((((..(((.((..(((((((...(((.(((....)))))).))))))).)).)))..))))))(((.((((.(((((((.(((((..((........))..)))))..))))..))).)))).)))........)))))...........	[[][][][]]	-111.1	-0.366767	MRTFA	intron	5	4	7	3	5	29	19	0	12.375	6	0	13	0	1	1.5	11	8
hsa-sliRNA-391	chr3	48583171	48583392	57	-	221	57	25	32	-133.761	-170.197	8.33333	8.53333	9.57865	5.19439	GTGAGTACCAGTTGGGGGATTCAGGTGTGAGGGGTGCTACTCTGGGCTCCCCATGGTGTTAGGGGAGGCTGGAAGATAAGGAGATAAGAGTTCCCTCCAGGTCAGAGGTCGTGGTTTTGGAGGGGGTGGTTGGAGTTTGGGACCCCTTGTCTGGGGTTTGACGTTCAAGCCCCGCCACCAACCCTCTCTCTCTCTGTCTTTCTCTCACCCTCTCTCTTCAG	0	.............((((((...(((.((((((((......(((((.((((((.........)))))).)))))(((((.(((((..((((..(((((((((.((.......))..)))))))))((((((.((.((((((((((((......))))))......)))))))).))))))....)))).))))).))))).))))))))))).))))))...	[[][[][]]]	-89.8	-0.295454	COL7A1	intron	4	2.33333	2.33333	8	5	5.33333	3	3	10.5	1	1.6	4.25	1	2	11.5	23	36
hsa-sliRNA-392	chr5	98869882	98870686	57	-	804	57	19	38	-58.3873	-153.945	8.59524	14.4762	3.79505	2.86207	GTAAGTTAAAGCCCACATGCCTAAGACCAGTTTACTTTTTAGTAAGGTAAATTTTGTTTACTTCACCATGCTAAACATCTGAAGTCAATATGAGCTTATATAAATGGATTTTTCTGTAATTAAGTAGTTTTATTTGATGTTGCCATATTTAAATTTTACCTTAAATTATCTCAGCATACATGTTAAAACTGATGAATCATAGCTTTCAGAAGTAGGATTCTGTTTTTTTTTTCTAGTTTTAGAGAGGGATAGAGAAAACTCGTTTAGCGTGCGGAGTACTTTTTGAGAAGTCAAGCCTTACATAGCCTACATGACTGTTTTACTTGGAGTCATTAGAATGCTTAAGGGACAGCGTCATAGGTTGCCAAGCTTACTGAAAAAGAAGGAAAAAGACACCAA…	0	.	.	0	0.128608	CHD1	intron	43	55	41	46	61	97.0909	2	18	6	45	87	20	17	13	47	24	50
hsa-sliRNA-393	chr6	44150310	44150563	57	+	253	57	33	24	-154.476	-117.202	14.9032	6.29508	10.1716	4.24772	GTGAGTTGAGAAGGATGGGGCAGGAGCCAGGGTAGGGGGACAGCAGGATAGGGAGAGGAGAGCAGTTCAGCCTCCCTACCTCCCCTACAAAGCAAGGGGCCCAAGATGGGAAGCCTGGCCACCCCCAGGCCTCCTGAGCTACCCACCCCATGTCTGGGAGTCTCCCCAGTGGCTCACAGAGGAGGGACTTCCCCTCCCCTGGTGTTCTGTACCACTCCAGCTCCCACCCCATCTCTCCTCTGCTTCCCTCCAG	0	..((((.(((.(((((((((..(((((.((((((..((((((.((((...(((((.((((.((......)))))))).)))(((((........)))))((((...))))..((((((......))))))....((((((((............((((......))))))))))))....((((((.....)))))))))).)))))).)))).))...)))))..))))))).)).))).))))........	[[][][][][][]]	-117.4	0.0570485	TMEM63B	intron	20	27	12	9	3	1	27	8	32	0	0	28	1	2	6	14	0
hsa-sliRNA-394	chr9	133054488	133054711	57	+	223	57	30	27	-127.816	-135.688	18.75	5.4	3.32942	2.67837	GTAAGCGTGCCAGGCGCCTTTTGTGGGTCATGAGTGATTTGCCAAGGAAGGCGGGGCACCTGGACCCAGACGGGGAGGTGGTTCCTGGGGGTCACTCCAGGGCTCTGCCGGTCATTCCTCCCCTAGGAGGGGGTGGGCTGGCAGGAGGGCAGGGCATGGTGGTTGGGAGAGACACCTCCTCCCCACCCTGCACATTCCAAGCACTGCTGTTGTCCCCACGCAG	0	....((((((((((((((((((.((((((..(.(((.((((((......)))))).))))..)))))).)...)))))))...)))))(((.(((..(((.(((.((((((((.(((((((....)))))))...))))))))(((((((((((..(((.((..(((((......)))))))))))))))).).)))).))).)))..).)).))))))))..	[[][[][]]]	-104.8	-0.228721	GTF3C5	intron	12.5	13.5	16	13	2.5	13	1	19.5	3	1	5	1	0	7	0	0	0
hsa-sliRNA-395	chr19	2915648	2916077	56	+	429	56	35	21	-179.631	-108.138	11.6667	9	3.3008	2.81418	GTGAGGATGGCATCATTCCTTCCCTTGGTTTTTAATGAACTCATTTCTTTCTCATCAGTTCTGTTGCAAGATGTGAAATGTGGGAAAGGACTAAGACAGACATGTTCACAGCCACCATGGACCTAGAATCTAGTCATTATTCCCTAACAGTGAAAACATGTGTGAAACAGATGTTATTTCTGTCTTGGTTTAAAGGACTTGAAGTTCCTTTAGTGTCATTAGTAGGGGTATAGATTTCACTGGTCATTTAGGATCACAGAGTGGTTCCTTGTTTGATACCTGTGACTTACTGTGTTTGTGAAATACCTAACATTTTGACCCCTTATGTCTGTTATTGATGAGGTCCTCAAAATGCTAAACTCCTCAGTGTCTTCCTTTGCTTAATACGTGTCTTATTCC…	0	..(((((.(((((....((.......))...(((((((((......(((((((((((..(((......)))..)))....))))))))((((((((((((...(((((.........)))))((((...))))(((((..........))))).(((((.(((...))).)))))...))))))))))))(((((((........))))))))).))))))).((((((.((((((((((....(((.((((.((((((.(((.............)))))))))))))..)))...)))))))......((((((((..((((((...........))))))...))))))))))).))))))..))))).)))))........(((.((((((....…	[[][[][[][][][]][]][[][]]][]	-103.7	-0.464296	ZNF57	cds	32	15	12	10	25	28	0	13	19	6	24	12	16	3	7	37	1.5
hsa-sliRNA-396	chr1	154330454	154330814	56	+	360	56	29	27	-164.142	-150.667	12.8889	7.36364	2.27987	2.05852	GTAAGCGACTCTAGACCACCTGTTCCCTCTCTCTGTTTGGAGAGGGGAATGGGGCAAGGACAACCTACCGTTGGGACTGAGGGCTGCCTGGGAAGAGTGCTTGGGGGAGGGGAAGCAACCTCCTCAGCCACTCTCCATCTGCTATCGTGCTGAATTTTTCATGCCTTCACCTGTCAGTGAAGCAGAATACATTGACCCCCTTGAGACTCCCTTCTCTCCTCCTCTTTCCCCCTCCCACACCTGTGTTTGCTAGCTTTTGGGGTAGAGGTCTGGGGAAGTATAAAGATGGGGGAGGCAGCCTCAGTCTGGTTCTGGGTTGGGACTGGAGACTGCTCATTATCTTCTCTCCTACTGCCATAG	0	...((((.((((((.((.(((((((((.((((((....))))))))))))))).......(((((((....(.(((((((((.((((((.(((.(((((((..(((((((........))))))))).)))))))).((.((......)).))....(((.(((.(((((......)))))))))))........(((((..........(((((((...(((((..((((((..((.((....)).))..)).....)))).)))))...))))))).........)))))))))))))))))))).)...))))))))).))))))..))))..........................	[[][[][][][]]]	-139.6	0.249491	ATP8B2	exon	2	26	31	44	22	9	6.33333	1	2	0.5	21	0	8	2.5	0	14	11.2
hsa-sliRNA-397	chr1	37509323	37509454	56	-	131	56	29	27	-154.807	-141.147	14.5	13.5	3.75381	2.54453	GTAAGTAGTGGTGGTGGGGGAATCTTTCTTTGGCCTGTTGTTGGGGAATGTGTTTTTTCTTTACCTTCCTCTGGGAGTGCTCTTCTGAGGTCTGTGGTCACTTTTCTAGTAACTGGTGGCTTTTCTTTTAG	0	.........(((((.(((((((((.(((((((((.....))))))))).).)))))))).)))))..((((.(((((....))))))))).....(((((((............)))))))..........	[][][]	-30.7	1.10793	MEAF6	intron	5	9	22	27	4	6.33333	4	3	3	3	0	3	1	0	12	2	3.58333
hsa-sliRNA-398	chr4	73741677	73741948	56	+	271	56	24	32	-133.228	-194.285	8	12	3.15283	5.70434	GTAAGTACTTTAAAAAAGATTAGATATTTTGTTTTAGCAAACTTAAAATTAAGGAAGGTGGAAATATTTAGGAAAGTTCCAGGTGTTAGGATTACAGTAGTAAATGAAACAAAACAAAATAAAAATATTTGTCTACATGACATTTAAATATGGTAGCTTCCACAACTACTATAAATGTTATTTTGGACTTAGACTTTATGCCTGACTTAAGGAATCATGATTTGAATGCAAAAACTAAATATTAATCTGAACCATTTCTTTCTTATTTCAG	0	.(((((...(((((((((((.....))))).))))))...))))).....(((((((((((((((((((((....(((((....((((((..((.(((..................(((((....)))))(((((.((((((((....((((((((.........))))))))))))))))..)))))....))).))..))))))....)))))(((.......)))......)))))))))..)))..))).))))))...........	[][[[][]][]]	-45.9	-0.0149393	CXCL8	exon	3.5	4.07692	2	3	0.333333	1	6	8	20	5	0	14	27	29	1	1.16667	3.91667
hsa-sliRNA-399	chr9	137450025	137450175	56	-	150	56	30	26	-159.023	-125.461	24	11.8182	2.05462	8.97248	GTGAGAAGCCGGGTGCCCTGGGCGCGGGGAGGGCTGGAGGCAGAGTCCAGGCCCTGGCATGTCCCTCCCCCACAGCCCCTCCTCCACGGTCCGCTCTGTGGAGTGGGGTGCCTGTCCCCTGCCACTGGGTGACCCACCCCTCTCCACCAG	0	..(((..((((((.(....((((..(((((((((((((.......)))))((....))....))))))))....))))...).)).))))...))).((((((.((((((...((((((.......))).))).)))))).))))))...	[[][]][]	-72.8	-0.184655	MIR7114	miRNA	16	27	15	7	0	5	14	18	16	9	9	11.6667	33	6	3	12	17
hsa-sliRNA-400	chr11	46702765	46702983	55	+	218	55	42	13	-184.044	-50.4039	13.3636	4.46875	17.8337	9.08724	GTAAGTCAGAGGAGAGTGTGTCGTTCCTTTGAGGTTTTCTGTTGTGGTTTGGGATGGAACCCGGTGCTGACTGTCATTTCCTATTCAGTGCTCTTTTGCAGTGAATGTTCCAAAGGCACGGCGTCCTTTAGGACCCAGACTGCTTGGGGACTGGGGCTTTCGGGGAAGACCACTTGAATAGTGAGCATCTCCTAGCTGGCTGTTACTTTGCTTTGCAG	0	(((((.(((((..(((((.(((.((((((.((((((((((.(.((((((((((..((((..((((....))))....))))((((((.(((......))).)))))).(((((((((.....).))))).)))))))))))))..).)))...))))))).)))))))))))))).((((((.(((........))).)))))).))))).)))))..	[[[][][]][]]	-75.2	0.0879992	ZNF408	exon	4	10	16	34	11.5	4.25	8	3	12	2	0	8	1	0	24	3	1
hsa-sliRNA-401	chr11	72822295	72822477	55	+	182	55	31	24	-157.595	-119.477	31	5.53846	5.03876	7.89288	GTGAGGGAGCAGGCCCCGCCCCTCCTGAGGAAAGGCCCCGCCCCTGCAGGGAGGAGTCGGGCCTCGCCGGTGTCTGGAAGGGAGGGGGGCAGCAGCCGCCCCCTGGAGGAAGGGACCGGGTCTAGCCCCGCCTGCGTGCGAGGCGCCGCGCCAGGGTCTCAGGATGCTTTTTACCCAACAAG	0	((..(((.((((((((.((.((((((((((...(((...)))))).)).))))).)).)))))).))((((((((.(.(.(.((((((((((.(.(((..((((......))))..))).))).))))).))).).).).))))))))....((.(((....))).)).....))).))...	[[][][]]	-87.4	-0.595895	ATG16L2	cds	15.3333	0	5	0	1.5	4	25	19	22	0	0	1	0	0	1.33333	0	0
hsa-sliRNA-402	chr15	85717402	85718006	55	+	604	55	17	38	-81.7552	-220.244	6	12.0909	3.59542	3.59542	GTAAGAGGAAGTTATGGCCTTTATTTTATGCCTCTGTAGGGACTGTGTGTGTGTCATTACCTAGAACATAAGTCTTAATGGAGTGACAGTACCTGCCTCTTCTGTATCCCGTGAAGATTCTCTAAATTGTCAGTAAAGTGTCCAGTGCTTTGTCATGACTGCGTAATCAGACTCATCCAGCAGCTGTCAAGTGAAGGATGTCATTTATTTCGATGTGGGCCTACTCTTTAGTACAAATCTTTTCCTTCCCTTAGACTTTTTTACATGTACAGTTCTAGCTCACAGAGCAATTGTAAGCCTGCTCTCTTAAATATGAAAAGGTACCAGGTCCCTTCCAATTCTTAACTTCGTGTAGATAGAAGTCATGTCTTAATCATGTTTGATTTATGTCATGTTTAT…	0	.	.	0	0.155412	AKAP13	intron	23	8	20	24	29	30	22	11	19	1	29	11	5	5	19	14	27
hsa-sliRNA-403	chr17	43831677	43831881	55	-	204	55	32	23	-180.786	-127.755	16.6957	17.25	2.2352	2.16842	GTAAGTACCTCCCCCCGGCTGGACCTGCCACAGTCCTGAAGACAAGAGCCTGCCTGGCAGCCTCCAGGCCCTGGCAGTGAGAGCCTGGGGAGAGAATGTCCTCACGGCAGGACTGAAGTGCTGTTTGAGGCCCCACTCGGGCTCCTCGGGGGCAGGGAGCACCCACTGCGTTTGCTATCCTTTGTTTTTCTCACCTCTCCCCAG	0	................((((....((((((..(.((((.......(((.((((...)))).))))))))..))))))....))))(((((((((.....(((((.(((((.((....)).))))))))))((((...((((...)))))))).((((((((..(.....)..)))).)))).............))))))))).	[][[][][]]	-73.2	0.00417387	MPP3	intron	22	7	25	1	18	15	1	2	1	5	9	3.66667	9	13	5	2	1
hsa-sliRNA-404	chr17	44212939	44213217	55	-	278	55	41	14	-239.832	-65.436	21.3913	3.96226	2.48835	3.73707	GTAAGGCAGTGGAGCCCAGAGGAGGGCCACGGGGCACTGGGGGCAGCAGAATAGGCTAACCCTGGCCAGAGCCTTGAGTTTGCCATCTCTGAGGCATGGAAGAGGATGGGTCACATGTGAGCCCTAGTGTGTCATGCTCAGGGACAGAGACAGGCAGGCAGCCACCGTCCCACTGAGCCCCAGCTGAAAGGCCCAGGAGGCTTGGTGGGTGGGGCAGCTAGCTTGAGTCTGCCCTGGCAGCGTCCCCTGCTGATCCTTGCTCCCCGTGTCCTGGCTAG	0	....(((...(((((((......))))(((((((..(.(((..((((((..((((.....)))).(((..((((((((........))).))))).)))....(((((.(.(((((..(....)..))))).).(((.(((((.((((..(((((.(((.(((.(((.(((((((((((((.(((....)))...)).))))))))))))))))).))).)))))..)))))))))))).))))).))))))..))).)..))))))))))..)))..	[[][[][][[][]]]]	-131.6	1.23344	UBTF	intron	16	17	1	19	13.3333	43	16	30	20	0	2	26.6667	10	6	0	2	16
hsa-sliRNA-405	chr19	48853831	48854006	55	-	175	55	30	25	-160.105	-129.619	10.9091	6.08108	2.73623	3.39162	GTGCGGGGCCCTGGGCCAAGGACAGGGCGCCTGGCCTCTCTGCCTGCCCTGAGCCCTTCCTGAATGCGGAAGTCAGGATGCTGACTGGACGTCCAGGACGTGAAAGGACATCTTTTCTTTCTTCTTGGGGCTAGGCATGGCTTCTGAAGTCTAACCACCTTCTGTCTTGGTGCAG	0	...((((((((((.........)))))).))))(((....(((((((((((((....(((((...(((..((((((....))))))...))).)))))...(((((((......)))))))..)))))))).))))).)))..............((((.........))))...	[][[][]][]	-68.5	-0.199927	PLEKHA4	intron	5	2	5	1	2	1	8	0	12.5	0	1	33.25	27	48	0	2	0.590909
hsa-sliRNA-406	chr22	17612878	17613210	55	-	332	55	35	20	-182.25	-92.2736	12.25	10.9091	9.75094	4.04307	GTAAGTAGATCCTGGTTGCAGTATTAAGCTAAGAAGTTTTCTGAAGTCATGAGCAGGCGCTTTGGAGTCAGGCATATATAAATTCAGGTCTTAACTCGACCACCTACTACTAATCTGACAAATTGTTTAACTTCTCTTTCTTCATTTGTGAAAATTAAAGCCTGACAGGATTATTCAAAGATTAAACTGCAGGCTGGGCAAGGTGGCTCACGCTTGTAATCCTGGTGCTTTGGGGAGGCCAAGGGAGGAGGATTGCTTGAGCCCAGGAGTTCGAATTCTTTCTCTACAGTTTTAAGTTGTTACTAATGCTATTTTTCAATACCGTTTTGCAG	0	....(((((((((((((((((.((.(((...(((((((.(((((..((..((((....))))..)).)))))..............((((.......))))...............((((...)))).)))))))....))).))))))))........(((((.(((..(((.((...)).))).))))))))(((((......))))).((((((((((((..(.((((((.....)))))).)..))))))))..))))))))))..............))))).........((((....((((.((((....)))).))))..))))	[[[][][]][][][]][]	-76	0.682296	ATP6V1E1	exon	9.5	5	1	35	6	11	33	9.5	10	0	3	3.5	1	4	4	11	34
hsa-sliRNA-407	chr11	103220028	103220622	54	+	594	54	25	29	-119.788	-147.162	13.3333	20.7143	12.1268	5.14471	GTAAGTTAAAAAACATTCTAAGATCCATTTACATTTTTGCTTACCAGTTATATGTAGGAATTTAAACATTATTTGTAACTCAAGTTGTTTTCTCATAGTATTATAAAATGTGGTTTTCAACCAAAATGTTACTTGTAAAAGAGAACAAGAAGGAAAGCCTTCCAGGAAAAGTATAAATTAATGGATGATAATTAAAAATAATCTTTGTTTTCCAAGAGCCATATGGTTTTGATTGCAGAGGGAAAAAATGTGTTAGATAAATTAAGATATACTGTTAAGCTCTTTTTCTCCAGTTGATTAAATTAGTCAGCTAGTCCTAGGATATAAAGAGCCTCTTGAAAATGACAAATTGTCTCAAAACAAGTTAGATTTTCCAAATTAGGTTATTGCAGTTGTGGT…	0	.	.	0	0.3859	DYNC2H1	intron	6.33333	1	5	80.5	36.2	61.65	3	0	2.16667	1	0	2	1	1	1	12	22
hsa-sliRNA-408	chr19	57504786	57505301	54	+	515	53.5	15	38.5	-76.9063	-230.41	12.8571	18.7805	5.5562	3.05978	GTAAGGTTCTCACACCCCACCCCAGCATCCTGAGCTGGACTTGGCTTTTCCTCCTTTTCCTAGGGAGAGGTCTGTTCTTCCCAAAGCTGAACTGTGGGCACTCATTCCTTCTCCAGTATCCTGAAGTAGCTATTGTAATAGGCCTGGGCTGTGTATACTACCACCTTCTCTCCCTGAGCTGCCCCACAGCTGTGCAGGAAAGGGTTTGGGGGTCAGGAGTCTTGCAGTCAGCTTGATGGATCTTATCCCTGGTGGCCTCTCTGTGGCCTGGTGACACTGTGCAGATCTGTGGTAGTTCTATTCCCCTACATTCTGCCTGTCTCCTCTAGCCAACATACCTGGGTGTCGGTCTGTGCCAGCAATTGAGTCACCAATGTGATTGCTGTTTGACTGGGTTGT…	0	.	.	0	-0.634326	ZNF773	exon	38.5	10	2.83333	59.3333	27	42	12	27.5	6.5	10.125	1	7	29	4	1	8.5	2.5
hsa-sliRNA-409	chr22	41172663	41173622	54	+	959	54	16	38	-54.3323	-162.213	7.65217	14.25	8.20779	9.87717	GTAAGGGCATTGAGTTTCCTTTGAAACTTCTATCATGATTCTAATATTTAATCCAGAAGTGCACTTAAACTTTCAATTGGGTTTTAAAGCTTTCAGGTGTAAAAGAGCTCTTTAAGTTGGACAAGAAATATTGGCTTAGAGAGGTTATTAGGGTTCTGTTTCAGTGGTATTAAACTTTTAAAGCATCAGAGCCCCTTTTAAAATGGCATCTCAGACTTTGAGTAATGTGAAATGATAAAAGAAACTGAAGGAAATCCTGAAAAACTGATAGAAGATTACTTATCTGAAGGACTAGGTTATGAATATTATAGGCCTTGTGGGTCACATATCTCTGGCATATTTTCTGTCTTTTAAAAACACACTCTTTTTAAATGTAAAAAACCATTCTTAGCTATACAA…	0	.	.	0	0.298948	EP300	intron	16	31	82	71	53	123	19	6	15	4	17	10.5	15	36	36	6	1
hsa-sliRNA-410	chr3	128909099	128909343	54	+	244	54	17	37	-78.7082	-204.441	5.17391	37	6.16201	10.9626	GTGAGTGGGCCTAACAGGCATACCCCCTATTTCAATGCCCTCCTGCCAGATCTCCTTGTGGCAGAAAAGATCTCACTGTGGGGGGTCTGGGCTTCTCCAGGGGAAGTTGGGGAACACCAGCTAGTCCATGACACCCTGGATTGCTTCCCCCAGATGGGGCATCTCTGCCTGGTACCCGGGCTGTGAGACAGGACAGGGCACTGTAGGGATGAGGTGCTGAACTGAGTCCTGTCTTGGTTAATAG	0	..((..(((((.....(((((...((((((.....(((((((((((((((((((((.(((..(((.....))))))...)))))))))))((...(((((((..((((((......)))))).(((...))).)))))))..))...((((....))))..((((.((((((...))))))...)))))))))..)))))..)))))).....))))).....).))))..))...........	[[][[][]][][]]	-97.2	-0.407935	ACAD9	intron	5	0	5	23	15	6	2	7	0	4	1	7	4	3.25	13	3	21.1429
hsa-sliRNA-411	chr12	56610215	56610408	53	-	193	53	30	23	-142.753	-101.332	17.5	7.07692	3.07484	6.60453	GTAATGTAGCTTTTTTTAAAGGACTGCTTTCTTGGGCTCAGTGGACTCCTTTCCACTGCCCAAGACTCCGTTCTTGGGCTCAGTGACAACAGGCTGGCATTGTCTGCTCTGGGCCTGTTCTGCTTATGCCTTTGCTGGCCAAAGACATGGTAGGATCCAACTTTATTAATGTTACTTTACTTCTTCCTCTTAG	0	((((.(((((........((((((.....((((((((..((((((......))))))))))))))....))))))((((((((.(....(((((.......)))))).))))))))((((((((.(((.(((((.....))))).)))))))))))..............))))).)))).............	[[][][]]	-62.1	0.503877	BAZ2A	intron	1	4	10.5	4	11	11	15.3333	0	0	5	9.5	15.3333	1	3	18	6	0
hsa-sliRNA-412	chr15	74854119	74854580	53	-	461	53	24	29	-99.4204	-133.454	13.3333	7.25	8.26999	11.0802	GTTGGTGAGCAGGCCCTCTTTCCAAGTCCCATGGCCCTCTAGGGTGGTGCTGGGGTGTCCGGGGCAGGGATCCTTGGCAAGGACAGAAGCAGCTCTGAGAAGCGGCAGTCCTCAAAGGGACAGTCCTAACATGAACCCGGGAGGCAGGGTAAGGATGGCAAAGCCACCAAACGCTCTGTAAAATTCTCCCCTTGGGATCTGTGACCGGGGCCCCTCCCCAAGGAGGTCAGGGCAGTGCCCAAGTGTGCTGGACCCAGCGAGCCCAGGGGTGCCGGGTTAGGGATCAGATGGCCTGAACCTGAGGCTTGTTGGCTGGGAAGCCACAGGGGAAGGCCCAGTGCAGGCCCCGAGGGAGTCCCCTCACAGGCAGGGGCACATCACTCATCCTGCTGTGGGTTT…	0	((((((((.((((((.(((.(((....(((..((((((((.((((..(((((((...(((((.((((((.((..((...(((((....((.(((......))).)).(((((....))))).)))))..)).)).)))((((((((((((..((.((((...))))))....)))))))......)))))((((((..((((..((..(((((((.....))).)))).))))))..))))))))).)))))))))))).))))))))).))))))....)))..))).)))))).......(((((((..((((((...((.....))....))))))))))))).((((((.((...(((((((.(((((............))))))))))))...…	[[[[][]][][]][][]][]	-202.6	0.195491	SCAMP2	intron	12	5	29	29	12.5	2	1	12	19	0	1	12	1	21	16	3	4.5
hsa-sliRNA-413	chr16	57079292	57079545	53	+	253	53	29	24	-167.451	-129.465	6.44444	8	9.7562	15.7493	GTAAGTAGCCTCCCCTGCCTGCCTAGGGGACCAGTGGCAGGCTGAGGGCAGCCCTTCTCTGACTGAGCCTAACACCTGGGGAGGCCTTTGAAGTGATAGAAGCCCCAGGGATGGTGGGGGCCTGGCTCAAGAAAGGAAGTCTTTCCTAAAACGCCTAGCTTACCCCAGACCCTGGTGGCTCTGGAGGCAGGACCTGCTAGATCCCCTGACTCAAACAACCCCCATCCCATCCCATGCCCTTCTCCATCCCCAG	0	..........(((((((......)))))))...(((..(((((.((..(((.......))).)).)))))..)))(((((((((.............(((((...(((((((((((((((.(((((.......(((((....))))).....))).))....(((((((.((....)).))))).))((((.............))))..........))))))..))))))).))..))))))).)))))))	[][][[][][]]	-92.2	-0.0845997	(CCCAT)n-Simple_repeat	repeatMask-Simple_repeat	1	0.333333	0	0	0	0	0	0	0	1	0	1.5	1	0	54	38	26
hsa-sliRNA-414	chr19	18123655	18123938	53	+	283	53	31	22	-172.318	-118.715	9.3	8	15.3699	3.75448	GTGGGCAGCGCCTGGCGGCTGGACCAGCCCCTGCACTTCTTTCCACATTGCTGTCCCTCCATGGAACTCTGTCTTCCTGGCTATGTCCCCTTTGCCAGTCTGTTCATTTCTGTCTTTCCTTCCCCTTCCGTTGAAAGATGTCGTTCCTCCTGCACCAGCCCTCCCACCCGATCGCCCCATTGCCCCATCTCCTCTCTCCCCAACCATGCCTCTCCTGCCCCATTCTGCGTGTGTCACTCCAGCCCCGCCCTCTGACCAGGTCGCCCCGTCTCGCCCCACCCAG	0	..((((.((((((((.((((((..(((.....((((.((((((.((.......(((......)))...........(((((............)))))...............................)).)))))).)).)).....)))..)))))).........(((.((......))...))).............(((((((.................))))).)).......((...)).......))))).)))........)))).......	[[[][]][][][]]	-52.5	-0.0195176	MAST3	intron	1	0.666667	17	8.5	14	1	8	1	5	2	0	5	1	4	11	44.4583	3
hsa-sliRNA-415	chrX	134413657	134413822	53	+	165	53	21	32	-106.254	-175.579	7	11.1304	20.6827	6.98934	GTAAGTAAAAAAAACTGTTGGATTCTTACTTTTGTTGCACCATGAATATTTCATTTAAACTATCTATAGGTAAAGTTCATCATTTGAAATGTTAAGTAAGCTTGAAATACCGATAGCATATTTTCATGATTTTTTTTAAGTTCGTTTTTTCTTTTACATTTGCAG	0	((((((((((....(((((((((((((((((.............(((((((((....(((((((....)))..)))).......)))))))))))))))).....))).))))))).........((((.(((....))).))))......))))))..))))..	[[][]]	-19.6	0.990248	PHF6	intron	5	0	0	15	15	16.3333	0	0	3	0	0	1	0	0	4	9	15
hsa-sliRNA-416	chr10	102379651	102379852	52	+	201	52	23	29	-118.103	-157.201	8.11765	18.4546	5.57979	2.90149	GTGGGACTTCCTACTGGTCTTAAGATAAAGTTCAAATCCTAAGAAAAGGAAAGCCAGGCAGCCTGAAGAGCCCCTAATGTGAGTCTTCAGCCTGCATCATACCTTCCCTTCAGCTCTATGCCCATCCAGTTCCTGGCTTCCTTGGGGCAAGGCTGCCTAGCTGAACCTCATAGGGAGACATTGCACATTTACCCCCACCAG	0	(((((....((....))(((((.(((.........))).))))).((((.(((....((((.(((((((..(.(....).)..))))))).)))).......))).))))..((.....))....((((...))))(((((((((((...((((....))))...))))).))))))................)))))...	[[][][][][][]]	-57.1	0.462283	GBF1	intron	1	1	4	7	19	10	9	8	8	8	10	7	0	9	2	0.5	20
hsa-sliRNA-417	chr14	74508952	74509237	52	-	285	52	27	25	-143.144	-141.018	10.8	25	30.2632	40.3509	GTATGAGCCTCTGTGTGGGAGAGGATACAAATGGGATGCCCCCTCTGTCAGGGCCATGGTGAAGCCCAGCAGGTGGGGGGCTGCTGAGGCTGGAGGAGCTGCCATCATCCCGCTCCCCAAGAGTCGCTCACAAGCTTGTCCCAGCTGTGCTGCCTCATGAGGGGATGATCCCCCGTGGGTCCAGCTCTGCAGGCAGGTGACAGGTCCTCTGGAGACTTCCCCCTTGACTCCTGTCCTTGGGAGGTGCTGCCATCGGCTGTCTTCCTCCCCTGTGTGGCCCTGCAG	0	((((...(((((.......)))))))))....(((....)))..(((.((((((((((((...)))..(((((.(((((((.(((((((((((((((.(((.........(((((.....))).)).((((..((((((...(((((.(..(((.((((.(((((...))))))))))))))))))..))))))..))))))).))))))))(((((((((....(((....)))...))))))).)).)).))))).)))))))...)))))))))))))))))	[][][[][[[][]][]]]	-122.4	0.0729834	LTBP2	intron	1	1	2	4	0.142857	1.25	0	4	0.5	0	0	0	1	1	1	42.25	21
hsa-sliRNA-418	chr16	1763006	1763656	52	+	650	52	30	22	-171.919	-116.456	5	4.96774	8.7815	30.2247	GTGAGTGTCCCGCAGCCCCCACTTGTGGCCTGCAATGGGGTTGGGGAGGCCCTGTCCTGAGGCTCCTCCCCTCCAGGCCCTGAAGCGGGACTTTGAGGGCAGCCTCCACCTTGCTGGCCACATGCCAGGGGCCGTGACCTCTCCCTGCACACTGCCTGCCCCTCCCTGCAGCGGGGAGCTGGGCTGCTTTGGCTCCACGGTATTTGGTTCAGGATGTCCCTTGGCAGAGGCTGTGCCCACCAACAGTCAGGGGGCTGTGCTGGGCTCCACGGTGGCCTCTGCAGCAAGGAGCCGTTTCAGGCGTCTGTCCAGCAGGGAGTCGCTGGTCATGCCTGTGCCCCGGCGGCACTCCAGGTCCCGGTCTGTGGAACCCTCAGTGACTGTGGCAGCAGAGCAGCC…	0	.	.	0	-0.555598	MAPK8IP3	intron	3	21	11	15	15	44	14.5	66	2	1	0.5	3	0	26	0.333333	17	25
hsa-sliRNA-419	chr19	36102151	36102736	52	+	585	52	33	19	-173.006	-88.0575	15.6316	3.88172	11.0923	2.47261	GTAGGGCCCTGCCTCACCCACACCTGCCGAGGCCGTCTGTGCAGCCTGGGCACAGCATTGGCGTCCCTGGAGTTGGCTCCCCAGCAGGGCCAGGAGGGTGAGTGGAGAGCAACTGCTTCGTTTTTTTTGAGACGGAGTCTCGCTCTGTTGCCAGGCTGGAGTGCGGTGGCCCAATCTTGGCTCACTGCAACCTCCGACTCCCTGGTTCAAGCAATTCTCCTGCCTCAGCCTCCTGAGTAGCTGGGATTATAGGCATCCACAACCACGCCCTGCTAATTTTTTGTATTTTTAGTAGAGATGAGGTTTCACCATGTTGGCCAGACTGGTCTCAAACTCCTGCCTCAGATGATCTGCCCGCCTTGGCCTCCCAAAGTGCTGGGATTACAGGCGTGAGCCACC…	0	.	.	0	-0.210261	WDR62	utr3	5	23	35	86	35	62	14	38	14.0769	27	1	68.0833	38	9	58	39	38.0667
hsa-sliRNA-420	chr15	72265171	72265412	51	-	241	51	21	30	-116.878	-174.47	13.3636	16	2.11475	4.08792	GTAAGTGGGGCTAGTACCTGCCAACAACATGTCTAGCTGGACTTGTGGAATTTGTCATGTAGGCCAGGAGTCTTGTTCCCGAGTGCTGTATTTGGAGCACATATTCTTCATCTCTGTCTTTCCTAGACCATCAGCAGACAGTGGTGTGTACTGTCATGTGCATGTGTGTGTCATATAGGGGAAATTTCAGGTCCATTCGTCTATGTTGCTAAACTGGAAACTATTTCCCTTCTTCTTTTAG	0	..(((.((((.((((.((......(((((((......((((((..((((((((.((.(((((((((((((.....))))...(((((........)))))........((((.((((((...((........)).)))))).))))(((((......)))))....)).))).)))).)).))))))))))))))......))))))).......))..))))...)))).))).......	[[][][][]]	-63.2	0.794312	PARP6	cds	0	4	1	31	15	6.5	2	0	1	1	1	0	0	0	18	24	3
hsa-sliRNA-421	chr6	25580990	25581242	51	+	252	51	25	26	-144.217	-155.081	4.6875	17.3333	3.72002	6.06718	GTAAGTGTTTTGCTGCTGCCAATCATTTCCTTGGAACTGTGAAGCACCCTCAGCAAGACCTTAGACCATTTTAGGGATGTTCCTTATGGATGCACTACATGGGTAAATATTGAGAAAGAGTTCAGTGATCTGTGAATGTGTGTTTGCTATTCTATGCTAGACTTAAAATTACTTTTAGGAATTTTTTATCCATCTCTATGCATTAAGCTTTGGCCTTGGGCTGTTTTTTTGTTTTTTTGTTTTTAATTTTAG	0	.((((.(((((((((.(((...(((((((....)))..)))).)))....)))))))))))))..(((...((((((...)))))))))(((((....((((((((((((((((......))))))).((((((((((.((....)))))))...)).)))(((((((....))))))).....))))))))).....))))).((((...((((...))))))))..........................	[][][[][][]][]	-49.3	0.242374	(T)n-Simple_repeat	repeatMask-Simple_repeat	0	1	0	37	3	11	10	0	12	1	0	1	0	0	0.333333	23	0
hsa-sliRNA-422	chr9	125018951	125019106	51	-	155	51	22	29	-120.838	-174.584	6.69565	23.2	5.34209	2.44419	GTCAGTTTTTGATAAGAAAAATCATAATTATTGATAAATAAATGACCGTGTAGTTTATGTTTTTATTGTGTGTATATGTCAAGAAGAAGGAATAGCTTACTCTATTGATATTTAGTCTTGGCCATTCGTTAAGTTCTTATTGCTTTTTTCTTTAG	0	...(((....((((((((....((((((....(((..((((((.((...)).)))))))))...))))))..((.(((((((((..(((......)))..)))..)))))).))..((((((.....)))))))))))))))))...........	[[][][]]	-20.2	0.56958	SCAI	intron	6	8	5	6	1.25	5	0	3	0	0	0	8.33333	0	2	2	17.5	20
hsa-sliRNA-423	chr10	127373866	127374057	50	+	191	50	25	25	-148.724	-153.181	11.3636	14.2857	7.18942	3.36027	GTAAGTGTTGATTAGCAGTGGGATTTATGTCTGAGAGATACAGAGACAGAGAGACCGTAATTAGACTACAATGAACTTTGTAACCCAGAAATAATTAAAATGTGTTAATAATGGAAAATAGTTAAAATTGCACCTCTGTTGAGTTTCTTTTTCTGAGTGTGATTAACAAGGTGTGTATAATTATTTTTCAG	0	.......(((((((....((((.....(((((..(.....)..)))))..................(((((......))))).))))....))))))).............(((((((((((((....(((((((.((((((....(((.....))).....)))))))))))))..))))))))))))).	[[][]][]	-39.7	1.64374	DOCK1	intron	3.66667	18	17	4.5	0.0909091	13.3333	0	3	0	0	0.5	0	1	0	0	13	21.2
hsa-sliRNA-424	chr15	90769231	90769437	50	+	206	50	18	32	-80.567	-168.327	7.2	32	3.47402	2.69575	GTAAATACTGTTTTTTATATCCGGAAATACCGATAAATACATACTACCAACAATATATGTATTTACTGAATAAAAACCCACACTGAGTGAACGAGTCTCCTATTTTACTGAAGAATAAGGTAGTTCTTAATACATTGAGCAGTGTTGGCTTTTTATAGAAGGAAGCTCCAAGTAGTCTGAAAAGCAGTATTTTTTTTTCCAACTAG	0	..(((((((((((((((.((.(((.....))).((((((((((............))))))))))....(((((((((.((((((((((...(((.((((((((((.....))))).))).))..)))....))))...)))))).)).)))))))....(((...))).....)).)))))))))))))))..............	[[][][][]]	-41.8	0.830813	BLM	intron	3	4	7	17.5	14	26.5	1	1	3	1	0	0	0	1	0	5	2
hsa-sliRNA-425	chr1	154555532	154555859	50	-	327	50	33	17	-128.001	-74.055	10.6071	5.17391	2.64672	4.42316	GTGAGGGGGCCACAGGGTAGGGGTACATTTTGTTCTTATGAGGCCCATGCCACAAAGGCATCCTGTGAAAGGGATCCTGAAAAGTGGACGGTACACAGCTAAACATTTAGGGGATGACCTCTCGGGGGAGTTGCTTACTGAAGCCAGAGGGAGACCCTGCATCGGCCCTGGGATTGGTCCATCAGGAGACTCATTCCCACAGCCACGTGGCCCATAAGGCTTAGAGAACTAGTTATTGGTGTGGGGCCCAAACTAAGAGCTCATCCATGCACTTATCCAGATCGGAGTGGGGAAGGATTTGATGTCTCTGTGCTCCCCTACCTGTAG	0	(((.(....)))).(((((((((...........((((((.((((..((((.....))))((((.(((.(((.(((((...(((((...(((.....)))...)))))..)))))..))).))).))))...((((....))))(((.((....)))))....(((..(((((.(((((........))).)).)))))..)))....))))))))))((.((((((...((((.(((((.(((...))).))))).))))((((.(..(.(((.((((........)))).))))..).)))))))))).)).)))))))))....	[][[[][][][][]][[][]]]	-109.8	0.520191	UBE2Q1	intron	2	1	3	25	24	22	4.33333	3	2	15	0.0526316	12	14	0	14	1	31
hsa-sliRNA-426	chr20	25308045	25308456	50	-	411	50	28	22	-144.721	-113.535	11.2	8.62745	6.48572	10.5964	GTGAGTGCCTTGTTGGGCCCCAGCCGTGGCAGTGAGCATTCAGGGTGCTCCCCAGTCCCGGCCCTGCTGCAAGTGCTCAGCGTCCTCATGGAGCAGCATGAGCTGCACATTCTGGGGGGCCCGGGGCTGACCAGCCACCCTTCCCATGATACACCTGAGGAGCTGGGGAGCCTCACACACACAGGTCTGGCCCCAGAGCCGCATCAGCAAGTCTGCTTTTTAGGAGTGACCAGAGCCATCTCTGTTCCCCTGGCGGGCACCCCTGGTGCTATCTGAGGCCTGCCGAGGTGGTTGCCTGGTGGGAGGCGCTGTGGTCTCCTTGTGCTTTCTGGGGGCCCCTCAGAGCCCCACAGGCCACATGTATGTCGCTGGCTTCCTGCCTACCTCTCAGTTCCCTGT…	0	.....((((..(((((...)))))...))))(((((((..(((((.(((...(((((((((((((.(((((...(((((((((((....))).).)).)))))))))......).)))).)))))))))..(((((((((((((((.(...(......)...)))))))).............(((..((((.((((...(((((((...(((((((....(((.(.((.(((((....))))).)))))))))))))....)))))))..)))).)))).)))..))))))))...((((((((((.(.((((......((((...(((((((((........))))).)))).))))......)))).)))))))))))........))).))))).…	[][[][[][]][]]	-176	0.116126	ABHD12	intron	21.5	35.5	39	23.2	6.83333	12.75	14.95	36.1667	22.9167	23	7.5	24.5	55	23	0.25	16.3333	16
hsa-sliRNA-427	chr2	224804841	224805057	50	-	216	50	35	15	-202.085	-71.5071	19.0909	4.61538	2.16518	4.66498	GTAAGTTTTAGAGTTGATGACTTAACACTTTTTTCTGGAAATTTCTAAATAGTCCACTATACCATGTTTCATTTCAAGAACCCATATAGTAAGTTATCAATAATATATGAACTATTTAAAGAAAATTTAATATTTTTCTTTCAATATACTTAGATGAACAGTTTGTATAATAAAAGAATATGAATAATTAAAATGTGGTTTTTTTCTCCTTTCTAG	0	.......(((((((((((((((((........((((.(((((....(((((.............))))).))))).)))).........))))))))))))..((((((((((.(((((((((((........)))))))..............)))).)))))))))).....((((...((((.((......)).))))..))))....)))))	[[][][]]	-27.4	0.525992	DOCK10	intron	0	0	0	0	0	0	1.25	0	0	1	0	0	1	0	14	41	57
hsa-sliRNA-428	chr9	2073342	2073565	50	+	223	50	14	36	-65.8557	-201.662	5.38462	15.4286	2.88212	4.30031	GTAAGGCATGAAAGCAGCGTTCATGGTGTTCTTTTAGCTTTTTAGATTTTGGTAATCTTGTACGATCTCGAAACTAAAACTACACAGCCTTTGCTGAGATGGTTGAAGTTGTTACTTGGATTTGTCTTTTATACATAGAATGTGCTATTAAGTCATGTGTGTCTTTATTGTATTGTAATTTAAAAAACTAAGCCCCCTCCTCTTCCTCACTCTTTTTCCTTAG	0	.(((((...((((((((((......((((..((((((.((((.(((((...(((......)))))))).))))))))))..))))......)))))((((((((.((((....)))).)).)))))).....(((((..(((.(((....)))))).))))).................................................))))).))))).	[[][][]]	-38.2	0.189242	SMARCA2	intron	0	1	8.5	16	3	7	6	21	0	5	0	0	5	1	15	7	7
hsa-sliRNA-429	chr11	46680282	46680486	49	-	204	49	28	21	-111.717	-94.6014	24.5	6	16.8526	5.61753	GTGAGTGCCGGGCCTGCCTCCTCACCAGCCAGGTCTCCCGGCTCCCTTCAGGAAGCTGGGGAAGCTGCTGGGCAGGGCAGAGGGAGGTCCTGCAAGCCTCAACGTCCCCACCCAGCCCTGCCTAGAACCCCAAGACAGAGAAGGGGCAGGGAATCCAGCCGGTGCCCAGCGCTCGGAGGCTCACCAGGCCCTACTGTTTCCCAG	0	((((((.(((((((((......((((.((..((..((((.((.((((((.......(((((......(((((((((((...((((.((.............)).))))......)))))))))))..))))).......)))))))).))))..)).)).))))..))).))))))..))))))(((......)))........	[][]	-89.9	-0.00191128	ARHGAP1	intron	5	4	3	3	2.5	0.25	19	16	4	1	0	5	1	3	11	2	11
hsa-sliRNA-430	chr19	11058363	11058787	49	+	424	49	16	33	-74.9994	-190.596	10.6667	24.75	3.55095	3.10146	GTAACCCTGACGTTGTACCTGCGCCCCGCATGTGCCCGGAGGGGAGTCTGACCCAGGGGCACCCCCATCTGAGAGCTGTGGTGTGTGGGCAGAATGACCAGAAACCACCTAGGCGGTGCCTTGGGCTACCTGGTTAGGGACCTGGTCGTGGGCTTTTGGGGTTCCTTGTAAGGGTTGGGGGTGTCCTGAGGGATGTCAGTGGGCAGTCGGTGTTGGGTGTTCCTTCAAGGTCCCACTCACTTAGTGCTGGGCCTCAGTCATGCAGTTCCCATGCCTAGTGAGCCAGGTTACCGAGGCTGGCGCTTCGGCCACATCCTCATAGGCACGAGGAATCCTAGCCCGTGGGGTCTCCAGCACACAGCCAGGCCTGCGGGCAGGCGAGGCGGGGTCCTGAGGTAA…	0	....((((..((..((((.((((...)))).)))).))..)))).......(((.((((((((((((((((((((((....(((....)))..((((((((......(((((.(((((((...))).))).).)))))...)))))))).))))))))))..((((....)))).))))))))))))..))).((.((((((((.(..((.((.((((.((.(((((.((.(((.........(((((((((((((.....(((((((((.((((((.((((....((..(((((((....)))))))..))...)))))))))).).))))..)).))...))))))..)))))))...(((..(((((....)))))..))).))).))))))).))…	[][[[][]][]][[][]]	-185.3	0.036102	SMARCA4	intron	3	17	13	18.6667	11	25.75	2	11	1	4.6	1	5	3	12	7	18	13
hsa-sliRNA-431	chr1	31583241	31583460	49	+	219	49	29	20	-183.995	-111.215	14.5	8.23529	3.11002	3.43687	GTGAGAGGCCCTAGAGGCACCCTCAGTGGGCACACATGCATACTCATGCATGTATACACGCATGCTGTGCTGTGGGGCACGTCCAGCAGGCCACTCCTACACCCAGATTTGACTGTGTGTGCGCTCAGCCACTGTGCGTCTCTCCCACCCACATGCACCCACGCCAAGGACCCTGAGCCTCGGCAGATCTGTGACTTCCTTCCGTCCCCTCTCCTTCAG	0	..((((((.....((((...)))).(((((...((((((((....)))))))).........(((((((..((((((.((((.(((..(((......(((((.(((......))).)))))......))).))).))))...)))))).)))).))))))))(((.(((........))).)))........(((........))).))))))......	[[][[][]][][]]	-73.2	-0.0567267	TINAGL1	exon	0	5	15	0	1	0	19	23	8.14286	24	0	1	1	5	0	0	0.25
hsa-sliRNA-432	chr3	32703962	32704810	49	+	848	49	19	30	-87.7828	-156.325	8.26087	11.5385	3.85213	5.01616	GTAAGAAATGGCTTCTCTTAGTCTGCTCAAGTTGTAGGGTTCTGTCAAGTATGAATCTTTTCATAGTGAATTTTTAAATTTACAATTTTTACTCTGTAATAATTCAAAAGTTAATTTAGAGATAAGTAGGTTTAATTTTTAAAATAAATGTTTTAGAGTTTAAATATGGTGAAAGGAATGGGAATAATTGGAGCCATTCCCAAGTTTTTGTAAACATGTTTTAACTCATATACTGTTGTTTTTAAGTCTTTTAAATTTAGATTTGTAAGTATGTGGGTCAGTCTTTTCATTTCACTAAGCTGTTCAATTCTTTTATTTATTTATTTCTGAAAATATCAGATTCAAAAATTATTTTCTTGAAGGTACTTTAAAATGGAACCCCAAAACTTTATTGGCAGA…	0	.	.	0	0.49697	CNOT10	intron	31	31	20	24	53	108	8	28	42	10	12	19	0	22	21	14.5	33
hsa-sliRNA-433	chr17	42612506	42612946	48	+	440	48	15	33	-62.527	-186.114	5.4	10.5926	5.82353	10.316	GTAAGTTTGTGTTTGGGGATTAGGAAAGGTCTCCAACTTGGCTTCCTAAATGACTAGGGGACCCAGCAGATATAACTCCATATTTGCTGGAACAGGAAAGAGTTCTTATATTCCCTCCTATAGAGAGGAAAATGAAGTTACAATGACTGAGAACCCCATCACACTCCCAGTAGTGGGAACTGGAGCCTAGAACCTGAGCCCTGGATGAAAGTCGAGGGAGTGTGGCCAGGTCTCAATTTGGAAGCCCAGAGTCTAAGATGTCTCTGCCCTTCCCCCTGTAGGGCTACAGACTTCCAAAAGTCAAGGCTCCCTTCTCTACTGATTTGACCCCACCCCAGTTTCGCCATCAAGATTTATCTGCTTCTGGACAGTTGTTAGGGAGCGCCATGTTCACCAGGC…	0	........(((.(((((((..((((.(((.....(((.(((((((((.(((((((.((((..(((((((((((......)))))))))))...((((..((((......))))..)))).((((((((........((((...))))(((........)))...(((((....)))))...(((((((..........((((.(((....))).))))..(((((((......((....(((((..(((((.(......).)))))..)))))...))...)))))))(((((....))))).))))))))))))))).........))))...((((....((.....(((....)))))..))))..))))))).))))).)))).)))((.(((((…	[[[[][][[][][][[][][]]]][]][]]	-141.6	0.470477	TUBG1	intron	37	25	26	26	16	42.8333	16	9	15	17	15	13	1	2.25	12	8	0
hsa-sliRNA-434	chr19	39459589	39459891	48	+	302	48	24	24	-129.366	-131.056	10.1053	16.6154	7.65079	2.77757	GTATGTGCTCTGATCTCGGGGCTTGGAGGAGGTGGGAGAATGAGGGAGGCTGCTTTGTGGGGGAGAAGTGTCTGTCTGTCCCGGGTCTCCGTGGCCTGCCAGTCACTTGGTCCTTCTGTCTCCATCCCTCACTCCACGTTACTGACTGGCTATCTCCCACCTCCATCTTCCTGGCTGTCCATCCTTCTTTCTCTCTCCTCTCTTGGTCCTACTTTATTTTTCTTGCTGCTGTCTCCTTCCCCCTTTCCTGTGTCCTTTCCTCCATCCTGTCATCTCTCTCAAATCTGCCTCTCATCTTCCAG	0	...........(((..(((((..((((((((((((((((.(((((((((..((.....((((((.(((((.(((.(.(.(((((....))).)).).).))).)))))..)))))).))..)).)))))))..(((.(((...))))))...))))))))).(((......)))......................((......))..................((....)).........................))))))))))))..)))............................	[[[][]][][][]]	-76	-0.179976	SUPT5H	intron	0	0	7	18	14	25	11	0	36	3.5	0	7.33333	0	3	6	29.1429	15
hsa-sliRNA-435	chr20	45792109	45792676	48	+	567	48	10	38	-48.1993	-233.443	6.66667	25.3333	3.0493	7.21567	GTGAGGGCGCCCCCGGTGAGGTCTGGGCTCAGGCCGGGCACGGCCTCGGGGCTCCTGGGACCCTGGCCCGCGGGCGAGAGAACGCGGAGGCTGGAGCTGCAGAGGGGGTTGGCGTTTTCGCAGCCCGACGACCTGGATTTAAATTCTGGTGCCGCCCTCCTAGCTAGGTGACGTGGGCCATCTCTGTCAACCCCCTGAGTCCCAGGATCCTCTTCTATAAAATGGAAATGATTAGTACCTGTCTCATAAAACTTGTTGTGGGATGGGAAGATAAAGGCGGGTACAACGCCCCGGACATCACCTGACACAGAGTTGACCCTCGGTAAATACTGCTTCCCTTCCTCCTGCCGTGCCAGAAGGCAGGGTCGGGACTTTTAAGGCAGGAAACTTCCTCAGTTC…	0	.	.	0	0.45924	DNTTIP1	utr5	1	0	15	4	1	22	0	14	8.42857	7	0	0	0	4	26.4667	1	36
hsa-sliRNA-436	chr2	224793072	224793399	48	-	327	48	27	21	-152.429	-111.677	11.25	25.2	6.26654	12.5792	GTAAGATGACCACATGAGGGAGGCAAAAAGCCTAGATATCAACACATTGAAGCCTAATAGAAATAATGTATTAATTTTACATTTTATTAATCTGTTATGTTTAAGTAATAATCGCTTTCACAGATACTTCTAATTATGCTGTACTTTAAACATTTTAAGTCTATCATGCCATTGACTTATTTATTCTATGTACAGCAAAGGCTAACTGGATGGTCAACTTCTTAGTTCAAAACGAGAATGCATCATTGGCTAACGATTTGTAGTCTCTAAAGCTTGTATTAACATAAACATGTAGCAATGTCCTAACCTCATCTTGCACTACCATAG	0	(((((((((((......)).((((.....))))..........((((((..((.((((((((((((((((.......)))))..))))..)))))))((((((.((((((...(((((...(((....))).....((((((((...........((((((............))))))..........))))))))..(((((......)))))((((....))))......((((.((((..((((.....)))).)))).)))).)))))...)))).)).)))))).))..)))))).......)))))))))..........	[[][][[][[][][][][]]]]	-68.3	1.40878	DOCK10	intron	1	0	0	0	0	0	1.25	0	0	1	0	0	1	0	11.5	35.5	51
hsa-sliRNA-437	chr11	67583844	67584133	47	+	289	47	26	21	-144.652	-116.408	10.4	10.5	52.4106	3.76926	GTGAGTACGCGCGGCCCGCGTCCCCGGGGATGGGGCTCAGAGCTCCCAGCATGGGGCCAACCCGCAGCATCAGGCCCGGGCTCCCGGCAGGGCTCCTCGCCCACCTCGAGACCCGGGACGGGGGCCTAGGGGACCCAGGACGTCCCCAGTGCCGTTAGCGGCTTTCAGGGGGCCCGGAGCGCCTCGGGGAGGGATGGGACCCCGGGGGCGGGGAGGGGGGGCAGACTGCGCTCACCGCGCCTTGGCATCCTCCCCCGGGCTCCAGCAAACTTTTCTTTGTTCGCTGCAG	0	(((......)))(((((((((((((((((.(((((((...))).))))((.(((((....))).))))......((((..(((((.(.((((((((..((((.(((.((((.(((.(((((.(..((.((((((.......))))))))).)))))..))).)))))))))))..))))).)))).)))))...)))).)))))))))))(((((((..(.(((...((((.....)))).))).).))))))).)))))).((((.(((........))).))))...	[][[[][][]][]][]	-151.8	-0.552917	GSTP1	intron	1	2	1	44	20	44	0	0	0	0	0	0	0	0	4.25	7.33333	1.33333
hsa-sliRNA-438	chr2	95100536	95100836	47	-	300	47	15	32	-43.5828	-124.227	5.52632	11.0769	2.42565	4.63857	GTGAGTGATAATCTATTTTTTTTTTTTTAATTTGCAGGATTACATTTGTTAAAGTCTGTGTGACAATGTATCTCTATAGGTATCTTTGTGTTTCTCTCTTATTACATTCTTACAAATATATGAAGTGTGAAAACAAATCTCCTAAGAAGGTTACTAAAATGAATGAAATCAGAGCTTACCATTTATCTTTGGTCAATATGTGCTGGCTGTTGAGGCTAGTATACATTGCTTTGTGATATTTGCAAAGGCTTATTAAAGCCACACACCTAATCCTCTTGTGTTTATGTTTTTACCCTCCAG	0	..(((((.((((((......................)))))))))))...........(((((.((((((.....(((((.................))))))))))).)))))......((.((.(((((((((.....(((....)))..(((((((((((((..............))))))).))))))((((.((((((((((.....)))))))))).))))((((((((...))))))))((((....)))).(((((...........)))))...))))))))).)).)).	[][][[][][][][][]]	-58.3	0.75351	MRPS5	intron	27	31	8	29	29	35	14	14.25	18	17	8	16.5	14	8	10	13	6
hsa-sliRNA-439	chr11	688057	688330	46	-	273	46	24	22	-111.516	-111.803	11.25	10.0833	2.30892	5.41011	GTACAGCGGTGCCTGCACCCCAGGCCTCGGGCAAAACACGTTTCAGAATAGCTAGAATTTATTTCAGGGATTTATTTACTTGTTTCTTTTTGTGGTAAATTTGGAATATCATCTATTAATAGATTTTAAGTAAAAGCATTGGAATTTTCCTGACCAAGAAGTTTTTCCGCCGTTGAAGGAGGTGGCGCTGCCGGGGAGGTGGTGTCTGAGATGAGAGTGTACTATGCTTCCCGGTGTCCGGCCTCTCACCTTCAAACACTTTCTCTGCCCAAG	0	.......((.(((((.....))))))).(((((......((((((((...((((.((.......((((..........)))).......)).))))...))))))))...(((((....)))))...........((...((((.((((........))))...))))))..(((((((((((.(.((.((((((((((((((((((......)))...)))))).))))))))))).).))))....)))))))..........)))))...	[][[][][][]]	-71.2	0.284729	DEAF1	intron	9	7	7	21	31	11	4	3	2	0	2	5	1	0	17	16	0
hsa-sliRNA-440	chr12	71632514	71632885	46	-	371	46	14	32	-44.1637	-129.219	6.66667	16	7.08678	3.5742	GTGAGGGTTTTATAGAAATATTTTACTTTTGGAAAGCAGAAAGTTTTTATGATAGTTTTAAGGGTAAGATGTATATATAAAGTAACTCTTTGCTGTAAATTCCAAGAGATTAAGATTAAAGCTTTGTTTTTAAATGACATCCACATTTTTGGATGTCTACTTTATTATTTTGTCTTGACTTTGTTTTTGTCATAAGTCATAGATTAACTAGCAAAACTTTTGGCTACTTATGTTAAACTCTGTTTTATTCTCCATATTGATTTAGTTTTATAATGTTGGCATTGTATGGTGGGGATAGCACAATTATCTTACCAAAAATTGTTTATAAAATCACAGTGATGTAAAATACGTGTATCATTTTTCTCCCTTAG	0	.(((((((((((((((.........(((((((((((((((.(((((((((((((((((((....)))))).))).))))))..)))).)))))).....)))))))))....(((.((((((...((((......((((((((......))))))))..............((((((((((((.......)).)))))).))))(((.((((..........)))).)))....))))...)))))).))).................(((((((....)))))))(((((((.((((.....))))))))))).......)))))))))....(((((((((.......))))))))).....)))))).	[[[][[][][]][][]][]]	-74.2	0.491012	ZFC3H1	intron	7	3	26	0	10.3333	10	15	1	25	3	1	5.66667	14	8	1	19.8333	5
hsa-sliRNA-441	chr16	68070220	68070939	46	+	719	46	16	30	-88.0532	-190.238	6.85714	16.3636	4.55906	2.84036	GTAAGCCTCCTGTCTTCATCATGTACTCTGTGTCCCACAGAGCTAAGGGCTGGGTGGTAGCCAGGCCCAGCCTTCCCTAGAGTGAAAAGTTTTAGGGGTGGCTTGAAAAGGGCAGGGCTTTCCACAAGACCCCAGACCTGTTCCTTCTGCTGCCACCTGAGACCCTCCCCTCTGCATGCCTGTCTCAGGACTGAGGCTGCCGACTGACTCCTGATGAAATGTACAGAGACAGAGCAGGGGGTCCTTGGAGCAGCAGGCTGCAGGGAGGGGAAAGTATGACCTAACTGGGCCTCCTTCCTTCCTCTTGTCATCACTAGGGTGTCTGTTCCTCTCGCCAGGGTTTTGACTTAGCCCTCAGTGAACATATAAGTGGCCCATTCAGCTTGGGGGTTTTCCTGT…	0	.	.	0	0.370159	DUS2	intron	13	0	1	43	5	33	2	2	7.33333	0	0	1.5	3	7.5	11	15	39
hsa-sliRNA-442	chr1	247101791	247101986	46	-	195	46	13	33	-45.685	-158.357	4.33333	19.8	3.72867	2.46653	GTAAGAATGACAACACATTTCAGTTAATTACAGAAGTCTTTCCCTATCATCAGTGCTATTTATGATTTGGAATGTGGCAAGGGAATGATTTGGTGAATAAATCAGGCATGGGCACTGTGTACAGTGAACATTAAATCTAGTAATGTGTCTACAGTTTGTAATAATTCATGATAATTTTATGGGTCTGCATTTTAG	0	...((((((.(((((((((.((((((.((((..(((((.((((((........((((((..............)))))))))))).))))).)))).))).......(((..(((((....)))))..))).....)).).))))))).((((...))))...((((((((.....)))))))).))))))))..	[[[][]][][]]	-39.8	0.0462492	ZNF669	intron	10	11	7	7	8	4	2	0	4	3	22	4	3	12	0	3	15.25
hsa-sliRNA-443	chr17	35136497	35137000	45	-	503	45	20	25	-100.829	-132.957	10.7692	8.33333	2.00258	2.62995	GTAAGTGCTGGGAGGGTTCAGAAACCAGTCCAGAAAATCGCAAGTCACAAGATGCTGGCACTCAGAATGACCTTGACATCAGCGAGTCCAGTGTTTCCCAGATGTGTGCTGGGAGCCCTGGTCTAGGGAGGTGTTTTGGGAATGAGGAGTTCTGTGGTTGGTGCTGCACCATAGTGGAGATTGCAGAGTCCCCATGAGATCGTCACACTCTGGAAATTCCTCCTGTAGGACAGCTGTTGGGCTTTATCAGATCTACCATATCCCAAATGTATTGGACAGGAGCCGTTTACTCTGACATCCCTAACTCCTCTTCCATGAAACATTTTCATGATCTGGACTCCATTTTACAAGTGGGGAGAGACTTGACCCCAGAGGGGTAGTTTGATTAAGATCACAATG…	0	.	.	0	0.110249	NLE1	intron	18	13	8	40	18	68	0	0	6	0	6	2	0	2.25	1	19	42
hsa-sliRNA-444	chr9	129834766	129835138	45	-	372	45	20	25	-104.04	-129.284	8	8.33333	7.25495	4.15193	GTGCGTTTGGGGCGGGGCTCCCATAGGCTTGGTAAAGATAGACTTGTTTGGGGGACTCACCACCGGCTCGGCGCTTCGCTGACATTGTTAACTGTGAGCTCGGGTGGTGGTTCCTTCTGCGGACGCAGAAATTGAGGCTCAAGGGGTGAGGCCACCGCCCCAAGCTCGAACGGTTGAGAGAGATGCCTCCGGGATGCGCAGTGGCTCTGACTCCCGGTGGGTCTAGGCACAAGGTCGTCCTCTGGACCACTGTGCTGGTGGCTCAGTAGCTGGGCTGGGATGCCCTCGAAGGTGCCTTATTGGCTCTGTTAGCTTTGGATTCCGCGGGGAATCACTCAGCTTATGCATTGCTGCTTCTTCTTCTTTTTAAAG	0	((((.((((((((((((((((((..(((..(((........))).))))))))).)))....(((((((((((((..(((..((((.(((((((((((((.((((((((((.((((((((....))))).....)))((((.....))))))))))))))..)))))..)))))))).))((((.((.((((((....(((.....)))..)))))).))))))..(((((.((((........))))..)))))))..)))..))).))))))))))..))))).)))).))))......(((..(((.((((..(((((((....)))))).)..))))...)))..)))....................	[[][[[][]][][]]][]	-147.7	0.358687	C9orf78	intron	11	8	1	16	8	8.33333	10	50	2	7	29	4	9	13	0.333333	1	1
hsa-sliRNA-445	chr11	8648086	8648415	44	-	329	44	30	14	-168.177	-68.9452	13.125	3.2	4.91292	2.74901	GTGGGGCTGACAGACTGCCTGAAATGGGCTGGGGAGGGCTCTGGATTTCTTACTTGTGAGAGCTCTGGGAATCCCCGTGCATCAGAATCTTCTCCCTGCCCAAGCCAACCTGCAGCCCCTGGGCTGAAGTTTTTCTCTGCTCCTGTTGTAGGACTTCCCTGGAAAAGGCCTAATGGGCCAAGAGCCTGTGGTGCCTTAGACTTTCCCTAGAAGTCATCACAGCTTCCATGGGTCTGGCTGAGACAGTTCCCTGTGGAGATTCCCGCTTGGTTGGCATGCTCAAAGTAGGACTCAGCCCTTCTCAGCTTTTTCTCTGCCTCATCCCCTAG	0	..((((.(((((((......((((.(((((((((((((((...((..((((((((.((((.((..((((....)))).))..(((..........)))..((.(((((((..(((((....))))).(((........)))...(((((..((((((...((((((((((((.(((((.....)))))))).)))).....)))))...))))))...)))))(((((((((...(((((...))))).)))))))))..........))))))).)))))))))))))).)))))))))))))))))))))))))..))).))))...	[[][][[][][][]]]	-120.7	0.657545	TRIM66	intron	22.5	4	22	38.8333	9	7.83333	14.5	18	28	7	0.5	11	2	9	3	9	19.3333
hsa-sliRNA-446	chr16	69749338	69749558	44	-	220	44	15	29	-67.3229	-150.101	7.5	12.2105	3.03857	5.03883	GTAATTTCTTAGACAAGCCAGGCCGTTCATGCTCTTTTCTGAAACATGTCACATCTCTCTAAGTCATCTCTTCACAGTGAACTAAATTTACGCGGACCAATAACATAGTTTGTCCAGCCCTGTCTGATCTGACTTGTATATCATATGTGATTTCATCTGTGACCTGAGAGGTGGCTACAGATGAATTTTCAGGTTTTAAAATTGTTTCTTTTAATTTCAG	0	..........((((((...(((((...((((.((......))..))))...(((((.....((((((((((((((((((((..........((((((.(((......))).)))).))...(((......)))......((((....)))))))).))))))....))))))))))..)))))........))))).....)))))).............	[[][[][][]]]	-43	0.128958	NOB1	intron	0.833333	10	0	35	25	16	0	5	0	6	1	8	0	2	9	8.41667	1
hsa-sliRNA-447	chr19	36142741	36142908	44	+	167	44	29	15	-161.005	-72.3498	20.9444	3.62069	4.48372	6.41276	GTAAGTAACCTGGGGTCCCTGGCCCCGTCCTAACCGTTCCATCCCTTCCCTTGTGGCTGCCCTTGCACACACACCCTTGACCATGACAATCCCAGTGTTCCCATTCTCCATGACATTCTCAGACCCCTTTCAGTCACCCCTGACCTGCCCCTAACTTCCGCCCGCAG	0	...........((((((..(((..(.((....)).)..)))..........((((..(((....)))..))))....(((..(((.((.....((((....)))).....)).)))..))))))))).....((((....))))((((...............))))	[[][][]][][]	-25.5	0.40751	CAPNS1	intron	0	2	3	8	3	10	0	0	3	0	1	1	10	3	10	25	20
hsa-sliRNA-448	chr1	11074008	11074230	44	-	222	44	12	32	-60.9533	-184.566	4	14.2222	3.08695	4.15419	GTGAGTAGTAGTTTTGTCAGGGCTGACAGGATATGCAGAGATGCCTACAGCTGTACATGCTTTTACCTGGGAAGGAAGCCTCTGAAGCCAGTGTGTCGGCTGCCCTGGTGTCCTGGCAAAGACGCTGACAAGGCACCAGCAACCCCCCATCTGAGCGCTTCTGCCCCGTGGCTCTAGATTCCGTTCCCGGCAGCGTTTCACACAGCCATTTCCTTCCTCCAG	0	....((((.(((..(((.(.(((((..(((.(((......)))))).))))).)))).))).))))..((((((((((....((..((..(((((...((((((((((((.((((((......)))....))))))))).............(((((..((((((....)))...)))...)))))..))))))....))))).))))))))))))))....	[][[][]]	-70.6	-0.251716	EXOSC10	intron	1	1	12	5	10	2.25	8	3	5.5	6	0	3	0	13	8	23	14
hsa-sliRNA-449	chr1	154343568	154343892	44	+	324	44	16	28	-86.6642	-145.981	11.4286	11.6667	5.80732	4.25392	GTGGGTGTGAGGAGAGGAGGGGCCAGCCTGGGGGGTTCTACTCTTAGTGTGGGGGAGGCGACTTAAGTTTGTTTTATTGTGTAAATTTAAGGTCTACAACGTGATGTTTTGATGTGTATATATAGTGAAGTGATTACTACAGTCAGACAACTTAACACATCAGCCAGCTCCCATAGTTACCTCTTTTTATGTATGTGGTGACAGTCCCTAACTGTGGAATGTGGCACACACCCAGTCTACAGTGCAGGATTATTCATTGTCGCCCTCACGCTGTCCATTAGCTCTCCAGACTTACCCAGGTGTGCCTTTCCACTCTGCCTCCAG	0	.((((.((..((((.((((((((..(((((((((((((((....(((((((((((.((((((((((((((((........)))))))))))(((........)))...(((((((((......(((....(((((.....)))))....)))..)))))))))............((((((.(...........).))))))(((((...((((((((.((.((......)))).))))))))...))))).....))))).))))))))))).....))).......))))).)))))))..)))))))).)))))).)))).	[[][][][][]]	-109.6	0.303552	ATP8B2	intron	4	4	4	9	20	50	3.33333	2	6	9	0	3	1	5.5	11	4	0.2
hsa-sliRNA-450	chr1	200409723	200409945	44	-	222	44	24	20	-66.5511	-62.6462	11.8135	8	6.95937	18.0754	GTAAGTATTGCCGGTGGGTCCAGGAGGGAGAGGGCGAGGCCTGGGGAAGAGTCGCAGGACCATGCGTGCCGGTGCCGGAGGCGACTGGGCTGGGAATTAGTGCTGGGCGCGTTGCGGTCTGGGCGGCGGCGCGGCGGGGTCCTTAGCGCTGCGGTGGTCCCGGCCCGGGGCCCGGTTCCACCTCCTTTCCTCCCTCTTCCCTCTTCCTCCTCCTTTCTTCAG	0	.........(((....)))..(((((((((((((.((((...(((((((((.(((((((((.(((((((((.(((((((.(((((.(.(((.((........)).))).))))))..))).)))).)))))).))).))))))..)))))(.(((((..((((((...)).))))..))))).)))))))).))))..)))))))))))))...........	[][[][]]	-114.5	1.36676	ZNF281	intron	5	15	7	8	1	16.0909	17	4	11	10	12	10	9	3.66667	15	9	1
hsa-sliRNA-451	chr6	31791971	31792216	44	-	245	44	26	18	-124.587	-83.6238	15.1667	6	26.8718	7.53957	GTACTAGGAGTGGGAAGGGGCTCACCCCTCAGCAGCCCCTTCTAAGTTTTCACCCTATCTTGCTCTATTCTTGCTCTCACCACTTTGTTTGGTGAGGAATTGCAGACCCCCTGCCCTGCCTCTAGGCCCCTCAAATGCCTGTCCTATGATGTGAGTGACGGAGATCCCGATCCCTCTCTGCCAGCACGTCTCCTTCCCAGAGTGCTCCCAGCCACGGCACTGAGCCCTCCCTTCCTCTCCCCCAG	0	......((((.((((((((((((........).)))))))))...................((.........))((((((((.......))))))))....((((.....))))........(((((.........)))))......((((((..((.((((((..........)))))).)).)))))).........(((.((((...((....))...)))).)))....)).)))).....	[[][][][][][][]]	-72.1	0.216952	VARS	exon	20	0.333333	10.5	8	26	16	5	1	13.5	8	1	3.5	6	1.33333	4	1.33333	1
hsa-sliRNA-452	chr13	32124376	32124601	43	+	225	43	21	22	-121.419	-126.553	6.17647	10.1539	9.33806	3.32492	GTAGGTGATTAATTTATTGTTACTTTTAGATAATATTTATTGATCTAAAAACTACTTAGGTTGTAAAAGTCTAAGTTTTTAAAATTATTTCTGAATTCCAAATACTGGGTTATATGACTTATGTTTATTGATTGCTATTGATTGTCATATATAGTTATTGGAAGTACTGTACCGATTTGTTCTTTAATATTCCCTTCTGAGTTAAGAACCACCTTTTTTTTTCAG	0	..(((((................(((((((((((....))).))))))))...(((((((((.....)))))))))...................((((((..((((...((((((((.........................))))))))))))..))))))...............((((((....((((......)))).)))))))))))...........	[[][][][]]	-34.7	0.434364	FRY	intron	15.3333	15	14	19	13.5	9	4	6	2	2	2	1	3	3.83333	20	4	14
hsa-sliRNA-453	chr17	42577302	42577460	43	-	158	43	17	26	-70.8961	-124.152	5.1	3.71429	6.80028	4.8962	GTGAGGACCTTCTCCCGGGATTCCCTCTCCGTCGGACTCCCTGGATTCAGGCTGGGGTCGTGCCCTTTGGAGCCTTGGGCGTTTTCCACATCACTGGCTGGATTTCCCCAGACCCAGGCTCAGACTCCTCTGATTGCTCCTTCTCTCTCCTCTGCCAG	0	..((((((((..(((.((((.(((.........))).)))).)))...)))..(((((...)))))..(((((((((((......(((......)))((((......)))).)))))).(((((....)))))..))))).......)))))......	[[][][[[][]][]]]	-50.2	0.254375	PSMC3IP	intron	2	1	3	4	7	11.3333	1	8	11	2	14	8	1	2.75	9	2	0
hsa-sliRNA-454	chr19	1119621	1119905	43	-	284	43	34	9	-196.736	-38.8788	22.6667	2.625	2.93289	2.1584	GTGGGGCGGTGCGGATCCCACGTGACCCACCCGCAGCAGCGTCTTTCTGCCTGGCTGTCCCCGCGAAGGGGTATCCCACACGCGTACTCAGCCTCCGTCTGCACCCTGCTCCTCCTCGGACACTGGGGCACCTCTGCGCCTGTCCCAAGGCCACGCTGGCTCTCTTCAGGCCCATGGCTCCAACCCCGCAGGGCCCCTCGTCGGGTGGTCCCAACTTAGTCGTCCCCTGACGCGGCCTCTGGGCCCTCCCGGGTTGGGGAGCTGACGGCAGCTTCCCCCCACAG	0	((((((.(((((((((.....(((.......))).((((.......))))..(((((....((((...(((...)))...))))....)))))...))))))))).((((((............))))))((..((.(((((......(((((...))))).....))))).)).))(((((((((.(.((((((((((((((((.((.(...........).))))))))).)).....))))))).).)))))))))(((((....)))))...))))))..	[[[][][]][][][][]]	-123.4	0.34076	SBNO2	intron	6	24	1	8	1.16667	13	20.5	0	21	2	13	14	9	10.5	11	12.25	27
hsa-sliRNA-455	chr1	956215	956893	43	-	678	43	13	30	-53.9993	-152.529	3.575	10.8	2.91434	2.75205	GTGAGCAGCAGCCAGGGGCGGGCAGCTGGGTGCCCAGGCAGAAATCTGGCCTTGCCTCACCTGAGGTGAGCAGCAGCGAGGGGCGGGCAGCTGGGTGCCCAGGCAGAGATCTGGCCTTGCCTCACCTGAGGCGCCTGAGGCTGTGCTGGTGGGAGGGGCTGTTCTCCACGCAGGGGACGCTTGGAGCCTTCTTCAGCGCAAGTGACAACACGTTGCTCCTCCTGCTTGCTTGGTTGCCCCAGGACTGTGTGTTCACTTTTGGGTAGATTCCAGGGGCTCTGTTGGCGCCCCACTCCCCAAAGTCAGTCCCGCTGTGGGTGGGACGGACTGTGCCTTTGTTGGTTGGTGGAGCTGGGGTCCTTCTGAGCCTCTCACAGTGTTTTTTTCCAGGGACAAGGA…	0	.	.	0	-0.270352	NOC2L	intron	12	20	50	13	0	3	3	8	3	39	76	4	32	3	0	0	4
hsa-sliRNA-456	chr8	75017113	75017319	43	+	206	43	17	26	-91.7413	-152.6	12.75	15.6	4.70691	4.50374	GTAAGTGTTATAAATGTAATTATTTGAGGATAGAGTCATTCCATGTAATATTTGATTTTTATTGTGCAAAATAACACCTTACATAAGTATAGATATTTTGCTCAGAAATGTTTATTTAATTGAAAGTCACATAAGTGGTAAATAGTTGGGACTTATGCAGAACTCTAATATTTTTAACATCTTTTTATCTCCTCCTTTTTTCCAAG	0	....((((((.((((((.(((((.((.((((......)))))).)))))...((((((((((((.((((((((...(..(((....)))..).)))))))).)))...............)))))))))(((((((..............)))))))..........)))))).))))))..........................	[[][][]]	-29.7	0.54336	CRISPLD1	intron	8.30952	3.86667	1	30.0333	11.3333	26.3333	2.33333	2.5	1.25	2	4.5	0.333333	1.5	0	0	2.92857	11.3333
hsa-sliRNA-457	chr16	57230813	57231166	42	+	353	42	19	23	-104.599	-114.827	10.2308	10.9524	4.48086	2.08876	GTAAGTAGCTCTTCTCAGTCAAAAATTCGAGTAGATGCACGGAATGCCCTTTTCTCTAGGAAAAAAAAAGTCTTTGTCCATTTATATATGCAATTGTGATGAGAAATTGATTAATTTCAAGTGATTGGGAACCCATTTGATCAGACCTAAAACTATCCCAAAGTTTGATACAGGAAGATAAGGCAGAATATTCTCTAGTCACAGACCTGTGTGGGTTATAAACACAGTCTGTCACTCTTCCTTTCTGCCAGGGTAGGATTGACTCACCCTGCCTTTCTGAAAACTGTTCTATCTATTAACTCTATTTTGATTTTTATTAATTCTATTGGCCTCTGTACTCATTTTATTTGTAG	0	(((((..(((..(((((.(((..((((((.(((((((.(((((((....((((((...)))))).....)).))))).)))))))...)).)))).))))))))(((((((.((..(((((((((..(((((.......(((((((................))))))).(((((((.....((((((........(((.((((((.(((((.........))))))))))).)))......))))))((((((((......)).)))))).)))))))......)))))....)))).......)))))..)).))))))).....)))..)).)))...............	[[][[][[][]]]]	-70.3	1.12242	RSPRY1	intron	7	19.3333	11	11	20	1	6	6	2	5	0	4.5	0	11	2	33	4
hsa-sliRNA-458	chr17	63411686	63411997	42	+	311	42	15	27	-86.0017	-163.53	15	54	21.4544	557.813	GTAAGTACCTTTAAACAAGCCTCAAGAGAGCAGAGAGAGGGGCTATTCTCCATCCATACTACCTGGGGTTGAAAGTGGAGTGATGTATTGATGATTCCTGATACAGAGCTCTCAGATCTATACTTGCTAGAGAGCAAGAATATTCAAAATGCTGTTAAAGATCAAGGATATAGCTAAGGCCTGAAATACATGGCAGCATAGCCTGGGGTAGGCCAGCAGTTGAAAAAGGGCAGGCAGCAGCCAGAGCCCTCGGTGGAACAGTGCTGAGCCATTACGCCTGTCCTAACTTCTCTGCTTGATCCGTGTCCTAG	0	...............(((((....((((((...((.((.((((...............((((((.((((((.....(((((..(((((((........)))))))..)))))..((..(((.((((((....)))))).))).))....((((((((.......(((............)))........)))))))))))))).))))))((((((((((.....(((((.(((....)))...)))))......)))..))))).))......)))).))))...))))))))))).............	[[[][][]][]]	-89.6	1.14698	TANC2	intron	0	0	0	10	0	16	0	0	0	0	0	0	0	2	13	15	10
hsa-sliRNA-459	chr1	16594661	16594930	42	-	269	42	25	17	-90.1569	-64.8879	13.2353	5.15152	8.04421	5.87543	GTAAGTAAGGAAGTCTTATAAATCTATTTTAGCCACCTAACAAGAAACTAGAAATTTAGCAAGTTCTTTCACATTCAGGACAGTTGTGTTGACTAGATCAGAGGCACTGAGACATGAAGAACAGACCCCTAAAAAGGGAAAGTGTTCCTTTCAGTTTGAGGACATCACTGGAATATTAGGGAAGTGGAAACACAGCTGCCCACTCTACAGTATGGGTTGCCTTTGTGTCCGGAATGTGCCTAATGTCCTGATCTCTGTGCCCTTTTCAG	0	........(((((.(((.(((((...((((((....((....))...)))))))))))..)))..)))))....((((.((....)).))))...((..((.(((((.((((((.((.(((((...((((....))))....))))).(((((((.((....))..)))))))(((((((.(..((((..((((((.(((((..(....)..))))).))...)))))))).....).))))))))).)).)))).)))))))..))..	[][][[][][]]	-65.2	0.0353258	NBPF1	intron	53.3167	47.0667	24.3667	40.8333	20.95	45.2	21.5	29	37.5833	9	9.06667	10.5	11.5333	25.5333	40.2667	50.2667	73.7
hsa-sliRNA-460	chr1	6206302	6206535	42	+	233	42	28	14	-154.77	-69.081	9.33333	3.39394	7.04639	3.89509	GTAGGTACAAGGCCCCGCCCCTCGCCAGTCCTCACTGCCTGTTCTCCCTGCGCCGGGGAGCTCCAGGCCCCAGCCCTAACCTGGGCCCTAGCGGCTCCCCACTCCATGACCTCTGGACGCCCAGTCGGGTCCAGGCGCGATAGGGAGGGCGCGGGCGCCCGGGCAGAGGGGCCGCGGGAGCTCAAGCGGGGCTCCGTGCGTGCCCCAGCCGCCCGCTTGCGCTGTCGCTGCAG	0	((((..(((.(((((((((((((..((((....))))((((((......(((((((((((((.((((.(((((.......))))).))).).)))))))).......(((((((((....))))..)))))..)))))))))))))))).))))).)))(((((.(.((((((((((((((((.....))))))).)))).)))))..).))))).......)))..))))..	[[[][[][]]][]]	-124.2	-0.209572	RNF207	intron	44	3	20	0	6	0	1	1	0	14	2	10	26	0	0	0	0
hsa-sliRNA-461	chr20	48649576	48649995	42	-	419	42	16	26	-96.4284	-166.855	9.6	26	7.63401	8.93983	GTACCTGTGTGTGTCTATTAGAAACTGTGTTCAGATGTTGCACTCCAGATACTTAAACCAAAACTTGTCTGAAGGTCAGCCGTCCAGGGCTGGAATGGCGGCTCCATGGTCATCAGGGATGACCTTCTCTCTTTATGGGACAGCATCTCTAGATGTGGCTTTATGCCTTGTGGATGATATCTGCTGGGGTACCAGCCATCATGTCTGCATTGCAGGCAGGAAAAGATCACAGTAGTTAAAAGCATGTTAGCACCAGACTGGAACAGTCTTCTTGAAGTAACTGAATGAATTAAGAGTATTTAGAAGGGACATTTTTCTCCTTCATTGGGATCCTTGAAATGGGTTTGTATTGTTCCGCCCAAAGGCCCAGTGGATGCTGGGGGCTGTTTTCCAGTGAGC…	0	....(((((.(((......(((....(.((((((((((((..((.((((((..............)))))).))..))).)))).....((((((.(((((((((..(((((((...)))))))...((((.....))))((((((((((((((((((((...((((((((((((...)))))).))))))..)))))((.(((((((...))))))).))..........((.(((((.......))))))).((((((...))))))((((((..............)))))).))))))))(((((........)))))(((((((..((((....(((((............)))))))))))))))))))))))))))))))))))))))))))…	[[][[][][[[][][][][]][][]]]]	-125.9	0.555328	PREX1	intron	0	1	0	27	1	11	1	0	1	0	0	0	0	0	36	16	11
hsa-sliRNA-462	chr17	45404096	45404444	41	-	348	41	21	20	-120.502	-103.863	21	4	49.6552	12.8419	GTAGGGGAGGAGCCATTGAGGTCCTGGCAGGACCACCACAGAAGCAGTGGGGGGCTTCTGGAGTTCCTGGGAGGAGGGACTTGGTGGGATCTATCTGTCTTCCCCCATAGGTCCCAGCAGAGCTGGATGAGGTTGGGAGCTGGGAGGAAGTCTCTCCTGCCACAGCTGCTGTGAGGGTAGGCATCACCCCCTACCCCCAGCCAGGTGGTGGTGCTGGCGAGGAGGGTTCAGTGGAGACACGGGCCCAGACCATAGAGAGTGGCAGCTGAGCAGGTGACCAGCCTCTACTCCCCATAGCTCACCCCTTAACTACACACTCTTGCGCCTGCTCTCTCTTCTCTCTCTTAG	0	...(((((((((((.....))((((.((((.((((((((....((((.(((((((((((.((((((((......))))))))((.((((...........)))))).....(((((((..((((......))))....)))))))))))))))))))))).....((((((.(.(((((((........))))))))))).))))))))))).)).)).))))((((((.(((....))))))))).......((((((((((.(((((((((((.....))))............)))))....................))))).)))))))))))))))).....	[[][[[][][]][]][][]]	-147.8	-0.00383621	ARHGAP27	cds	11	19	0	3	1.5	0	2	0	0	1	0	15	36	9	1	1.14286	0
hsa-sliRNA-463	chr1	113838407	113838543	41	-	136	41	16	25	-68.8334	-123	3.2	50	28.75	1150	GTGAGTACAATTTTATATATCTAAATGTTGACTAATTGTGTCTGGGAGATGAATCTCATGCTTATACATCATTGTGATGCTAGGAAGCGGCCTGTTTGGGGTATGGTGTCATCATTACGCTTTCTTTTTGTTTTAG	0	((((((((((((....((((....)))).....)))))....(((((......)))))))))))).(((((...)))))..((((((((((((.....)))).(((((....)))))))))))))...........	[[][]][][[][]]	-25.4	0.278979	PTPN22	intron	10	2	2	6.33333	11.5	4	1	0	1	2	2	0	1	1.16667	15	22.5	11
hsa-sliRNA-464	chr4	185408060	185408270	41	-	210	41	20	21	-95.1394	-96.8186	8.88889	7.875	4.93016	3.43965	GTACAGAACATACCGTTTTAAATTATAATCAACTGTATGTTTCATTAGCCCTTAATATACCATTGATAATTTTTGTTACCTCATGGTGCAGACTTATTTCTGTTTTGAAGAAAAAAAAATTCTTGTACTGGTAATCAGGGAAAATGCCCTAAACATCGTTTTTAATAGCTGTCTTGTGTATGGATGTTTTATATTTTTAAATACATCAAG	0	(((((((((((((.(((.............))).))))))))((((..((((.....(((((.(((.(((((((......(((....(((((......)))))..)))......))))))).)))...)))))...))))..))))......(((..(((......))))))....))))).(((((((((......)))).)))))...	[[][][]][]	-35.7	0.401959	UFSP2	intron	3	5	2	6	9	10	0	0	14	2	9	3	0	4	1	1	12
hsa-sliRNA-465	chr6	96551513	96551837	41	+	324	41	24	17	-71.2547	-54.5706	12	6.53846	4.13618	3.9553	GTAAGTAAAGTTTTATTCTATTTACATGTCAGGGCTAGCAGTTTGTTACAAAGATCTTTGAGTAGATTTTTTTATCAGAGTAATTGTAAATCCAATCTAAAACTAGTATTTTGCACTCAGCTGCCTCTTTGAAATGAGAAGAGAAGACCAAGCTGCTGGCATTTTACCATTGTTAGTTCTATATCACAATTTCTAACTTAATGAGAAAGTGACCCTTTTAAAAATTGTATTTGGGATGTAAAATTACAAAACAATTGTTAAATGGCTATACTTCCTTATGCAGTTATATATAAAAGTAAATTATGGTATTCAATGCCTTTTCAG	0	(((((((.(((...))).))))))).((..(((((((((((((((((((((....((((((.((((....))))))))))...)))))).......(((....)))......(((......)))((((((.......)))))).....)))))))))))((((.((((((..(((.((.(((((.........(((((..(((((.(((((..((.(((((.((((((.((((..((.....))..)))))))))).))))).))...))))).)))))..))))).))))).)).)))...))))))...))))))))..)).	[][[[][][][]][]]	-66.6	0.766559	UFL1	intron	17.6667	4	1	24	5	25	5	2	3	0.25	1	3	0	11	3.5	21	36
hsa-sliRNA-466	chr11	63952565	63952755	40	+	190	40	20	20	-99.0248	-103.706	12	5.18519	2.27762	4.05075	GTAGGAGCCATGGCTTGGGGGAGGTAGGGGAGAGAGACCCTGGCGATGTTCCAGGCACTCCAGCCAGGTGACAAAGCCCCTGGACCTACCTAGGTCTATGAGCTGCCAAGGACTGCAAGCTCCTCTGCCAGACCTTACAGCCTCTTCATGTCCCATCCTGCACGCTCACCTCTCTGCTTTCTTCACCTAG	0	((((((..((((((((((((..((((((((((..((.((.((((..((((((.(((......))).)).)))).(((.(.(((((((....))))))).).))))))).)).)).....))))))))))...))))).)))).....))).....)))))).............................	[[][]]	-64.2	0.0269505	NAA40	exon	6	7	11	2	13	8.5	12	5	15	0	16	0	0	9	4	0.5	5
hsa-sliRNA-467	chr16	57761171	57761412	40	-	241	40	24	16	-100.173	-81.6014	3.78947	5.64706	2.71151	2.52543	GTGTGGAGGCGGGAGCCCCTGACCACAGCCACACTGCTCTAGAGGACACAACTGGGTTTGAATGTAGGCTCTGCTGTGTCCTAAGCACGCACCCTTGGGCAAGTCCGCACGCCTCTCTGAGCCTCAGTTTCCTCATCTAAACTGCGGAGGGTGGTGCCACTCCTCATGGGTGCTTGGGGCCAGGTGACTCTGAGGACCCCATTCTCAACGCTGTGCCTCTGCCCTCCTCCCAATCCCCCAG	0	.((.(((((.(((.((.......((((((.....((((....((((((((.(.(((((((....))))))).).)))))))).)))).((((((.((((..(((..((((..(((((((.....((((((........)))))))))))))..)))).))).)))).)))))).(((((((.((.....))..)).)))))........)))))).....)))))))))))).........	[[][][]]	-89.3	-0.174266	KIFC3	cds	18	3	42	0	0	2	6	4	1	0	0	6	0	0	0	1	16
hsa-sliRNA-468	chr17	4173444	4173908	40	-	464	40	29	11	-104.115	-33.6739	11.4242	3.4375	2.08875	2.00368	GTAACTCCCAGTCATTCTTTAGTGGCTTGAACGATCCCTCCATTCTAGGGGTGGGGGTGCAGTGCACCCTTGGGTCTGCTCCCCACTGGGGAGGTTGGCTTTTACAGGAGCAAAGCTGTGACAGGAAGTGCTCTGGGTAGAGCATCCAACCTGCGACTGCCCAGGCCTTGGGCAGCCTCCCCATCTGAGTGGGAGCCCTGGAAGCCCACACTGCCTCCTTGGGAAACTGTTAAATCTCACCTTTGGGTAACTGCTGAAGCAGAAGGCACAGCACAGAGCAATCATGAGATTGCATTTGTGATGCATCCTTGAGGGCGGTGAAGACCAGAAAGGATGGCTCTGTGCGTGGCCAGTCGCTGCTGTGGCCGGGTCCCATTTACAGAGAGGTCTGTGAGGGTG…	0	((((.(((.(((((((....)))))))........((((.......))))(((((((.((((.((.((...)))))))))))))))(((((((((((.((.((((((........))))))....(((.((.((((((((.(((.......)))..))))))))))))))).)))))))))))(((..(((.((((((.((((((.((((..((((((.......(((.((...((((((((.((((...(.(((..(((((..(((.(((((((((((.(((((((........))))))).(((((((...(((......).))...)))))))))))))))).))))).....)))))..))).)...)))).(((((((....))))))))))))…	[[][][][[][]][[[][]][]]]	-190.2	0.396835	ANKFY1	intron	1	27	47	7	15	10	13	20	50	18	71.1429	19.5	13	24.5	6	34	9
hsa-sliRNA-469	chr3	51413066	51413281	40	-	215	40	20	20	-97.0518	-95.5095	12	6.66667	3.27674	3.26544	GTAAGCAGAAAGGGACAGACATTGAACATTTTGTCGTGTTTTGGTGTTCCTTATTTAAGATCCTTCATTTTCTGGAGGCCTGTAATTTTTTATTGAAAAACAGAGAAGTTATGGAAATACTTTTGAGCAATCATCCTGAATTCCTTTAGAGGAAAAGCAGGTTTTAGGGTCACAGCAATAGTCCAATCCCAATCTTCTCACATTCTATTTTCCAG	0	((.((.(((..((((..((((((((((((......)))))...(((..(((((........((((((.....)))))).((((((((((((...........)))))))))))).........(((....))).((((..(((((....)))))...))))...))))).)))..)))).)))...))))..))).)).))..............	[[][[][][][]]]	-42.5	0.655434	DCAF1	intron	7.2	8	5.5	32.0357	19.5	35.75	10.5714	7	2	8	1.5	2.33333	1	5.83333	3	42	14.25
hsa-sliRNA-470	chr17	29098445	29098825	39	-	380	39	18	21	-99.0481	-128.064	6	10.5	8.97719	17.1904	GTATGTGACAGCCTGAGAGGGCCAAGTCTCTGGGTAGGGGGAAGCCTTGCTGGTTTATCTTGGGCTTCCAGGCGCTTCTTCGTTTAGTCCAGAGAGCTGTCATCCTTGAAATGTGCTCATCAAATAGAAGATGTCCCTCTGGGGTGCTGGCTGAGCCCCTGGACAGCCTCTTACGATAAAATCTTGGGCATCCCTAGCTTATTGGGAAGCGTCTAGGGACAGGATCCCCAGGAGGCAGTGGCTCTGCTATTGGGGACATGCCTTCCCCATGGCGTCCTGGCCCAAGCTTCATCAGCTTCGTTCACTACAGGGGTGCAGACCCAGGGCCCCAATCCCTCGCAGTGCCTTTGGCTCACTTTGCCCTCTTTGGTCCACCCTAG	0	....(((...(((.((((((((.((((..(((.(.((((((((((((..............))))))))(((.((.(((((((((......((((((..(((....))).....)))).)))))).))))).)).))).((((((.(((((((.((((((((((.((.(((..((((((...((.(((...))).)).))))))))).)))))..(((.((((((((((((..(((((.....))))).)))))))..((((........))))))))).)))(((((.....))))).........))))))).)))..)))).))))))..))))).))).(((...)))..)))).)))))))).))).))).....	[[[][][[][[][]][]]][]]	-149.8	0.278252	MYO18A	intron	4	5	57	17.5	1	4	5	1	3	11	2	22.3333	3	0	0	3	1
hsa-sliRNA-471	chr17	67189696	67190156	39	-	460	39	18	21	-69.6937	-85.594	7.27273	6	2.11073	2.50264	GTGAGGAAAATAAGCTACATTATTTTTTGTTTGTCTTAAACAATGAACTTGAGTCTTGACTTTATTGTGTGCTCTATTTTGGTTTATTTCCTTATCTTCTTTGCAAAGAACTTGATTCTGATAGAATGATGTTTTTAGTAGCTATAGTAGACCCATTTGTTAAAATGAAGAGCAGAACTAAACCACTTGTTTGGAGATTTGCCTGTACTGTATTAATTACCTTCATTCAGGCAGTTTTTGAGTGCCATTTTTGTGGTGGTGGTTAATTTTCTTTTCTCTCTTATTTTAGCTTTACTATATTTTGTTCTTGTCAAAATTACTGAAAATGAAGGTATAAAATACTTTGGTCTGTAAACAGTTCCATCATCATCTTAACTGTTGACATTTATTTTCCATGCT…	0	(((((((((.(((((((.....(((.(((((((...))))))).)))...((((....((......))..)))).....)))))))))))))))).....((((.((((((.(.(((((...))))).).)))))).)))).(((((((((.......((((((((((((((.((((...(((((((...((.((((.(((((((....(((.....))).......))))))).)))).)).(((((....))))))))))))....))))...)))).)))))))))))))))))))(((((.......)))))...((((((((((.((((((((((..((((((.(((.(((((((.............))))))).)))............)))…	[[][]][][[][]][][[][]]	-92.9	0.620903	HELZ	intron	35	36	48	61	53	40	26	23	28	37	92	10	38	4.33333	8	47	30
hsa-sliRNA-472	chr1	11068084	11068644	39	-	560	39	10	29	-36.2243	-169.508	5.38462	16.9167	2.36005	6.31544	GTAAGAACTGCTCCTGGAGGATTTTAGCACGCTGGTGGCGCCTGTTTCTGACCTCCTCCTCTGCTGAGAAGACAGGCCCATCCAGGAGTCCATTCCTTTGCATATCTTTTTCCTCACCTCATTTCTTCCCAAGGGCAGACAGTACTGATCAGCTACCCCAGCAACTCATAAAACGAGGCTGTAAAAGCTGGCATGTGGCTTTAAAGGGTATTATTCTGTGTTTGCTACCATGGGAACTATAGCTGCAGGCCAAAAGCACCCCCTTTGGGGCCAGCACAAGCCTGCATTCACCCCTCGTGGGTGTTGGTGCTGGTGCCAGGGAAACAGCGTGGCTGTAGCTTCCACAGGCGCGGGGGCAGGGCTGCTTTGGGGTGCTCCTGTTCCTCTTGCAGCGCATCC…	0	.	.	0	0.010907	EXOSC10	intron	6	12	1	20	37	31.25	11	0	9.5	26	18	4	3	6	0	10	36
hsa-sliRNA-473	chr3	138621539	138622187	39	+	648	39	12	27	-55.2694	-146.875	4.28571	7.2439	2.6615	3.62737	GTAGGAAGAAAATATGTTACTTTGTAAAATATGATATATAGAGAAACTTGATTTTGTTAAAGTAGCATCTTCATATGTGAATTCAGGGCTTTTTTTTCTTGTAGTCATGTTTTTGATCTGTATCATTTTGCTGTGTAAAGCAAACATAGTTATAGAATTCATGGAATATAGCGTGTAATATTTAAACTTAAAATGCTTTTATTTTCTAAAACCTTGGCATCATAAATTAATAAAATTACATCTTTTTTTTTTCTTTTTTTTGAGACGGAGTCTCGCTGTGTCACCCAGGCTGGAGTGCAGTGGCGCAGTCTCAGCTCACCACAACCTCCACCTTCTGTGTTTAAGCTATTCTCCTGCCTCAGCCTCTCAAGTAGCTGGGATTACAGGCACCTGCCATTA…	0	.	.	0	0.477634	FAIM	intron	9	9	6	81.75	51	57.5	23	23	2.5	8	0	11.5	18.5	10.2	1	14.3333	3.5
hsa-sliRNA-474	chr12	132642996	132643223	38	-	227	38	19	19	-92.0713	-86.5464	19	11.4	2.56589	3.283	GTGAGTCCTGGGCCCTCCATGGCAGCACATTGGCTGGGGCAGGGTTTGGGGAAGGAGGACATCTCCCAGGGTGCCCAGGCCCTCCAGGTCTTGTCCTCAAGGGCCTTTGCCCATGAGTGCTTGTCGTGATTGAATTGGCAGTGCCGTGGCAGTGGTGGAGTCTGCCCCAGGGCTGCCCCCACTTCCTCCTGCGCAGGGGGAGGCTGACGTGGCCTGCGTTGGTCTAG	0	...((((((((((.((((((.(((((......))))(((((...((((((((.(.....).)).)))))).)))))(((((((..(((......)))..)))))))(((((.(((.(((((.((((.........)))))))))))))))))).))))))...).))))))))).(((((...............)))))((((((((((.....))))))))))..	[[][][][]][][]	-100.3	-0.270297	POLE	intron	2	4	6	22	12	15	1	1	4	0	1	3	10	2	1	2	0
hsa-sliRNA-475	chr15	55837849	55838106	38	-	257	38	13	25	-67.3874	-135.539	5.2963	10	2.45848	3.91225	GTAAGTATTTTATTAGTATGTATTTTATTGGATATAATTTTGTACTTTATTCCAGAAAGACTCTTCTTACCATCTTTCTCTGTCCCCTTGTCCAGAATCTCAGTGTTCTTTTTCTCTATCACAATGCAGTAGCAAGCACTCATATTCAGCTTTTACCTTGGTCTCAGCTAGCCTTTAGTTTTTGTTTCTAACTAGAATAATTGTGCCTCAGAATTTTGTCTTGGTTCACATGAAAATGAAATGTTGTTTCTTTTTAG	0	.....(((((((((..(((((........(((((.((((((((((.((((((.(((((((............)))))))...............((((...((((((.................(((....)))))))))...))))((((...((....))...))))......(((((.........)))))))))))..))))...)))))).)))))......)))))..)))))))))..............	[[][][][]]	-34.6	0.433164	NEDD4	intron	6	8.5	10.8333	6.33333	3	11	2	4	6.2	2	1	14	1	11.5	16.5	26.6667	47
hsa-sliRNA-476	chr17	8148786	8149258	38	-	472	38	16	22	-82.95	-117.941	6	6.28571	3.08048	1669.62	GTAGGTGAGGGGAACTGGAGAAGACCTCTGCCTCCTTTTTTTTTTGTTTTTGTTTTTGTTTTTGCTTTTTGAAAGGGAGTCTCACTCTGTCACCCAGGCTGGACTGCGGTGGCACGATCTCGGCTCACTGCAACCTCCGCCTCCCAGGTTCAAGCGATTCTCCTGCCTCAGCCTCCCAAGTAGCTGGGATTACAGGCATGCGCCACCACGCCCAGCTAATTTTTGTATTTTCAGTAGAGACGGGGTTTCACCATGTTGGCCAGGCTGGTCTCGAACTCCTGACCTCAGGTGATCCGCCTGCCTTGGCCTCCCAAAGTGCTGGGATTAAAGGCGTGAGCCACCGTGCCCGGCCTACCTCTGCCTCCTCCTGCCCCCTCCCCAGCGTCTTTGCTGTTGTCT…	0	..(((.(((((((...((((.((....))..)))).................................((((..(((((..((.((.((..(((.((((.(((.(((((((((.((....)))).)))))))...)))))))....))).)))).))..)))))...)))).........((((((((......(((....)))......))))))))........((((((((((((((..((......)).....((((((((.(((...((.(.((((....)))).).)).))).))).)))))(((((......)))))....(((((.(((...(((....))).....))))))))....((((((.((((((((((((...((........…	[[][][][[][][][][]]]	-161	0.0895547	AC129492.1	exon	0	7	0.25	19	15	11	1	10.5	0.4	13	30	0.0909091	19	1.15789	1	11.2992	0
hsa-sliRNA-477	chr1	1669736	1670097	38	-	361	38	26	12	-139.674	-52.331	7.3125	3.42857	2.3158	3.51376	GTAAGTATTATTCGTCAGTGAAATCTCCAAGTCATAAGACGAAGAGGACTTCCTGCTCACTGTAAGAGTCAGAACACCCCACAGGCCTGACTCCCTTCCTGTCTGGCTTGGGTGGCCTTTACAAGTACCCTGTCTAAGCTCGGGAGGGACCCGCCCGTTTCTCAGCTACTCCCTTGAGCCCCTCAGCCAGCCTGGTGTGCGTTTGCGTTTTCATTTCTGGGAAGCTGCAGCACCCTAGTCCTGTCTAGAGAGAATGAACGTCTTCTGGGCTGGGGTGCCTGGGTGTTCTTGCTGTGAGGGAGCTGCGTGTGAACTCGGCCTGTCCCGACACGGGGGGCCCAGCGTGTTCTGTCACCCACAG	0	..((((....((((((.((((..........))))..))))))....))))........((((..(.(.(((((((((((.((((((.(((.........))).)))))))).((((..........((((((....(.((((((.((....(((...(((.((((..(((((((.(((....((.((((.......((((...((.((((((....))))))))))))((((((((((((.(....((((.........))))).)))))))))))))))).)).....)))..)))))))..)).)).)))...))))).)))))))))))))))))..).)))))))).).)..))))	[][[][[][]]]	-126.4	-0.11001	SLC35E2B	exon	48.75	41	54	15	34	23.3333	42.3333	40.1667	54.8333	34.5	46.5	43	71.5	47.5	19	26.5	21
hsa-sliRNA-478	chr1	226891361	226891745	38	+	384	38	21	17	-105.657	-87.6498	11.6667	8.5	14.9117	8.43366	GTGAGTATCTTGGGGAGCTAACAGCCTCTCATCACTGGGGGGCAGCTCCCTACCTGCACCCAGCTCTGCTCGGCCTGGCTTCCCTGAGAGGCATGAGTTCAGGAGGGGCAGAGGGAAAGGTCCGTTGAAAACCAGCCGGACACATGCGGCTTGAAGATTCAGCAAGTGTTGGACCCTCGGTCCTCTGCCAGCCTCTGTTGCATCGTTCTGCTGGGCGTGGGTGGGTGGAGTGGGGGAAGCCCTGGTGTCAGGTGCTGGTGCTCAGGGGGACCCCTTCTTGGAGCTTTGTTCCCTGGTAACACTCTGACCAGCTGTTGTTTCTCTCTCTTGTTGTCCCCTCCTCACGGTGATGACGGACATCTTCTCTTCCTGGACACCCAGAAG	0	..(((.....(((((((((....((((((((....)))))))))))))))))....((((((.((.((((((((...(((((.....)))))((((((...((((((((((((((...(((((((((((..(.(((((........))))).)....)))))).......))))).....)))))))))..)))))...)).))))...)))))))).)).))))))(((.(((((...((((((((((((...))))))).)))))...))))).)))(((((...)))))(((((.........)))))..............(((.((((((((........)).)))))))))......)))...((((....))))...	[[][[][]][][][][]][]	-154.1	-0.0603954	PSEN2	cds	4.5	1	7	25	22	28	14	19	1	0	1	4	0	11	1	0	2
hsa-sliRNA-479	chr9	128829155	128829744	38	-	589	38	21	17	-106.347	-85.8185	11.6667	8.09524	4.56686	7.7357	GTAAGTGCGGGCGGCGGGACCCCGTGCAGGGCAGCATGGTGGAGGCGTGAGAACCAGTGGCGTGGGGGCCTTCGCCGGGGCCGGGCCGCGCCTCCTGCTGCCTGCTTCCCGCTGATCCCAGGCCGGAAGCCCCCGAAGGTGCCGCGTGAGCCTCAGCAGGATGGGAACAGCGCCCGTGTCCTCTCCGGAACCCCCTGCGGCTCCCTGGCCCCCGCTGGATTACGGAGGCGGGACCCTGCTCGCCTCCGGATGCTGAATCCGGAGCCCTTTCGTGGCTTCTGGAGCCCTTTTCTGACTTCCAGGGCGACTGTGGGCAGTGCTGTACCCTGAGCCTCAGTTTTCTCTTCTGTTTTGTGGGAACTCATTCGACAGTTTCTTGAGTGCTTTCTGTGTGCCAGG…	0	.	.	0	-0.162805	AL441992.2	intron	2	0	35	7.5	6.33333	7.5	14	23.5	24	0	34	8.1	15	25	15	4	4
hsa-sliRNA-480	chr11	46369550	46369940	37	+	390	37	19	18	-92.3982	-86.8523	8.44444	5.25	3.23595	4.53315	GTAAGTGCCCAGGGTGGTCAGGGATGGGGCCACCCTAAGATTCCTGCATGGGCCTCTGCGCAGTGCCTCTGGAGTGCCACCAGGGGGCTCGGCTCCCTCTAGGCTGCTGCTCACTGAGGTCTGTCTGAGGTCTGCCATGCGGAGGCCTAACTAGCGCTGCCTGCGGAGTGGGTGGGACAGCTTGTGCCTCCTGGTGCTTCCCAGCCTTCTCTGTCCCTCTGAGTCTGAGCCTCCCCCAGGCCATGAAGAGAGTCTTTAGCCCCTCCTCCACTCATGCGCAGGACTGCAGAGCGCTTCCTGCAGCCCCGTGTGTTGAGCCGTGTGGGCAGTCCTCAGGACTGTGCCCCTGCCCACCCCTCACCCAGTGAAATTTTTCCCCTTCTCCCCCAG	0	...........((((((.(((((..(((((......(((((((((.((((((((((.(.((((.(((((.((((((((...(((((((...)))))))...)))....)))).).)))))))))).)))))).(((..(.(((((((..(((..........((((((.((.(((((.(((....(((....))))))))))).))..)))))).......)))..).)))))).)..))))))).)).)))))))..))))).......(((((((((.((.((((((........)))))).)).))))).))))......(.(((((((...))))))).)))))).)))))).((((...))))......................	[[[][]][][]][]	-160.6	0.214555	DGKZ	exon	15	2	10	19	24.5	6	65	45	58	0	0	7	0	7	17	37	1
hsa-sliRNA-481	chr17	5455271	5455996	37	-	725	37	23	14	-86.1991	-50.4273	11.5	3.81818	4.63307	3.24157	GTGAGTGCACCACCTCTTCTGTCCAGCCCTATTCTGGGCACCCAGACGGATCCACCAGCGAGGTCTGTACCTGTTACCAGGCTCCAGATAAGGTGTATGGGATGGGATACCCAGGTGCCAGATCAGCGCACTGAGGAGGTGCAGGAATAAAATGCGCGGTGACACACGCAGCGCTCCTGTGACAGGAGCAGGGAGACAGTTGTTGGGATGAGGGAGAGTATAAACCAAAGCTGCAAGGTAAACGAGTGACTTCTAAGGACCAGCATAAATTGCATTTGTCCATAGTGCCATTTCTTGTGTGCCTTTGCCGTGCCAGGCACTGTGCTAGCATTTATATCCACTGTCTGTCATCCTCGTGGGAACCGGCAAGGCAGGTTATGATCCCATGGGGATCCTGAG…	0	.	.	0	0.232058	DHX33	intron	18	32	28.5	43	65	75	40	28	28	29.5	17	6	18	0	12	18	20.8958
hsa-sliRNA-482	chr20	62828976	62829454	37	+	478	37	26	11	-165.009	-52.2916	26	2.29167	5.74369	55.3855	GTGAGTGCCCGGCGGGTGGGGCCAGCCTGGGGCGCCACAGCTTCTGCCTGCTCAGTGGCCCATGTTGGGCTGGGTGGGTTGGTCACTGTAGGGCCGACTCCCTGTGAGGGGTTCTGGGGCCTGTGTCCATCAGGGCCTGGCACAACCCCTGGTGCCCAGTGGGTGCTGTGGACGGTTGCCTGTATGTTTGCATGTGTGTGCTTATTCGTGTGTACATGGGACATGTGTGAACATGTTGATGGCCATCCCTGGATGCCGTGCGGTCATCACCCCCATGGGCTCTGAGTAGGGGCTCCTGCATCCAAGGCCAGGGAGGCTGTCAAAGCCGCACCTCAGGTCCACAAGGCTGGGAGAAGTTGGCCCTGCCTTTGGGTGCACTCACTCTGGCCCCTGCACCCT…	0	...(((((((((.((((((((((((..(((((((((.(((((...(((((((((...(((((...)))))))))))))).)))....(((((((((((((((.((.((((((((((((.((((.......)))).)))))...))))))).((((((...))))))((((((((((.((...(((((((((((((((((((..........)))).....)))))))))))))))(((((((((.(((((((...(((((.((........)))))))(((((.....))))).(((.......)))))))))))))))))))....)))))....)))))))..)).))))...)))))))))))...))))))).))))..))))))).(((((.(.…	[[[][[][][[][[][][]]]]][]][][]	-223	-0.720107	COL9A3	intron	11	28	37	0	1	0	19	0	4	1	0	6	1	9	0	0	0
hsa-sliRNA-483	chr2	221443014	221443492	37	-	478	37	12	25	-59.0978	-144.368	9	15	5.1902	3.46896	GTAAGTGTCTGAGTGTCCGTCTGCTAATGAGTCTGTTTTCTTGGTGGATGTTAAATATGTGTGTGGATTACATAAATGCTTTTGTGAGTATATTATATGTGTGTATATACATGAAATTTCCTTTTTTGAGTATAAAATATCATGTGTTATAAAGAACTCTAGTACAAATTTTGATTTTATTCTTAGAGAGAAACTTAATGCAATCTGAAATCAGATTGATTGCATTCAAAAGATTTACTCTGTTTCTTACTAACTAAGATTTTGTGTAGGTTTTTTGCATTAAGCCTTAGTTTTCTCTAATAAAATGGGGCTAATAGTAGCATCTACTTCAGGGTTGCATGGAGGATTTTGTGAAATAATCTATGCAAAGCACTAGCAAACAGCCTGGCGTGTAACAAG…	0	..(((.(((((.(((..((((((((((.(((......))))))))))))).....((((((((((.((.(((((.((((((....))))))....))))))).))))))))))...((((..((((((((.(((((((......(((..((........))..))).......))))))).))))))))))))...(((((((((............)))))))))((((((((((((.(....(((((.....)))))....).)))))))))))).....(((((((.(((........))).)))))))..(((.(((((....((((((((((((((((..((((....))))..)))))))).((((((((((.....(((.(.((((.....)…	[[][][][][][][[][]]]	-113.6	0.459603	MIR-MIR	repeatMask-MIR	0	0	0	26.5	14	57	0	0	2	0	0	0	0	0	14	14	9
hsa-sliRNA-484	chr6	44154188	44154364	37	+	176	37	25	12	-110.501	-51.0842	5	2.57143	4.46307	16.6068	GTGTGGGGCAAGGGTGGCAGGCGGATGGCTGCGGGCAGGAGCTCAAGGGGAGGAATGCAGAGGGCCACAGGGCTGGCGAGGGCTGAGGGCAGCGCCAACAGGGCCAAGCGGGCGTGGGGTCATGATCAGGGCTGAGGACATGCCCCCACTTCCTGACTCATTCTGGGCCCCTCAAG	0	.((.(((((.(((((((((((....(((((....(((....(((.....)))...)))....)))))....(((.((..((.(((..(((...)))..)))..))..)).)))((((((.((((.(((....)))...)))).))))))..)))).).))))))..))))).))..	[[][][]]	-73.5	0.230284	TMEM63B	intron	0	4	0	0	0	14	4	0	0	1	0	11	4	0	0	0	21
hsa-sliRNA-485	chr6	564154	564544	37	-	390	37	22	15	-105.867	-70.5924	11	5.41667	4.15513	6.44046	GTGAGTATGGACACATTCTCAGAGAAAGGCGTACTTCTGTTTTTTTTAACTTTTTGGAAAGAATTAATACATTCAGTGAAGAAGAAATTCTTCTTTTTCTTCTTTTTGTCCTTTTGCCTCCACTGTTTCCTGTTCATCATCTGACAGCTAAGCTCCTCACTGTTCCTGGTTTTTGTGTTGGACTAGAATGTTCTTGAGTTTACGCATCTTCTCCGTTGTTTCACTCAGTATTACTCTGACAGTACAGTCCCAGTTGTGGTCTGTTTCTGTTTTCAGCCTAATGCTGTAGCTCGTAAGCTCCGTGAGGAATGATTATACAGTGAAAGAGATGCTAGGGATTGCTTTGCGATCCCACTCTGCTCACTTCTGTTTGGATGTGTTTGTTCGCAG	0	((((..((((((((((((.((((...(((((.......(((((((((((....))))))))))).........(((.((((((((((........)))))))))))))......)))))...(((((...((.....))...)))))......(((((((.....(((((((.......))))))).........(((((((((((.(......).)).....((((((((((..(((((((.((((..(((....))).))))..)))...))))..)))))))).))..))))))))).)))))))..........(((((.((((......((((((((...)))))))).))))..)))))))))...))))))))))))))))..	[[[][]][][[][[][]]][]]	-105.4	-0.160747	EXOC2	intron	1	8	8	9	5	22	7	13	9	5	0	7	12	14	1	11.3333	42
hsa-sliRNA-486	chr7	1497314	1498411	37	-	1097	37	21	16	-105.603	-71.1901	21	4.64516	2.34247	2.2176	GTAGGCCCAGGGTCCCTGGCCTTGCCCTCCACGCCGGAATATGGGGCTCTGGGCTGGAGGGGCACGTGGCGTCTGGGGAGGCCGGTGGATTGGCAGTGCTTCGTGGGAGAATGCTCCTCGGTCTCGGGAAGGAGCTTTTGAAACTCACGTGGGCATGAGGTTGAGCCGTTTCTAGAGTGGGTGCAGCCACAGCGCCCAGCGTCTTTCTCAGAAACTGACACTCTGTCCATTTAGGAGGGAGCCACATTGAGTCTTAAAAGCCACCCAGGTTTCTGAGCTAAGACCCAGACCTGTTGCCTTCTGTTTTTATTTTTCAAGCTCATTCCTGCCTTTGGATAGTAAGGTAGTTTTTAAAAATTTTGTGGAGACCGGGTCTTATTATGTGGCCCAGGCTGGTCT…	0	.	.	0	-0.154542	INTS1	intron	3	56	13	0	10	17	44	41	14	31	22	35.2	22	27	5.33333	12	20
hsa-sliRNA-487	chr7	73708688	73709044	37	-	356	37	18	19	-96.3798	-100.285	9	3.8	3.29392	17.6747	GTGGGAGCCAGCACACCCCACCCTTCCCGCACACTGGCAGAACTTGGGGGGCCACTCTCGCCTCTGAGCCAGGTTCAGTGCTCTTTCACACCTGCACCTGGCTCAGCAGCTCCGGGGTGCCAACGAATGAACCGTTTTGAGGGTGAATAGATGGAAGCTCAGAGCGGAGCTAAATCTGGGATCACACTCCTCCCCATCTGGGTCTGGAAGGATGCACCCCCACTGCACCCCAGCACCCGGAGCCTGGCCCGTCCTCCCCCTGAGCCCTGACCGCAGCCCTACTCTGGGCCATCTCTGGGCCCCAGAAGGCTTCTCCCCTGATTTCCTTCTCCTGACCACCTGGCCTTGGTCCGCAG	0	(((((.(((((....(((((...(((..((......)).)))..)))))(((.(((((.((..(((((((((((.(((((........)).))).)))))))))))..))...))))))))((((.......)))).....(((.(..(((.(((((.((((.(.((((((...((((((.............((((((((((((((..((.((((.......)))))))))).)))))))...)))................((((.((.....((((......))))....)).)))))))))).))))))..).))))))))).)))..).)))..))))).....)))))..	[[][][][[][]]]	-133.9	0.396661	STX1A	intron	0	1	1	1	1	3	1	0	1	3	0	0	4	1	49	25	27.2
hsa-sliRNA-488	chr10	80081944	80082144	36	+	200	35.5	23.5	12	-134.752	-65.6487	11.75	12	2.41642	5.25476	GTAAGGAGAGCTGCACAAGTGGACTGTGGACACTGGAGCTCTGGTCTCATGGGAAACCTGGAAGGCCTGCAGCTGCCTTTTGGTATCTAAGAGTAGTGTCGGTTCACCTTAAGGCACTTTTCTTTTTGAGATTGCTGTGTTAGATTTCATCAGCAGATAACTATCACCTTAAAAAAGATTAACCTTTTTTTTGGTTTCAG	0	..((((((((.(((....(((((((...(((((((.(((((.((((((..((....))..).))))).).)))).)(((((((...))))))).)))))))))))))......))))))))))).......((((((((........)).)))))).........(((..(((((((......)))))))..))).....	[[][]][][]	-59.1	0.309289	TMEM254	intron	6.5	1.25	6	5	5	3.33333	0	0	4	0.5	2	0	2	0	0.333333	10	29.5
hsa-sliRNA-489	chr12	68726617	68727350	36	+	733	36	16	20	-67.311	-90.2133	7.11111	7	2.52276	4.70569	GTATATAAAAATGAACGATTTCTTCTTCTCTGTAATGTTGATGCTATATACCTATTGTCAAGAAAACACTACTTTTTTTATTATTGTTTTCTAGAAATGGTGATAAGGAATCAAAAGTCTTCCATATAGTCTTGTATAGTCACTCAATGATAACTCACTGAGAGTGGCCCTTTAGGGTTCTAGTCTGTGGCCACAGAATGCTGTTGGTTAACTGGTTTTTAATAAATTCATAACTTTATCCTTGTCTGTACCCAGCTTTAAATCAACCAGCTAAGCTAACTAAACAAAGTGAGTGCTATGTGAGATTTTAAAACTTTGTTGGTTGTTGTTTTGTTGCTTTTTTTCTAAAAAAGAAGATAACATTTTGGTCAGAGTGCATGTAGAAAGTGAATGATACAG…	0	.	.	0	0.387157	MIR-MIR	repeatMask-MIR	36	20	12	96	35	48	13	10.6	31	23	38	22	2	8	7	42	57
hsa-sliRNA-490	chr13	45015083	45015431	36	+	348	36	8	28	-34.4708	-149.742	3.36842	12.4444	11.9122	4.42684	GTAAGTTTTAAAAACACTTTAAGAAATACACTAAATAGATTAAAAATCTAAATTTTAGAAATAAACACTAAACTATATAACTTTTAATATATTTTGTTTTTATGCATAACATTTTTTTAAATTTAGGAGTTAGAACCCAGAAACTCTAAAAGAAAAATAACAAATTGGATGAACGTCTTTGTAACTTATATGACAAATATATGTGACAAAAACATCGATCCTTTATATTAGAGTTTGTTAAGTAACTTTAAAACTTCAATTGCATGACACAGTTGCTTGTACATATATATGTACTCATCTTATACACGATATGTACTTTCTATGCTGTGTTTTTTTTTTCTCTTAAAG	0	................((((((((......(((((((((((...))))))...)))))....(((((..(((.(((((........)))))))))))))(((((((....((((((((...(((((.((((..........)))))))))))))))))........((((..(.((.(((((.((.(((((.....))))).)).))))).)).)..))))......((((((((........)))))))).........)))))))((((((.....((((((((...((((.........))))..)))))))).......))))))...........))))))))	[[][][[][][]][]]	-56.4	0.504833	GPALPP1	intron	3	8	1	24	0	12	1	0	0	0	15	2	1	0	8	7	10
hsa-sliRNA-491	chr16	20827447	20828434	36	+	987	36	17	19	-68.2334	-88.1372	8.05263	6.51429	2.2456	2.18027	GTAGGTTTGCTTATATGCTGTAATATTGTTCTGACAAACTGCATACAAGTTAGCATGTAGTATCTAATTTAATGCATATTGCAAAATTCAGGGTTTCTGCTCTCTTTGCTTTAAACATGTTTTTTTGCATTTCTTATGAAATGAAGAAATTGTAGCAATAGAGACAGGGGTTTACATTCACAGTCGAGGCTTAATGGACAGAACTGAACCATGAAGGCAGAAGAGGTAACCAAAATTTCAAAACATAACATACCTATATGCCTATACAAGGTAGTATAACATACTTATACTGTCCTATTGTATTAAGACACATATGTACAAAGGTGTTCATTATAACATGGTTTAAAATAGCAAAATAGAAAACCTCAAATATTCTAGAAGTCTGGTTGAGTAAATTAT…	0	.	.	0	0.425457	L1ME3G-L1	repeatMask-L1	45	9	18.3333	26	7.5	16	61	21	75.6429	3	0	5	1	3	10.5	51	59
hsa-sliRNA-492	chr17	8162369	8162877	36	-	508	36	18	18	-63.2229	-69.1554	7	7.875	2.52035	6.03713	GTGAGTCGGCCGCCCGCCACCCTCACCGCGCTTCCCTGCGCCGGCCGCCGCCCTTGGCAACCGGCCGTCGGGAGTGCCCGGGGTCTCTCCTGCGTTCCCCGCGCCCCGGGGCCAGGCCCAAGCCGGTGACTGCGCGCGGGCGGCCGAGGAGCCCCGCGTCCCGGGCTGGCCGGCTCGGGCGATGGCCGCGGGAAGGAGCGGACCCAGTGTCCTCCTGCCCCTCCCCGCCCCTGTCACCGCGGCCGCCTGTCTTTTCGGGTCGACCCGGATCGCATCTGTGAGGTCGCCCTCAGTTGACAGGCGGGGAAACTGAGGCCGGGGGGGCCTCGCTCAAGGTCACGCAGCTCATCGGCGGCAGGGCTGGACCGAGACCAGGGCTTACATCGGGTGGCCTTCCTC…	0	.	.	0	0.415135	VAMP2	cds	6	16	32	1	17	1	22	12	8	5	0	3.09091	31	6	8	3	30
hsa-sliRNA-493	chr21	46346208	46346742	36	+	534	36	15	21	-77.8259	-113.973	10	12.6	4.9162	3.26387	GTGACCCGGCGGGGCCTGCACAGGCTCACAGCATGGGCTCTGTTATCCCCACAGGGCACAGTGGGCATCCGGGTGGGGGTGGGGTGGGCGCTGCCATCTCCTTTCTCTGAGTTGTCTGTTTCCACGTTCTGTGTGTGGGGCCATCAGCAGGGCCGGTGGAGGAGACACACGTGGATGCTGGGGGTCAGGGGGCTTGGTCAGGTGCAGGCCACATGAATGACACACTGACCTCAGGCCGGTTGCTCTCCCTGTCAGCTGCGAAGCCCCCTCCAGGTACACACAGTGCCGTCATACAGCGAGGGAATTCGGGGTGCTGGTGCTCAGGGCAGTGATGCGCTGTGGGGTCACTGGCAGAGGAGCTGGGTGGCATCTCAGTGGCATCCGGGCCTCTGTGTCCTG…	0	.	.	0	-0.256086	PCNT	exon	7	17	1	6	8	39	18	0	1	4	1	8	1	0	0	21	21
hsa-sliRNA-494	chr22	42627688	42628151	36	-	463	36	12	24	-55.0969	-125.936	6	8.4	2.97255	4.5031	GTGATTCGGGTCGGAATCCCTTGGTTACACGGCAGGCTCAGAGAATTGGAGAGCTTGGGCGTGCTGGGTGCAGGGTGCAGGCCCCTGGCTCTGTGTGGATGGGTGACTCTCGTCAGGCCAGCTGTCCCTCTCTGGGAACTGAGTCTCCCTGGCTGTAGAGGGGGTAAGTTGCTGGCACAGGGGTTGCAGACAGGCCACTCCTGGGGGCCACGTCTCACCCACTGCCAGCCTCTATTTGGCTTTCTCAGCATCTGAAACAAGCAAGCAAGAGGACAGAGCTGAGCCTCCGGGTTCCCAGCCTCTCCACTGCTCCTGCACCTTCCTCATGGCTCGCGTTAGAATGGCAGCTGCCTCTACCTCGGACCTCACAGTGGGGGCAGGTTCTCCAGCCCCCTCTCC…	0	..(((((......))))).........((((.(((((((...........)))))))..))))(((((....(((((.((((((..(((..(((((((.(((.((((....))))((((((...((((.....)))).))).))).....(((((.(((((((((.((..(((((((...((((.(.((((.((((.((....))))))..)))))))))..)))))))..)).....((((..((((...))))...)))).((((.(.(((.((.((((((((....)))))..))))).))).)))))(((((.((((.((...((.(((.(.((((..(((....))))))).).))).))....)).))))))))).......))))))))).)…	[][][[[][][[][][][]]][]]	-185	-0.0467951	CYB5R3	intron	30	5	5	14	9	23.8333	21	17	19	9	0	7	4	10	12	0	1
hsa-sliRNA-495	chrX	71612559	71612861	36	+	302	36	15	21	-73.3333	-114.066	5	10.5	2.1683	5.21604	GTAAGACTCTTCTCAGACTTTTCCCAGTTACGTTTTGCTGGGGCCTCCAAGTGGCTCTTCAGTGATTTTATAAGTAGATGGCTGTCTGAACTGAAGAGGAGAACCTCTCTCCTCCTTTCCACGTTCTCTTTCTCCTTTCTCTTCCGTAATTTGAGCCGGCCTGACCACTGCTGCCGCTTGGTGCCCGGGTCTCTGACAACCCAGAGAAAAGTATTGCTTTGGGCCCAAGGCTAACATCTCAGAGCTGATGCTGAGGTGCAGTGACTGATTCTTTTGTTGTGTGTTGTTCCATTCCTTCCCAG	0	.(((.((.(....((((.......(((((((......((.((((..(((((((((....(((((.........((....(((((...((((.((((((((((.....)))))))..)))...))))............(((...........))).)))))..)))))))..))))))))).)))).))((((((......))))))........((((((....))))))...((((((((........))))))))..))))))).....))))..).)).)))................	[[[][]][][][]]	-87	0.28864	GCNA	exon	1	0.5	1.25	25.5	5	18	7	2	0	2	5	0	2	8.05263	28	2	10.3333
hsa-sliRNA-496	chr15	40464020	40464470	35	+	450	35	18	17	-94.0309	-86.6306	12	3.92308	7.65659	2.50416	GTACCTCTCCCTCTGGCTGGGGACCCAAGGGGCAGCTGCCTTCAGCAGAACTGTAGTCCCCAGATTGGCCCCTGCCTGGAGTTTGACCTGGCGTGAGTCTCCCCGTGTTCCTGGCACAGAGTCTGCCTTCCACTCGGCTGGGGTCTCTCTGCTGCCGAGGGCTGTGGGTGACCTTGTGGCTTGGGTTGGATCAGCTCATTAACCTTTCCAGCCAGCAGAGCCTGGGCACCTGTCCCCCCACCTCACCTGTCAGTGCCTTCTCCCCCTTCTCCCTCCATGCCTAACAGCATTCCAGGCCTCTGAATGCTTGGCCTGGGGCAGGGGACATGGGTTGCCGGAGCCTGCAGGATTGAGGTTGGATGAACCTCCAGGGCAGCCAGCCAGCCTCTCTGCCTGTCT…	0	...((.(.(((((.(((.((((((....((..(.((((....)))).)..))...)))))((((..((((((.(((..((((..((...((((.((.(((....(((((...)))))))).)))))).)).))))))).))))))..))))).))))))))..).))(((...((((((((((((((((..(((((.......(((..(((.(((.((((.((((....((((((....((((((((((.(((.((((.....(((.((((((((((.(((....(((((((.((....))))))))).))).)))))..)))))...))).....)).)))))))))..))))))((((......))))))))))....)))).))))))).)))...…	[[][]][[][]]	-174.4	0.969509	BAHD1	intron	0	24	13	34	1	9	10	22	14	0	12	8	0	2	0	19.0833	15.5
hsa-sliRNA-497	chr17	2297353	2297862	35	-	509	35	18	17	-93.6912	-90.3969	11.25	5.66667	2.47142	2.664	GTAAACTGTCATCTTTTTGTCCTCAGGATAAAGGCTTCAGCATTCTGTAGTTACGATGGATTTTTACTACCTGAAATACTATGTTTTAGAACAGAATATCGACAAAAAAACTGCCCTTTTCTTGGGTTCTGAGCCTTCCCTACACCAGTTGCTTCCTTGGGACCATAAATTACTGGCAATTGGAGTTTTGAGGTTGAAAGCTTTCTGAATGCCTTGGCCTAAAAGAGAGAGAATGAGAATGTGTATGTATGTGTTTGTGTTTGTGTGGAGAGAGCGTGTGTGTGTGTGTGTGTGTGTGTTCATGTGTTCATATCTTTAAAACCATGGAGGCTTTGACTGTGAATTTGCCTTGTTCTCAAATTGGTGGCCAGTGAATATTGTGCGTGCCTCCCTTTTCAT…	0	.	.	0	0.618578	SMG6	intron	18	18	14	5	29.0833	9	17	5	12	4	0	10	0.5	3	21.5	2	25
hsa-sliRNA-498	chr5	163483367	163484068	35	+	701	35	21	14	-89.7451	-55.4405	7.32558	5.6	3.84028	2.75511	GTTTGTCAGTTAGGAGTAAACTTACTTGTGTTTATTTTAGGGACTCACTTTGTTCCCTATTATAGTGAGGACAGTGACTCGGGTTTTCTGCAAGATCATTTTGCTCTGCACTTACAGTGCCAATTTAGCTCACTATTAAAGGTTTATACATTTTATTAAATTATGCATAATTTTTTCCCACATTATTGAAGTATAATTGACAAATTTAATTGACATAATTTTTTCAATGGACCCTTTGTGGTTTAAAAAAAAACTTTGTAATGTGGAACTTAAAAGTTTGGCTCAGAGGGCTTGCCTGGTATGAGCTTTTGATAATTAACCTATTTTAATTTGTGGTATGACTTATTGCAAATACTCATTGTTTCTCAATATACTGATCTTTTAAAAGAAAAAAGAATA…	0	.	.	0	0.333148	HMMR	intron	10	26	11	37	21	14	25	11	72	6	16	18	24	4	44	85.5	31
hsa-sliRNA-499	chr11	65919543	65919779	34	+	236	34	19	15	-94.1934	-82.7618	11.4	30	24.0601	25.2058	GTGAGCACGTGGCAGAGCCCGGCAGGAGTGGGCCCGGCTCCCGGGTGGCTTGGGCCCAGTTCCCGCTGGGCAGGCGGGCGCGCCGCGGTGTTCGGGGGCCTGGACGCCCCGCCCCCTCCATGCCCTCCCCGCGTCCGTGTCCCCCGCCCCCTTTCTCCGGGGATGCCCCTTCCTCCCCCAGCACCCCCTTAGGGGACGGTGGCGACGGGGTCTGAACTCTGCTCCCCCACCCGCAG	0	..(((((.....(((((((((((.(((((((((((((((.......))).)))))))).)))).)))))))(.(((((((((....(((((..((((((..((....)).))))))...))))).....))))))))).)((((((((((...(((((((((.(((..............))).))))...))))).)).))))..)))))))).....)))))............	[[][][]]	-116.5	0.175108	DRAP1	utr5	4.33333	2	0	1	1	1	2.5	1	3	1	1	0	2	3	3	31.5	15.1667
hsa-sliRNA-500	chr12	122848094	122848465	34	+	371	34	13	21	-63.7183	-113.961	6.5	10.5	3.07799	2.97789	GTATCCTTGGCCGGCTCTTGGACCCAGGAGTTGGGTGTGGATGTGGGAGCAGCGTAGTGCTGCAGGTGGCCTGCGGTCAGCTGTGCCGGGGTCACAAGTTCCCTCACTGAGCCCGGGGAGGAGGGTCCTGTGCAGCTTGGCTCCTTCCCATCTCAGTCTCATCACAAAAACGCCCCCATTGGGCCCAATGATTTCCTTGTCTTGCCCTAACTCCTGTCCCCTTGGCTGGACACTGGAGCTCTGGTGACCCGGGGTTGATGGGCACGTGATTGGGGGCCGGCCCTCTTCCGGCGGCCCTGGCCTCTCTCAGCCGGGTTTGCTGAGCCCCCGTGCTCCAGTCTCTGCTTCCACACTTGGCCTTGACATTGCAG	0	...(((..(.((((((((((....)))))))))).)..)))(((((((((((((((((((((((((...))))))))..))))))(((((.(((..((....))...))).)))))(((((((((((...........((((....((((..((((((((((((.......(((((....(((((((..((.((((.(((((.(((...((....))......))).)))))..)))).))))).).))))))))))))))).)).))).)))))))))))))))))))(((((.((((((........)))))).)))))((((......))))......)))))))))))...................	[][[][][][][]]	-155.9	0.0631629	HIP1R	intron	3.66667	0.5	12.2857	0	2	6	32.3333	14	5	1	1	15.3333	1.5	16	0	1	2
hsa-sliRNA-501	chr12	40549644	40549895	34	+	251	34	16	18	-77.7726	-97.1515	5.33333	18	38.0933	133.327	GTAAGCGTGAAAAAGACCCCAAAACCTCTGACATTTAACTCTAAGGAGCCAAATAATCAAGGCTGGACTACAACCTAATGTGTTTACTGTGAGTCTGAATTTAAAAATGGAGAGCACACTTCATGGTGACAGGATAGCACAAGAAAGATCTTTTGCTGCTTTCAAGTCACAGACAGTCATTGTTGTCCATGCTCTTCTTGGGATGGTAAATGCATCACAATTTGGGTTCTCTTTCTCTCTCCCTGCTTTAG	0	...((.(.((((.(((.((((((.(((..((........))..)))((((..........)))).............(((((((((((....((((.((.......(((((.((((.(((((...(((((..((.(((((((((......))))).)))).))..))))).)).)))...)))).))))).......)).))))))))))))))).....)))))).))).)))).).))...........	[[][][]]	-63.5	0.0493031	MUC19	intron	1	0	0	0	0	0	20	7	15	0	0	1	0	0	0	0	0
hsa-sliRNA-502	chr12	88087944	88089031	34	-	1087	34	8	26	-31.8	-132.512	4	10.6364	8.43585	5.14137	GTAAACATTTAAACTTGATTTTTTTTTTTAAGAGACAGTATCTTGATCTGTTTCCCAGGCTGGAGTTCAGTGGTGCAAACATAGCTGGAACTCCTGGGCTCAAGGGACTCTCTAGCCTCAGCCTCCTGAGTAGTTGTAGCTGGCAGTACAGGTGCACACCACCATACCTACCTAATTTTTTAAAATTTTTAAATTTTTTTGTAGAGACAAGGTCTCACTTTGTCACCCAGGCTGGCCTTGAACTCCTGGCTTCAAGTAATCCTCCTGCTTTGGTCTCTCAAAAGTGCTGAGATTACAGGCATGAGCCACTGTGCCCAGCCAATTTTAAATTCATTATCTTCAAAAGAGTTACATGATAATTTCTTAATATATGCCTATATGAAAAATGCTTAAGATACA…	0	.	.	0	0.138195	CEP290	intron	29.5	10	3.5	67	49.6667	49	13	13	12	6	4	13	9	0	22.5769	12.8	25.7857
hsa-sliRNA-503	chr1	114623099	114623506	34	-	407	34	14	20	-67.5531	-109.787	14	8	7.75401	6.27706	GTAGGTGTTGACAACTTTGCAGTTAAATTTAGTGATTATATATTTGGTGAAGCCCTTAATTGTAGGATGGTATTTTCTTCTATAATCAAGCATATATTGCTCTAGGTTTTTCTCTTTAGCATGGAAACGTTTGGTGTATAAATTATTTTATTCTCTAATGAATTTTACAACTAATGTGATAGACTGCTCAGCTTATAAGTACATGTTTATAATATATTATTTTGAGAATTCTTTTAGCTCTGTTGAACCCATAAGCTTAAATTGCTGTTGATCTGGAAACCCACATCCCTACAGCAATGTAGAATAAGAAAGCTGAACATAGTTAGCTTTTTCTTTCTTTTGCCAGCTGTGGTTATCTTTGCATTTAATTATGTTCATGTAAACATTTTTTTAAATTAT…	0	..(((((((.(((.....((((((((((.(((.(((..((((.((((((((.......(((((((((.((.....)))))))))))..((((.....)))).(((((((.....(((((((.((..((.....))..(((((....)))))...((((.(((((((.(((.(((((((((((((((((.........))))...))))))..)))))))..))))))))))..)))))).))))))).....))))))).((((((((.(((.(((....))).)))...))))))))..((((..((((((((((......))))))))))..)))))))))))).))))...))).))).)))))))..)))...))).))))))).((((((....…	[[][][[][][]][][]][]	-80.3	0.499038	DENND2C	intron	0.333333	2	1.5	30.5	6.5	20	0	1.33333	3	0	1	1	0	0	6	7	1
hsa-sliRNA-504	chr21	45997762	45998120	34	+	358	34	14	20	-66.7361	-100.044	6.22222	3.63636	125.69	146.639	GTGAGTGTCCAACAGCTCGGGCCCTAGGGCGGAGGCCTGGCCGCCAGAGGCCCTGGGAAGCCCCAGCCCCGCACTGTGGAGCTGCCTGGGGTCCCTGACCGGGCCGGGAGTGCCCGCAGCATCACTGGCTCCTGGCCACAGTCGGCACCTGAGCCAGAGGCCGCCTCGGCAGGGCCCCTCCTGCCCCGAGATCCGGGTCCCAGGGTCCACGGGGACCAGCAGGGTGGCCCCAGGGGAGGGAGCCGGCTTCTGGGCTGACGGAGGGGCCCTGCGGGTGAGGTGCTCCCGGGCCTGTGCCAGCCAGTGGGTATCCCAGGCCAGGCCGATTCGCACGGTGACGGCTACTCTGCTCCCCCAG	0	..(((((.......(((.((((((((((((((.(((...))).))....))))))))..)))).))).(((((((((((((((((((((((((((((.((((((((((((((((....((....(((((((..((((......))).)..)))))))..))(((((..(((((((((((((.((((.(((..((((.((((....(((.(((((.(((......))))))).).))))))).)))).))).))))....)))))))))))))))))).))))))))).)))))).).))......))).)))))))))..)))....)).))))))).))).)))))...........	[[][[][]]]	-197.3	-0.560296	COL6A1	intron	1	0	0	0	0	0	5	0	32	0	0	0	0	0.5	40	9	19
hsa-sliRNA-505	chr22	41356062	41356342	34	+	280	34	25	9	-132.579	-43.6115	14.2857	2.5	5.2058	4.00446	GTGAGTGGGCAGACGGGGCGGGCGGGCCCTCCCCCGGTGTCTCTTCAGTGCTGAATGTCTCAATTCACCAGCGGGCCCAAGAGCGTCCACTGCACCCCTTTGCTACCTGGGCCCTTCTCCACCTGCCCCATGCCGGGCCCTCTCTGAGGCCAGGCCCTGAGGCTGAGCGGCCTATCAGCAGGACTTGGGACGCCCACGGCTCCCAAATCAAGTGGGGACCATGGGGCAGAATGGATGGAGAAGCCCCTCAGCAGGTGCCCTGTCCCTGTCCCCTGCCCAG	0	.....(((((((..((((((((((((((((.(...((.((.((((((.((.(((((......))))).))..(((((((.(((((...............)))).).)))))))...((((.((((((((((((.(((((.....).)))).))((((...(((((........)))))..((.((((((.(((...))))))))).))....))))..))))))))))..)))))))))).)).))...).))).)))).).))).)))))))))))).	[[][][[][[][]]]]	-126.2	0.426319	ZC3H7B	intron	2	5	9	16	2	8	1	6	4	0	0	17.5	11	4	12	0.5	0
hsa-sliRNA-506	chr7	75544800	75545087	34	-	287	34	12	22	-72.0958	-140.255	12	22	35.5865	13.345	GTAAGTATCTATTGGTACCAAGGGTCCTCCCATGACCCCTCTTCCATTGATCCACTCCAAACAATAGCTAAGGAGGGAAAAAAAAATCTGTCCCTTAGAAATAAACTATTGATCAGGAAGTCAATAGGACCGAGTTTACAAGGGAGCCTGGCTCTCCCAGGGGACACAGGGCAGGCAGCCTCCCCTCCCTGTTTAGCCAAGGGCGATGGGGTGGTCTGGAGGTGGGATTGTGGAGGAGTTGCAGCTCATTTGCCCGTAACCTAGTCCCTCTTGTCGTTTTCCATCAG	0	....(((((....)))))..((((((((((.((((.(((.((((((..((.((((((((..(....((((((.(((((..........((((((((.........((((((((......))))))))..............((((((...))))))..))))))))..(((.(((...))).)))))))).))))))....)....)))))))))))))))).))).))))))))))(((((.((......))..))))).....))))..................	[][[[[][]][]][]]	-100	0.817505	HIP1	intron	0	1.25	0	12.1667	4	19	0	0.75	4	0	0	2	0	2	1.5	20	6.5
hsa-sliRNA-507	chrX	40063071	40063607	34	-	536	34	9	25	-37.8504	-131.199	2	9.375	9.26161	4.68025	GTATGCGGGGGCCACCCCTTGAGTGTTCACCCCGCTCCTGGAGGGTGGGTCATCCACTCTCTGTAGGAAAGGGCTTTTGAGGAGATCTTAGAAGGCCATAGCAATTGACTTCAACGAAGATGTGGCAGGCAGGGAGTTCTCTCTTGATGTCCTTGCCCGTGGTTGCACAGGAAGGAAGTCTGAACACCTTCATTCCAGCCTCAGGCTGTCTCCAGTCTCTGGGTCCTGAGCAACCCAGACCCAGTGGGTAGGGGGCAGGAAAGCAGGAAGAGCCAGCTTCTGTCCTCTCTTCCGGGCCCTTTGAAGCAACTTGCCACTTGGCGTTTTGTGGGTTAACTTAGGTGCCGTTTGAATGTGGTATAATTAAAATATTAATGCTTTGAAAACATAATTGGTGTA…	0	.	.	0	0.772027	BCOR	intron	16	1	19	32	38	47	10.3333	13	11	4	23	0	0	10	9	3	13
hsa-sliRNA-508	chr11	66367548	66367771	33	-	223	33	18	15	-100.477	-84.764	8.30769	3.75	3.20142	2.43531	GTGAGCCTGCTGTTGGGCTCGAGGCCCCACCTCAAAGCATCTTGGATAGAGTCCTGAGCCTGAGGCCCTGAGAGAGGCCAGGGGAGGTGGAGGAGACCTGGTCTCAGCCCTGACCCCCAGAGAAGACACTGAGGGGCCCCAGCCTCCAGGCCAATGGTATGGGGAGGGATCCAGACACCTCAGGCAAGCCAGGCAGGCCCAACACTTTCCTGTCCTTCTGCAG	0	..((((((......))))))((((.....))))...(((....(((((((((..((.(((((.(((((((((.(((((((((..............)))))))))..((((..(((((((........))).))))(((((....(((......)))..)))))))))..........))))))...)))...))))).))..)))...))))))...)))..	[][][[][[][]]]	-88.7	0.368	SLC29A2	intron	10	13	15	29	17	45	0.5	6	3	0	0	3	8	12.3333	4	0.5	5.0625
hsa-sliRNA-509	chr1	23417390	23417903	33	-	513	33	20	13	-103.821	-62.1323	11.25	3.93023	2.8299	15.6838	GTGAGAGAGGACAAGGTTGTCTTGAGCCCTGTTTTTCTCCTAGCACTTGGGACAGGACTGGGCCTGGCTCATAGCCAGCACTCAGTGTATGTCTGTTGAGTGACTTAATCAGTGACAGATGGCCTCTGGATCCGGGAGGTAGCTAGTGGGGGACTGCCAATGTTTGTGTACACAAGTGCAAGATTTGTAGACTTGTGAGTTTTGTGTACATGTGCCACTTACGTGTTTGTGCTCTCATGCATTTGTCTATATAGTACATGTCTACATGCACACATTTGTCTTAATATGTGCAGAGATGTGTTTGCCAATGTATTAATGTCCCCATGTGAGACTGTGTATTTGTACACACGTTCCTGTTGTTTGTGCATTTGTGTGTAAATGTGTTTGTGTGTGTGTTGG…	0	.	.	0	0.203071	L2b-L2	repeatMask-L2	71	8	26	1.75	0	2	17	20	47	1	1	6	27	3	1.5	1	0
hsa-sliRNA-510	chr18	5395707	5396200	32	-	493	32	15	17	-75.8083	-102.769	30	17	2.11528	12.0873	GTGAGATATTCTGTGAAGACCAGAGCCCTGGCTGCTTATTTCACCCCTCTATGGCCTAGTGTGTTTACATAGAACTGCACGATATTTAATTCATGAGACTTAGAGGATCCAGCAGCCAGACCATTTCTATTAAAAGTGATGCAATAATGGTCATTTTATTAGTGATCAGGGAGCAGCAGATGACTTAACCAAGTCTTTATGTGTCTTGAAGTGTAGAAAAAGGCTCAGAAACCTGTTTCCCTAGCCACAGAGAAAGAAAAATATTCACTCACCCATCCACCACTCACATTTCTGAAACCTTAGTTTTTTTAATGACAGTTACCTGTGGTTGCACTTAGTACTTATTCTTGGGAGCAGCGCTCAGACTCTGAAGAGCATAATGATTGCATAATAGGAGAT…	0	((((((((..(.....((.((((....)))))))..))))))))(((((((((..............)))))).((((..(((.(((((.((....)).)))))..)))..))))......((((.((......)).))))......((((((((.....)))))))))))(((((((((.(((((....)))))...............(((((((....((((..((((....))))...))))...(((...(((.....))).))).((((((((...((((((((...(((((....)))))....(((((((((.(((((...((((.(((.......(((((.(((((........).)))).))))).....))).))))..)))))....…	[][[][][][]][[][[][][[][][]]]]	-114.5	0.0663963	EPB41L3	intron	1.2	1	0.333333	50.5	14.125	17	0	0	1	5	0	0	1	0	0	2	0.916667
hsa-sliRNA-511	chr1	23434369	23434532	32	-	163	32	18	14	-105.713	-74.0945	18	14	4.80898	5.87764	GTGAGAGCCTCCCTGCCTGTCTGTCTGGCTCCTCACACTCCCTCTCCTTTCCTTCCTCTTCTCCCATTCTCTTCCCTCCTTTCCCCTCCCACTTTTTCCCCTGACTTTGATCCCCTCATTGATCTGTTCCCCTTCCTTTCTCCCTGAACCCTCCTCTCCCCAG	0	(((((((((.................)))).)))))..................................................................(((...((((........)))).)))...................................	[][]	-15	0.380263	ASAP3	intron	8	7	6	1.75	1	9	1	1	4	0	0	2	0	3	1.5	1	0
hsa-sliRNA-512	chr22	31097060	31097268	32	+	208	32	20	12	-94.8276	-52.6013	8	3.6	2.80672	3.13478	GTAAGGCCACCTGGTGTCGCCCTGTGCCTGCCTGCCTGTCCGCCCACCTCCTCCGGCTCTTCCTTGAGCTCTCTCTCCGTGTCTTCAACTGTGCCGTCACTTTCTCTTCTCTGCCTGCGGCTATCACCACCCCTCCATACAGCCTCCCATCCCATCTCCTGATGTCCAGCCCAGGCCCTCACCTGGTGCCCCTTCCCCTTTTTTGCAG	0	....(((.(((.((((..(.((((.(.(((...((......)).(((.......(((((......)))))........))).......(((((((((...................))))).................))))..........((((....))))..))).))))).)..)))).))))))..................	[[][][][]]	-42.7	0.344946	SMTN	exon	10.25	1	0	0	1	2	8	1	10	7	0	5	0	0.1	12.5	14	10
hsa-sliRNA-513	chr2	237352584	237353340	32	-	756	32	18	14	-74.7121	-55.4203	6.92308	6.22222	3.13879	17.637	GTGAGTGCTTCCGTGTGTGACTGTGTGCCCTCTGATATTTCACAAATCATTTAAAAAATGATTGGGTGGCATTTATATCCGGAAAGTTAACCATTTTAAAGTGAACAATCCAGTGGCATTTGGTACTTCCACAATGCTGTGCAATCATCACCTCTATCTAGGTTCAAAACACAGTCTCGAAGGAGACCTGTACCCATTAGCAGTCACTCCCCATCACCCTCCACCCCGAGTCCCTGGAAACCACTAATCTCTCTCTCTTTATGGATTTGCCCACTATGGATATTTTGTATAAATGGAATCATTTACTAGGCAGCTTTGTGTGTGTGGCTTGACGGAGCATCATGTTCTTGAGCTTCATCCACATTGCAGCATGTAGAAGCACTTCATTCCTTTACATGA…	0	.	.	0	-0.223857	COL6A3	intron	1	0	0	0	0	0	0	0	0	0	0	0	0	0	82	160	188
hsa-sliRNA-514	chr4	80055218	80055359	32	-	141	32	24	8	-126.837	-33.8233	24	4.57143	27.9099	3.43817	GTGAGTATTGAACTGAGACTGTTCTCTACACCCCACTGTACATCGCTGTGTGTCTCGGAATGTATAGCTTGATATTTGAATAATTCACTTTCTCCCTCTCCCCTCTCTTTTTTTCTCTCTTTCCCTCCTCATTCTCCATAG	0	(((((....(((..((((.(((.....))).....((((((((..(((.......))).)))))))).........((((...))))............................)))).)))....))))).........	[[][][]]	-16.2	0.486077	ANTXR2	intron	3	0.75	1.83333	6.75	0.75	0	6.125	1	1.75	0.5	1	0	0	1	10	10	8.42857
hsa-sliRNA-515	chrX	154413252	154413481	32	+	229	32	13	19	-76.9547	-117.104	13	5.42857	3.26281	6.24522	GTGAGGAGGAATGGGCCCCTCGAAGTGGGCCGGGCCGGCCCCACCTGCCTCTGCCCAGATTTGCCCTCCTCCTGCTCTGCCCAGGAGGTGGCGTCCAGCAGTCCAGGCAGGGCATGGGGTGGGGCCCCGCAGGCCCTCCCCTGTGCCTCCCTTCTGCATGCTGATGCTGGGGGCAGGGTGGTGGAGCGGGGTGCAGGGGGCAGGACTAATTGCATCTGTCCCTGCTTAG	0	.(((((.((......)))))))....((((((...))))))((((.(((.((((((.....((((..(((((((.......))))))).)))).((((((...((.(((((((((((((.((((((.....)))))).)))))))))......)))).))....)))))))))))))))))))((((((((.(((((..((((......)))).)))))))))))))..	[][][[][]][]	-123	0.700414	TAZ	cds	8	0	0.333333	12	6	13.5	0	0	1	8	1	14	3	2	1	4	0
hsa-sliRNA-516	chrX	38154032	38154461	32	-	429	32	20	12	-117.891	-64.2493	10.9091	3.42857	2.74194	2.85162	GTAGGGGGAAGTTCTGTTCTTAAATCTTATCCCCTGTGAATGCATTTTTAACTGATTAGGTTCCCTGGTTTCTTTCTATTCAGGATTGAGTTCAGGCAACCTTCAATGTTTAATTGCTTTTATTCTGGGAGTGTTATAACCATACTAATCAGTATGTTGCTGTTTGTTCAAATAAATTGTGCAGTGGGTAATTACCAGTGTTCTTTCTTACTCCCTCCAACCAACCGTTTTTGCTTCATGTGTGTGTATGTGTGTGTGTGGTTGGTGGAGGAAGGATGGTTAGGAGAGGAGCACCTGAAGAAAAGACTTAAGCAATCATGGTCTTATTAGAAGAGCATGCATCCAATTAGACTTCCCAGGCTTGGTCTCTTTTTTCTCCATGCTTCCAGAACACTTGTT…	0	.((((((((((..............))).)))))))((((.(((.....(((.....(((((.(((((.(((..(((.....)))..))).))))).))))).....)))....))).))))((((((((((((......((((((....))))))((((.((((((....))))))...))))(((.......)))(((((((((((((((.((((((.(((((((....(((..((((((....)))))).)))..))))))))))))).))......))))))).))))))..((((((((((((.((((......(((((.(((.((.(......).)).))).)))))......))))))))).)))))))...))))))))))))........…	[][][[][][][][]]	-115.5	0.589514	SRPX	intron	0	1	0	1.33333	0.333333	0.5	0	0	0	2	0	0	0	0	39	45	44
hsa-sliRNA-517	chr12	133191615	133191907	31	+	292	31	17	14	-85.782	-71.183	6.07143	2.94737	3.09253	2.86376	GTAAGTGCTGCCTCCCTGAGGAGGAGTGTGCTCGATCTCCAGGCTTCTTCTTGGTTGCTGAAAACTGGAGGGCTTCTATGAAATACTTAGTGATTTTGGACTTAGATTTTAAGGCCAGATTTTCTTAGTTCCCTATTGGCAGCAGAGTATGCCAGTTGAATGGTCTTTACTTTGCCAAATTGCAAAAAGGCAGCTTCATCATGCTACCTCCAAACCAAATCTTTCCCGTTCTTCAGAATCTCTGAATCTCAAGCTGTTTGTTCCAGGTTGTCTGTGATTTTTCTATTTATAG	0	...(((((..(((((....)))))...)))))...(((((((..(((..(......)..)))..)))))))....(((((((..(((.((.((.(((((.((((.....)))).))))).)).)).)))..((....))..((((((((.((((......))))...)))))))).((((((((...(((.(((........))).)))......................((((((...))))))...(((.(((.......))).)))..)))))))).....)))))))	[][][[][][][[][][]]]	-73.2	0.0695078	ZNF268	exon	17	0	0	9	18	19	0	11	24	0	15	0	8	0	0	0	0
hsa-sliRNA-518	chr17	31523611	31523892	31	+	281	31	15	16	-84.9443	-85.4797	30	3.76471	26.7946	5.10374	GTGGGCCTTGGGTGGCTGGAGAAGGGACTGAATGCATGCCTGCTCCCAGGGGAGATGGGGTGCACTCAGGCTACTGTCTGGGGACTTGGGAGACCCTGTACCTGCCTAGGAATTGGGGGCAGGTGGCCCTGGTCACGTGTTCCCCACTCCCCCACCCCACACATGACCGTTCTCAGATACACAGTGGTTTGGAGGTCCTGCTCATGAACCTCATGGCGTCGAGGTTCTCGGTTCTGTGGCCTCAGAGGTCTTCTCCACCCCACCCCGGCCCCCTGCTGCAG	0	..(((((..((((((.(((((((((..((((.(((((.((..((((....))))..)).))))).))))((((((((.(((((....(((((..((((........))))...((((((((.(((((....))))).)).)))))))))))...)))))....(((......))).....))))))))...(((((((.(((...(((((((........)))))))..)))...).)))))).....)))))))))..)))))).)))))..........	[[][[[][]][]][]]	-122.3	0.857298	RAB11FIP4	exon	12	0	7	14	7.5	0	2	0.5	9	0	1	11	26.5	7	1.25	2.33333	1
hsa-sliRNA-519	chr19	2213986	2214470	31	+	484	31	16	15	-74.242	-70.6432	10	6.5625	2.31178	4.99157	GTGGGTGCCGCGGCGCAAGGACAGGGACGTGGAACCAGAGGGGCCCTGCCTGGGCGGGTGTGTCCTCTGTGCGGGTGGGAGGCTCTGGAAGGCCCGCCTCTGTTGTGGGGTTTGTTCCCAGACGAATTGCGCCACCTGTGAAAGCTTGTCGAGCGCGTCACAGCAGGCAGGCCTGGGCCCCTCGGCTGGATGGTTTCTCAGCGGCCCTGGGTGTCATGGAGCCACACTCTGGCAGGCTCGAGGTGTGGGGTCATGCGAGCATCCCACCATCGTGGTGTGGGTGCTGGAGCTGCCTCATCTGTCCGTGGGGGGCCCCAGTCTCCGCGTGTTCCGCATCCTCAGCCTGCTATTCCAGAAACGGGGTCTGTGCCCTAAGCACACATGCTGTTGGCTGAGGCA…	0	....((((....))))..(((.(((((.(.(((..(((((((((((.((((((((((((((.((((((.....)).)))).))........)))))))((((((((((.((..((((...(((((.((.(((.....))).))..))))))))))).)))))))))))))))..))))))))(((((((.(((((.(((((((((((((....((.(((((........(((((((((.(((((((((((.((((((((((((((((((...))))).)))))((((.(((.((((((......))))))))).)))).)).))))))))))))).))))))))))))))))))))..)))))))(((((.....)))))((......))))))))((.…	[][[[][]][[[[][]][][]][]]]	-236	-0.264245	DOT1L	exon	21	10	0.333333	13	1	0	15.5	15	9	1	47	5	0	1	27	19	28
hsa-sliRNA-520	chr1	161228504	161228714	31	+	210	31	10	21	-40.0786	-103.395	10	21	2.45025	4.46364	GTGAGACCTCTGATCTCATTCCCTCCTTGTCAGCAAGTCAGTCATGAACTTCTGTTCATCTGGACCTCTATCGCCCTGCTGACCTATTTTTCTTCCTACCACGCTGTGTATATATTTACATGCATGCCTCCATTCTGCTGATTCCCCATCAGGACCCTTCTGGTCTTCACTGATACTGATCTCTCTCTCATCCTTGCCCATGGTTCTCAG	0	((((((.....((((....((.......(((((((..((((..((((((....)))))))))).............)))))))................((.((.(((((......))))))).))...........(((((.....)))))((((.....))))......))....))))....))))))((........)).......	[[][][][]][]	-41.5	-0.0422193	TOMM40L	exon	10	1	2	19	2	24	6.5	0.25	0	0	0	0	0	2	1	2.5	1
hsa-sliRNA-521	chr3	48765078	48765247	31	-	169	31	13	18	-67.5461	-91.6861	8.125	10.2857	2.12825	2.35902	GTAAAGTGGCTTGAATAAGAATCTGTTCATGGGGATCAGGAAAAGCTTTTAAAACTATTCTGTTGTTAGGTTTTCAAATCATACTATTCTAATCCTATTTCTGTGCTGCATAGCTATTGTGACTTTCAATTAAGGTCTTTTCCTTTTATTTGTGAATTTGTTGTTTCAG	0	..(((((.((.((((((......))))))..(((((.(((((((((((....(((......)))...)))))))............)))).)))))....(((((...))))).....)).)))))(((..((((......))))....)))((((........)))).	[[][][]][][]	-26	0.264799	PRKAR2A	intron	4	5	4	14	3	9	0	1	2	3	2.6	4.25	0	0	1.5	1	4.83333
hsa-sliRNA-522	chr5	50828056	50828311	31	+	255	31	19	12	-106.11	-62.5565	9.5	4	3.06462	2.11934	GTGAGTAAGGCTTAATGTTAATGGGGGTGTGCTCCCATTAACATTTTCCAGAAATGTATGGGGAAGATATCACTGTCTTTCAGTAAATGATCATTCAGTAGATGGTCATTCAACAGATGGTCATGTAGTCAACTACATAATACTTGATTTGGCAATCCAGAACCTTCAGAAGGCACCATGACTTATTATGTTTTGACCACTTTGAAGATAATTAATTTTCTGGTTTTGCTTTTTCCTTTCCGTCTGTTTTTTTAG	0	.(((((...)))))(((((((((((((....)))))))))))))...(((........)))((((((((....))))))))....((((((((((.....)))))))))).(((((((((..((((((....)))))).......((...(((((.((((((.(((((((.((((.(((((....)))))...)).))..)))))))..........))))))..)))))...))....))))))))).......	[][][][][][[][]]	-72.8	0.266985	PARP8	intron	6.625	0.666667	0	20.3333	20.3333	31.5	1.33333	5	0	0	2	2.5	0	0	9	51.5	0.333333
hsa-sliRNA-523	chr11	118650193	118650444	30	+	251	30	13	17	-67.4258	-94.0756	6.5	6.8	2.65217	3.91195	GTACAAGGCGTGTGTGGCCCTGGGGTGCTGGGGAGAGGGAGAATCCCGTGGTGAGAGGCACCTCCTGGGTCGTTGGAATAGTGGCGTCAGTCTCTACCCTCACCTAACCAGATCTCTGTCCCAGGACCTGGTGTGCTGGCCTGAGGAGATGTTGGGGACAATCCCCCATGAATACAGGCACAGGCGATGGCACACACTTAAGGCTTAAGGGCTGCATATTTGGGTCCTTCCTTACTCCTGCTTCCTACCAG	0	(((..((((((((((((((((.((((.(((((.(.(((((.........((((((.(((.((....)))))...((..(((.(((....))).)))))))))))........))))).)))))).))))((((((((((((((.....(((..(((((...)))))))).....))))).)))((....)).)))))).........))))))))))))..(((.....))).......))))..)))...	[[[[][]][[][]]][]]	-89.3	0.17891	PHLDB1	intron	7	5	7	16	0	2	17	9	11.3333	0	1.33333	1	1	0	9	4	0
hsa-sliRNA-524	chr15	76340559	76341133	30	+	574	30	11	19	-45.204	-93.4607	4.4	10.3636	6.65624	3.73461	GTGAGCAGCCGCTGGGCCGGAGGCTCGAGTCGGGTGGGGGCTGCGCTTCCGCCGCGGTATCTGCGTGCCCTTTTCTGGGCGAGCCCTGGGAGATCCAGGGAGAACTGGGCGCTCCAGATGGTGTATGTCTGTACCTTCACAGCAAGGCTTCCCTTGGATTTGAGGCTTCCTATTTTGTCTGGGATCGGGGTTTCTCCTTGTCCCAGTGGCAGCCCCGCGTTGCGGGTTCCGGGCGCTGCGCGGAGCCCAAGGCTGCATGGCAGTGTGCAGCGCCCGCCAGTCGGGCTGGTGGGTTGTGCACTCCGTCGGCAGCTGCAGAAAGGTGGGAGTGCAGGTCTTGCCTTTCCTCACCGGGCGGTTGGCTTCCAGCACCGAGGCTGACCTATCGTGGCAAGTTTG…	0	.	.	0	-0.305808	ISL2	intron	13.8333	33	2	33.5	11	32	7	36	4	9	25	0	3	4	2	1	2
hsa-sliRNA-525	chr1	151578826	151579648	30	+	822	30	8	22	-34.1803	-116.557	4.4	8.68421	4.10972	3.73259	GTAAGTTGGGCTGGTTTGTAACCTGCCCTCGGGGAGTCACCCCAAGTCTATGCTCTTATTTGTTTCCTAGGGAGCTTGACTTATATTCATGCATTTCCCATGTCAAACATTTATAGCTACCAATTACCAGGTTCAGGTTATTAGGATTTGCTTTTCTCCCATCTTTCCCCTACTGTTTTGTTTGTTTGTTTGCCATTTGGCCTCTGCTTTCCAATAGGAAAGGAAGGAAAAGGTTAATTTGTCATATACTCTGTGAAGAGTGTGGGTAAATGAGTAGTTGAGTCATAATAAACTCTGTTATCTGTGCAGATTATCAGTCTTTGAGCCTCATGGCTGCTTTCCTGCCTTACCCCACCTGAGCTTGAGGGTAGCATACTTAGGATTTGTCTATTTGCAGAA…	0	.	.	0	0.29113	L2a-L2	repeatMask-L2	9.66667	15	4	26.25	37	37	1	12	35	64	109	8	29	28	1	2	24
hsa-sliRNA-526	chr1	27357876	27358180	30	-	304	30	9	21	-53.1538	-123.93	4.5	5.25	12.4312	21.0374	GTGAGACCAAGGCTCCTGGGATGGGTTCCTTTTGCCTGGTTTTGCCTTTTTCTCCTCTCCTACAAAAGCCCTCCCTGGGGACCTGGGCACCTTGACCACTTGTGAATGTGGCATTTGGTGCCTCCCCATGCCCTGTTCTGGCAACTCTAACTTGGACTTGTTGTGTCCTCTCAGTGCGGGGTTTATCTATGTTCATGCCTGTGAGGTAGGCATAAAAGTAGGAGAGCCAGGATTCAAACCCGGCAACAGAGGTGACTGGCCGGTTGCTGCCCGTCCTCAATCAGCAGCTCGCCCTTGTGCCCAG	0	(((((((((.(((....((((.....))))...))))))))))))....((((.(((((((((....(((..((.((((((....((((((.((.((((........))))))...)))))))))))).(((((((.((((............((((.......))))..)))).)))))))..........((((....))))))..)))......)))))))))..)))).........((((.(((.(((((.......(((((((...(....)...)))))))))))).)))))))...	[][[][][]][]	-108.8	0.206254	MAP3K6	intron	3	0	0.333333	1.5	0	22	1.33333	8	6	1	0	1	1	2	28	1.5	2
hsa-sliRNA-527	chr20	48679409	48679650	30	-	241	30	15	15	-82.5867	-78.7802	11.25	2.72727	1019.59	3.3539	GTAGGGGCCCTCCGCCCCTGTGACTCTGACTCAGCTGGCCTCGTTCACCTCCACCCTGGGTTCGCCTCAGAGCAGGCCTGTGCCCCTTGGCTTGTTTGCCTTCTCCACTGCCCACAACTCACCCCTGCCCCCATTACCCTGCCCTGCCCCGTCCTGGAAGCCATCTCTCCCATCAGCCTGGATTTGGAGGCTCGTGAAGGATGTGGCCTGATCCCAGAATTCCTCCCCTTTTTTCTTTCAG	0	.(((((((.....)))))))(((((((((....((.(((((.((........))...))))).)).))))))..(((..(((......(((......))).....))).)))..................(((..((...((...))...))..)))..(((((.(((..(((.(((((........))))).)))..))).)))))(((....)))....................))).	[][[][][][][]]	-62.2	0.147265	PREX1	intron	0	0	0	12	0	1	1	0	1	0	0	0	0	0	0	25	15
hsa-sliRNA-528	chr2	152133260	152133401	30	-	141	30	13	17	-43.204	-66.2724	6.5	7.55556	2.25217	2.16786	GTAGGGTCCCTCTTTTGTTTAATAGTTAAACTATCAAGACATTTAAATGTACTATCTTTGAGAATGCTTGGAAAGAGTAATTTCATATTTACTGAAGTTAAAACTCTTGAGTTTTTGAAAAGTGTCCTGTTACTTTTTTAG	0	..(((((..(((((((.....(((((...)))))((((.(((((.((.(......).))..))))))))))))))))((((((((.......))))))))..))))).........((((((((......))))))))...	[[[][]][]][]	-21.9	0.813722	STAM2	intron	9	7	5	6	4.5	9	0	2	1	3	2	0	0	4	1	1	10
hsa-sliRNA-529	chr9	133102571	133102778	30	-	207	30	17	13	-95.1979	-67.7703	8.5	7.22222	5.65126	4.04753	GTGAGGCCGGGGCAGCAAATGGGGACAGTGGGGGCAGGCTGTCCTAGGGGGCCAGCTCCAGAGGGCCAGCAGCTATGACCCATGGTCAGCCTCAGCCCCTGTTGCCTGAGGATGGCCGGGGCACCCCGACTCCAGCTTCTGGGCAGGTGCTGGGGGAAGGCCGGAGCATGGCCCCTGGTTGTCACACCACTGCCCCTCTGCTCATAG	0	(((((...(((((((......((((((((........))))))))..((((((((((((....((((..(.....(((((...))))).(((((((.(((((..((.((((.(((.((((....))))...))).)))).))))))).))))))))..))))))))).)))))))((((......)))))))))))....)))))..	[[][[][]][]]	-107.6	-0.250841	RALGDS	intron	1.5	2.5	0	8	1.5	1	0	13.5	7	1	0	0	1	13	0	6	0
hsa-sliRNA-530	chr11	65977101	65977562	29	+	461	29	13	16	-62.7581	-79.6378	5.2	5.64706	3.26771	5.48807	GTAGGGAGCTCAGGGCAGCCATGACTTGGGTGGGCTTGGGTGCTGCTGCAGGTGCAGGCAGGGCCCCCTCCGGTCCCCTCTGCTGCCCCTTTCTCTCAGTCCCAATGCTGGAGCCAGCTGTCCGGCCCAGAGCCACTCCTTCCCCTCCACTGTGGCATCTGTCCGTCTGCTCTGCCTTTGAGGCTCCACACCTGCTTGGGGAAGGAGAGGGGAGTTGAAACTGTTCCAGCTGTGGCACAGAGAGCCCTGGTGTTAGGACCCCAGCTCTGCCATTTCCCTGGCCAGTGACCCTTGGCAAGGGGCTCATTTCTGCATCTTTGCTTTGCCTGTAGAACAGGCCTGATGGCTTTCCAGAGGCAAGGAAAGGGAGGTGCCCCCACAGGGCCTGCTCTGCCTTCT…	0	.((((((.....(((((((...((...((((.((...((((.(((((((....))).)))).))))...)).).))).)).)))))))....(((((.((.(((..(((((((((((((.((((((.....))).((((((((((..((.(((((..................((((...)))).)))))..))...)))))))))).))).))))).....))))))))..))).)).))))).((((....)))).((.((((((.((((......)))).((((((((((....))))).)))))...(((((((..((((((((.(.(((..((((....))))))).).)))))))).....))))))).....(((((((.((.(((......…	[[][[][]][][[][][][]][]]	-211.4	-0.224537	MIRb-MIR	repeatMask-MIR	8	4	17	39	4	25	0.5	32	4	8	27	7	2	14	10	1.5	24.1667
hsa-sliRNA-531	chr15	20443521	20444226	29	-	705	28.5833	7.66667	20.9167	-34.7366	-114.171	12.3846	16.6103	3.72598	5.17938	GTGGGTGACTCAGGAAGGTGTTTAGTCCAAGGCAGCCTACAAACTGTCCAGTTGCTGGGTGCTGCCACTGCCATCTGGGCCTTAGAATGGGATGTCAGGACACACCTGCAGCTGGCGCTCTGTCCTCGGAACCTGTAATTTAAATAAGCTCCCAGGCACCTCCGATGCAGGTGTGTGGAGTGACTGTGGGATCCGGCGATCTGGCTGGAACTGACTTTCTGCATTTTCCTCTCATGTGTGCACCCGCCCCTCTTTGAGAATGTGGTGGCCAGGTGGGGGCAGCTGCATCACCAGTGAGTCTCATGTGGTTGGTGCTGAGCCTGCATCTGAGCGAGTGAGCCGAGGCCTGGTGGAATTGCCCTGCGGTCTCGGTCCATCGCGTCCTCCTCCAGTGAGAGC…	0	.	.	0	0.0507606	HERC2P3	intron	20.4762	7.5	22.1667	20.4167	17	27.8333	17.5833	4.16667	19.1667	18.0833	8.75	6.33333	11.1667	2.25	4.66667	13.4167	15.5
hsa-sliRNA-532	chr15	22556204	22556909	29	+	705	28.5833	7.66667	20.9167	-36.3459	-118.604	13	16.6103	5.34857	4.11646	GTGGGTGACTCAGGAAGGTGTTTAGTCCAAGGCAGCCTACAAACTGTCCAGTTGCTGGGTGCTGCCACTGCCATCTGGGCCTTAGAATGGGATGTCAGGACACACCTGCAGCTGGCGCTCTGTCCTCGGAACCTGTAATTTAAATAAGCTCCCAGGCACCTCCGATGCAGGTGTGTGGAGTGACTGTGGGATCCGGCGATCTGGCTGGAACTGACTTTCTGCATTTTCCTCTCATGTGTGCACCCGCCCCTCTTTGAGAATGTGGTGGCCAGGTGGGGGCAGCTGCATCACCAGTGAGTCTCATGTGGTTGGTGCTGAGCCTGCATCTGAGCGAGTGAGCCGAGGCCTGGTGGAATTGCCCTGCGGTCTCGGTCCATCGCGTCCTCCTCCAGTGAGAGC…	0	.	.	0	0.0492101	(GCCACCT)n-Simple_repeat	repeatMask-Simple_repeat	27.9762	18.5	32.9167	28.4167	16.5	37.8333	19.5833	8.16667	27.1667	23.8333	11.25	9.33333	16.1667	4.25	9.16667	21.9167	29.5
hsa-sliRNA-533	chr15	28650699	28651404	29	+	705	28.5833	7.66667	20.9167	-34.6324	-116.542	13	16.6103	5.45487	3.43274	GTGGGTGACTCAGGAAGGTGTTTAGTCCAAGGCAGCCTACAAACTGTCCAGTTGCTGGGTGCTGCCACTGCCATCTGGGCCTTAGAATGGGATGTCAGGACACACCTGCAGCTGGCGCTCTGTCCTCGGAACCTGTAATTTAAATAAGCTCCCAGGCACCTCCGATGCAGGTGTGTGGAGTGACTGTGGGATCCGGCGATCTGGCTGGAACTGACTTTCTGCATTTTCCTCTCATGTGTGCACCCGCCCCTCTTTGAGAATGTGGTGGCCAGGTGGGGGCAGCTGCATCACCAGTGAGTCTCATGTGGTTGGTGCTGAGCCTGCATCTGAGCGAGTGAGCCGAGGCCTGGTGGAATTGCCCTGCGGTCTCGGTCCATCGCGTCCTCCTCCAGTGAGAGC…	0	.	.	0	0.100217	(GCCACCT)n-Simple_repeat	repeatMask-Simple_repeat	22.9762	6.5	24.6667	26.4167	17	31.8333	17.5833	4.16667	21.6667	19.8333	9.25	9.33333	11.1667	3.25	6.16667	16.9167	16.5
hsa-sliRNA-534	chr16	2062600	2062971	29	+	371	29	21	8	-114.738	-35.1648	7.63636	2.26087	2.84584	2.96421	GTAGGGGGTCCTCTGTAGCCTTGCCTGGCACCTGGAGCCTGGCCCTGTCTCTGTCTGGGGCCCACCCGGGCTGGGTCTCAGGATGCCCGATGAGCAGGGCCCTCCCCTCTGCCTCTGGAGAGCCCTGGCTCTGGGTGAGCAGGTGCTAGCTTGCTTTCCAGTCCAGCAGGACAGGTCCTCTCATGACGCCACTGGGCTCCCTCTTTTCGGGGGTCGTCTGGAGAGATGCTCCCTGGGAAGCAGAGCTCTGTGCCCTGTGTGCCTGGCCGCGGGAGGACCCAGAGTCGGGCTGGCCTGCGCCAGGCAGACGGGCTGGTGTGGGGCTGTGGCCGGGCACTCCCCACCCGCCCCAGCAGGCTGCCGTCCCGCAG	0	...(.(((.(....(((((((.((..(((((((((.(((((((((.(((((.....)))))......))))))))).))))).))))..(((((.((((((....((((((...(((((((((.(((((((((......)))).)))))...)))))))))..))).)))...))))))))))).....(((.((((((...(((((((((((.(((((....))))).)))))))))))..)))))).)))....((.((((((((.(((((.((.(((......)))))..))))))))))))).))((((.((.((((((..(((......))).))))))))))))..))))))))).).))).)..	[[][][][][]]	-195.9	-0.0199472	TSC2	exon	8	2	35	22.5	19	35.5	23	26	31	0	16.5	8	1	4	0	0	11
hsa-sliRNA-535	chr17	78086586	78086852	29	+	266	29	10	19	-50.4098	-98.2885	5	8.14286	11.9195	6.83028	GTAGGTGCTACCCAGATTGATTTTTGTCATGAGCTATAATTTTCCCTGATAGAAGAGACGCTAATTGATGAACTATTAGATGATCATTGATTTTTCTCTAGCCAAGCCTTCCTTTGAAAATTCCTGGGTTCAGCTAGGTTTGGGAGGAGGTTGGCCTAGCCAGTAGTGGCCTCAGCATAAAGACAATGAAGAATGCATTTGGTCCCTAGACAAGCCATGAGTGTCCCTTCCCACCTAGTTAACGCACCTATGTCTCTGCCTGCCAG	0	((((((((.......((((.(((((((..((((((((...........)))).(((((....(((((((((.(........).)))))))))..))))).(((((.(((.(((((.(((...(((((......)))))))).)))))))))))))...((((....))))))))..)))))))))))((((...(((((((((..........))))..)))))..)))).............))))))))...............	[[[][][][]][]]	-68.3	-0.0348574	TNRC6C	intron	4	8	0	15	3	16	1	4	0	0	2	1	0	3.25	10	7	1
hsa-sliRNA-536	chr20	63963440	63963617	29	-	177	29	13	16	-44.9488	-64.0043	5.2	3.2	13.072	313.729	GTACCGTCGGGCCCCCAGCTCCCGTCCAGCGTGACCTCTGACCTCGCACCCCACCTTCACCGCAGTGCCCCCGGTTTCTAACCTCGGACAACGGTGGCCCAACACCTGGGCGGGGCGGGGCCAGGGCAGGGCTCCGTGGCGATGGTGCCGGGTCACCGATGCTCACCCTGTCCCCAG	0	.........((((((..((.(((((((((.(((.....((......))........((((((..((.((...((((...))))..))))..)))))).....)))))))))))))))))))).((((((((.....(((((.(((((......))))).))).))))))))))....	[[][]][]	-71.8	-0.184903	ZNF512B	intron	12	8	13	12	1	0	0	0	0	0	0	3	0	0.5	0	3	0
hsa-sliRNA-537	chr3	38477494	38477860	29	+	366	29	12	17	-33.8704	-56.9532	4.94118	3.1875	2.22117	4.37445	GTACCCCAAGACTTGCCCTCCTTTCCTCTTGGACCCACCTGCGCTTATACTGCCCACTGGGCCATTTGGGTCTCAGGATGTCTGAGTGGGAGATAAAGGACCAAGAAGGGGCTCTTGAGATGGTAGCCATGGCCCCACGCCCTTCCACACCCTATTTGTCCTACCTTAGCCCTGAGGAGGGGTCTCAGTGTCAACCCCTGGCTGTTCTTCCTTGGCTTTGGGTCTCCTGTAGGGGAGGTGAGTTCACACCGTCCCCCTGGTGTTGCCCATGAGGTGCTCTGTCTGTGAGGAGGGGTTGGCAGGGCAGGCCTGGGGGAGTCTTGCATCCCCCAGGTGAGGGGTATATGGAAAATTCTGTGCCTCCAG	0	(((((((....((((((..(((((((((..((((.(((((..(((((....((((...))))....)))))((((((..(.((((((((((.(...(((.....((((((.........((((...)))).........)))))).....)))...).))))).)))))))))))).((((((..........))))))(((((........))))).((((((.((....(((((((((......)))).)))))..)).)..)))))..)))))....))))..)))))))))..))))))....((((((((((........))))))))))..))))))).((((............)))).	[[[][][][][]][]][]	-148.4	0.40581	ACVR2B	intron	16	28	27.3333	30.25	14	12.3333	3.33333	1.14286	12	2	0.166667	1	0	0	1	3	0.5
hsa-sliRNA-538	chr3	39389616	39390422	29	+	806	29	13	16	-56.3999	-74.8481	6.84211	8.53333	3.81341	2.615	GTAGGCCCTGCATTTCATTGGGGAACTGATTTCAGCAACTTCTCAGACACAGGAACATCTTTACTGTGTTAAGTCAACTTCCATTCTGTTGGATGTTCAGAGAGAAACACAGGCCATGCCCAACTTTCATATGTTCTCTGAATTGTTTTTATATTTGACATTTCTTTTTAATTAAATGGGGTCCGTTCCTGAGCAGCTTCCTGGAATCGGCTCAGTGACATTTACACTTTATTGTGTTAGCTTGTGATGTTATAACTGTATTGCCTGGCATGAGAGTACCAGGGGATTTTCTGGAAATAACATCAGTATTATCTGTTTTTGTTTTTGTTTTATTTGTTTTTTGAGGCAGATGCTCGCTCTGTTGCCCAGATTGGAGTGCAGAGGTGCGATCTCAGCTCA…	0	.	.	0	0.247895	SLC25A38	intron	17.1429	3	36.8333	64.5833	30.5	33	7	8.16667	3.125	10.5	78	10.5	29	1	12.25	31	47.5
hsa-sliRNA-539	chr4	183693737	183693916	29	+	179	29	19	10	-101.763	-49.8937	19	5	4.0298	2.62813	GTAAGCATTCCTTTTTGTAAGTTTGATCAGTATTAATCCAACATTAAATAAGCATCAGTGATGTCAACTCTAGGACTTTTGTTTACAAGAGGGTATGGCATAGTGCTCTTCACACAGTATTGATTATTGGGATAATGTTTGAATTCTTTGTTTTGAAGAACCAATATTAACTCTTTTAG	0	.....(((.((((((((((.(((.(((........))).))).........(((((...))))).........(((....))))))))))))).)))...(((((((........)))))))......(((.(((((((.(..((((((.....))))))).))))))).)))......	[[][][]][][]	-28.5	0.525884	TRAPPC11	intron	0.75	4	1	5	0	5.5	7	0	1	1	0	2	0	1	7	4	13.3333
[truncated: 81 more rows]

## Sheet: mouse_sliRNA
Supplementary Data 6. Stable linear intron RNAs (sliRNAs) identified by NAP-seq (mouse). Each row represents a single napRNA which expressed in at least 2 samples. The following is the meaning of each list header: (1)name: name of napRNA, which were sorted by their expression value; (2-4)chrom,start,end: genome location of napRNA (mm10); (5)score: the numbers of reads containing NAP-seq specific …
[truncated: 917 more rows]
