# Supplementary material for: NAP-seq reveals multiple classes of structured noncoding RNAs with regulatory functions
Source: Nat Commun. 2024 Mar 18;15:2425. doi: 10.1038/s41467-024-46596-y (PMC10948791; doi:10.1038/s41467-024-46596-y)
Supplement: Supplementary file 10 — Supplementary Data 7 [file 41467_2024_46596_MOESM10_ESM.xlsx]

## Sheet: human_snotron
Supplementary Data 7. SnoRNA-intron (snotron) identified by NAP-seq (human). Each row represents a single napRNA which expressed in at least 2 samples. The following is the meaning of each list header: (1)name: name of napRNA, which were sorted by their expression value; (2-4)chrom,start,end: genome location of napRNA (hg38); (5)score: the numbers of reads containing NAP-seq specific 5’ or 3' ada…
name	chrom	start	end	score	strand	contigLen	readNum	startReadNum	endReadNum	startPvalue	endPvalue	startFold	endFold	up20ntFold	down20ntFold	clusterSeq	cdScore	structure	shape	mfe	conservation	geneName	geneType	HepG2_rep1	HepG2_rep2	HepG2_rep3	HEK293T_rep1	HEK293T_rep2	HEK293T_rep3	ADR_rep1	ADR_rep2	ADR_rep3	CoCl2_rep1	CoCl2_rep2	polyIC_rep1	polyIC_rep2	polyIC_rep3	U87_rep1	U87_rep2	U87_rep3
hsa-snotron-1	chr3	186784797	186784960	360148	+	163	360148	283769	76378.6	-2050000	-440733	725.028	42.3033	46.5417	34.5596	GTGAAATGATGGCAATCATCTTTCGGGACTGACCTGAAATGAAGAGAATACTCATTGCTGATCACTTGATTATTTGGGCATAATGTTCCAAATGGAATACATGGTGTGAAGTAGAAGTGACAATTTGATGTGGGATCGGTAAATGTGTATCCTACTTTTTTTA	0	.....(((((....))))).(((((((.....))))))).((((((.((((.(((((((((((((((..((((((..((((.(((((((....)))..)))).)))).)))))))))).(((......)))..))))))).)))).)))).)).)))).....	[][][[][]]	-36.8	2.96931	SNORD2	snoRNA	95641	109329	84088	28622	14837	26799	17368	17238	18046	26029	28547	20305	21804	21961	11596	18639	23577
hsa-snotron-2	chr20	49280323	49280481	137241	+	158	137241	89137.5	48103.1	-712655	-346853	156.52	47.9524	32.7257	19.9661	CATATATGATGACTTAGCTTTTTTCCCCGACAGATCGACTATGTTGATCTAACTTTTCTAAGCCAGTTTCTGTCTGATATGCCAGCTTGAGCAGCTCCTTTGTCCCAGCTCCCCTGGGCATCTAGCTGATGGGAGCTCATTTTTCTGTTTTTTCATTT	0	(((((..(((((((..((((...........((((((((...)))))))).........)))).))))...)))..)))))..(((((...(((((....((.(((((.....)))))))...)))))....))))).....................	[][]	-38.2	1.12437	SNORD12B	snoRNA	37837	50771	47145	6804	4010	6966	14440	12308	14623	19289	19800	15340	11862	12794	6142	9192	11804
hsa-snotron-3	chr1	173864707	173864905	81474	-	198	81474.5	50540.3	30934.1	-361640	-204421	142.555	165.987	9.12475	8.23123	ATACAATGATGATAACATAGTTCAGCAGACTAACGCTGATGAGCAATATTAAGTCTTTCGCTCCTATCTGATGTATCTGGCGGTAACATTCTAGTTTATGCCCCGAAAAGGGGAATATAGCCATTCTATAATGTTTGGAGATTTTGGATTACTCCTAATTGTATGCAAGTTGTCTTACTGTGTATTGTCCCTTAATTT	0	.......(((((((.(((((((((((........))))).((((...............))))......((((((((....))).)))))(((...(((.((((.....)))).))))))(((..(......)..)))((((((((.((.((........)))).))))..)))).))))))))))))).........	[[][][][][][]]	-42.2	0.826607	SNORD80	snoRNA	24033	25671	21170	16929	10429	17961	7665	7315	8712	4988	4540	5131	5190	6270	6125	9016	11788
hsa-snotron-4	chr17	16439504	16440106	57963	+	602	57962.6	32176.8	25785.8	-223706	-178168	580.361	231.668	25.5471	5.60926	TGTCCTGATGATACTTGTAATAGGAAGTGCCGTCAGAAGCGATAACTGACGACGTCTAATGTCTATCTGACCGCAGTCGCTGAAACCTCTACAACTTAGTTGACCGTAACTGCCAGAGCCCTGCCCTGAATTCCTGTCCTTACTCCCTCTTTAAGATTGCGTACCCACTGCAGAGTGCTGAAGACGGGGTAGCCACGAGGTGAGAGGCTCTCTGGTGTAGGGTTTAACATGGAACGTAGTTTTGTCACTTGAATGCACGGAAATTGGCGTTTTGACAGTTTTCTACGTTTAGGTGTTTTATACACTTTAGGGTAACGTTATCATGTCATTGCATAGGGTGGAACTTAAATAGAAACTGGAGATGGCTGCTTCAGCCACAGTCCTAACCTAGAACTGCAT…	16.767	.	.	0	-0.168285	SNORD49B	snoRNA	9776	10868	11951	17975	12283	19618	6322	5501	6344	8990	8604	4827	5455	5193	16649	24009	31116
hsa-snotron-5	chr8	98041850	98042217	39093	-	367	39093.2	30073	9020.21	-226751	-59302.9	472.385	42.8184	5.13337	17.1565	CTGCGAATATTCTCGCTGTTCTGATTTTGTAATAGTCAGGACAGGCTAAACATTCGCTATATTAAGACCATGCATGTGTCCCCAAACCTAGTTCTTTCCCTAGGTCTGGTTTTATAAATGCTGGTGATAAACCAATTTTATTATATGATCATTTTATGTGATTATATAATGGCTGTGATTCTAGGTTATCTTTGGTCAACCTTAAGAAAAATGACAGTACAGCTAATGTGATAACTTTTGCAAAAAGTCAGTGCTAATTTGCAGACCATTGTCTACAGAAGGGATAACCAAAGGTAGAGAAATTTTATGGTACCAGTTGCTATTAAATGAATTGTAAAATTACTGTTTTTTTATTTTTATTTTTTAG	0	..((((((.......(((((((((((.......))))))))))).......))))))....(((..((((.((((.(((..(((.((((((........)))))).)))....))).))))))))..)))((((....((((((((((((((.....))))))))))))))(((((.(((((((((((((...))).)))))..)))...)).)))))........(((((......)))))....(((..(((......))))))..((.(((((....((.....))....))))).))......))))........(((..(((((((..((((((.........)))))).)))))))..)))	[][][[][][][][]][]	-90.9	0.984831	SNORA72	snoRNA	8308	9872	7951	9589	5777	10845	4794	3806	4909	7349	8002	2744	3358	3523	7118	10268	14048
hsa-snotron-6	chr11	17075626	17075868	19596	-	242	19596.1	15249.1	4347	-98206	-23175.6	337.591	28.2273	8.5057	22.403	TCACTGTGATGATGGTTTTCCAACATTCGCAGTTTCCACCAGAAAGGTTTTCCTTAGTGTTGGGTAAACCTTCCTTGGATGTCTGAGTGAGCTTTATGTGCATTCTCACGTTGGTTTCTGTGATGTATAAAAGTATACCCCCATCTTACAGATAGGAAACTATGCCCTGATTTCTGAGCCTTGACATCATCACATTCTCCAGTTTGTGTTTCGTGTTGAAAGTTAAAACGTGATTCCCTTTT	0	...((((((.(((((...........((((((...(((((((.(((((((.(((.......))).))))))).).)))((((..(((((.((.....)).)))))..)))))))...)))))).(((((....)))))..)))))))))))...((((..((((...((((((.......(((((((...((((..(....)..))))....)))))))))))))...)))).)))).....	[[[][]][]][]	-56	0.523279	SNORD14B	snoRNA	5398	6284	5740	1476	1277	1984	3079	3094	3762	2265	2216	1580	1354	1575	546	748	908
hsa-snotron-7	chr1	173865899	173866028	16690	-	129	16689.8	10953.8	5736	-61017.8	-28057.1	316.999	52.7607	11.9329	12.1985	CCTGGATGATGATAAGCAAATGCTGACTGAACATGAAGGTCTTAATTAGCTCTAACTGACTAAAGGCATTTGTTAGTTTTGGCAGGGGGTGAACACTCATCTGTGGCTATTCTAAGACCACTCTTATTT	0	((((......(((.((((((((((((((.........))))....((((.((.....)))))).)))))))))).)))....))))((((((....))))))((((((......)).))))........	[[][]][][]	-30.3	0.639128	SNORD44	snoRNA	2297	3101	2552	2130	1645	2729	541	405	516	464	437	836	849	675	825	1170	1884
hsa-snotron-8	chr5	181241642	181241890	16076	-	248	16075.8	12888.8	3187	-110031	-22740.4	166.629	19.1244	14.5044	25.405	TCCTGGTGATGACAGATGGCATTGTCAGCCAATCCCCAAGTGGGAGTGAGGACATGTCCTGCAATTCTGAAGGGATTCTCTGTCACTTGGCTCTTCTCTTTCATATACTCAGTCACTTGACTCTGTGATCAGAGCCAAATCCAGGGTTGTATGAGTGATGCAATGAGACAGAGACAAAGCCCAGGAAATGAGTCTGACCGTTGAATGAGAGTGTTTGCTAAGTCTGAGAATGACAAACTCCTCCCTCT	0	((((((.(.(((((((((((.......))))(((((....(((((.((((((....)))).)).)))))..)))))..)))))))(((.(((((((((.(((((.((((((..((....((((((.(((.........)))))))))))..))))))))).)).)))).)))).).))))))))))...((((.((..((((.....(((.(........).)))...)))).)).))))........	[[[][]][]][]	-67.4	0.621805	SNORD96A	snoRNA	5333	6005	5116	5057	3334	5357	2064	1850	2131	490	609	1856	1601	1680	2226	2569	3249
hsa-snotron-9	chr15	66501110	66501317	12073	-	207	12073	7679	4394	-57624.7	-31724.8	100.443	55.9653	12.4213	12.3623	TGTTATGATGAGATTCCACTTAAGGTCCGTGTTTCTGAAACAAATGATTTTGTGGAAGTTCTGATTTATGGCTGAAAGAGTTGCACCATTGATGGTTGAAACTTCATAATTAATAAGTTCTCAGGTACCTTTTATAGCTCTTAAGCCATAAAGATGATTTGTGTTTCTTTTGTTGGAATACAGGCTCCCTAATTTTTCTTTCCCTTT	0	.........(((.((((((..((((((..(((((...)))))...)))))))))))).)))...(((((((((..((((((((.......(.((.(((((((((..........))))).)))).)).).....)))))))).)))))))))...((((((((((((.......)))))))))).))....................	[][][]	-43.7	0.528628	SNORD18C	snoRNA	3501	3914	3838	2604	1548	2835	625	576	600	829	1044	1269	1207	1241	858	984	1394
hsa-snotron-10	chr2	231456145	231456523	8497	-	378	8497	6741	1756	-42358.9	-10084.9	402.849	24.6629	7.96886	8.72491	TGGATATGATGACTGATTACCTGAGAAATAATTGATGAAATCTCAAGAAAATTCCTCTAGATAGTCAAGTTCTGATCCAGCTGTGTCAACTCAGAGTAGCAAGTTTGCCCATGATTTCCTGCCCCATCCACTGGGCCCCACCTGCTTGGGTTGCTTCTCCCACTTTCCATAGAAGATCTGGGGCAGGATATCAACTATGCAATGGCAATTAAAAAATGTAAACCCAGAATAGCCTTTACTTTAATTAAGGACTAGTTGGCTTAGTTGCTTTTAACTGCTTTTTCACTATAACAAGTATTCTTGGCTAGTAGTCATACTAGGCATTGTGCAAATTCAGTGTTACGAACTGTGACTTCACATAAAGTCACATTTTTTTTT	0	(((((..((..((((((((.(((((.(((..((((.......))))....))).))).)).))))).)))))..))))).(((........))).(((((((((((((...((((.((((((((((.((....)).((((......))))...(((((............)))))...)))))))))).)))).....(((((((((.((((((...((((..((((..(((((((..........)))).))).)))).....)))))))))).))).............((((....)))).((((((....)))))).)))))))))))))...))))))(((.((((((((......)))))))).))).....	[][][[[][][]][[][][]]][]	-95.5	0.355261	SNORD20	snoRNA	3558	3530	4205	2031	1433	2228	1659	1599	1504	2742	3332	737	764	978	386	560	813
hsa-snotron-11	chr1	92837289	92837453	6030	+	164	6030	4051	1979	-28731.3	-12774.8	88.7911	37.2915	9.24052	19.8274	CTGAATGATGATATCCCACTAACTGAGCAGTCAGTAGTTGGTCCTTTGGTTGCATATGATGCGATAATTGTTTCAAGACGGGACTGATGGCAGCTACTAAAGTAAATTCTTACTAGTAAACTAAGTTAAGTGAGTCTATACTAAAATATGAATAACTTTATTTT	0	..((((((.(.(((((.((((.((((....)))))))).))..(((((((.((......(((.((....(((((.....)))))..)).))))).)))))))......((((((..............)))))).................))).).)))))).	[[][][]]	-27.9	2.66572	SNORD21	snoRNA	1306	1552	1281	1723	1149	1851	376	289	404	395	369	350	233	278	268	329	400
hsa-snotron-12	chr2	206162227	206162488	5680	+	261	5680.06	3978	1702.06	-30990.5	-12149.6	341.83	39.1165	4.02435	11.9631	TTCCACAGCTACTGGTCTGCAGCTGTTCTTATGGTAGCAGTTGTGGCATTCCTCTGTGGGAAAGAAACTGTTAACACAAACACCTCTTTCTTAGCAAAACAGAAAGTGGGTATATATGTGTGACAGACACAAGATGTATCTGTAGTTTTGTTTGGCTAAGGAGATAGTCTCAAAACAAATTGAGATGGATTTGTTTGTGTCTTGGAGTAGGGTGAAAAAAATACAATTCATTATTTGAATAATGCTGTTTATTGTTTTTAG	0	((((((((......(((.(((((((((((...)).))))))))))))......)))))))).....(((.(..(((((((((..(((((((((((.((((((((...((((((((.(((((.....)))))..))))))))....)))))))).))))))))....(((((((......))))))))))..)))))))))...).)))....((((((.((((.(((.((((((....))))))..))))))).)))))).	[][[][]][]	-76.9	1.17107	SNORA41	snoRNA	1553	1392	1385	773	498	922	479	551	474	946	1010	744	1138	1112	508	736	1180
hsa-snotron-13	chr20	2654210	2654413	5637	+	203	5637.1	2176	3461.1	-10697.6	-19058.2	9.66224	50.6479	20.8547	16.8724	TTTGCAGTGATGACTTGCGAATCAAATCTGTCAATCCCCTGAGTGCAATCACTGATGTCTCCATGTCTCTGAGCAATGCCTGATGGGGAGGGATCTAGGTATGCCATCCCAGCGTGCTCGGTGGGACCAGGGTAGTCAGCTGAGGGATGTTAGAGTTGATCGTCCTTCAGCCTGTTAGTGGGAACTGTGTTCTTTCCCCTGAG	0	....(((((((....((((..(((...............))).))))))))))).((.((((..(((((((((((.(((....(((((.((.((......)).)).)))))))))))))))..))))...)).)).))((((((((((((((....))).)))))))))))...((((.(((((.........))))))))).	[][][][]	-68.2	0.991717	SNORD110	snoRNA	4493	5493	4776	3287	1991	3426	1432	1071	1414	1572	1980	1803	1336	1221	418	468	944
hsa-snotron-14	chr22	39313733	39313908	5057	-	175	5057	2991	2066	-18130.6	-12837.9	157.285	71.948	5.94108	6.89447	GTTCAGTGATGAGGCCTGGAATGTGCGCTGGGCACAGCGCCCGAGACAGACTGCGGAACCGTTCCTTGTTGCCTTCCTTCTGAGAACAGCCCTGTGGTCAGGGAGGGCCTGAACCTGGAGGGGTCATCTGCACGACAATCCCCTCCTGGGCCTGTGCTGATCCGATGCTCGTTTT	0	..((((....(((((..((((((.((((((....))))))(((((.....)).)))...)))))).....)))))....))))(((((((..((.((((((.(.(((((((.....(((((((...((.....))....)))))))))))))).).))))))))..))).)))).	[[][]][]	-67.5	0.198717	SNORD83B	snoRNA	579	774	856	573	424	587	426	418	582	442	552	543	500	387	222	225	352
hsa-snotron-15	chr11	93733121	93733598	2589	-	477	2589	1580	1009	-6555.6	-3713.01	24.4383	42.9062	9.04737	2.77332	GGTTGAGGTCTATCCCGATGGGGCTTTTCCTGTAGCCTGCACATCGTTGGAAACGCCTCATAGAGTAACTCTGTGGTTTTACTTTACTCACAGGACTATTGTTAGATCTGTGGGAAGGAATTACAAGACAGTTGCTAAAAGTTTGAAAAAGACGGTTGCTAAACGTTATGAAAAACCAGATAATCTACTTTTTTACCTTAGGTATTGGCATACTCCACACATCTGTACCATTCTTGAGTGATCGCTTAGGTAAGTTTTAATTGGTGACAGTATAATCTTTTGGGAAATAATGATTACAGTTCAGATGATGAATTTAACTGTTCAACTGCTGAATGATAACGGGCATGAACTAAAACTTAATTCTGACAGAGCTGGATATGGCTGTATAATAAACTGGAT…	0	...((((((...(((((((((((((........)))))...)))))..)))...)))))).((((((..((((((((........)).)))))).(((.....((((...(((((((((..((((...((((((((((.....((((((((..(((((((....(((......))).)).)))))..))))))))..))))((((.(.((((.((((....(((((......(((((((....)))))))(((((((((.((.(((...((...(((.(((((.(.....(((..((((((.((((.....)))))))))))))..).))))).))).))...))).)).)))))))))......)))))..)))))))).).))))...((((((((.…	[][[][[][[][]][]]]	-108	0.7038	SNORA18	snoRNA	3312	3575	3382	1460	844	1397	2138	1622	3017	2194	3552	1516	1663	1353	334	607	824
hsa-snotron-16	chr19	49497719	49497915	2550	+	196	2550.33	2120.33	430	-11643.1	-2031.3	33.6012	16.2641	8.57046	5.30154	GGCAGATGATGTTTGTTTTCACGATGGTCTTCAGATGCCCACGTGGGCACTGCTGAGAAAGCCACTTGGTAAAACTGATGCCGGAAATGGGGCTTTTTGGGATCCCTGCTCAGCTGCTTCTGAGTCCCAGCATGCCCTGGGTTACCTATGGCCCTCTTTCCCATGGGACCTGACCTATGATCGGCCCCCGCTCCTA	0	((((..........(((((..(((((((.(((((.(((((....)))))...)))))...)))).)))..)))))...))))(((((.((((((...((((......((((((......))))))(((((......)))))...)))).)))))).)))))((((((......))))))..(((...)))......	[][[][]][][]	-66.1	0.739183	SNORD35B	snoRNA	990	1131	1252	1058	692	1501	430	394	504	308	389	568	589	596	126	265	365
hsa-snotron-17	chr3	52690751	52690942	2174	+	191	2174.19	1563.11	611.077	-8926.45	-2954.6	86.5621	29.8086	5.57893	4.83261	GAAATATGATGAGTGTACAAAATCTTGATTTAAGTGAATGAAAAATTACAAGATCCAACTCTGATTTCAGCCAGAGATCATCTGAAAGGCAATGTAGTTATCTTAAGAGCTGGGCTCTGGAGCCTGATTGCTTGGGGTTTGTTGAAATTTATCAGGTAAGTTGCCAGAATAATTCAACTATTTGGAATTTT	0	......((((((((..(((((.(((((((((..((((........)))).)))))...(((((........)))))..........(((((((.(((...(((..(((((...))))))))..)))))))))))))))))))....))))))))...(((((.(((((............)))))))))).	[[][][]][]	-36.4	0.575151	SNORD19B	snoRNA	789	961	812	781	465	724	113	82	175	268	336	185	266	238	148	169	280
hsa-snotron-18	chr15	66501912	66502091	1815	-	179	1815	1106	709	-6097.57	-3799.73	108.709	45.19	2.39241	2.47324	TCAAAATGATGAGATTCCACTTAATTGGTCCGTGTTTCTGAAACACATGATATTTGTGGAAATTCTGACTTGGCAAACGGAATACCATTTTGCTTTTATTGGTTGTATAAAATGTTTGATTTTTTTTTTTTCTCCAAAAGTTTCAGGATAACCAAGTAAGTGTCATTGGTTTTTGTTAG	0	..........(((.((((((.......(((.((((((...))))))..)))....)))))).)))..........(((((((.((((...(((((...((((((((...((((.((((................)))).))))....))))))))..)))))....)))))))))))..	[][]	-33	0.887168	SNORD18B	snoRNA	511	485	339	465	289	516	91	152	139	260	373	141	225	130	180	325	549
hsa-snotron-19	chr10	68755171	68755369	1580	+	198	1580	1299	281	-9950.82	-1725.89	213.679	17.9755	2.17405	2.20477	GAGTTATGATGTGTGTAAATCCTATTCCATTGCTGAAATGCAGTGTGGAACACAATGAACTGAACTCTTCCTTGACTGACAGATACCAGAGGTAGTAAAAATGATATTGGAAAGGTTTGTACCTTTCCTTCTCAAGTATCTTATTGGTAATTTGACAGGGTGCGTAATATATGTAAATGATTCTTTGTTTTGAATTAG	0	(((((..(...(((((...(((.....((((((......)))))).)))))))).....)..)))))..(((((.....(((((((((((((((.(.....(((....((((((((....))))))))...)))).))))))..)))).))))).)))))((((((...))))))..((((((........)))))).	[][][][]	-49.5	2.55927	SNORD98	snoRNA	521	516	544	643	669	707	319	189	291	261	269	146	214	173	153	291	285
hsa-snotron-20	chr17	40027468	40027634	1055	-	166	1055	772	283	-5705.64	-1753.25	193	27.2827	6.39296	13.9732	AAGGGATGATGTTCCAGTTGAGACTCAAGAAAAGGATTCTGAGCCTCAGAGCTTTGAAGGAGCCACTTGGTCCCTGACCTTCCTAGAGGCAAATCCCGATCCCTGTCAACCCAGACACGGGCTCCCCCCTGCCCTCGTCTGGGAGCTCAGCCTTCCCGTCCTTCCA	0	..((((.((((.....((((((.((...((...(((((..(((((((((.(......(((.(((....))).)))......))).)))))...))..)))))...))..(((((((..((((........))))..))))))))))))))).....)))).)))).	[[][]]	-56.7	0.7728	SNORD124	snoRNA	110	231	160	82	98	75	175	121	121	30	45	69	68	66	25	56	110
hsa-snotron-21	chr9	122880125	122880306	1012	-	181	1012	693	319	-5047.96	-2116.92	112.636	25.1333	5.82055	5.47409	GTCTAATGATGAATTTCATAGGGCAGATTCTGAGGTGAAAATTTAATTCATCACTGATACTCCTACTGTGGAATCTGAAGACACTTGAAAACGTATTAAATATGTTGATAAATTGAAAGTATTTGAGTATAAATGTGTCATAAGAACCAAAGTAAAAAGCATTCTCATTTCTGTTTGTTAG	0	(((...(((((((((((((....(((...)))..))))......)))))))))..))).....((((.(((..(((...(((((...........((((((((.((.(.....).)).))))))))........)))))...))).))).))))...((((..(........)..))))..	[][][]	-30.2	1.70277	SNORD90	snoRNA	176	183	159	180	124	178	164	157	149	77	45	51	54	51	84	165	145
hsa-snotron-22	chr22	39318592	39319112	958	-	520	958	796	162	-3749.43	-590.864	56.3833	15.2066	4.90221	2.61909	ACAGATGATGAACTTATTGACGGGCGGACAGAAACTGTGTGCTGATTGTCACGTTCTGATTTGGCTCTGCGGAGTTCTTTGGCCTGTGTGTATCAGTGTAATTAGTGTCCGGGCACCGGAGGCAGCCTATAGCTTAACATTGCTAGCTGCTACCCAGCGTTTGTCCCGGGAGTCCCTTTCTTTAGCGGTCAAAACCTTGCTAATTGGCATATAAAGCTGCCTGTTAAGCAGTTTTTAGTGCCACTACTTAGTGTATTTTTGTGTGGTTAGATAAAAAAAATGGGTCGTTTTCTTACAGGTTGAGAGGATTTGAAATAAGATTCAGCTTAAATTTTGTCGAATACAAAAGCATTCTTGACACGTGCGAGCCTGGAAGAGATAATGACCTTTTTATTCGGC…	0	.	.	0	-0.131652	SNORD43	snoRNA	343	595	606	710	521	838	178	382	263	416	500	221	209	229	201	417	502
hsa-snotron-23	chr11	46762193	46762497	928	-	304	928.5	752.5	176	-5360.52	-1124.91	68.5575	16.8026	15.1113	4.23172	TGAGAGTGATGAGTTGCACACTGGTGGAGCCATGGTATCAGGTGATACAGGCACCACTCAGTATCACCCTGGTGACAAAATCAAGTGCACAGGGGCCATCTGACTCACAGGCATCTCTTCCTTTCAGGAGCACTTGCTGAAATACCATTTTTTCACTGATAAAAGGCAGTAAACAAAAAATCCTAGGCAGAGCCAGAGTAAGGTTTTAGTCCTTCATATATGCCAAGGGAAATTTCTCTAGTAAGGATAAGTCTCTGTCCCAAATATGTGTTGTCTCATTAATCTAGCCTTTCTCCCCCATCAG	0	((((((.((.(((.(((..((((((((.(((...(((((....))))).))).)))).))))....((((.(((((........)).))).))))....(((.....)))))).))).))))))))((((.......(((((........)))))......((((((((................(((((((((.......)))))).)))(..(((((((....(((((....))))).....(((((......)))))...)))))))..)..........)).))))))))))........	[[][][]][[][[][[][]]]]	-76.6	1.42367	SNORD67	snoRNA	165	233	147	117	138	190	314	284	292	213	223	127	141	107	127	292	206
hsa-snotron-24	chr6	31835261	31835409	598	+	148	598	288	310	-974.662	-1327.99	4.3173	6.29254	10.1993	20.0468	GAGTGATGATGACCCCAGGTAACTCTTGAGTGTGTCGCTGATGCCATCACCGCAGCGCTCTGACCGCCCCCTCGGTCCAGCATTTCTCAGGCTCAACGAGTTCATGGCCAAGATTCCTAATCTTTTGTTCTGTTTCATTTCCCCGTTA	0	..(.(((((.(((.(((.(.(((((((((((.((.(((((..(......)..)))))..(((((((......)))).))).......)).)))))).)))))).)))..((((((...)))))).......)))))))).).......	[[[][]][]]	-35	0.496871	SNORD48	snoRNA	459	489	555	135	118	220	504	377	595	148	224	400	315	236	46	56	89
hsa-snotron-25	chr2	206161881	206162028	494	+	147	494	360	134	-1880.74	-606.81	12.2768	6.63569	3.29888	9.10734	TTGCATGATGAATAAAATCAAATCACCATCTTTCGGCTGAGTTCGTGATGGATTTGCTTTTTTCTGATTAAGCCAGTCTTTTTTGTGATGACCCCACTAGCTTTAAGCAGAGGAACAACCAGCTTTCTGAAGTGGATTAATTTTTTT	0	..((.((((.(..((((.(((((..(((((...(((......))).))))))))))..))))..).)))).))..(((.((.....)).))).(((((......((((...((.....)).)))).....)))))............	[][][]	-24.3	1.96131	SNORD51	snoRNA	196	357	239	160	105	186	74	65	61	194	207	150	138	107	61	88	75
hsa-snotron-26	chr16	70529198	70529591	430	+	393	430	287	143	-1575.87	-709.603	37.2974	3.51342	4.69238	2.53672	AGTAAGTGATTTACTCTACTTGCTGTATATGCCTAGTTTAGGATAACAATGCTGTGCTCTTGGTGGTGTGCCAGTGCCAATTAATTACTTATGTGGGTTTGGCATCATGTTTGGATTTACTCTAGGTTTAAAGTTGCATTTCCTTTTTAAAAGAGTTGCATTTTCTTTTAAAACAATGGGAAAAATCTTAACACACCTTTCTACTTCCCATCTAGTTGGAAATGGGTGTTTTTCAATTTCTTTTTCTTTGGCAAAAAGACTACAATGAAATGATCTTATGTTATTAGACAGTGAATATCGTTGCTTTCATCAGCCTGAAGTGATGATTCACATTCATGTCTCTTCTCTGATAAATTCTTGAAGAAAATTTTTGTGTGTCTGATCAGGCCTCTA	0	((((((((........))))))))......((((.(.(((((...((((..(((.((.(........).)))))((((((....((((....))))..)))))).((..((((((((((...))))))))))..))..(((((((((((((((((.......)))))))))))....))))))......(((((.((((((((((........)).)))))).)))))))..(((.((((....(((((.....))))).......))))))).............((((.(((((((((((((((.((......))))))))))))....)))))))))(((((...((.....))..)))))......))))...))))).))))).....	[][[][][][][][][][]]	-89.7	0.751788	SNORD111B	snoRNA	331	417	372	476	313	510	344	232	196	154	171	126	161	102	232	344	510
hsa-snotron-27	chr17	35573655	35573876	333	+	221	333	64	269	-266.528	-1542.76	2.17632	9.82648	2.01366	18.1842	GATGCGATGATGAGTGAAGTAGAGCCTGACCTGGTATTGCCATTGCTTCACTGTTGGCTTTGACCAGGGTATGATCTCTTAATCTTCTCTCTGAGCTGATTCTGATTGTGGTTTTTCCACACAGGTGTGTTGTATCCTGTTTGGACACTGGTTTTATTATGTTTAAGATGTTTCTTTTATTTTCTTTTGAATTACTGATATTCTCATGTTTTCCTCCTTAG	0	.(((.((..((.((((((((((((((.(.((((((...((((..((......))))))....)))))).(((((((....((((..(((...)))..))))..))))))).....((((.(((((..........))))).))))..).)))))))))..((..((((....))))..)).(((....)))))))).))..)).)))..............	[[[][][]][][]]	-51.4	1.65171	SNORD7	snoRNA	453	523	375	429	347	453	326	210	279	420	446	322	247	195	164	231	268
hsa-snotron-28	chr19	10109761	10109912	318	+	151	318	226	92	-1181.63	-384.783	23.1022	7.24582	8.59238	15.6629	TGCGGCTGATGACAGCACTTCTGCTGAGACGCTGTGATTGCTCTGTCCAAAGTAAACGCCCTGACGCACTGTGGGAAGGGTGAGATGGGCACCGCCAGCCCCATCACGTGCCCCCTGACCACCCCCTTGCCGTCCACTCATGTTCCTGCAG	0	(((((...(((((((((....))))).......(((.(((((........))))).)))...((((((..(.(((...(((.((..((((((...............)))))).)).))).))))..)).))))...))))....))))).	[[][][]]	-43.6	-0.00803848	SNORD105B	snoRNA	43	87	85	86	33	71	39	17	30	26	22	54	31	30	11	7	25
hsa-snotron-29	chr19	50799364	50799529	289	-	165	289	228	61	-1073.93	-237.242	36.2544	6.18089	4.83997	3.33197	CCTCCATGATGTCCAGCACTGGGCTCCGACTGCCACTGAGGACACGGTGCCCCCCGGGACCTTTGACACCCGGGGGTCTGAGGGGCCCTGGCTCTGGGGAGGGCTGGTGGGTATCTTGGCTGCCCTGCACCCCACTGACCTTCTCCCCTCCCCTGTGCCCTCCTG	0	....(((..(((((..((...(((.......)))..)).)))))..))).((((((((..........))))))))....(((((....(((.(.((((((((..((.((((.....((.(((...))).)).....)))).)).)))))))).).)))))))).	[][][]	-69.9	0.516373	SNORD88A	snoRNA	76	64	92	78	29	67	34	30	37	45	43	37	59	39	22	29	53
hsa-snotron-30	chr1	30967310	30968234	187	-	924	187	146	41	-666.159	-153.811	29.6232	10.1056	2.74121	5.71949	TGGCAAGGATGATACACACTTGCCCTCACTTAGACTATAGTTCACTGATGAGAGCATTGTTCTGAGCCAGTCTTAAGTCATATTGGAGGTATCTAAATGTCCATGCAGCTTGGAATATGTGGTTTTTCCTTGGTGGATTATCTGTTTTCTGTTTCAGAATCAGGGATAGATGGAGTGGCCAAGCTAGTTTACAAGGCTTAGTCTTTATGTTGATGTTTTTGAACAGCATGATTAGTGAGAAATTTCTGGTATACCTTGATAGGGTCATCCCTTACGTTTTTAAGGTTTCTCTTAAACCAATAGTAGGGGTCCTTTTTAGCTGTCTACCTCTGAGATACATGTTTATATAGATACATCTTGAATATATGTTGTTTTTGGTTCACTGTCAGCTGGTTTGGT…	0	.	.	0	0.228019	SNORD103C	snoRNA	181	174	158	347	177	261	59	96	41	594	678	40	54	58	92	82	125
hsa-snotron-31	chr6	31540664	31541340	88	-	676	88	19	69	-40.228	-248.055	3.838	11	4.6334	2.71281	TTTCTTATTGTAGGGTGGAGACATGAATTTTGTTTTTTTGTGGCCGAGCCATTTGTCTTGCACCGCCCCTCCCCCCCATGCTAATTACACAAGGCTTGCTTAAACAGCGGAAGGGAGGATACTGAGAAGTGGGAGGCTGAGAGCTATGGGAGGTGGACGGCGGCCATATGATGTTTTCTTTTCGAAAGGTGAGCGCTTTGCGCAGTGATGACCCTCATCTATCACCCTTGACTGATGGCTGCTGAGTTAGGCATCCATAACGGTGGGATTATAATAGGGAAAGCGGAGTCTTCCTTTGAGGACTTTTCAGGACTCTACTTGTCATCTCCATTTTCCACTTTACTAAGTTATTAGTCGTATTTTACCTTTTATTATCTATTCTATTTCCTCACTGTTACT…	0	.	.	0	-0.180356	SNORD84	snoRNA	1243	1180	1017	1047	1530	1111	640	499	850	947	1186	382	353	537	275	519	545
hsa-snotron-32	chr9	19063578	19063786	85	-	208	85	51	34	-226.191	-150.029	4.13729	3.45574	3.97354	3.27081	TGGGAGGCTGATACACAAATTGGGCTGAAATACTGCTCTACTTGTCACCATGCCTCCCTAGAATAAACTGCCTTTTGATGACCGGGACGAATTGAGTGAAATCGTAACGGACAGATACGGGGCAGACAGATTTTAGAATAGACTCGTAAAGGGAATGGAATTCTTTTCTCCTTATAACTTGGATTTGTTGTCTTTTTTCCTTTTAGCC	0	..((((((......((((...((((.........))))...))))......))))))(((((((...(((((((....((.(((..((((.((.....)).))))..))).)).....)))))))....)))))))..........(((((((((.(((.........(((.........))).......)))...)))))))))...	[][][]	-54.9	2.82747	SCARNA8	snoRNA	93	114	75	98	105	103	86	45	82	114	118	85	142	54	59	85	86
hsa-snotron-33	chr9	131485663	131486084	74	+	421	73.5	57.5	16	-225.198	-47.2988	15.6004	5.12	2.88065	3.19903	GTCTCAGTGATGTAATTCCAATAGATCCTTCTGACCCTCCACTGTGGACTCAATAGCAGGGAGATGAAGAGGACAGTGACTGAGAGACCAAGGCAGCCCTGGTTAAAGTAGAATGCCCCTTCGAGTGTCTGGGGTAGTTGGTGAGTGGGAGGTGGGAAGGGTAGGCCAGAGCCCACCTGCCTCCTCCCTCCTCCTAGGTCTGACGCTGCACCCTCCCTACGTTCCCTGAGGTGCGTGCCAGGCGTGTTGTGAGCAGGCGTGTGCTTCCGGCACACAGGGAACCTAGCAGCCTCTGTACACACGCCCTCGTCCCCACTGAGTCCCCTGGGTAGAGCAGACCTGTAGACTGTTTCCCTCAGGGACATTGAGAAGTAGTGAGGCTTGATCCTCTTCTACGTC…	0	.((((((((............((((....)))).............((((((......(((.(((((.(.((...(((((.(((.(((((.((....))))))).........((((((...........))))))(((((....(((((((.((((.(((((((..........)))))))..)))).)))))))...)))))(((((........((.((((((((..((((..((((.((.((((...)))).)).)).)).....)))).)))))))).)))))))))).)).)))...)))))))))))..))))))(((((((..((((((.........))))))..))))))).)))))))).((((.((((......))))..))))...…	[[][[][][][]][]][]	-148.4	0.166159	SNORD62A	snoRNA	24	66	61	74	39	109	59	46	42	49	30	32	35	17	21	41	28
hsa-snotron-34	chr7	22856547	22856686	42	+	139	42	13	29	-46.4512	-127.934	3.52713	6.13869	2.21108	2.3189	GAACTTAAGGTATGGGCCGAGTGGAAAGAATTTGGTTTAAGTTATTAATAGTTGAATTGAAATTGTGGCCAAGGATGAGAACTCTAATCTGATTTTATGTGCTTCTGCTGTGATGGATTAAAGGATTTACCTGAGGCCA	0	.((((...((((((((((((((.......))))))))))...))))...))))............(((((.(((.((((..((.(((((((...(((((.((....)))))))))))))).))..)))))))..)))))	[][]	-30.9	1.34226	SNORD93	snoRNA	18	35	28	44	40	57	11	9	18	21	4	21	16	5	10	19	15
hsa-snotron-35	chr9	33933628	33934825	27	-	1197	27	10	17	-35.3475	-72.6847	3.04348	7.72727	2.47451	2.47325	TTGACTCTAGCAGTGGTAGTGGCAGGTTTCTTTTGTCTAGGCATGGGTCGAGAACTAAAGTATCTGGGAAGCAGTGTACATTAACCTACTTTTCATTTCCCATACTCTCTTCTCCCTCACTTCCTCCTCCCCTTCCCTCCCCATTTTGTTTGTTTGTTTGAGAGAGGCTTCCTGTGAAGCTGTTAGCATCATAATACAAGGCCCAGGGCGGTATGTTTTGGGGTCTTAGTTTTAGGTGAGGTGTATCTGTGGTGTCTTTATACAGTTTATCTATGAACAAGGTTTATATATGGAAGAGACTGCCAATAAAAAGAAGGCCTCTGTAAGAACTGACCTAGGTGTAAGTTGACCCTTTCATTGCTTATGTTTGTTTTTGACCTGCCCTTCCTTTAGAGACTC…	0	.	.	0	0.0798041	SNORD121B	snoRNA	115	105	228	195	138	219	80	68	46	156	225	47	30	60	71	110	131

## Sheet: mouse_snotron
Supplementary Data 7.SnoRNA-intron (snotron) identified by NAP-seq (mouse). Each row represents a single napRNA which expressed in at least 2 samples. The following is the meaning of each list header: (1)name: name of napRNA, which were sorted by their expression value; (2-4)chrom,start,end: genome location of napRNA (mm10); (5)score: the numbers of reads containing NAP-seq specific 5’ or 3' adap…
name	chrom	start	end	score	strand	contigLen	readNum	startReadNum	endReadNum	startPvalue	endPvalue	startFold	endFold	up20ntFold	down20ntFold	clusterSeq	cdScore	structure	shape	mfe	conservation	geneName	geneType	C2C12_D0_rep1	C2C12_D0_rep2	C2C12_D0_rep3	C2C12_D72_rep1	C2C12_D72_rep2	C2C12_D72_rep3	C2C12_D96_rep1	C2C12_D96_rep2	C2C12_D96_rep3	C2C12_D144_rep1	C2C12_D144_rep2	C2C12_D144_rep3
mmu-snotron-1	chr16	23108954	23109118	4085	+	164	4085	3384	701	-12549.8	-1459.49	299.734	27.1632	5.2675	4.64842	GTGAAATGATGGCAAATCATCTTTCGGGACTGACCTGAAATGAAGAGAATACTCTTGCTGATCACTTATGTGGGCGTAACTTTATGTTCCAACTGGAATACATGGTGTATAGTAGAAGTAACGATTTGATGTGGGATCGGTAAATATGTATCCTACTTTTTTTA	0	............((((((.(((((((((.....))))))).))......((((.((((((..((((.(((((.(((((....)))))(((....))).)))))))))..)))))).))))..))))))..(((((((((.......)).)))))))........	[[][[][]]][]	-35.5	2.47858	Snord2	snoRNA	607	1028	884	594	650	870	570	682	485	542	491	761
mmu-snotron-2	chr15	34440603	34440922	3156	-	319	3156	1787	1369	-13419.3	-10386.8	206.844	118.825	8.67086	5.18754	CTGCGAATATTCTCGCTGTTCTGATTCTGTGATAATCAGGACAGGCTAGACATTCGCTATAGTAAGACCATGCATGTGTCCCCAGACCTAGTTCTTTACTTCAGTCTGGTTATCTAAATGCTGGTGACAGACCATCTGATTCATTATTTGTATAGGATGGCTGAGATTTTAAGGTATTTTTAAGTGATTTTAAGAGTGATAGCCGAAACAATTTGCACGTAGTGCTAATCTGCCTTCTTACCTAAAGAACAAGTAGGGGAATTCTTTAATTATTAGTTGCCATTAAATGACTTGTAAAACTATTATTTTATTTTCTAGG	0	..((((((..(((.((((((((((((.......)))))))))).)).))).)))))).(((((...((((.((((..((..((((((..(((.....)))...))))))..))....))))))))..(((.((((((....((.....))....))))))))).........((((((((((((....)))))))))....)))......(((.((((...)))).)))((((.(((((.....)))))...))))((.((((..(.....)..)))).)).................)))))................	[][[][][][][][]]	-73.1	1.07446	Gm24523	snoRNA	1142	1465	1575	365	339	441	313	275	264	321	389	383
mmu-snotron-3	chr14	31015026	31015218	2808	-	192	2808	1475	1333	-10964.7	-9933.67	61.3273	82.531	8.06115	7.0989	GAAATGTGATGAGTACACAAATGTTGATGAAAGTGAAAAACATGAAGATCCAACTCTGATTTCATTAAAAATTGCAAAGGTAGTGGAGGCCAGCAGTTTTTCTGAAAGCTGGACTCTCTCTGCTGTCATACTTTTTGTATTCCACCTGGTGATGTTTACCAGAATTAAAATTGCTATATTTTATGTTTAAAG	0	.....(((..((((((((((...(((((((((.............(((......)))..)))))))))...)))....(((((.((((.(((((..((.....))..))))).))))..)))))...........))))))))))(((((((...)))))))...((((((......)))))).........	[[][]][][]	-38.2	0.636962	Gm24916	snoRNA	710	1044	1261	360	446	432	310	411	303	284	261	393
mmu-snotron-4	chr19	60774017	60774461	2188	-	444	2188	1405	783	-10287.7	-5381.39	219.201	66.9435	21.7052	6.23799	TTGCACATTTCATTGACCTGCTTTCTTTTGAAAATGTGAGCAGTGTTATTTCTTATGTGCTATACAAATAGTTGAAGGTTAATTAGCAGAGTAACTGAATATAGTAATTCTGCCAGTCTCCTTCAGACAAAAAGAATTAGAAATATTTGTATTGGGGTAAGTAGCAGGACTTTGTCTATGAATGTGACCATTAGGTTTTTTCATTTATGAAATTGGGAATTCAGAACATAGATATGTATAATGTGTTCATAGCATATGGTTTGGAACCTGGGCTTGAAACCCAAGTTCCAGTAGTCTTCTGCTGGGCTGAATTGTATGAACTTCAGTTTTCCCCTTTTTGAACAATGGGCATAATTTCTGCTTCCTGTAGCTATCATGAAATTTTACAGAAAATGTGTG…	0	..((((((.....((((((((((.(..........).)))))).))))......)))))).(((((((((((((((((...(((.(((((((.((((....)))).))))))).)))..)))))).))...............))))))))).(((((.(((((((((((...))).(((((...((((....))))..)))))...(((((..(((((..(.(((((((...........)))))))....(((((((((((((((.((((.......)))).)))(((((((....))))))).)))))))))))).......)..)))))..)))))..((..(((((.......)))))..))(((((((.((..((((.((((.....)))).)…	[][][[][][[][[][]]][][]][]	-115	0.934792	Snora19	snoRNA	852	1012	1666	351	375	585	276	315	180	358	266	277
mmu-snotron-5	chr15	80082582	80082919	2115	-	337	2115	1408	707	-6913.63	-3021.98	90.0795	33.1541	5.04422	3.51187	ACAAATGATGAACCTTTTGACGGGCGGACAGAAACTCTGTGCTGAATGTCAAGTTCTGATTTGGCTTTAGGAGGGAGTGTTTGAGGCCGACTTGCATTAGACTCCATCTTGATACGCCATGTTGCCATTTAGTCACATGGGATACTCTTGAAAGTTCACCCATCGAGGTTTTAGTATAACTAAGCTGTTTTGTGTTTGAAAGGCATGGAAACTAAAAGCATTAAGCTGAAGTCTTATTGCAGTCTGTCCTCTGATACAATTCCTTTAAATGTGGAACCCTCCTTTGGGCTTGATTGGAAGACTGAGAGCAATGTTGTGATCTCTCCCTTTACCTCAG	0	.(((((.(.((((...((((((..((((((((...))))).)))..))))))))))).)))))((((.(((((((.(((((.(((((.((((.(((..(((((.((.((((((.(.((((((.((......)).)))))).....((((((...........))))))(((((((....(((.(((.(((.......))).))).)))..)))))))).)))))).)).)))))...))))))).).)))).)))))..((((.........)))))))))))..))))((((...((((...((((.((......)).))))...))))...))))	[][[[][][]][]][]	-95.3	0.27222	Snord43	miRNA	1314	1380	2077	596	781	937	417	501	324	404	579	528
mmu-snotron-6	chr11	62603073	62603234	1460	+	161	1460	773	687	-3683.15	-3167.94	19.7392	26.1596	2.228	18.0724	TGCAATGATGATGAAACTAGAAAAAAAAGGAAGTGCCGTCCGATGCGACAACTGACGACATCCCTAGTTAGCTGACTGCAGTCGTTTAAGCCTCGGCGACCCAGTGCTGAACACAAGTGTTCTAATTGCCCCTCATGACTCTTACTCTTCTAACCTTTCAG	0	...........(((((.(((((....((((..(((.((.((((.((.......((((((.....(((((....)))))..))))))...)).))))))...((((...(((((....)))))..)))).....)))..).)))....)))))...))))).	[[][]]	-28.1	0.160977	Snord49b	snoRNA	428	649	844	304	351	399	212	323	234	332	306	353
mmu-snotron-7	chr2	26911260	26911421	1312	+	161	1312	1048	264	-6349.58	-1245.79	18.7621	7.26701	28.8159	13.5426	TGCAGATGATGTGACAGAATATTTGCTATCAGATGAGTGGTGATGACACTAGAACCACCAAGATCGCTGATGCACCGACGCCCTCCTGCCCTGGGTACTGCCTCGGCTGCAGGCCGGCCCGAGGAGAGGCCTCGGTCACAGTGTCCCTCTTAACTTCCCAG	0	..((..(((((.(.((((...))))))))))..)).(((((..((....))..)))))...((.(((((.((.(((((.((((((((....(((((.(.((((.(....))))).))))))))))).))).))))))))))))))................	[][][]	-54	1.0665	Gm23969	snoRNA	284	532	386	304	340	393	274	452	192	283	328	378
mmu-snotron-8	chr11	83294303	83294514	1236	+	211	1236	995	241	-7683.23	-1464.34	119.4	16.3244	3.14183	19.0439	ATGCAATGATGAGCGAAGTATAGTCTGACCTGGTATTGCCATTGCTTTGGCGCTGGCTCTGACCAGGGTGTGACCCCTTAATCTTCTCTCTGAGCTGATTCTGCTGACCACATGGGGGTATTTGAACCTATGTGGATCCTGGCTTATAATGTGTAAGAGTATTTCTTTTGTATCCTTTGAATTACTGATACTTTCATGTTTTCCTTCTTAG	0	.((((...((((((.(......(((...((((((...((((.(((....))).))))....))))))....))).....((((..(((...)))..)))).....(((((((((((..........))))))))).)).).))))))....))))((((((((.......((.....)).......)))))))).................	[[][][]][]	-54	1.50356	Snord7	snoRNA	346	552	458	178	151	251	129	202	103	102	136	158
mmu-snotron-9	chr1	59704791	59705592	1179	+	801	1179	831	348	-5682.34	-2176.95	68.7852	50.2527	3.97931	16.2762	GTTCAATGATGATTTCTGATGCTTTGCCTGAGTTCTCTTTGAATAATGAGGGCAGCTTCAGTCACTACCTCTTCTGAGACACCGTGGTCCTTGGTCAAAAGGATAAAATTAGTTCACATTATCATGTTTAAGTCTTAAGCTCAGTCCTCAGGATCAAAAAGAGTTCATTAGACCAAGTTTTGAATGAATTTTTTAAATTACAGTATTAATGGGACACAATGCAGTCTATGCTTTGCAGATCTCTTTTAAAGCTAAAAGAATTTCTTCAGTAGTATCAGACAAATACTGGTACCCTTTGCTATAAGATCATGATGCTGTGGGCTGTTATCATTACTTTTACCCAGTAGGTAACCTGAAAAGTGGTAGAAATGCATTGACCAGCTGGACTTTGAGTTTGTA…	0	.	.	0	0.264504	Snord11	snoRNA	594	676	1136	363	364	400	245	355	277	294	244	291
mmu-snotron-10	chr7	110046349	110046674	1029	+	325	1029	806	223	-5436.32	-1260.15	46.1527	22.6385	6.29285	5.82106	TCTGGCTGCTATACTGAGTCCTGTGTGCATAGTTTTCATCTATGTCTGGTAGCAGTATCTGTCTGCGTTTTGCATTCAGATCTTGCTATCCACACAAACGAATGCAGCCAAAGAATAAGTTGGGATCATAGTACTGGCCTAGTGTTGTGTTTTTTTAACACATCTCCCACTGGCCAGCCTCCAAATTCCCAGACACAAAAATTTTGAAAGAGCTTAGTTGGGGAAGTCTATTGTAATGTCTTCAGATACACACACACACACACACACACACACACACACACACGCGCGCACACATGCACACATCCTTACTTCCGTCCTCTTTTTT	0	..(((((((........((..(((((((((((.......)))))...((((((((.(((((..(((.....)))..))))).)))))))))))))).))....))))))).........((((((........((((((.((((.((((((.....)))))).....)))))))))).........)))))).............(((((((...(((.(((((((.(.........).))))........................................(.(.(((....))).).)..))).)))......)))))))..	[[][]][][[][]]	-79.4	1.69699	Snora23	snoRNA	780	1179	736	230	439	545	255	292	234	276	320	399
mmu-snotron-11	chr17	12919584	12919814	927	+	230	927	688	239	-4060.68	-1230.51	106.529	21.1835	2.21634	4.6181	TTTCCCATTTGACTACCACATTTTTCTCCTAATAGAGTTTAGTGGCTATGCTTATGGGATAGATGAAAGGTGCCATGATCTGAAGAGGGGGAGCTGTCCTGTGTCTTTCCTCTATATGAAATGGCTGAACAGAAACCATTCCCTGTGATATTTGACAATGTGTTAAATGTGGTGAGATGCAAAACTTTGGAGTGGTGTGTTTCTATTTTTCTTTTCCACATTCTTAACAG	0	..((((((..(..((((((....((((......))))....)))).))..)..)))))).....((((((.(((((..((((.((((((((.((........)).)))))))).)).)).))))).(((((...((((((((((.(.((((((((((...)))))))))).)..))............)))))))).)))))........))))))..............	[][[][]]	-54.8	0.959449	Gm26130	snoRNA	294	260	340	244	223	256	197	214	149	163	193	206
mmu-snotron-12	chr4	117155107	117155287	856	-	180	856	645	211	-2196.9	-515.442	46.7173	12.7302	4.90572	3.76728	CTAGGGTGATGAAAACGTATCCTTAGGCGTGGTTATGGCCGTCTTGGCCACCTGTACACCACTTGCCAATGCAAGGACTTGTCATAGTTACACTGACTGTTACCTCCGTCTGGTTCGGGTTCCTCTCCCAGTCCCCACTCGTTTTGATGACACATGTTCTGGCCTTCTTGTGTTCTCTAG	0	((((((..(((....)))..))))))(.((((...(((((.....)))))...........(((((....)))))(((..((.(((((((...))))))).))....))).((...(((.......)))...)))))).).....((.((((((..............)))))).))...	[][[][][][]][]	-44.3	1.64452	Gm26330	snoRNA	213	307	324	231	246	271	244	286	134	182	228	305
mmu-snotron-13	chr2	32221969	32222289	247	+	320	247	191	56	-1212.62	-303.425	29.2025	9.81022	5.6525	14.6061	TCTCAGTGATGTGTTTCCAATAGATCCTTCTGACCCTCCACTGTGGACTCAAAGCAGGGAGATGAAGAGGACAGTGACTGAGAGACTGAGGCAGCTCTCTTCCATAGGAAACAGCCCAAGCACTCCCACAGGGGAGTCGGTGGAGGGCTGGGTGCTCTCCTGCACCTGCCTGGGTTTCCTGAGCTGTGTGCTGCATCGAAAAACCGAACAGCCTCTGCTCACACGTGTCCTCAGCCCCACTGAGTCCCCTGGGAAACATGGCCGCCGTGTGCAACGGGAGGCTTGATCCTTTCCTTCCTTTTTTTGTTTTCTGTTTCTAG	0	..((((.(((.((((...)))).)))...))))...((((...))))....((((((((((..((((((((..(((...(((((.(((...))))))))...)))((((((.....(((((.(((((.(((((((.(((((((.((((.((((((......))))))))(((((...(.(((((.(.(.((((..(((......))).))))).).)))))...)...)).)))))))))))).)))))))....((((((...)))))).....))))))))))....))))))))))))))...))))))))))....	[][][[][[[][]][]]]	-117.9	0.231319	Gm22192	snoRNA	90	61	115	84	107	205	45	37	67	122	94	120
mmu-snotron-14	chr2	37399951	37400140	215	-	189	215	162	53	-984.665	-266.04	32.764	7.76963	3.16031	9.49094	GTCTAGTGATGAATTTCATAGGGCAGATTCTGAGGTGAAAATTTAGTTCATCATTGATTGTCCTATTATGAAATCTGAAGACACTTGAAAACTATTAAGTAAGGTGATTCATTGGAAAACATTTTGAATATAGGTATGTTCAAAAATCCAGAGTAAAAAATCCCTTTTTTTCTTTTTCCCCTGTTAGCT	0	((((...(((.......(((((((((..((...((((((.......))))))...)))))))))))......)))...))))((((((......))))))((((.(((((.(((((.....((((((((((....)))))))))).))))).).....)))))))).......................	[][][]	-36.5	1.23775	Snord90	snoRNA	24	37	35	52	42	48	26	19	29	57	49	44
mmu-snotron-15	chr4	130749635	130751425	181	+	1790	181	138	43	-769.054	-202.834	20.2941	5.20382	2.12795	6.33092	TGGCAGGGATGATACATACTTGCCCTCACTTAGACCAGAGGTCGATGATGAGAGCTTTGTTCTGAGCCAGTCATTGGTCGTCACGGTTATCTGAACACTTGACGGATGTGTATGTACACGTGAGAAGGTGAGCTTTGCTTCATTGGTCTCTCTTTGCCTCAGGACTTAAAGTGGACAGAGTGCTCATCCTGCTTTCACAATAGTCTTTGGCTTTGTTCTGAATGCCTGTGTATTTGAGCCGCTTGACTGAGAAAGAATTTCTGCTGTTCTCTTAAGTAGCCACCATTTGTATTTGTAGGGTTTCTAAGTGTTGTTTGGTTACCCACTGAGTTGTAAATGTGTCACCAGTGTCTGTTGGTCTTTTTACTGCCTTGTTGGTGAGCATTGAACATAGATTAA…	0	.	.	0	0.3001	Snord85	snoRNA	347	594	519	413	420	431	314	334	327	537	423	310
mmu-snotron-16	chr17	35242676	35243112	171	+	436	171	52	119	-222.915	-640.239	2.76957	21.896	2.1548	2.97475	AGCCACATGATGTTTGCATTTGGGAAGTGAGCGCTCTGCGCAGTGCTGACCCTTATCTATCACCCTTGACTGATGGCTGACGTTGGGGATCACCACCGTGAGGTGGCAGGAGAAAGCGCAGTCTCTGTCTTCCCTTGTCCTTTGTGTCTCAACCCTCGTGTGAGTCGTTAGTCACGCTCATTTTACTGCGGTCTCCCAGTTGGCTCCTGCCTGTCGAAGTGTGTGTTACAAAGTCTGGTTAGCGGTGGAGCCCACTCTGTCTCTCCCGTCTGGTGTTCCCGTTTCTTATGTCATGAGTCTCTTTGTTAACTCTTCTTTCGGGACAAAGGTTTCACAGTTTAGGGAAGAATAGGACGGGTGTAGGGATCGACGAGAAGTGACGAGTCCATTCGTGACTGA…	0	........((((....))))(((((((((.(.(((((((....((((((((...............((((((((((((.(((..((((....(((((....)))))((((.(((...((((...)))).))).))))...............))))..))).))))))))))))(((.((((((((((.((...)))))).(((....)))....)))))).)))...........))))))))))))))))))))......(.(((((((..(.(((((........(((...(((..(((((((...(((.......)))))))))).)))))).....))))).)...))))))).)..((((.((((((((((...((.....((((((.....)…	[][[[[][]][[][]]][][]]	-130.5	-0.0777745	Gm22589	snoRNA	418	328	457	316	244	265	205	307	151	204	131	234
mmu-snotron-17	chr2	91596071	91596361	129	+	290	129	102	27	-546.051	-114.695	23.5385	9.5625	2.54885	5.69787	TGAGAGTGATGAGTTGCACACTGGTGGAGCCATAGTATCAGGTGATACAGGCACCACTCAGTACTACCCTGGTGACAAAATCAAGTGCACAGGGGCCATCTGACTCACAGGCATACCTTGTCATGAACACTTATAACACCATTGTCTCATATATGACAGTGTAAATGACAGAAAAATCTAAAAAGACCCAGAATAAGATTTGTCACTTCCTGTGTGCCAAAGAAAAGTTGTAGAAGCTTCTATACCATATTTTTTTGAGTTTCATTAATCTATTCTTTCTTCCCCAATAG	0	...((((((((((((.....(((((((.(((...(((((....))))).))).))))((((.....(((((...((........))...))))).....)))).....(((....)))((((((..(((((............(((........))))))))..))))))......(((....)))..))).....))))))))))))...(((.((((((((((.(.((((((....)))))).)...)))))))).))..))).........................	[[][][][][]][]	-68.3	0.83238	Snord67	snoRNA	58	33	76	8	32	68	23	34	40	34	30	19
mmu-snotron-18	chr3	153912032	153912203	129	-	171	129	76	53	-312.182	-208.653	4.79279	4.32653	2.02318	2.83188	GTCAATGATGAGCTGGCATGTATTCTGAATCTAAAGTTGATTATAAACCACTTTAGCTCTAGAATTACTCTGAGACCTGAAAGAAAAAAAGTACTGAGATCTGGCTATGTGTGAGTCTGAGATGTCACGATTTCCGGATGGTGAATGGGATCTCTGCTTTTTTCTTGGAAG	0	((((.........))))..((((((((...(((((((.(........).)))))))...))))).)))(((((((..........((((((((..(((((((.(((((.((.((((((((....))).))))).)).))))).)....)))))))))))))))))))))..	[][][]	-39.2	0.799869	Snord45c	snoRNA	202	225	214	124	133	186	100	148	125	122	94	142
mmu-snotron-19	chr5	23852209	23852717	104	+	508	104	33	71	-156.437	-388.051	11.1375	13.7864	3.28038	4.1367	TGGCCAAGGATGAGAACTCTAACCTGACTGGATACGCTGCTGTGATGGGTTAAAGGATTTACCTGAGGCCAATAGAACAGGCAGGAATTTAATGCAGTCACCCCATGTCTTTTTAAAGTAGATGAGGGGTTGGAGAATGGAGTGAGAGGGCTTAGCAGTGCCAAGCCCGTTACCTTTGATTCTGGGACCTGGTGGAGAGAGCCAGCTCTCTAGAGTTATTCTTGCACCTTCATGTGTGTGCTAGCACACGTGTGTGCACACTCAAAATAATAAATGTAATAAATGGGAGCGTTGGTGAATGTTTAATACTTAGAGGGTGATATGGCTTTGCATTTCAAGTTGTGTTCAAACATTTCTGAGTAGATCCACCCAATGTACTGGGTAGTACATTAAGTGTTC…	0	.	.	0	0.265799	Snord93	snoRNA	129	148	148	16	75	23	30	34	18	19	15	41
mmu-snotron-20	chr4	86586382	86586584	53	-	202	53	41	12	-194.265	-46.8666	10.5128	3.76744	4.4912	2.35348	TCGGGAGAGTGATACGCAACTTGGGCAGAAGTACTGCTCCAGTTGTCACTGGACCTCCCCAGAGTAAACTGCCTTTTGATGACCAGGGCGAATTGAGTGAAATCGTCATGGACAGATACGGGGCAGACAATTTCTTATTCAGATCCATGAAGTTAGTGGATGCCTCCCTCCACATAACTGAGATTTGCTGTCTTTTTTCTTT	0	..(((((((.((((.((((((.((((((.....)))))).))))))..((((......))))......(((((((....((.(((.(((((.((.....)).))))).))).)).....))))))).............((((((.....((((((((((........))))).)))))..)))))).)))).)))))))..	[[][][][]]	-62.7	2.12069	Scarna8	scaRNA	43	68	25	14	23	35	20	19	2	10	21	2
mmu-snotron-21	chr11	116674377	116675016	23	+	639	23	16	7	-44.4504	-15.3873	3.48387	2.48101	2.01219	5.87332	AAGAGCTTCACAGAATTGCAGGGGTTGTGGTTGCTGGGAAGGGTTAGTCTGTTAGATCAGGTGCTGCAGAATCGAGTGTAACCCTTCCTCCCTTTAGTCTTACTGTGTAGCCCGTGCTGGCCTGCAACTTGCTATGTAGACCTGGTTGACCTCAAACTCAGTTTGTGGCCTTTCAGGTGCTGGGATTTTCATGTTCTCATTTTGTGTTCCCGAAAAGCCCATAAGCCTATGATGGATTGGTTATCCCTGTCTGAAGATTTCAGCTGAGGGAAAATACTCTATTCTGAGGCTTAGGGGTGTGGCTCCATGCTTGAAGAAATTTGAGCTTTATAAGGGATCAAGTTAAATAGACTCCATAGAGAGCTGTGTGCCAACCTCCCAAAACCTAAGGTCTAGTTG…	0	.	.	0	0.077347	Snord1a	snoRNA	208	311	284	138	148	158	59	81	91	60	45	87
mmu-snotron-22	chr14	32189254	32193047	17	-	3793	17	7	10	-18.9332	-37.4236	3.62069	3.17073	2.23214	2.24191	TGACATGCTTAAATGGGGAGGGGCAGAAACACTCAACTAGAATTTCTTTTTTTAAAGATTTATTTATTTATTATATGTAAGTGCACTGTAGCTGTCTTCAGTCATTCTAGAAAAGGGTATCAGATTTTGTGAGCTACTATGTGGTTGCATGTGGTTGAACTCGGGACCTTTGAAGAGCAGTTGGTGCTCTTAACCACTGAGCCATCTCACCAGCCCCTTAACTGGAATTTCTACAATTCCAAGATCATTATTATATATGTATGTGCAAGTGTGCAGATGTCCACATGAGCGGGTGCATATGAAGGCCAAAGGTCAGCCTAAAGTGTCCTTTCTCAGGAGCTATCCCACTTACCCAGTGAGCCATCTGCCCAGAAGCATTCTTAATCTCTGAATTGTGAA…	0	.	.	0	0.0909073	Gm23946	snoRNA	835	861	901	426	343	372	372	234	281	424	299	394
