# Supplementary material for: NAP-seq reveals multiple classes of structured noncoding RNAs with regulatory functions
Source: Nat Commun. 2024 Mar 18;15:2425. doi: 10.1038/s41467-024-46596-y (PMC10948791; doi:10.1038/s41467-024-46596-y)
Supplement: Supplementary file 11 — Supplementary Data 8 [file 41467_2024_46596_MOESM11_ESM.xlsx]

## Sheet: human_misRNA
Supplementary Data 8. MiRNA spacer regions (misRNA) identified by NAP-seq (human). Each row represents a single napRNA which expressed in at least 2 samples. The following is the meaning of each list header: (1)name: name of napRNA, which were sorted by their expression value; (2-4)chrom,start,end: genome location of napRNA (hg38); (5)score: the numbers of reads containing NAP-seq specific 5’ or …
name	chrom	start	end	score	strand	contigLen	readNum	startReadNum	endReadNum	startPvalue	endPvalue	startFold	endFold	up20ntFold	down20ntFold	clusterSeq	cdScore	structure	shape	mfe	conservation	geneName	geneType	HepG2_rep1	HepG2_rep2	HepG2_rep3	HEK293T_rep1	HEK293T_rep2	HEK293T_rep3	ADR_rep1	ADR_rep2	ADR_rep3	CoCl2_rep1	CoCl2_rep2	polyIC_rep1	polyIC_rep2	polyIC_rep3	U87_rep1	U87_rep2	U87_rep3
hsa-misRNA-1	chr9	94176033	94176352	39675	+	319	39675	19183	20492	-167007	-182933	396.516	830.938	40.5817	25.1994	CTAACGTGATAGAAAAGTCTGCATCCAGGCGGTCTGATAGAAAGTCAGTTAACTAATTGTACAATATTTAAGATTAACTTGTCTTAAAGAGATGTAGTGCAGCATTTGTTTATGGCCTGGAAATAAATTAATTTAGAGATAAAGTCTGTAGCAAGTACACTGGATGGGGGTGGGGAAACCTTTTGCTTCTTGTCTTATTTCTCTGTGTCAGAATAAATGTATTTTTTTATTTTGATTTATGCTGATAATTTTATGTTGAAATTTTCTTTCGAAAGAGATTGTACTTTCCATTCCAGAAGAAAACATTGCTCTATCAGAG	0	......(((((((..........(((((((.(((((((.....)))))........((((((.(((((((((((......))))))....))))).)))))).........)).)))))))............((.((((...)))).))((((((...(((((((((((((((((((......((.....))....)))))))..(((((((((((........)))))))))))........((((((((...((((((.....))))))..)))))))))).))))).)))))......)).)))))))))))...	[[[][]][][[][][]]]	-68.6	1.42949	MIRLET7A1	miRNA	5071	5840	4782	7602.67	5140.14	9637	1449	1228	1367	888	777	1083	1296	1734	4096	6251	9203.5
hsa-misRNA-2	chr13	91350677	91350903	12761	+	226	12761	7131	5630	-55160.3	-42506.9	255.089	652.534	16.9485	2.08878	ATTATGGTGACAGCTGCCTCGGGAAGCCAAGTTGGGCTTTAAAGTGCAGGGCCTGCTGATGTTGAGTGCTTTTTGTTCTAAGGTGCATCTAGTGCAGATAGTGAAGTAGATTAGCATCTACTGCCCTAAGTGCTCCTTCTGGCATAAGAAGTTATGTATTCATCCAATAATTCAAGCCAAGCAAGTATATAGGTGTTTTAATAGTTTTTGTTTGCAGTCCTCTGTT	0	(((((...((((.((((((...((((((......))))))..)).)))).((.((((....(((((((((((((((.((((((.((((.(((.((((.(((((..(.....)..)).))))))).))).)))).)))..))).))))))))).................))))))....)))).)).......))))...)))))........((((....)))).	[[][]][]	-54.6	4.62265	MIR18A	miRNA	1629.5	1647	1380.5	4286	2213	4548	491	408	616	873	944	560	593	661.5	1045	1231	1921
hsa-misRNA-3	chr19	51692859	51693267	3615	+	408	3615	2072	1543	-14270.6	-10315.4	110.204	242.039	21.7699	39.6124	CCAGGCTGCGCCCTGCACGGGACGGGGCCCGGCGGGGACCCCCAGCCCCACTCAGGGACCCTTAGCCCCACTGGGCTGCCCCAGGGACCCTGGGAGGAAGAGCCGGGCTCTTTTCTGTCCTTGTCCCTGCATCCCCTCCTTCCCCTGAAATCTGTTTTCCTTCCCTGTCTGTCTCCATCTCTGCTGTGTCTCTGTGGCTTCTGTGTCTCTTTCACAGTGGATCCTCTGACTCCCTCTTATTCTGGCTTTCTAGGTCTCTGCCCCTCCCGATATCTCTCTGTGTCTCTATTTCTGTCGTTTTTGGTCTTTCTGTCTCTGGCTCTCAGAATGTCTCTGTGCCTATCTCCATCTCTGACCCCCACCCCAGGGTCTACCGGGCCACCGCACACCATGTTGCCA…	0	..((((((.((...(((.((..((((((((((((((((((...((((.....((((((....((((((....))))))...(((((((...((((((((((((...))))))))...)))).))))))).................((((.....))))..))))))...(((......(((((((((.....(.(((......))).)...)))))))))......))).............)))).....))))))))((.....(((((....................))))).....)).............(((...((((.....)))).))).............(((((........)))))..))))))).)))....)).))).))))…	[[[[][][]][]][][][]]	-126.3	0.0135737	MIR125A	miRNA	143.5	205	187	605	372.5	685	170	81	174	199	183	58	40	70	1477	2299	2232
hsa-misRNA-4	chr7	100093630	100093775	2040	-	145	2040	1176	864	-7336.62	-5847.23	206.834	177.093	2.63732	10.6564	GCCCCCGGGACACGTTCTCTCTGCCAATTGTCTTCTTGGCTGAGCTCCCCAAGCTCCATCTGTCATGCTGGGGAGCCCAGTGGCGTTCAAAAGGGTCTGGTCTCCCTCACAGGACAGCTGAACTCCGGGACTGGCCAGTGTTGAG	0	(((((((((....((((.....(((((........))))).(((((.....)))))...(((((.((..((((((.((((...(........)...)))).))))))..)).)))))..))))))))))...)))..........	[[][][]]	-50.6	1.77246	MIR25	miRNA	132	171	144	367	262	439	53	43	61	119	76	104	206	142.25	70	98	203
hsa-misRNA-5	chr9	95085525	95086025	1956	+	500	1956	728	1228	-5538.35	-10129.9	114.947	158.607	4.31857	10.1255	ACCTGAAGAGAAGGTGAGATGGGGACAGTTAAGTTGGAGCCGCTGGGGCAGAGGCCGTTGCTGACGGGCCGGCCGCTGCTGCACAGTCAGCTTGGGTGCGGAGCGCGATCCTGGAGGATGAGAGACCACTTGACCCCAAGGATGCACTGTCTCCTGCTGGGAATGCTAGCCATGTACTGAGTCCTTAAGTCTGTCCACAGAAACATGCACTAATCGGACATCTGTCTGAAAGGTCAAATGTATTGAAAGTTGCAAAAATTCTTCTTACAAAAAACTAAAACCAAATGCATCACCTAAGTCGTGTGAAATCATGTGGTAGCTCATGGCTGTGAGCGGGGCGGGGCGGGGCTTTCGGAGGAGCTCCTGTTGTTCTGGGCGCGGTGAACTCTCTCTTGTATT…	0	.	.	0	1.00593	MIR24-1	miRNA	425	514	771	264	156	318	193	261	225	284	310	245	190	133	456	534	704
hsa-misRNA-6	chrX	53556320	53557196	1190	-	876	1190	339	851	-2186.47	-6405.32	82.4595	188.7	16.7631	37.1399	CCACGGTGGTACACTTCTTCTCCGACTGGCTCTGTTCAGGTTCTTGTTCTGGTTATTATCTACTTTGTTCTGGCATGGGTAATGAGGTCATGTGTCTTGTTCATTTCCTGACTGCAACTCTGTCCTCTGAAACAGCATGTTCATGTACATCTTTGAAGTGGCTGGTCCTTTGATGACCACCATGGTGTGGCACTTCATGAGAATAACTGATGACAGTGGTTCTCAAATGCCAGTCCTCTGTGGAAACGAACAAAATCAAGGAGCTTTAATGCCTTTTTCATAAAGCTGAATTTATTCCATTTAAAAGGCTGTTTTTGTATTTAGAGATCATATTCCTAATTCTGTGGTACCAAAATATTTTTATTAAATGATGTTGATTGGATGTTTTTTCTTACATGG…	0	.	.	0	0.642977	hsa-let-7f-2-3p	miRNA	266	285	264.667	900	668.333	981.333	72	116	67	373	500.667	92	90	87.3333	262	458	306.25
hsa-misRNA-7	chr3	49020221	49020630	680	-	409	680	345	335	-2626.01	-2608.88	70.9346	60.4098	9.47545	7.61806	TGCTCTCCTGCCTGAGCAGCGCCCTGGCCCAGATGGGGTGCCCCTGACCCCCAGACATACTTTACTGAGCTGCTTGGGTCTCAGTTCCTCTCAGTTGCGCCCTCAGGCTGGAGGTGATGGGTGTAGACGTGGGAGAGCCGAGGCTGGTGGCCATCTCTGGAACCCTGGGGAGGATTGGCGAGGGAGGGTGGACCCAGGACCTCTGGGTAGGGCTGCAATGGTAGTGACTCCCCCAGGGCTGCCTCAGCCCGCATCTCGCTAAAGATAGCCCTCTTACTTCCTGGGGAAAAACCACCCCAACCGTCTTCGTGGATGAGAGTATCTGAAGTCCTCAGTTTGACTGAGGGTTCCCAACCCTGCTAAGCAGTTGTCTCCAGGTCATGCACCTTCAGAATGGAA…	0	.(((((((((((((((..((((((((.......))))))))..((((..(((((.((..(((....))).)).)))))..)))).....)))))(((((((((((.........))).))))))))..))))))))))((((((.(.(..((((.((((((..((((((((.(((((.(..((.(((((((((((((.....))))))(((((((......((((((........((((((...)))))).....))))))....))))))).........(((((........)))))..(((((....))))).........(((.((((((((...))))))))))))).))))).))..)))))).)))))))).........))))))))))..…	[[[][]][]][[][][][][]]	-164.6	0.842837	MIR425	miRNA	131	57	190	125	46	129.111	87	65.2	139	44	87.4	102.25	96	151.5	146	137	149.5
hsa-misRNA-8	chr21	16539159	16539837	473	+	678	473	186	287	-1067.7	-1710.35	64.053	32.6252	28.6044	7.57016	TGTCAGTGTGGTAATCTGACAAAATGCTATACACAGTGCCGTTCAACAATAGTTCAGTAAAATCCTGTTAAACTCCAGTTGATTATATACTTTTGAAGTCATTATATTTTCCTTTGTTTTTAATGTTTATTTTAATCATTGTCTGTCTTACAAGGCAGGCTTCAATTCTCAACAACTTGGAAGCGTTTATATCACACCCATTCAAGTTCGATTCCATGTACAGTAAATTGCATAAGAAAGTTGAACCTTTATAGCAGGGTTTGGACCAGGATCTGAATAGATTCTGTTCAGAAACTTCAGTGCATACTGTAGTGCTTAGTGTACCTCTTCAACTTCAGTAAGAAAATTAAAGACTACCATTGGATTTATATGTTTTTATTGAGCCTATTTCTCCTGAAA…	0	.	.	0	0.854008	MIR99A	miRNA	0	1	2	99	111	111.5	7	1	5	0.166667	0	0.571429	0	0	344	562.5	627
hsa-misRNA-9	chrX	50003225	50003516	437	+	291	437	163	274	-1144.65	-2072.36	55.3036	142.48	10.4204	30.3679	GAAGAGCGAGCCTTCTCTTCCCTCTCCAGTGCATAGGCATGAGCACATGGACAGGTACACCAAAGGGAGGTAGACCCTCTCTTACGTGCTCTGTATGTGGGGTACACTGTTAGCAGCCATCCCATCTGGATGACTGTCCTGCTTCCATGGCCACTGCTCCTAGTTTACCCATCAGCACTCCTGTGGCTATCTTGCTGCCCACTTGCACCCCCCAGGCCAGTGCCTCTTGCCTCCTAGAGCATACCCATATGTCGTGCCAAGAGAGCAAGCCCTTCCCTGCTCCCTCTCTCA	0	((((((........))))))...............(((((((.(((((..((((((((....((((((((.....))))))))..)))).)))))))))(((((.((((..(((((((((.......((((....)))).......)))))...))))..)))).)))))....(((((((((.((......(((.........)))...))))))..)))))((((........))))((((....))))))))))).((((((..(((........)))..))))))..	[][[][][][][]][]	-94	0.247998	MIR188	miRNA	52.2	56	124.144	73.5	120.768	62.3333	27	27	47.1667	31	47.5	47	20.1	49.25	7.42857	34.6667	22
hsa-misRNA-10	chr16	2273905	2274340	393	+	435	393	268	125	-1636.74	-649.578	24.3636	14.9148	24.2166	8.46269	CCTGGGCCCAAGGCTCTTTTCCCCTGCCCTCCCGTGGGCTGGGAACTGCCACAGCTCAGACAAAAATCGGCCAGGGCAGGGTCCTGAGGCTTCAGTCCCAGGCTCCTTAGGGCACCCCTGGTGACCCAGCTCCAGCACTGAGTTTCCAGAGGCCTTGAGGATTTCCCTGGGATGCCAGATGGGCCCTTCCTGCTGCTCCTGGGGTCATCTAAGCTCCAGGCTTGGGTGCAGCCCTGGGCCCCTGCCACAGACGCCCTGAATGCACCTGCCCCTCCCGGTCCCCACGCAGCAGCCTCCTGAGCTGCGGATCATTTTCCTAAGAAGGCATTCTACTTGTGCCAGTCCTTACTTAAAGACCCCTGCTGGTGCTGGCAGCGTGCTACCGGGAAGGATGGTATC…	0	...(((((((.((((......(((((((((.((((((((((((.....)).))))))).........)))..))))))))).((((.(((....))).)))).((((((((((....((((.(((.(((........))).))).))))..))))))))))...((((((((.((.((.((((.....)))))))))))))))).((((((((((...)))))))))).)))).)))))))..((((..(((((.....((((((.(((((((((((((...(((((.((((((....).)))))(((......)))..((((....)))).....(((((((((...................)).))))))))))))..)))))).)))..))))..…	[[][][][][]][[][][][]]	-186.4	-0.378472	MIR4717	miRNA	187	185	111.5	115.5	43	68	131	144	106	60	65.5	128	136	175.5	0	1	10
hsa-misRNA-11	chr7	100094063	100094336	209	-	273	209	65	144	-217.333	-707.745	14.9879	34.56	6.27816	2.20607	ACATAGCCATGTGCCGCGAGAAGCAGCCCATGGTGCCAGAGTCTCTGGCTGACTACATCACAGCAGCATACGTGGAGATGAGGCGAGAGGCTTGGGCTAGTAAGGATGCCACCTATACTTCTGCCCGGACCCTGCTGGCTATCCTGCGCCTTTCCACTGCTCTGGTAAGTGCCCAAATTGCTGGAGGGCCATCTGTTTTGACCCTTAAAGGGGTAGCTCCTTACCGTGCTCTCATTGCCGCCTCCCCACCTCCCGCTCCAGCCCTGCCGGGGC	0	.....((((((.((.((.....)).)).))))))((((((...)))))).....................((.((((.((.((.(((.(((..((((..(((((((.((.................((.((((.(((((.....((.(((((.(((......))).))).)).))....)))))))))))..........(((((....))))).)))))))))...)))).....)))..))))))).)))))).....(((((...)))))	[][][[][]][]	-91.6	2.61457	MIR106B	miRNA	96	72	163	142	138	121	66	30	51	174	180	192	163	230.25	28	69	53
hsa-misRNA-12	chr22	20085819	20086071	201	+	252	201	164	37	-999.072	-179.191	62.8085	9.31469	4.87101	2.48191	ATGTGGCCAGCTTGACTAAGCCGCCAGCGCACAGCGCGGCAGGACGCGCCCGGGTCTCAGCGGACTTGTGCATGTTAGCTGTGTAGATTTATGTGAGGGCTTGTAAAACTCTGGTCTTGTAAACTAGTCTTAAGCGCTTTTAATATGGAGACAGATGAGAGCCCCTCTCCGCTCCCGTGTGGGCCCGCAGGAGAAGCGGTGATGGAGAGCCGAGCTCGCCCCTTCCAAGCGCTGCCCCGTGAGCAGTCTCCA	0	...((((..((((....)))).))))((((...(((((((..((((.((.(((((((....))))))).)).)))).)))))))(((((......((((((.(.......).)))))).......)))))...))))........(((((((....(((((...))))).((((.((...((((.(((..(.((((.((((((((....)))...))))).)))))..)))..)))))).)))).)))))))	[][[][]][[][]]	-88.5	3.18006	MIR1306	miRNA	21	25	49	92	86	102	33	32	45	41	17	32	12	7	12	30	29
hsa-misRNA-13	chr22	21653049	21653315	163	+	266	163	73	90	-460.562	-575.871	30.7368	31.3043	32.8335	44.8204	CTGGGACCAGCCTTGGGGATCTCCCTCCCTATAACCCTCACCTCCCACTCCCCAGGCAGGGCCCCTTGGGCTTGCAGGCCCTCCCCTCCCCCCTACCCAATTCGCTCCCTTCTCCATGGAAACTTGAGATTCTAGACAGGCCTGGGCCTCTGGGGTCAGAGGGCACCCTTTCCCCCCGGGCAGAGGCCCCGCCCCAGCCAGCCTGCATTCCAGGTCTCAGATCCCTGCAGACCACCCTGGGGGAGGCACTGGCAGGCCTGCCCGAC	0	..(((.((.((((.(((((.............................))))))))).)).))).((((((..((..(((....((((((((............((....((((...(....)..))))....)).(((((.(((....(((((((....(((...((((((((...))).))))).)))))))))))))))))).......((((((((....))).))))).....))))))))....)))..))..)))))).	[][[][][]]	-106.8	0.654856	MIR130B	miRNA	12	37	73	13	11	23	0	4	1	0	0	13	24	13	18	13.5	21
hsa-misRNA-14	chrX	50009027	50009734	155	+	707	155	55	100	-338.917	-680.611	25.8823	40	36.957	9.84511	AGAGGCTGAGCCTTGTCTACATGTAGAAGGACCAACAACCTGTCCCCTTCTTTCACATGTTTGTGTTTGCTATGCGGTGCCAGATCCTGCACTGGGTGGTGGAGATACAACGGTAAATAAGACAGCTAAGGTCCCTGGGCTCTGTAGAGGGCACCTGTGGGAGAATGAACTTCATCATTGCCCTGGACAAGCTTACACCTCTTTGAGAGCATGAGCTTTCTGTTTACTCCCAGCTTACTATGTGTCAGATACTGTAATGGGGAAACACACATTGGGTGATGAGACTTGCACAGCCAGTCTTTGCTCTCAGTGAGCTTATAGTTTACCAGAGAAACAGAAGAGAATGAAGTATCCCAATTTTCTGTACCATCTTCCAACATGTGCATGTACATGTGTGCC…	0	.	.	0	0.190681	MIR501	miRNA	40.2	53	26.1436	114.5	33.7679	144.333	16	7	9.16667	1	23.5	22	15.1	21.25	2.42857	64.6667	14
hsa-misRNA-15	chr7	129774761	129774926	131	-	165	131	47	84	-310.321	-606.837	5.22222	70	6.37298	11.8062	CAGAGCAGAGACAGATCCACGAGGGCCTCCGGAGCACCTTACCCACTTCTGCCTTGAGTGCTCCTAGACGTCGGAAACAGGCTGCTTCCAAGGGTGCAGGGATGCAAGGCCCCTCGTCCAGTGTGTCCCCAGAGAGCCCGCACCAGTGCCATCTGCTTGGCCGAT	0	....((.(((.(((((.(((..(((((((....(((((((..........((((...((..(((........))).))))))........))))))).((((((((.(((.....)))...))))))))..))).))))......)))..)))))))).))....	[[][]]	-51.2	1.53018	MIR96	miRNA	6	6	1	7	9.14286	14	35	18	34	11	28	1	1	5	0	0	0
hsa-misRNA-16	chr13	50048753	50048982	127	-	229	127	85	42	-397.367	-172.095	2.59542	4.50519	2.05277	10.9586	TAAGGTTGACCATACTCTACAGTTGTGTTTTAATGTATATTAATGTTACTAATGTGTTTTCAGTTTTATTGATAGTCTTTTCAGTATTATTGATAATCTTGTTATTTTTAGTATGATTCTGTAAAAATGAATTAATACTAATTTTTCAGATGTATCATCTCTTAAAATACTGTAATTGCAATTTAATAATTGTATTGAATGCCATCAAGTTTTTTTAAAAAGCTTATGC	0	.................((((((...(((((((..(((((((.......)))))))...(((((..((((((........))))))..)))))..............((((((((((((.........))))).)))))))......(((((...))))).)))))))))))))...(((.(((((((....))))))))))(((.((((((((...))))))))))).	[[][][][]][][]	-37.8	0.648445	MIR16-1	miRNA	155	162	134	450	341	572	118	41	80	48	99	64	60	115	132	354	314
hsa-misRNA-17	chr22	37844767	37844968	101	-	201	101	40	61	-266.374	-423.879	7.7193	15.25	4.80918	6.0966	TTTCCTTTGTGAGTGCCTGCAAATCATCTTAATCTGATTTGCTAAGGTATCTGCTTGTTTTCTCATTAGACTGGGAAATGGAGAGGAAAAAGAAAAAAAAAGGCCGGGCGCGGTGGCTCACGCCTGTAATCCCAGCACTTTGGGAGGCCGAGGCCGGCACATCTCGAGATCAAGAGATCGAGACCATCCTGGCCAACATGG	0	((((((......((((((((((((((........))))))))..))))))...(((..(((((((......)))))))..)))))))))............(((((((((.((((.....))))))...((((((....)))))).((((....))))...((((((..........))))))....))))))).......	[[][]][[][][][]]	-66.7	0.0403186	MIR658	miRNA	4	8	2	43	28	36.2	7.5	20	10	15.5	9	1	5	4	0.333333	14	27
hsa-misRNA-18	chrX	45745861	45748705	87	-	2844	87	15	72	-27.6474	-231.217	5.76159	6.79668	13.4364	20.514	TTTAAAGAGAAAAAAAAGCAAGCAATCAAAAAAACCCCTGCTTCACCTTGTAAATTCCACCCTTATCCTCCCCCACCAAGAGCTAACCACACTGGTGAAGCACTATTACTATAATTTGGCAAGTGAGTTGCCTCTTAAAATTAGACATCTGTGATTAAATAGTTAAATCATTCCCTAGATATGTATATATTTAGAGCTCCCAGAAAGCTGGTTATCTTTTCTTATAGCTAACACATTTTTAAAAAGCCACTTTTCTCTTGGTGATAAATATGTGTGTGTCATACTGTGGTATAGCTGCATGTCCGATCAAATGGTACTAGTTTCCAATTGACAGTAGCTTTATTAAATCTTTTCTAAGTGATAGCTGAAGCATTTTAAATTCACAGCAAAGGATTCTAA…	0	.	.	0	0.445656	MIR221	miRNA	1696	1619	1829	8824	6662.5	10501.5	1256	1141	1440	1458	1636	440	407	473.5	12588.8	21776.2	28682.4
hsa-misRNA-19	chr19	807641	807902	79	+	261	79	17	62	-26.0876	-230.633	5.00893	10.9569	2.58562	2.77649	GAAACAAAACAAAAACATAAACAAATAAAAAACAAAAATTCCCCCTCAAACCCTGCTCTCCGGAAACCAACCTGCCCTTGAATATTAACATCCTGACAACTTCATCATCCATCAACCACTGCACGCCTGCGGGGACTGTCTTCCTCGTGTGGACGATTGGCAACTCGCCCCCCTTGACCTCTCCCTCTCCCCTGTCCCTCCGCTGCCTTGCTCTGCTGTCTCTAAAGAGAGTCACACCCCAAAGCCTCTTTATTCTTTTCG	0	......................................................(((((((((........)))..........................................((..(((.((..((((((((.(((.(((......))).))).(((.....)))........................))))..)))).))..)))..))...........)))))).............................	[[][[][]]]	-30.8	3.72771	MIR4745	miRNA	51	32	81	39	32.3667	84.3333	44.25	20.2	31	80	72	26	35	24	10	65	46
hsa-misRNA-20	chr9	94178914	94179482	66	+	568	66	54	12	-138.602	-16.253	3.66102	3.25123	5.52407	2.88266	CTTAGGGCCTTATTATTCACCGATAACCTGTTTCCTTGCTACTTTGCTTTGGTGTAAGCAGAGTTCTTTCTGTAGGTTTTTTCAAATGAAAACATTGCAAGAATATCAAAGAGAGCAGTGTTTGCGTTAGTGATTATAAACTGCAGCATGGTGCTGACATTGATAACTGAAAGTCAACTAATGAGAATTTGAGACTTCTGAAGTACACTTAGTTGCTAGTGTCTCCCTTTTGGTGTCACTGGAAAGTTTAGAAAGCATGGTTTTGTTTTTGCTCAGGTTTCTCTTTCTGTGATGCAGAGACTCTCAGCTGTTCCTCCTCTATGTCTACATTATGTCTGAAGGAAAGAATTTAACAAAACTTGAAATACTGCTGTTTTTCTACAATGTTTGTAAATATTT…	0	.	.	0	0.459935	hsa-let-7d-3p	miRNA	125	131	101	212	158	234.333	195	137	213	223	86	224	210	314	92	149	190.5
hsa-misRNA-21	chr22	20082532	20085761	50	+	3229	50	9	41	-30.5255	-202.537	4.32	12.2281	3.74641	2.99035	AATTTTTTGTATTTTTAATAGAGACGGGGTTTCAATGTGTTAGCCAGGGTGGTGTCGATCTCCTGACCTTGTGGTCCGCCTGCCTCAGCCTCCCAAAGTGCTGGGATTACAGTCGTGCACCACCGCGCCCGGCCCAGAGTGGTTCTTTTAAACCATAAGATGGTATAAAACAGAGGCGGTGTAGATGCAAGCCAGCTTGCCTGCTTGTAAAGCAGCTCCATCACTTCCTGGCTGTATGACCTTGAGCATGTGGGTGAACCTTTCTTCCATAATGCTATGTGAGACCTGGGTGAGTTAAAATGCTTAAAGTGCTTAGAACAGGGCCTGGCTGAGGTTTGGTTGCCACTGCTATCCTGGAATCAGCTGATGCCACTGTGTGGGCCTTCCTATCCGGTGGCC…	0	.	.	0	0.247059	MIR3618	miRNA	132	97	146	582	399	610	220	171	210	173	199	125	100	156	116	255	252
hsa-misRNA-22	chr16	16324977	16325467	34	+	490	34.0667	11	23.0667	-40.2272	-99.7975	11.718	26.7462	3.33141	2.73694	TCTGTGAGGTCACGGAGCCCTCCTGTGATGCCGTGGGGACCGTCCCTCAGGCTGGCATGACGCGGAGGATGCTGGCGCCCCGCTGGTGTACGCCCTGCTGCTGCAGCGCTGTCGCCAGGGCCACTGCGAGGAGTTCTGTGTCTACAAGGGCAGCCTCTCCGGCTACGGAGCCGTGCTGCCCCCGGGTTTCAGGCCACACTTCGAGGTGGGCCTGGCCGTGGTGGTGCAGGACCAGCTGGGAGCCGCTGTGGTCGCCCTCAACAGGTGAGCCAGGCCGTGGGAGGGCGCCCCCGAGACTGCCACCTGCTCACCACCCCCCTCTGCTCGTAGGTCTCTGGCCATCACCCTCCCAGAGCCCAACGGCAGCGCAATGGGGCTCACAGTCTGGCTGCACGGGCT…	0	((((((....))))))..((((((((.(((((((((((......)))))...)))))).))).)))))(((((((((...)))))))))..............((((((.((.((((((((((..(((((..((((((((.((((..((((((((.(((((....)))))..).))))))).(((...(((((((.((((....))))))))))))))..))))))))))))...(((((((((((((((((.((((.......(((((((((((..((((((((.(..((.((((((...((..((...............))..)).)))))).))....).))))))))((((((....((...))....))))))...)))))))).))))))).…	[][][][[[][]][[][]][]]	-238.8	1.54711	MIR6511A2	miRNA	82.8667	54.45	65.0333	22.8738	17.831	36.6595	34.1119	29.3167	55.6714	52.5071	62.6833	65.9333	80.0095	60.0219	14.0429	14.8857	29.7429
hsa-misRNA-23	chr17	17813556	17813857	26	-	301	26	19	7	-66.1853	-24.8278	6	2.43478	9.00264	4375.28	CGGAGCCGGCCCCTGGCACCACGGGCCCCCATCCTGCCCCTCCCAGAGCTGGAGCCCTGGTGACCCCTGCCCTGCCTGCCACCCCCAGGCCGTGCAGCTGTTCCTGTGTGACCTGCTTCTTGTGGTGCGCACCAGCCTGTGGCGGCAGCAGCAGCCCCCGGCCCCGGCCCCAGCAGCCCAGGGCACCAGCAGCAGGCCCCAGGCTTCCGCCCTTGAGCTGCGTGGCTTCCAACGGGACCTGAGCAGCCTGAGGCGGCTGGCACAGAGCTTCCGGCCCGCCATGCGGAGGGTGAGTGCCCGA	0	.((.(((.((..(((((((((.((((..(((.((((.......))).).))).))))))))).....(((((((.((((....((..(((((.((.((((((((.((((((((.((.....))))).)))))..(((...))))).)))))).))...)))))..)).....))))..)))))))))))..)).))).)).(((...((((((....(((((((((......(((((((((.((((((......)))).)).))).).)))))....)))))))))))))))...)))...	[[][[][]]][]	-134.2	1.54471	hsa-miR-33b-3p	miRNA	13	6	22	2.5	9	22	10	13	8	35	20	27.1667	19	14	21	16	42
hsa-misRNA-24	chr14	101039754	101040080	25	+	326	25	7	18	-39.8063	-111.715	7	36	13.6055	707.485	TCAGTATCAAATGCTGCTTGGAAACATTCCTGGACTGAAACCACCATCAGGGAAGAGACAATAAAGTCCCCCCCCCCACTCCAGGGTAAGTGGAAAGTCGGTGGACCTCAGAACATGTGCTGAATTCGTGCCATATGTCTGCGGACCACCCACCCGCCTTGAGGAGACCCCTCTCGCAAGCTGCCCGCTCGGCCAAGCGGCTGGGCTCCGTCGTCATTTTCTCCATGAGGCCGAATGCTCTCCTCTGTGCTATGTTACTTTTGTGTTTGATGGATTGTACTTAGGTTCGTGCTTTCCGGGATGAAACCTTCTTTGGTATTTAAAAG	0	.((((((...))))))(((((((((((....(((((.....(((((((((((..(.(((......))).)..)))(((((........)))))...((.(((((.((.((((.(((((((.........).)))))))))).)).))))).)).(((...(((((((........(((..(.(((.((((((((....)))))))).......((((.......))))))).)..)))))))))).)))......(((....)))..))))))..))......)))))))).)))))))).(((((((......))).))))....	[][[][][][[][]][]][]	-96.8	0.283597	hsa-miR-376a-2-5p	miRNA	0	0	0	0	0	0	0	1	6	0	14	0.2	0	0	0	11	15
hsa-misRNA-25	chrX	53197770	53198098	17	-	328	17	7	10	-25.2679	-39.4219	2.52	7.77778	2.85285	2.25819	GTAGCTCTTATTACAACCCATTAGTTTCTAATTCTTTCCCCTCATAATATGAACATGCTCTATAATTTAAAACCTTCCCTCTAACCTGGGCAATTGGGGCAAATTTGAAATATGCGAGATCAAGGTGGACAGGTGTAGTGAGGAAAGGTGTTCAGTCTTAGCATAGACATGGAGGGAAGGCACTGAGTTTGGACCTGAAACCTCACATGTGATACTTCATAGCCCCCACAGGGTGGCTGGTCTACAGATGACCCTGACTGAGCTCCGGGCCTTTCTGGACCAGATGAACAACCTGCCTTGCGCCATGCACCAGATTGGGGATGTCAAG	0	...................(((((...)))))....(((((.((((...((((..(((((((..............(((........)))....)))))))..))))...))))...((((..((((.(..(((((...((((..(((((((((((((......)))).(((.((((((((.((((((((((...(((....)))..(((((....))))).......((((((.((((.....))).).)))))).))))))).)))))))))))...)))..))))).)))).))))))))).).)))).))))))))).......	[][[][[][[][][]]]]	-88.4	1.12022	MIR6894	miRNA	7	7	4.66667	18	11.3333	15	29	1	2	8	2.66667	9	11	3.33333	12	1	24.25
hsa-misRNA-26	chr8	144395509	144396221	14	-	712	14	7	7	-25.6057	-25.8358	3.5	3.42857	2.02408	2.43424	TGGGGTTGAGGTCGAGGAGGTGGAACCTGTGACTTGGTTGCTCCAAAGGTCTGGAAAGGGGTGGTTGGGAGCTGGGGCTGCAGCCCCTGGGGTCCCCACCACTGCTCTGCCGGCTCGCCGGGCAAGCCCTCGCAGGGCCTGGCCTCCACACTTCTCAGGAGAGCTGACGTGAGTGCTAGCTCTGCCCCTTGGCTGCTCTGTGACTTTGGGAGGGCACACAGGCTTTCTCATCCTGGTTCCCTATTTAAGCCACCACACCACCAGGTCACTTGAGACCCTGCCTGGGATGCGGTGAGTGCTTCCTGGGTGCCTGAGGACTCAGGACTGTCCATGAAAGAGGGCAGCCCTGGCTCCCTCTGCCTGGTTTTCAGTCCCCAGCATGGCAGTCTGTGGGCTGCC…	0	.	.	0	-0.447925	MIR939	miRNA	88	45	37.5	37	35	81	26	61.3333	58	26	4	58	32	59	3.25	19	12

## Sheet: mouse_misRNA
Supplementary Data 8. MiRNA spacer regions (misRNA) identified by NAP-seq (mouse). Each row represents a single napRNA which expressed in at least 2 samples. The following is the meaning of each list header: (1)name: name of napRNA, which were sorted by their expression value; (2-4)chrom,start,end: genome location of napRNA (mm10); (5)score: the numbers of reads containing NAP-seq specific 5’ or …
name	chrom	start	end	score	strand	contigLen	readNum	startReadNum	endReadNum	startPvalue	endPvalue	startFold	endFold	up20ntFold	down20ntFold	clusterSeq	cdScore	structure	shape	mfe	conservation	geneName	geneType	C2C12_D0_rep1	C2C12_D0_rep2	C2C12_D0_rep3	C2C12_D72_rep1	C2C12_D72_rep2	C2C12_D72_rep3	C2C12_D96_rep1	C2C12_D96_rep2	C2C12_D96_rep3	C2C12_D144_rep1	C2C12_D144_rep2	C2C12_D144_rep3
mmu-misRNA-1	chr13	48537910	48538188	33099	-	278	33099	15849	17250	-136994	-151733	432.416	768.638	28.8926	52.4143	CTAAGGTGATGGAAAAGTCTGCATTCATGGGGTCTCATAGGAAACCAAGAACAAACTGCAGTGTTTTAAAGTATATCTTGCCTTAAAAGCATTTGCTTATGCTATGCATGCTTTTTAATTTAACAAGTAGATGATGGGAATGGGCAAGTTTTTACTTACTTTGCATTCTGTGTCAATGTAAATGAAGATTTAATTTTGATTGATGATGATGATTTAATGTTAACCTTTCTTGAAAGAGACTGATGCTTATTCCAGAAGAAAAACTTGCTCTATCAGAG	0	......(((((((.((((((((((((.(((..(((....)))..))).))).....)))))..((((((.(((.....))).)))))).(((((((((((((...)))))...............))))))))...((((((((((.(((((((.((((.((((((...))).))).)))).)))))))(((((.((((.(.((....)).).)))).)))))....((((....))))....)))))))))).........))))..)))))))...	[[][][][[][][]]]	-60.3	0.640774	mmu-let-7a-1-3p	miRNA	2161	2721	3992	4896	3732	4552.33	4624	4758.33	4299	4775	3968	4482
mmu-misRNA-2	chr13	63300780	63301212	13399	+	432	13399	5303	8096	-44694.5	-73241.8	266.891	469.403	4.43563	17.4315	ACCTGAAGAGAAGGTGAGATGGGGACAGTTAACTTGCAGCTGCCAGGCAGAGGCCACTGCCTGGTGGTCACTCCAGAGGAGGAGAGACCAGCCTGCCTCAAGGCTGTGTTGTCAAGAGTGCAAACAGCGTGCTGACCACCCTTAAGTGTGTCTACAGAAAATACAGTTCTACTGCTAATTAGTTCACTGTAATGTCAAGTGTATTGGGAGTCACAGAAAACTAAACCCAGGTGCATCAAGGAAACTGAGCCAACCTTGTCTCAGCTGATGCCACACGTGATGGGTGGGGGTGTGGTTCTTTGTCCCTGCTGGGCGTGGTGAACTCTTTCTTGTATTTGCAGTCCAGGTCTCCATGTCTCCACAGTCGCTGGCAAGATGATGCCCAGGGCACGCCAGGAG…	0	((((.......))))(((.((((..(((((.....(((((((((((((((......))))))))(((((.((((......)))).)))))((.((((((..(((.(((..........(((.....)))((..((((((......))).)))..)).......((((...))))....((((((..((((..(.((((.....)))).)...))))..)))))).(((.((.((((((......(((((.((....)).)))))....(((((...(((((..((((((((((((.............((((((...(((((..(......)..))))).))))))....)))))))))))).))))))))))...)))))))).)))))))))..)))…	[][[][][[][][][][[][]]]]	-155.9	0.594597	Mir24-1	miRNA	637	829	620	4491	3990	3805	3655	4118	3641	3218	2830	3784
mmu-misRNA-3	chr17	17830432	17830816	11931	+	384	11931	5881	6050	-50514	-52458.3	315.647	517.572	24.8195	30.1425	CCAGGCTGCGCCCTGCACTGGAAGGGGCCGGCGGGGACCCCAGGTCCACACCATTGCCCAAGAGTTCTTGATAGGAGCTGGGGTGTCTTCTCTGTTCACATTCTATCCTATCCCTTTTCTTTGCAGTCTCTATGCCATCTTGAGATTTTCGAATTTTCTGTCTCTGTCTCTTATGCCAATGTCTCTAGGGTTCTAGAAGCTTCTGTTTCTCTAGTGCTGTGAATGTATCTCTGTGACACTGGGTTTCTGAGCTTTTTGAGGCATCTCCTGGTTCCTTTCTATCTTCTGGGGCTTAGGGTATCTGTTTCTGTCTCGCTTCCCCGTTCCCACCTCTGGGGAAAAGGGTTTTTCTGGTCCACCATAGCTACACTGCCGGCCTCTGGG	0	((((((........)).)))).(((((((((((((((((...))))).....(((((..(((((.....(((((((..((((((((...........)))))))))))))))....))))).))))).....((.(((...(((((....((........))...)))))..))).))(((((((.(((((((.((((((((.((((.(....((((.......))))....).))))..)))))))))))))))..))))))).((((((((((............))))).))))).............(((..(((((((..........)))))))..)))......(((....)))........))))))))))))...	[][[][][][][][][]]	-120.2	0.0986303	Mir125a	miRNA	1150	1693	674	2543	2958	2450	2211	2307	2098	1257	1173	2161
mmu-misRNA-4	chrX	53053338	53053986	9922	-	648	9922	4417	5505	-31820.1	-40754.5	205.109	456.397	20.5931	40.133	GTAAGTCTGGGTCTTCCACATGGGCACACCCACCAGGTAAGTTTCGGTTAGCCTGCAGCATAGGCCCCATGGGAGGGAGACTCTAGAACAGCTCCCAACTAGAGTTGCTGATCTGTGACTCTGACTGGGTGTGACTGAAAGTGTGTTGTTAGCGCCTCACTTGCTGCTCAGGTAAAAGTGAATCAACTGGGAAAAAAAAAAAGCACTTCCTGGTCATCAAGTAGTATACCACCCACAAGAGCGAAACAAGAAAATTTGTCCTAAGTCCTCAACAACAAAATGGAGAAGGGGTCCTTCCAAAAGGAATAAGAAGGGTTCTGAAGGGCAGGAAGGATGACTTGAGAAAGTCCCCATTTCTCTTTGCAGTTTAGGAAAGATTAAGGGGTCCGTGGGAGTGTC…	0	.	.	0	-0.0845874	Mir503	miRNA	581	770	271	3371	4139	4197	4461	4653	3259	2364.5	2389	2355
mmu-misRNA-5	chr16	77598998	77599671	4336	+	673	4336	1590	2746	-10435.1	-19781.6	273.65	73.515	16.7756	4.60731	TGGCAGTGTGGTGATCTGACAAAGCACTATGTAAGTGTTGCTCACTCACATCTCAATACACTCCTGCTCACACTCCAGTCCTCTACACAACCTCGGAACAATAGCATTTCCATTGTTCTTCATGGATCTTTTAATCCTCTCATGTCTTACAAGGCAAGTTTTAATTGTTGACTTTCTGGAAGGATTTGTAGCAGAGCCATTCAAGGCTAAATACAAGTGCAATAAACTGCTTTCAAAAGGTTGGTGTTTTTAAATAGCTGGCTTTGAGCAAACTCTGCATAGCTGTTGTCATGAAACTTTGGCACACTTTTTCTTGATGGTTAATGTGTCTTATCTATTTCAACAACATAGTAAAGTCTATAACTAGATTATTATGTTACAGTTGAGCCAGTTTCTCTT…	0	.	.	0	0.796021	Mir99a	miRNA	622	597	472	1211	1259	1540	1725	1845	1220	1598	1135	1447
mmu-misRNA-6	chrX	19146369	19146899	4096	-	530	4096	1439	2657	-10994.7	-22336.1	150.847	335.775	34.4846	32.8582	TGGTGGCATCATCTAGCTTCAGTTATGGTACCCATAACAAGGTTATTGAAACGATAGCTTTCTGTAGAGCAACACACACATGCACACATAGGCACACACAGTTTTCAGATCATCTAATTTTCCATTATTCATTCATTCAGTTTTGGAAGTCATCCAGAGTTTGATGAAGGATGAAGTCAATTAACATTACAGAGAATATTTGAGCCATTGATTGGTTTTACTTCTTGTCTTCCTCTTTCCCCCATGAAGATATCATTTTCTATCCAGCTGTCTATGTATCATCTTCCTAAATGATATCTATCATGTCCCTATCTGTACTTCCATACATCTCTTGTCCTTTAATAGTCATTTTAAAAATAGCATGATGAATGACCACCAATCGAATTATTTGAGGAAATT…	0	.	.	0	0.712249	Mir221	miRNA	597	614	1202	1017	948	1514.25	681	1244.5	890	636	522	661
mmu-misRNA-7	chrX	7241328	7241982	3553	-	654	3553	1382	2171	-10127	-17415.7	167.055	260.246	25.4023	9.0853	AGAGGCTGAGCCTTGTCTGCGTGTAGAATGGCCCATACTTGCACATCTCACCTGCCACCTTCCCTCCTCCTGGCCACCATTTGATTTTGGTTTTAGCTGTCAGACTTGGTTCTACACATTTTCTAACAGCAAAATGGTCTTTATCATGTTTGGTAGACATGCTTCTATTCTCAGCATGAGCTTTCTTGATTCCCAGTTTGCTAAGTGTCAGATCATGTGATGAGGAGCACACATTAGGTGCTGCTACTCAGGCAACCCGTTTGTTACATCCAGTGATAACCCCTGTTCCACAAAGCTTGAATTGTATAAAGGCATTGGAAAGGAATGGAGTATCCTCCTCCACTGTGCCCTCTTTCAGTATGTATATGCATTCTCAGATCCCAGCCTTCTTGCTACCTT…	0	.	.	0	0.143999	Mir501	miRNA	985	881	885	1583	1519.33	1929	1115	1154	1034	860	627	921
mmu-misRNA-8	chr14	115043743	115044182	2808	+	439	2808	2030	778	-15350.1	-5192.68	52.9421	82.6195	19.7963	8.0822	ATTATGCTGACAGCTGCCTCGGTGGGAGCCACAGTGGGCGCTGCCTCGGGCGGCACTGGCTGCGTCCAGTCGTCGGTCAGTCGGTCGCGGGGAGGGCCTGCTGGTGCTGCGTGCTTTTTGTTCTAAGGTGCATCTAGTGCAGATAGTGAAGTAGACTAGCATCTACTGCCCTAAGTGCTCCTTCTGGCATAAGAAGTTATGTCCTCATCCAATCCAAGTCAAGCAAGCATGTAGGGGTCTCTCCATAGTTGTGTTTGCAGCCCTCTGTTAGTTTTGCATAGTTGCACTACAAGAAGAATGTAGTTGTGCAAATCTATGCAAAACTGATGGTGGCCTGCTATTTACTTCAAGTGTTGTTTTTTTTTAAACTAATTTTGTATTTTTATTGTGTCGATGTAG…	0	....(((((.(((..((...((.((((.((.((((((((.((.((((((((.(.((((((((((......)).))))))))).))).))))))).))))))))...((((((((((((((....((((.((((.(((.((((.(((((...........)).))))))).))).)))).))))..(((((((....)))))))................)))).)))))))))))).)))).))(((.(((.((..((((.((.(((((((((((((((((((((((((((.......))))...))))))..))))))))))))))))).)).)))).....))..))).))).((((......))))......(((....((((.....(.((((((…	[[[][[][]]][][][]]	-156.2	3.11308	Mir18	miRNA	1676	1782	2268	800	633	1028	478	491	404	401	562	490
mmu-misRNA-9	chr18	61647888	61649198	2678	-	1310	2678	628	2050	-3872.27	-16067.8	104.047	253.81	11.4663	38.9573	AGGAAGGGAGAAGATGTCCTGCAGCCGTCACCGGGACGTGGTAAGTGTTGGCATGGGATAGCGGACTAGATAGGTTGTCCCTAGATTCTGCTCCAGCAGCTTGTGGCGATGTTCCTGGGCTCAAGCTGTACCAGGGCCGATCACTCTTGTGCCCTCTACAACAGTAAGCTCTGGTCCATTCAGGGGCTGCCAGCACCAACACCCTGCCTCTACTTCCTCAGCCTAGAGAAGACACTGCTAACAAAGACGCTACATCTACCCATTCTGGGGAGGTTCCAACACACCCTCGGAACCCTTCTCAACACTGCATAGTGAATAGCCATTGTATATGGTTCTGCGTTGAAACCCCTTCGTCTCTGTAAATCAGACAGTCCTTAACAATCCTTAGCCCCAGTAGAG…	0	.	.	0	0.0448372	Mir143	miRNA	663	718	315	1697	1850	1997	1669	1596	1477	1240	772	1241
mmu-misRNA-10	chrX	7248051	7248418	1405	-	367	1405	526	879	-3335.76	-6217.09	187.618	134.873	15.7282	9.43929	GGAGAGCAAGCCTTCTCTTCTCTCTCCTGTGCATAGGCATGACTGCATATACATCTACAGCAAAGACATGTCTCCTCTCTCTCATGTGCTCTCTGTGTGGCGCATATATATATATATATATACATATATATATATGTATATATATACACACAGCATTGCCATTCGCTATCTCTTCCAAGTGACTTTCCTGCCTGTAATGCCCCTCTTGGTCCGCATGTGTGTGTTCCTCCTGCCTTACCCACCATCAGTTTCATGTAGCTGGTTTGTTGTTTCTGCGTGATCCCTGGGCTGCTTTCTGTTGCTTTTTCCATAGAAAGTACCTACCTGTTGTGCCAAGAGAGTGAACCCTTCCCTGCTCCCTCTCTCA	0	((((((..(((......(((.(((((.((.(((((((((.((..(((((((((....(((.(((((((((............)))))((...(((((((....((((((((((((((((((....))))))))))))))))))...)))))))....))...(((((..........))))))))).))).......(((.((....))...))))))))))))...)).)))).............(..((((((((..(........)..))))))))..).((((.((((((((((.(......).)))))))))))))).....))))))).))))).))).........)))..))))))..	[[[[][][]][]][][]]	-101	0.317365	Mir188	miRNA	194	251	267	243	273	518	260	236	231	226	180	212
mmu-misRNA-11	chr6	31062732	31063024	1169	-	292	1169	663	506	-4753.46	-3559.66	132.6	88.4933	9.12584	39.5837	CTTGGTGGAGAACTACTTCGCTGCCGACCGCACAAAGAAATGAGTGTACAGCCCTGAAGTAAGTGTCCAGTGTCTAAAACAGGCTACCAGAGCCTGCCCTCGCCCACCCTGCTTACCTCTGTGTTATGGATAGCTGATTAGTCAACCACCGTTAGAATTGCATACTTGTTCATGTAATAAGCCTTCTCTGGAAGTGGACTCCACCATGCTCGGATGAAGACCTACATATACGACAGATTGAAGGCCTGGGCCTTCCCAGTGCACATGACCTCTTGTGACCCCTTAGAGGATG	0	..((((((...((((.((.(((((((...(((((.((...(.((.((...)).)).).(((((((....(((.......((((((.....))))))........)))..))))))))).)))))..))).)))).)).))))...)))))).......(((((..((((..(((((......(((((((((..((((......))))..))))).))))...)))))..))))......((((((....))))))...))))).....(((((...........)))))...	[[][]][[][]][]	-70.3	0.691499	Mir29a	miRNA	203	149	205	324	237	188	82	252	169	140	102	174
mmu-misRNA-12	chr10	126995602	126995947	852	+	345	852	578	274	-3189.55	-1411.29	151.068	49.9237	18.235	4.17687	TGGAGGCAGCGCATGGTCTGCCCTCAATGAAGATGGCTCCTGGGAGTGCATTCCTTCCTGCCGGGTTAGGGTTGGGCCTGTTGAGGCAGCAGAAGCCTGGTAACATGGTAGAGCTGTCCATGGTGGGGCAGAGGTCTCAGTGTCTCGACCTGGGTATCTAGGCCTGCTTGCTTTTCTGTCAGTGCACAGGCAGAGCCGGTGCTGTGTCCTTGGCCTTGTGGGGTTCCTACAGCAATCCACTCTGTCTCCCAGGTATATGTGCTCAAGAGGCCTTACGTCGATGAGTTCCTGAGACGGATGGGGGAGCTCTTCGAATGTGTTCTCTTCACTGCCAGCTTGGCCAAG	0	(((.((((((.....).))))).))).......(((((.((((.((((((.((((.(((...)))..)))).))(((((.(((((.((.((...((((((...(((((.........)))))....(((..(((((((((.((....))))))).))))..)))(((((((......).))).))).((((((((..(((((((((.....(((((....)))))..)))))))..)).)))))))).))))))...))))))))).))))).((((((((.((((((((...........)))))))).))).))))).......)))).))))...)))))..	[][[][[][][][]][]]	-133.1	1.18713	Mir26a-2	miRNA	69	51	51.5	191	232	289	169.5	147	189	288.5	332	215
mmu-misRNA-13	chr9	108568388	108568788	428	+	400	428	213	215	-1404.85	-1480.76	65.0833	49.4253	19.023	20.2577	TGCTCTCCTGCCTGAGCAGCGCCCTGGCCCAGATAATGTGGTCTCTATTCTCAGAAACACTACACTACTGGGCCATTCTGATCTCCATCTCTCAGGTGCACCCCCAGACTGATGGTGGCAGTCAGAGGCGACGAAAAAAGCTCGGGCTGATGGCCCTGTCTGGAATCCCTGGAGAACTCTGACCAGGGAGGTCCTGGGTCCTCTCTCTGAAGGGCCGCAATGGCGGTGAGTCCCACAAGGCCGCCCAGCCCGCAGCTCGCTAAAGATAGATCTTCACTTCCTGGGGAAAACCCACCCCAACCGTCTTCATGGAGGGAGAGTAGCTAAAATCACCAACTTGCTGGTGGGTCCCAGCCCTGCTAGCAGCTGAACCCACACCACAGCATGGAAAGTGCTTTGG	0	(((((((((.((((((..(((...((((((((.((.((((((.(((......)))...)))))).))))))))))(((((((..(((((..((((.............)))).)))))..)))))))((((........((((((((((.(((((.(((..(((..(((((((((.....((((.(((....))).))))...)))))..))))((((....))))....))).))).)))))..))))))).)))))))..((((....)))).......(((((........)))))..))).)))).)).)))))))))...............((((((((((((....)))).))))))))...........(((.(((((.....))))).)))	[[][][[][]][][]][][]	-153.2	0.589394	Mir425	miRNA	103	59	17	119	180	89	74	87	87	79	41	108
mmu-misRNA-14	chr16	18284308	18284563	335	-	255	335	249	86	-1545.19	-465.636	38.3077	17.1023	2.3911	8.43177	ATGTGGCCAGCTTGACTAAGCCGCCAGTGTGTACAGCGCGGGCAGGACGACACCGGGTCTCGACGGACTTGTGCATGTTAGCAGTATAGATTTATGTAAGGTGGTTTAAAACTCTGGTCTTTTAAAGTAGTCTTAACTGCTCATAATATGGAGACATATGAGAGTCCCTCTCCTCTCCCGCGTGAGCCCGCAGGAGAAGCGATGATGGAGAACCGAGCTTGCCCCTTCCAAGTGCTGCCCCATGAACAGTCTCCA	0	....((((((......((((((((((((.(((((...((.(((((.((((..(((........)))..)))).).)))).)).))))).))).......))))))))).....))))))......((((((....)))))).......(((((((....(((((...))))).(((((.(((......))).))))).....(.((((.(......(((((.......)))))....).)))).)...)))))))	[][][[][][]]	-75.7	2.361	mmu-miR-3618-3p	miRNA	148	162	124	66	71	96.3333	39	82	62	38	51	100
mmu-misRNA-15	chrX	103572499	103572929	317	-	430	317	156	161	-997.346	-1067.62	69.6	49.9225	2.32184	2.24396	CTGCTCTGTGATCTCCATGGGCTCAGCTTGTTCCTGCCAGTGGCCTTCAACGTTCAAGCTCTCCGCAGCGTCCTTATTTCTGCAGCTCATTCCTGTGTTCTGTGTAGTATAATCATAGTGGATATATTTTACCTTTCAAACCAATTCCAATTGATTGATAATTGTGCCTCGACTGTGTTTTATAAAAAGGATTCCATATCTGGTTCTTTTCTATCCTGAGGGTGTGGAAGGAAGGGATAATAGCTCATGTACCATAAATGTGATATTTTCTATGAAATACTGTATTTATGCCTGTGTTTTGGAAATGCCTGCTTGTCATTGTTGCATCTCTGTTGTTGTTACTATAATCGCTACCGATTACTCCCTAGGTTGGACTACAGTGATCACTGAGTAGGAGCT…	0	((((((.((((((..((((((((....((.(((((.(((...((((((((((((...((.....)))))))..........((((..(((....)))..))))....(((((.((((((.((((((..(((.(..((((...........))))..).))).))))..)).))))))..))))).((((((..(((....))).))))))......))))))).))).))))).)).....))))))))...((((((((...((((((....))))))...))))))))((........))..((((..((........)).))))..((((.(((....(((((((((....)))))).....)))....))).)))).)))))).)))))).(((.…	[[[][][][]][][][][]][]	-100.1	0.586613	Mir421	miRNA	101	156	220	74	106	160	66	100	81	123	118	103
mmu-misRNA-16	chr10	128387704	128388538	136	+	834	136	47	89	-199.609	-434.472	22.6296	22.9677	3.53466	2.13582	GTGAGTCGGCTGCTGGGAATGGGGTGGCTCACAGGCAGGTCTTGGGTAGAAGCATAGGGCCCACCAGTGGCAGGCCATCAAGATGTCTAGTGAGTAGAGTAGGATTTTATCTCGGTCTTACTGGGCCTGCACCTGCTCTGGAATCAATATCTCCTGTCCCTTCCTGATGACTCTCGTTTTTTCCTCTCACTCAGTTCATCCCTTTGAGAATGTGCTTTCTACCTACATACATGTTCTGTTGCTACTATCCTGAAAGGACTGGTCTCTTAGTCTCTTTTTCTTTTTTTTCTTCCTTCCTTCTTTCCTTTCCTCCTTTCCTTTCTTCCTTCCTTCACCGCCCCCTTTTATAGATAGGATCTCACTACAGAGTCCTGGCAGACTCTGAACTAAGTCGGTAGG…	0	.	.	0	0.0641661	Mir6915	miRNA	106	152	79	73	107	80	25	85	34	54	42	96
mmu-misRNA-17	chr13	48536077	48536721	131	-	644	131	33	98	-73.801	-320.027	6.49708	3.69401	5.40366	2.88896	TATATTTTAGTTATGAATTGCATGAGGACTAACATCCTTATTATACCAAATAGATGGAATTTGTAGAACTGGTGTATTTTGTAAAACCACTGAAGTGACTATGCAAAGTGATAGAATCACTTAAAACTGGTCTTTGCCAGTGGTAAAAGTCATGACCTGAATTTGCTTCTGTTTTAATTCAGGCATCAAAAATTGAAATAATGGAGATGCTAGTTATAAGTGAGAAGTATGTGGCCAGTAAATGGCAAAAGCTTTAGGCTCATTTGTTTGACTTGATAAGTAATTTTCTGGTTACCAAGAGGCCATTTTATGAGAGTTGATATTTGAAGTTTTGATAATTGTTTTAAATAAAATATACAGTGGGCTGAGTGTTAGAGATTGTTGGTTTCTTTTTTAATC…	0	.	.	0	0.430664	mmu-let-7d-5p	miRNA	316	467	554	552	539	724	616	580	509	669	475	644
mmu-misRNA-18	chr6	30169528	30169670	129	-	142	129	39	90	-219.724	-583.557	5.46	33.75	62.0387	4.49556	CAGAGCAGAGACAGATCCGCGAGCACCTTGGAGCTCCTCACCCCTTTCTGCCTAGACCTCTGTTTCCAGGGGTGCCAGGGTACAAAGACCTCCTCTGCTCCTTCCCCAGAGGGCCTGTTCCAGTACCATCTGCTTGGCCGAT	0	..((((((((..........((((........)))).......((((.(((((..(((((((....)))))))....))))).)))).....))))))))...((.((((((..(((...)))..)).))))...)).....	[[][]][]	-43.7	1.37546	Mir96	miRNA	24	49	40	15	10	14	1	12	0	0	0	0
mmu-misRNA-19	chr16	17124130	17124417	89	-	287	89	42	47	-270.216	-310.452	25.2	23.5	10.425	20.2772	CTGGGACCAGCCTCGAAGACCACCTCACCTACTGTTCCTTCTTTCTTCCCTTTCCAGGCCTGGCCCCTCAGGCCTGCAGGCCGTACCCTCCCCCTGCTCATTTTACTCTCTTCTCCATGGAAACTTGAGATTGTAGCCAGGCCCGTGTCTCTGGGGTCAGAGGGCATCCTTTGCTCAGGCCGAGGCTCCGCCCAGGTGGGCATGCGTTCTAGGTCTAAGATCCCACTCCAGCCACCCCAACTCCCCATGCCCCGCCCCACCCCGTGAGACTGACAGGCTTGTTGGAC	0	..((((.(((......((.....))......))).)))).(..((((...((((((((((((......)))))).(((((..(......)..)))))....................))))))...))))..)....((((((.(((((((((((((....((((..((((.((....)).))))....)))).((((((((((.(((...(((...((......))...))).....)))....)))).))))))..)))))).)))))..)).))))))......	[][[][]][[][]]	-83.7	1.05529	Mir130b	miRNA	43	35	55	0	4	19	0	0	1	0	20	15
mmu-misRNA-20	chr16	18284623	18288662	52	-	4039	52	15	37	-52.864	-170.373	8.28358	6.1068	7.37121	2.8682	AGAAATAAATGGCAAGTGGCAACCTGTTGACAGCGATACATGTCAAGTAGTATCATCCAGTGGATTTGGGTTGCTGATGGTAGGAATTTGATTTGCCATCTTGCATGCTTGCATGTACCTTATTGCCAGATGCAGAGATGTCCTGTGTTGGGTTGTTGACTCTTGTATGCCAATCACTATTAGGGTGCCCACTCTCTGCTGGCTCAAACTAGACTCCCAGCCTTGGAAGTGGCTCAGTTCCCACTGTAATCCATCACTAACCGAAGATAGTGAAAGGCTGGCCCAGCTAGTGTGGCCTTTCAGTTTAGAATAGGATTTGCGGGGTGACAAAGGAATTGATGAGGTCATACTGCCTTTGGGTTGAGCGGGAGGCTGCAGCTGTAGCACTGGCCATCCGTT…	0	.	.	0	0.266735	Gm24572	miRNA	1261	1226.17	1450	658	617	932	517	576	552	470	389	578
mmu-misRNA-21	chr2	10514661	10514900	47	+	239	47	24	23	-139.848	-132.262	14.4	8.36364	27.8571	16.25	ATGCGGCACACACACACACACACAAATGACACTCATCGATCCATTTGAATGATATGTCACTTAGAGTTTTAGAGATTATGCAGTTCTGGGACAGTGCGTGATCTCACTCTCCAGGTCAAAATGTATGCTGGAATCAGGAGTTTTAGGAGTTCAAATTCATGCTTAACTTCATGATGATTTTAAGATCAGCCTGTGATTCATGTGATTCTCAGCCATGTATGTCCATGTGTGTATATTTG	0	.....(((((((...(((.(((....(((((.(((((((.....))).))))..)))))((((((((....(((((((((((.(........).))))))))))))))))..)))...........((((((((((.(((((.((((.........(((((........)))))(((((....))))).)))).)))))...)))))).))))..))).)))...))))))).......	[[][][[][]]]	-62.1	0.160586	mmu-miR-466g	miRNA	14	0	1	1	8	5	3	18	4	3	0	6
mmu-misRNA-22	chr2	10472029	10472263	44	+	234	44	14	30	-70.5777	-176.87	7	9.23077	3.04921	18.9856	ACGCAACACACACACACACACACACACACGACACTCATTTATTCATTTGAATGATATGTGACTTAGAGTTTTAGAGATTATGTAGTACTGGGCCAGTGAGTGCTCTCACTCACAAGGTGGAAATCTTGCCAGAGTCAGGAGGATCAGGAGTCGAAATTCATTCTCAACTTCATGTTGAGTCCGGGATCAGCTTCTGATTCATGTGATGCCCCCAGTGTATGTGCCTGTGTGTAT	0	.....(((((((..((((.((((...((((....(((((((......)))))))..))))......(((.(((.(.....).))).)))((((.((((((....))))))..((((((....)))))).....((((.(.(((((((((((.((..(((...((((((.....))))))....))))).))))))))))).).))))))))...)))).))))..)))))))..	[[][][[][][]]]	-74.1	0	Mir466f-3	miRNA	26	0	12	4	22	7	2	0	0	3	2	7
mmu-misRNA-23	chr2	10468751	10468988	43	+	237	43	16	27	-86.3798	-157.796	2.90909	11.5714	49.6513	15.7229	ATGTAACACACACACACACACACACACGAATGGCACTCATTTATCCATTTGAATGATATGTGACGTAGAACTATAGAGATTATGTAGTACTGGGCCAGTGAGTGCTCTCACTTTCTAGTTGAAAATGCTTGCCAGAATCAGGAGAATCAGGAGTTCAAATTCATGCTTACATTCATGAGGATTTAGAGATCAAACTGTGAATCATGTTTTGCCCCCCATGTTTGTGCATGTGCGTAT	0	.........((.((((..((((.(((.(...((((.(((((((......)))))))....((.(.(((.((((((.......)))))).))).).))(((((....)))))((((.....)))).......((.((.((....)).)).))........((((((........))))))((((((.((......)).))))))......))))...).))).))))..)))).))..	[[][][][][][][]]	-53.7	-0.0723143	Mir466f-2	miRNA	2	6	5.2	15	5	10	5	13	5	5	1	5
mmu-misRNA-24	chr2	10509085	10509318	33	+	233	33	18	15	-105.229	-86.3237	7.2	6.25	9.66202	3.93866	ACAAACATGCATACAAACACACAAAAATTGGCACTCATCCATCTATTTGAATAATTAGTGACTTAGAGTCTTAGAGATTCTGTATGACTGGGGCTGACAGAGAGAGGTCTCAGTCACCAGGAGAAGACTTGCTAGATTCAGGGTGATCAGGAGTGCACATTCATGTTAACGGCATGATGAGTTAGAGATCAGCCTGGCATTCATGTGATGCCTCCATGTATGTGCATGTGTGT	0	(((.(((((((((...(((.(((..(((..((((((....(((..(((((((..(((((......(((((((.....(((((..(((((((((((..(.....).))))))))))).))))).)))))))))))))))))))..)))...))))))..)))..)))....(((.((((.........))))))).((((((.....))))))....))).))))))))).)))	[[][][]]	-69.2	0	mmu-miR-297c-3p	miRNA	5	0	3	7	0	0	10	0	0	10	0	20.0667
mmu-misRNA-25	chr17	35250293	35251246	24	+	953	24	8	16	-21.0093	-55.7775	3.44828	6.90909	2.2041	2.14585	GAAGAGAAAAACAGTGCAGCCAAGCAATAAATCTCACGGCTGCTGCCAGGAAGGAGATGGAGAAAGGAAGAGAAGCCATGCCCTTTAGTTAGGAGTTAGTTAGAAAGCAGGCAGGCTCAGTGATGGAGGTGTGAGGGCATCTGAGGGGTTGGGGACTCAGGGTCAGGTCAGGAGGAGCTGCTTAGGGTATTGCCTGATACCAGGAGAGCTGAGAAGAGGGCAGGCTGTGCTGAGTTAGGGCTCAGAGAGGTGACCTGGCCTGACCTGGCCTGGCCTGCCTGGCCATGGCAGCTGTGGGTGAGGGAGGCTGCATTCTTGTTGTCTGGGACCATTGTCCCCGACCCCACAAATGTAGATGGTTTTGACTGAATTCAGAGGCCATTCTCTTCTAAAGCTGAT…	0	.	.	0	0.178345	Mir8094	miRNA	230	309	206	193	190	268	156	192	205	165	166	187
mmu-misRNA-26	chrX	7245549	7247612	18	-	2063	18	7	11	-16.2014	-31.6003	5.72727	3.8617	2.91436	2.69704	TGCCTCTTTGTCCTGAATGCTAGGATTATAGGAATGTACGCCTGGTTTCTGCTGTGCTGGGGATGGAACCCAGGGTTCTGTGAGTTCTAGGCATACTTTTATCAACTGAGTTATATTTCCAGCCTTCTTACCTTCTAATTTTGTATTGTATTTTGTACAGAGTATGGACCCTTACCTTTGGTGACAGTTATTGCTTAGAAAGAAGGGAAGTCTTTTGTCCTGGTCTTGCTTTTCCTGTATATAGGGGAGCAGAGAGAGCCTTCTCAGGACTCTCATTCTCAAGTTAGCTGGAAAGAAAGCCATCTAGCTATTTCTCATAAGCTTATGCTATGAGGAAATTTGCACGTACTTCTTTAGATGCATTTGTTCACATATATACTAGATTTCAGGGAGTGGAAA…	0	.	.	0	0.244691	Mir6970	miRNA	711	685	659	637	557	805	675	428	560	482	384	472
mmu-misRNA-27	chr17	34844614	34847746	17	-	3132	17	9	8	-43.879	-40.4552	4.5	8	2.73292	5.66306	GTGAAGTGGCCCTCAGGTCGCTGCCTGGCTTACTGTGTCTGGGGAGAGCCCAGCAGGTTGCTGCTAGGCTTCCTGTACTTTTACAAGTCAGGGAAACAAGCCTCCTTGCCCACAAGCGAAAAGGTGTCCTCTCTAGTAGCTCTTAAGAAATTGGCCACAGCTGCCATGAACATGCACAGAGTACTGTGAATGTCTGTGTCCTATGATGTATAGTTTACAGAACAGCTGGGCAGTGGCCGATGCCAGTGCAATGGCTGATGCTGCCTCTCTGTTCTCATCCTTCAGATCTTCTCACTGTCCCACCTGGCTTCAAGAAAGGGGTGGATTTTGCCCCCAAAGGTGAGTTGGAGAAGGGTTTGTAGGGGCGCCCTGCTCCGGCAGACATGTGAATTGTGACAG…	0	.	.	0	1.10903	Mir362	miRNA	77	83	26	30	42	41	58	24	44	76	34	29
mmu-misRNA-28	chr1	93345206	93346155	17	+	949	17	7	10	-31.4112	-48.3347	2.33333	5	4.47058	3.89681	TTTTGCTAGCCTATTCTACCTAGAGCCTTGTAGTCACATTCTTGCACAGTGTCGCAGGCTCTGGAACCTCTCTACTGCCCTGAGGATAGAGGCACAGGGGGAGATACAGAGACTGTAACACAGAACCTAGTTTTCCTAACTCTAGATCACAGACTGTAAAGTGCCTCTTGGTAACTCATACATTCTTCTCCGTGTCATACACATGAGCTACTCTTGTGTCCTTTCTTATTTGGTCCTGACAGGAGAAGGTACTCTACTAACTCTGGTCTACAGAGGGGAATATTGAGGTTTAGAAAGGAAGATCATTTGCCAGAGCCATGTTTCATTGTTGCTTTGTTCATAACTCAAAATCTGTTTTATTTACTCCAAAAAACTTTGCATGATTAACTCTATCCTGTG…	0	.	.	0	0.159828	Mir6902	miRNA	34	17	10	2	14	46	6	8	15	25	20	28
mmu-misRNA-29	chr8	117451689	117453079	14	+	1390	14	7	7	-39.6857	-38.8018	3.5	7	5.36547	5.45641	CCACCTAGCAAGGACTGCCTAGAAATTTCCACCCAGTACCCTCAATGCTAGAAATATACAAGACCTAATACCAGTAGCCCCTGAAGGGAACTGGGGAAAAGGGGAGTCTTTTTTGTTTGTTTGTTACTGTAGTAAAAGAGAGAGACTGTGAGTGTTAACACCTTGACTCAGAGCATCCTTGGCATGCCGGTACACAGGTCTTCATCCATCAGCACCACTTGTCTGTTCCCCTGGACAACTCCGGCAGCCACTGTCTTGCCTGCCTGGGTGACTGTGCCTGATGCCTGCACCCCATCCCAGTGTAGTCTCATGTATACCAGCTGTCACTCAACATAACGTCCTCAGTCACTTTCTACAGGGAACGGTCTGAGGGACGGGGAGGGGGGACGGGGAGTGGGG…	0	.	.	0	0.200096	Mir7077	miRNA	26	1	20	9	1	28	7	24	7	11	14	0
