# Supplementary material for: NAP-seq reveals multiple classes of structured noncoding RNAs with regulatory functions
Source: Nat Commun. 2024 Mar 18;15:2425. doi: 10.1038/s41467-024-46596-y (PMC10948791; doi:10.1038/s41467-024-46596-y)
Supplement: Supplementary file 12 — Supplementary Data 9 [file 41467_2024_46596_MOESM12_ESM.xlsx]

## Sheet: clone
Supplementary Data 9. List of primer and probe sequences
Primers for clone
name	sequence
pSB-GIGP-DINAP-CF	CAAGTCCGCCATGCCCGAAGGGCTAATGATGACAACAGCTGCC
pSB-GIGP-DINAP-CR	GGTGCGCTCCTGGACGTAGCGGGCTTCTGGCATCCAGC
DINAP-sgRNA1	GCTGGATGCCAGAAGCCCAG
DINAP-sgRNA2	TGTTGTCATCATTAGCCTTG
pSB-GIGP-mmu-novel-CD-6-CF	GGGTTACAAGACAGGTTTAAGAGCCGGGGCTGCG
pSB-GIGP-mmu-novel-CD-6-CR	GTTTCTATTGGTCTCCTTAATGCAAGCTGTTACATGTCCACAC
3.1-DKC1-CF	GACGATGACGATAAGGGTACCGCGGATGCGGAAGTAATTATTT
3.1-DKC1-CR	CCACACTGGACTAGTGGATCCCTACTCAGAAACCAATTCTACCTCTTTT
pSB-GIGP-mmu-CD6-mD-CF	CTCGAGGGTTACAAGACAGGTTTAAGAGCCGGGGCTGCG
pSB-GIGP-mmu-CD6-mD-CR	TGGTCTCCTTAATGCAAGCTGTTACATGTCCACACTGCCTGCCTGGCCTAGACACTTTG
F-FBL-CF	TTACAAAGACGATGACGATAAGGATATCAAGCCAGGATTCAGTCCCC
F-FBL-CR	CAGCGGGTTTAAACGGGCCCTCTAGATCAGTTCTTCACCTTGGGGGG

## Sheet: qPCR
qPCR primers
name	sequence
DINAP-qF	GCCAGCACACCTTCCATCAA
DINAP-qR	CATCCAGCACACCTTGGAGT
AC090912.1-qF	CTCCAGACCAGAAGCAGTCG
AC090912.1-qR	TTTTGGAGCTGGGACCCAAG
DKC1-qF	TTCTTCGATATGAGGACGGC
DKC1-qR	ACCATGGTCGCAGGTAGAGA
mmu-novel-CD-6-qF	CAGCAGGATTTGTGTTGGGC
mmu-novel-CD-6-qR	ACACAAGGTGAACACTGCCA
Exosc2-qF	ACCTGAGCACAAGGATGAGG
Exosc2-qR	ACTACACAGTTCCGAAGCCG
SNORA80E-qF	ATGGTGGGTCCTTCTCTGTG
SNORA80E-qR	GCTCACAGCCCACAGGTAAG
SNORD11-qF	TGATGATTTCTATTTGTTTGCCTGA
SNORD11-qR	CAGAAGAGGTAGTGACTAAAGATGC
hsa-snotron-1-qF1	TGGCAATCATCTTTCGGGACT
hsa-snotron-1-qR1	CCGATCCCACATCAAATTGTCA
hsa-snotron-3-qF1	GCAGACTAACGCTGATGAGC
hsa-snotron-3-qR1	ATGGCTATATTCCCCTTTTCGG
hsa-novel-CD-1-qF1	GTGGCCAGCATGTCTGTACT
hsa-novel-CD-1-qR1	AGGATCAGAGATGCCAGGGT
hsa-novel-CD-2-qF1	TGATGCTGAGTGCCTGTGTT
hsa-novel-CD-2-qR1	CAGAGCGAGATAAGCCCTGG
hsa-novel-CD-3-qF1	CCTCCTGCCTCACTCTAGAACT
hsa-novel-CD-3-qR1	CTTGCCACCCCTTCCCTC
hsa-novel-CD-32-qF1	AGACCTCAGAAGTCCCCTCC
hsa-novel-CD-32-qR1	TGATCCCCAAAGCCTGACAC
hsa-novel-CD-61-qF1	GTCCTCCATCTCACTCCCCT
hsa-novel-CD-61-qR1	ACAGACAAGGTATGCCTGGC
hsa-novel-ACA-1-qF1	GGAGGCTGAGGTGGGAAAAT
hsa-novel-ACA-1-qR1	TGGAGCACAGTGGCACAATC
hsa-novel-ACA-2-qF1	GTGCCTAAGTTGAAGCAGCAC
hsa-novel-ACA-2-qR1	GGCACCATTTCCCTGGGATG
hsa-novel-ACA-3-qF1	TCAGCACACTGGTTGGAACA
hsa-novel-ACA-3-qR1	CAGCCCCACCAGTGTATCTG
hsa-novel-ACA-4-qF1	AGCCTGGCCAACATAGAGAA
hsa-novel-ACA-4-qR1	AAGCAGCTGGGATTACAGGC
hsa-novel-ACA-327-qF1	GCCCTCATGGAGCTGTTGTA
hsa-novel-ACA-327-qR1	GCCCTCTGAAAACTGGAGGA
ZNF148-qF1	AAGCGGAAACAACGTTCTCC
ZNF148-qR1	ATTGCAGTGCTCACAAACGT
UBE3A-qF1	AGGGAGTTCTGGGAAATCGT
UBE3A-qR1	CTCTGTCTGTGCCCGTTGTA
SPA1-qF1	GTCAGTGTGCCTCACTAGAC
SPA1-qR1	CAAAGTGCAATACTACACCTG
hsa-misRNA-1-qF1	CCAGGCGGTCTGATAGAAAGT
hsa-misRNA-1-qR1	AGCAAAAGGTTTCCCCACCC
hsa-misRNA-2-qF1	CCGGGCTCTTTTCTGTCCTT
hsa-misRNA-2-qR1	AGAAGCCACAGAGACACAGC
hsa-misRNA-3-qF1	CCGGGCTCTTTTCTGTCCTT
hsa-misRNA-3-qR1	AGAAGCCACAGAGACACAGC
hsa-misRNA-4-qF1	GGACACGTTCTCTCTGCCAA
hsa-misRNA-4-qR1	AGACCCTTTTGAACGCCACT
hsa-novel-ACA-232-qF1	AGAAGTGAATTAGCCGGGCG
hsa-novel-ACA-232-qR1	TGATCTTGTGATCCGCCCAC
hsa-sliRNA-1-qF1	ACATCAGCACAGAAGATCCAT
hsa-sliRNA-1-qR1	AGGCAACACAGGTCATCAGA
hsa-sliRNA-2-qF1	ACTTGAATGAGAAAGTAGAACTGGT
hsa-sliRNA-2-qR1	TGCCATTACACGCAACAGAA
hsa-sliRNA-6-qF1	CAAACAAGGAGAGGGGTGACA
hsa-sliRNA-6-qR1	TGTTTATCACAATGCACAGTACAA
ACTB-intron-qF	TCTCTTCTGCCGTTTTCCGT
ACTB-intron-qR	TGGGGAGTCTGTTCAGACCT
SNORD2-qF1	ATGGCAATCATCTTTCGGGACT
SNORD2-qR1	CAAGTGATCAGCAATGAGTATTCTCT
SNORD12B-qF1	GATCGACTATGTTGATCTAACTTTTCT
SNORD12B-qR1	TGCTCAAGCTGGCATATCAGA
let-7f-5p-qF	TGAGGTAGTAGATTGTATAGTT
miR-125a-5p-qF	TCCCTGAGACCCTTTAACCTGTGA
miR-93-3p-qF	ACTGCTGAGCTAGCACTTCCCG

## Sheet: RT-PCR
RT-PCR primers
name	sequence
polyT RT primer	GCGAGCACAGAATTAATACGACTCACTATAGG(T)12VN
PCR-R primer	GCGAGCACAGAATTAATACGACTCAC
mmu-novel-CD-6-F	CAGCAGGATTTGTGTTGGGC
DINAP-F	GCCAGCACACCTTCCATCAA
hsa-misRNA-1-F	CCAGGCGGTCTGATAGAAAGT
hsa-misRNA-3-F	CCGGGCTCTTTTCTGTCCTT
mmu-misRNA-1-F	GTCTGCATTCATGGGGTCTCA
mmu-misRNA-3-F	TCCACACCATTGCCCAAGAG

## Sheet: Oligos for NAP-seq
Oligos for NAP-seq
name	sequence
3’randomized DNA adaptor	/rApp/NNNNNNAGTCGTAGTAAGTCTGTGCTCG/3SpC3/
5’randomized DNA adaptor	AAGCAGUGGUAUCAACGCAGAGUN6
RT primer	CGAGCACAGACTTACTAC
Universal forward primer	AATGATACGGCGACCACCGAGATCTACACTCTTTCCCTACACGACGCTCTTCCGATC-s-T
RPI-1 reverse primer	CAAGCAGAAGACGGCATACGAGATCGTGATGTGACTGGAGTTCAGACGTGTGCTCTTCCGATC-s-T
RPI-2 reverse primer	CAAGCAGAAGACGGCATACGAGATACATCGGTGACTGGAGTTCAGACGTGTGCTCTTCCGATC-s-T
RPI-3 reverse primer	CAAGCAGAAGACGGCATACGAGATGCCTAAGTGACTGGAGTTCAGACGTGTGCTCTTCCGATC-s-T
RPI-4 reverse primer	CAAGCAGAAGACGGCATACGAGATTGGTCAGTGACTGGAGTTCAGACGTGTGCTCTTCCGATC-s-T
RPI-5 reverse primer	CAAGCAGAAGACGGCATACGAGATCACTGTGTGACTGGAGTTCAGACGTGTGCTCTTCCGATC-s-T
RPI-6 reverse primer	CAAGCAGAAGACGGCATACGAGATATTGGCGTGACTGGAGTTCAGACGTGTGCTCTTCCGATC-s-T
RPI-7 reverse primer	CAAGCAGAAGACGGCATACGAGATGATCTGGTGACTGGAGTTCAGACGTGTGCTCTTCCGATC-s-T
RPI-8 reverse primer	CAAGCAGAAGACGGCATACGAGATTCAAGTGTGACTGGAGTTCAGACGTGTGCTCTTCCGATC-s-T
RPI-9 reverse primer	CAAGCAGAAGACGGCATACGAGATCTGATCGTGACTGGAGTTCAGACGTGTGCTCTTCCGATC-s-T
RPI-10 reverse primer	CAAGCAGAAGACGGCATACGAGATAAGCTAGTGACTGGAGTTCAGACGTGTGCTCTTCCGATC-s-T
RPI-11 reverse primer	CAAGCAGAAGACGGCATACGAGATGTAGCCGTGACTGGAGTTCAGACGTGTGCTCTTCCGATC-s-T
RPI-12 reverse primer	CAAGCAGAAGACGGCATACGAGATTACAAGGTGACTGGAGTTCAGACGTGTGCTCTTCCGATC-s-T
Notes
rApp, 5’ Adenylation
3SpC3, 3' C3 Spacer modification
N represents for A, T/U, G, C
s, phosphorothioate

## Sheet: Oligos for CAP-seq
Oligos for CAP-seq
name	sequence
3’ randomized DNA adaptor2	/rApp/NNNNTGGAATTCTCGGGTGCCAAGG/3SpC3/
5’ randomized RNA adaptor2	GUUCAGAGUUCUACAGUCCGACGAUCNNNN
RT primer	GCCTTGGCACCCGAGAAT
RP1 forward primer	AATGATACGGCGACCACCGAGATCTACACGTTCAGAGTTCTACAGTCCG-s-A
SPI-1 reverse primer	CAAGCAGAAGACGGCATACGAGATCGTGATGTGACTGGAGTTCCTTGGCACCCGAGAATTCC-s-A
SPI-2 reverse primer	CAAGCAGAAGACGGCATACGAGATACATCGGTGACTGGAGTTCCTTGGCACCCGAGAATTCC-s-A
SPI-3 reverse primer	CAAGCAGAAGACGGCATACGAGATGCCTAAGTGACTGGAGTTCCTTGGCACCCGAGAATTCC-s-A
SPI-4 reverse primer	CAAGCAGAAGACGGCATACGAGATTGGTCAGTGACTGGAGTTCCTTGGCACCCGAGAATTCC-s-A
SPI-5 reverse primer	CAAGCAGAAGACGGCATACGAGATCACTGTGTGACTGGAGTTCCTTGGCACCCGAGAATTCC-s-A
SPI-6 reverse primer	CAAGCAGAAGACGGCATACGAGATATTGGCGTGACTGGAGTTCCTTGGCACCCGAGAATTCC-s-A
SPI-7 reverse primer	CAAGCAGAAGACGGCATACGAGATGATCTGGTGACTGGAGTTCCTTGGCACCCGAGAATTCC-s-A
SPI-8 reverse primer	CAAGCAGAAGACGGCATACGAGATTCAAGTGTGACTGGAGTTCCTTGGCACCCGAGAATTCC-s-A
SPI-9 reverse primer	CAAGCAGAAGACGGCATACGAGATCTGATCGTGACTGGAGTTCCTTGGCACCCGAGAATTCC-s-A
SPI-10 reverse primer	CAAGCAGAAGACGGCATACGAGATAAGCTAGTGACTGGAGTTCCTTGGCACCCGAGAATTCC-s-A
SPI-11 reverse primer	CAAGCAGAAGACGGCATACGAGATGTAGCCGTGACTGGAGTTCCTTGGCACCCGAGAATTCC-s-A
SPI-12 reverse primer	CAAGCAGAAGACGGCATACGAGATTACAAGGTGACTGGAGTTCCTTGGCACCCGAGAATTCC-s-A
Notes
rApp, 5’ Adenylation
3SpC3, 3' C3 Spacer modification
N represents for A, T/U, G, C
s, phosphorothioate

## Sheet: DNA oligos in NAP-seq
DNA oligos in NAP-seq
name	sequence
SNORA73A-oligo1	GGCTGTTTCCTGCATGGTTTGTCTCCCCAGTAATTGTCGACAGGACTCTGGG
SNORA73A-oligo2	AAGCTGTAGGAATATGCAGGCGCAGACACGAGGCCCAGCTTTATTTCCAAC
SNORA73A-oligo3	GTTGTGGAAAGGGACTTGTACATCATGGGGCAGAGCCCTATGCTCCCCTACG
SNORA73A-oligo4	CCACTTGGACAGAGCCCGGGGAGAGTGACCTCCCGGGTGTATCCACGTTGG
SNORA73B-oligo1	ATATGTTTCCTGCATGGTTTGTCTCCCCAGTCATTGTCCACAGGACTCTGG
SNORA73B-oligo2	GAAGCTGTAGGAATATGCAGGCGCAGACACGAGGCCCAGCTTCATCTTCAA
SNORA73B-oligo3	CGTTGTGGAAAGGGACTGTACATCATGGGGCAGAGCCCTAAGCTCCCCTAT
SNORA73B-oligo4	GCCACTTGGACAGAGCCTGGGGAGAGTGACCTCCCAGGGTATCCACGTTGG
RPPH1-oligo1	GGCGGAGGAGAGTAGTCTGAATTGGGTTATGAGGTCCCCTGCGGGGTA
RPPH1-oligo2	CCTCACCTCAGCCATTGAACTCACTTCGCTGGCCGTGAGTCTGTTCCA
RPPH1-oligo3	AGCTCCGGCAAAGGAGGCATCCGCCGGGCCCCTCCCCGAAGGGCGGGG
RPPH1-oligo4	TCCACGGCATCTCCTGCCCAGTCTGACCTCGCGCGGAGCCCCGTTCTC
RPPH1-oligo5	TGGGAACTCACCTCCCCGAAGCTCAGGGAGAGCCCTGTTAGGGCCGCC
RPPH1-oligo6	TCTGGCCCTAGTCTCAGACCTTCCCAAGGGACATGGGAGTGGAGTGA
RPPH1-oligo7	CAGGACGCACTCAGCTCGTGGCCCCACTGATGAGCTTCCCTCCGCC
RMRP-oligo1	ACAGCCGCGCTGAGAATGAGCCCCGTGTGGTTGGTGCGCGGACAC
RMRP-oligo2	GCACTGCCTGCGTAACTAGAGGGAGCTGACGGATGACGCCCCCGC
RMRP-oligo3	GCCACGCCGCTCAGCGGGATACGCTTCTTGGCGGACTTTGGAGTG
RMRP-oligo4	GGAAGCGGGGAATGTCTACGTGCGTATGCACGTGGCACTCTCTGC
RMRP-oligo5	CCGAGGTCCGGGGACTTTCCCCTAGGCGGAAAGGGGAGGAACAG
RMRP-oligo6	AGTCCTCAGTGTGTAGCCTAGGATACAGGCCTTCAGCACGAACC
Snora73a-oligo1	AACTGTTTCCTGCATGGTTTGTCTCCTCAGTCATGGTCCAC
Snora73a-oligo2	AGGACTCTGAGAAGTCGTAGGAATATGCAGGCGCAGACTCG
Snora73a-oligo3	AAAGCCCAGCTTTATCTCCAACGTTGTGGAAAGGGACTGTA
Snora73a-oligo4	CATCACCGGGCAATGCCCTAAGCTCCCGCTCGCCACTAGGA
Snora73a-oligo5	CAGAGCCCGGGGAGAGTGACCTCCCGGGATATCCACGTCGG
Snora73b-oligo1	TTTTGTTTCCTGCATGGTTTGTCTCCTCAGTCATGGTCCAC
Snora73b-oligo2	GGGACTCTGAGAAGTCGTAGGAATATGCAGGCGCAGACTCG
Snora73b-oligo3	AAAGCCCAGCTTCATCTCCAACGTTGTGGAAAGGGACTGTA
Snora73b-oligo4	CATCACCGGGCAATGCCCTAAGCTCCCGTTCGCCACTAGGA
Snora73b-oligo5	CAGAGCCCGGGGAGAGTGACCTCCCGGGATATCCACGTTGG
Rpph1-oligo1	GGCGGGGGAGAGTAGTCTGAATTGGGTTATGAGGCCCGGGAGGTG
Rpph1-oligo2	CCTCACCTCAGCCATTGAACTCGCACTGCTGGCCGTGAGTCTGTT
Rpph1-oligo3	CCAAGCTCCGGCGAGGGAGGCATCCGCTCCGGCGAGGGAGGCATCC
Rpph1-oligo4	GCCCCGACTCGGGGCTTCTCCTGCCCAGTCTGCCCAAGCGTAGAGC
Rpph1-oligo5	CCTGCTCTCTGGGAACTCACCTCCCCGCTCGGGGAGAGCCCGGTT
Rpph1-oligo6	AGGGCCGCGGGAGGCCCAAGTCTCAGACCTTCCCAGGGGCCGAAGA
Rpph1-oligo7	GTGACACGCACTCAGCACGTGGCCCCGCTGATGAGCTTCCTCCGCC
Rmrp-oligo1	GCCGCGCTGAGAATGAGCCCCGTGTGGTTGGTGCGAGCCAGGTCG
Rmrp-oligo2	CACTGCCTGCGTCACTATGTGAGCTGACGGATGACGCCCCGCTGCA
Rmrp-oligo3	CGCCGCTCAGCTCGCCCCGGAGGGGTCGCTTCTTGGCGGGCTAACA
Rmrp-oligo4	GTGACTTGCGGGGGAAGTCTACGCGCGTGTGCACGCGGCACTCT
Rmrp-oligo5	CTGCCCGTGGTCCGGGGACTTTCCCCTAGGCGAAAGGATAAGGAA
Rmrp-oligo6	CATGTCCCTCGTATGTAGCCTAGGAAACAGGCCTTCAGAGCGAGC

## Sheet: DNA oligos in NAP-SHAPE-Map
DNA oligos in NAP-SHAPE-Map
name	sequence
SNORD31-oligo1	ATACCTTTCAGTCACACATTGATCAGACTGGGGCGGTAT
SNORD110-oligo1	TCAGTGATTGCACTCAGGGGATTGACAGATTTGATTCGCA
SNORD86-oligo1	CAGGACTGGCCATCACCCCCATAGCAGAGGCCTGTATAGG
SNORD58C-oligo1	CATAGTTATTCCAAAGGTGTCCTAAGATAGTCATCACAGC
SNORD63-oligo1	GTGCTCAGTCATTAGTTTTCCACACGTTCTTTCAGAATGA
SNORD88C-oligo1	TGTCAAAGGTCCTGGGGTGCACTGTGTCCTCAGGGGTGAT
SNORD16-oligo1	GGCAACTGTCGCTGAGAACAGAGTAAGACGCAAATTACGA
SNORD16-oligo2	AGAATTTTCGTCAACCTTCTGTACCAGCTTACTGACAGCA
SCARNA28-oligo1	ACACACACACAAACACACACACGTGCCTCTTTGGGGCTCC
SCARNA28-oligo2	ACAACCAGTCGCACCCATTTGTACTCCCAGACATACACGT
SCARNA28-oligo3	TGACTGTCATGGCCTAATAGAAGGCACATAGCTAGTTCCC
SNORD61-oligo1	ACATTATCATGTCAGACGATCAATGCAATCAAATTCATCA
SNORD58A-oligo1	CACGGTAAATCCAAAGGTGTCCTAAGAAAGTCATCACTGC
SNORD90-oligo1	GTATCAGTGATGAATTAAATTTTCACCTCAGAATCTGCCC
SNORD103A-oligo1	ATTCTCATTACCGAACTTTGTTCTCAGTGAGGGCAAGTGG
SNORD103B-oligo1	ATTCTCATTACCGAACTTTGTTCTCAGTGAGGGCAAGTGG
SNORD10-oligo1	CCAGGGCTGCACTGGCAGGGAAGCCAGAGGCTCAGATGA
SNORD10-oligo2	GTACAAAGACTGATCCTTTGCCCAGGACCTTCCCGCCAGG
SNORD102-oligo1	GCTTTCAGAGCCGGTGAAATGTGTTTTTCACATTGCTTCA
SNORD50A-oligo1	AGTTTTTTTTTTTCAACAGAAGTTCAGGTTCGGGATAAGA
SNORD98-oligo1	AGAGTTCAGTTCATTGTGTTCCACACTGCATTTCAGCAA
SNORD25-oligo1	TCCTCAGAGTTATTTATCCTCACGGAGCTCAGTACAGGT
SNORD45C-oligo1	GTAGTAATAATCAACTTTAGATTCAGAATACATGCCAACT
SNORD96A-oligo1	TCAGAATTGCAGGACATGTCCTCACTCCCACTTGGGGATT
SNORD58B-oligo1	GCTCAGAGAGTAGTTGTTTTCATTATTAATCCAAAGGTGT
SNORD36A-oligo1	GCTCATGGATTCGCACTTCAAGGTTGAATTCAGTGAGAGA
SNORD42B-oligo1	GCATCAGTGGTTCCTTTGAAGACATCACAAGTGTCAGGA
SNORD8-oligo1	GGCACCCAAACCAGGGCAACACTGCCCTACCTGGTGGCTC
SNORD8-oligo2	GCCCCTCAGATCTTCATGTGAGAAGTTTTGTTAAACTCAC
SNORD26-oligo1	GTTTTCTCCACTAATCCATCAGAAAGAGAGAGTTCAGTTC
SNORD82-oligo1	CAGGTTTCAGTATTAAGTCCCTTTGTTATTCATCATTTGT
SNORD126-oligo1	GCTCAGAGCATGTGTTTAATCAGGCTGATCAGCTGAAACA
SNORD83A-oligo1	TAGAGAATGGTTCTACACTGTCCGATTCGGGCGCTGTACC
SNORD45A-oligo1	TCTAGAGCTAAAGTGTTATTACACATCAGCAATAGATTCA
SNORD32A-oligo1	CGGTGCATGGGGTTGATCTCATGGCCGTGAGACTCAAACG
SNORD36C-oligo1	TTGCCTCAGATGCAATGCTGACCACATGGTTTATTCAGGT
SNORD47-oligo1	GGAACGGTTTTACAGTGATATCATTATATTTCATTTGGCA
SNORD35A-oligo1	AGCCATTGGCATTGTCGCCATTCCCACAGGGACATCCGCA
SNORD4A-oligo1	GGTACCAATCACTTTGTTCAGACTTTGGTCGCTTTACAGT
SNORD14C-oligo1	AGGTGTTGCCATCATTAGCCAAGCTTTTGGTGGAAACTAC
SNORD103C-oligo1	GCTCTCATCAGTGAACTATAGTCTAAGTGAGGGCAAGTGT
SNORD84-oligo1	GTCAAGGGTGATAGATGAGGGTCATCACTGCGCAAAGCGC
SNORD57-oligo1	AATCAGTTTTTTTGCCTCCATTCTACAAGGTCAGGCTCA
SNORD20-oligo1	TTTCTTGAGATTTCATCAATTATTTCTCAGGTAATCAGTC
SNORD89-oligo1	TCGTGTGCCCATGGAGAGCAAACTGCTGATGGAGACACTG
SNORD89-oligo2	TGAGGTCAGACTAGTGGTTCGCTTCAGGATATTTTGTCA
SNORD50B-oligo1	ATTTTTCTTCAGGTTATCAGCTTCGGGATAGGTTTCATCA
SNORD83B-oligo1	AACAAGGAACGGTTCCGCAGTCTGTCTCGGGCGCTGTGCC
SNORD24-oligo1	GCGATCTTGGTGGTTTAAAATGTCATCACCATCTCTCAGA
SNORD94-oligo1	GAAACACATACATTCAGCTCCCATGACTCAGCTGAGGTCC
SNORD94-oligo2	CAGGCTCAGATTGAGGCAACAGTCTCATGTAAGTGCTCC
SNORD53B-oligo1	GAGGCATCACTGGAACTCAGCAACATGCGAAACCCAATGA
SNORD59A-oligo1	CTCAGTACCTAAATGTGGCTTCAGCAAACTCAGAAGAACG
SNORD67-oligo1	GGGTGATACTGAGTGGTGCCTGTATCACCTGATACCATG
SNORD67-oligo2	GTGAGTCAGATGGCCCCTGTGCACTTGATTTTGTCACCA
SNORD111-oligo1	GGCAAAAACTGTGTCCAGAGAAAAATGTCAGAGAAGAGAC
SNORD111B-oligo1	GAATTTATCAGAGAAGAGACATGAATGTGAATCATCACTT
SNORD92-oligo1	TTGTAGGTCCTCATTTTACTCTCAGTGAGTCGAAACCACA
SNORD93-oligo1	CCTCAGGTAAATCCTTTAATCCATCACAGCAGAAGCACAT
SNORD7-oligo1	CCCTGGTCAAAGCCAACAGTGAAGCAATGGCAATACCAGG
SNORD69-oligo1	AAGCTCAGGGTTGGATTGAACAGACTCAGCACAGTCAGTC
SNORD62A-oligo1	CTCTTCATCTCCCTGCTATTGAGTCCACAGTGGAGGGTC
SNORD49A-oligo1	ATCAGACAGGAGTAGTCTTCGTCAGTTATCGCTTCTGAC
SNORD28-oligo1	GCTATTAACTTTTGTACCTCACAGAACATCAGCTTATCA
SNORD17-oligo1	AGGAACTGAGGCTTGGAAGAAGGTCAGTGCAGCGCACTCA
SNORD17-oligo2	AAGCAGTTCACAGTAGAACACTGCAGACTGCAGGGCATTT
SNORD17-oligo3	TGAGATGGGTCTCAGAGGGCCCCGTCCCTGCTGACACCAA
SNORD15B-oligo1	TGGCACTGACAAGGACCAAGAGCAGGACGTGACCTTTCT
SNORD15B-oligo2	AATAAATAGGACACTTCTGCCAAAGGAACTCGTGCACAGC
SNORD12-oligo1	GGCCAATAGTGTAGAGATCAACAGGGTCGATCTGATGGGG
SNORD105-oligo1	GCGTTTACTTTGAAGCCAGAAATCACAGCAGCTCAGAGGC
SNORD101-oligo1	ACTCTTATGTTTCACTCATAAAAGGAGTGAAGGGGTATCC
SNORD100-oligo1	AATCAGAAGGGTGACATGGCAGTTTCCTCATGGCAGTTCA
SCARNA7-oligo1	TCCAGTCATACAACATTCAACACCCAATTATCTCTATTTC
SCARNA7-oligo2	ACACACTCTCTATTAAGTACCTATAAAACACTAAACTTAT
SCARNA7-oligo3	TGCACTCCAATATCAGCATCACCAGTCAGTGCCCCCTTTC
SCARNA7-oligo4	GTTGTAATCAACAACCCATGTTATTTCTACAACAGCCTCA
SCARNA7-oligo5	GAACCTGTTAGAGATTTTAGGGTGCCAGGCTAGTTAGGTG
SCARNA2-oligo1	CGCGCCTCACACGCGACGCCACAGCTCCGCACACAACACC
SCARNA2-oligo2	ACGCACTCGCCTAACACGCTCCAAGCGCGCACACTCACAC
SCARNA2-oligo3	ATAAGATCAAAGTGTAAGCGGGAGGAGGGGCGCAGGGGT
SCARNA2-oligo4	GGGGGCTTCGCAGGAGGAGAGCTTTTCATTTCGGGTCGGC
SCARNA2-oligo5	TCCGGGACCTCGGGGACCACAGCGTGGCCGCCGCCTAAG
SCARNA2-oligo6	AGCCCGGCCTCGTCTATCTGATCAATTCATCACTTCTGA
SCARNA2-oligo7	CCAGATCAGAATCGCCTCGATAATCAGTGGCCGGGGACA
SCARNA12-oligo1	TCCCCACCCCCAACAAGGAGCCAAGGGCCAGAGAGCACGG
SCARNA12-oligo2	ATTGATCTGGCCTTACAGTGGGGAGTCATGGCTCAGGTAC
SCARNA12-oligo3	CCTGCAGGCTGCTGCCAGGAACTAGGGGCAGCACCAGAA
SCARNA12-oligo4	TCAGATCCAAGGTTGCGCTCAGGTGGCTTGTGCCCAGCC
SNORD95-oligo1	AGAAACAGCCTCTGGATTTCAGCACCGACACTCAGATGGC
SNORD91B-oligo1	CACAGAAGTTGCATCACTGGGATGCTTCAGACAGGTTCAG
SNORD81-oligo1	AGTAATCAGTGAGAGAGTTCAAGTTGGATTGAGATCATCA
SNORD80-oligo1	GCTCATCAGCGTTAGTCTGCTGAACTATGTTATCATCAT
SNORD79-oligo1	TTAATCTCCATTTTCTTTCTCAGAGAGATTCCCATCTGCT
SNORD78-oligo1	TCTTCAGTGTTACCTTTGTCTACATGCTCATTTCAGGTC
SNORD77-oligo1	TCAGACAGATAGTACATCTCTTCATGATTAAATCTGCTGA
SNORD76-oligo1	GGTGGTTAAGATCCTCATCATTCTAGCACTCAAGAGTAGC
SNORD75-oligo1	GAAATCCCTTCTGTCCACTACTCTTAAAGCATCACAGGCT
SNORD74-oligo1	ACCATCAGAGCGGTTGGCATTCATCATTACTCTCAGATGT
SNORD71-oligo1	GTCAGCATTGTGACAAGACACTTAGCCGATGGATCACTCC
SNORD66-oligo1	CAGATCCTCAGTTCCATCATGGTGTCTCAGTGGCCCAGAC
SNORD65-oligo1	CCATAGGTTCACCACTACACAATCTGCCGGTAATTCCAGC
SNORD60-oligo1	TCAGACTGCACGTGCAGTTTTCATACGAGGTGTCAGAAGT
SNORD6-oligo1	ATGTTCAGAAAGGCCATTTTCATTCAGCCCCTTCAGAGCA
SNORD52-oligo1	AGTTTTGACATCATGACCAGCATCGGAGACTCTAGTCTGT
SNORD51-oligo1	CTCAGCCGAAAGATGGTGATTTGATTTTATTCATCATGCA
SNORD5-oligo1	GTTTTAGTTCATGCCCGTTATCATTCAGCAGTTGAACAGT
SNORD4B-oligo1	TCAGCAAAGATCAGGCTTTGGTCGCTAACATATGCATCA
SNORD49B-oligo1	TCGTCAGTTATCGCTTCTGACGGCACTTCCTATTACAAGT
SNORD46-oligo1	CATTGGCAAGTGGCACACAGGTGACCAAGACGGCCACAAC
SNORD45B-oligo1	CTCACATCAACTTTAGATTCAGCTAATACATGCCATTACA
SNORD44-oligo1	AAGACCTTCATGTTCAGTCAGCATTTGCTTATCATCATCC
SNORD43-oligo1	ATCAGAACGTGACAATCAGCACACAGTTTCTGTCCGCCC
SNORD38B-oligo1	TCTCCTCAGACACACTTTATCTTCACTTACTGTCAGTAGC
SNORD37-oligo1	CTCAGACGCAGGCTTTCTTCAGTAGACATCTGGTCAAAGT
SNORD36B-oligo1	AAGCTCGGTTTTACTCTTCACAGTAATTTCAGGCCAAGA
SNORD34-oligo1	GCGTCTCAGCCAGTGCTGCTTTCATGAGGATCAAACAAT
SNORD30-oligo1	TCAGAGTCTCAACAGCAAGTCATCAGCCGAACGAGATTCC
SNORD27-oligo1	AGTTCAGCCATATGCTTGTCATTTTGTGTTCATCATGGA
SNORD2-oligo1	AGTGATCAGCAATGAGTATTCTCTTCATTTCAGGTCAGTC
SNORD1C-oligo1	AGTCAGACCTCCTCACAAAAGATACCATTTCAGACAGGGA
SNORD1B-oligo1	ATTCCACACAGAAAGGCCTTTCTTTGCCTTCAGACAGGG
SNORD19B-oligo1	GGATCTTGTAATTTTTCATTCACTTAAATCAAGATTTTGT
SNORD18C-oligo1	ATCATTTGTTTCAGAAACACGGACCTTAAGTGGAATCTCA
SNORD18B	GTGTTTCAGAAACACGGACCAATTAAGTGGAATCTCATCA
SNORD18A-oligo1	GTGGTTCAGAAACACGGACCAATGAAGTGGAATTTCATCA
SNORD12C-oligo1	GGCAAAATATAAGACGTCAGCATTGTCGATCTGATGGGGA
SNORD12B-oligo1	GTCGGGGAAAAAAGCTAAGTCATCATATATGCCAGCAGGA
SNORD12B-oligo2	GCTCAAGCTGGCATATCAGACAGAAACTGGCTTAGAAAAG
SNORD127-oligo1	TGTTGTCCTCATTTAGTAATAAAATCTATTACATACAGAC
SNORD121B-oligo1	CAGTCTCAGTGCTGTCCACACATACAACTCAGATATGTGC
SNORD11B-oligo1	ATCAGGTGAACAACAATAAGTGTAAAAATCATCATTGCCA
SNORD11B-oligo2	TCATGATGGCATCAGATGAGGTAGTGACTGAACACCCTCA
SNORD119-oligo1	GCTTAATTATACAAACTCATCATCAGCTTCAGTCAAGGTT
SNORD118-oligo1	CATCTCCAATCATCATGTTCTAATCTGCCCTCCGGAGGAG
SNORD118-oligo2	ATCAGACAGGAGCAATCAGGGTGTTGCAAGTCCTGATTAC
SNORD117-oligo1	CAGTCATGGGTGATAGATAAGAGTCGTCCTTGCACTGAGG
SNORD11-oligo1	GTGACTAAAGATGCCTTCATTATCCAAAAGGAAATCAGGC
SNORD104-oligo1	AGACTCCAGTTCGCATCACCCGCGTCAGCAGTCTAACACG
SCARNA9-oligo1	ACTTCTGATGCTCAGATTTGGCTAGTTTCATCATTGATCC
SCARNA9-oligo2	GCTTCTCAGAACTGTAGAGATCATGCATCAGGTAGACTGG
SCARNA9-oligo3	ACACACACACACACACACACACACACCAGACATATGCCCT
SCARNA9-oligo4	CCCTCAATCTCATTCATTCCTACAGCTGTTATCTTTATA
SCARNA9-oligo5	ATGATTAGGCTTTCATAGACATACATACGCACCCCCCCA
SCARNA9-oligo6	AGTTACAAAGATCAGTAGTAAAACCTTTTCATCATTGCCC
SCARNA9L-oligo1	AGCCTTCTGATGCTCAGATTTGGCTAGTTTCATCATTGA
SCARNA9L-oligo2	TAGTTCTGCTTCTCAGAACTGTAGAGATCATGCATCAGGT
SCARNA9L-oligo3	TGCGTGCACACACACACACACCCCCCACACACACACCAGA
SCARNA9L-oligo4	AGACATACATATGCACCCCCTCACCCCCAATCTCATTCAT
SCARNA9L-oligo5	GTTACAAAGGTCAGTCGTAAAACCTTTACATCATTGCCCA
SNORD136-oligo1	GGGTGAGCTCAGAGTTGGATCTCATGTCTTCACTTTGGTA
SNORD136-oligo2	TCCCTTGTTCTGGTAATACCTTCCACAAGAGAGTACTGG
SNORD63B-oligo1	GCTCAGTCACAGAAAGTCACCACATACTTTTCTTCAGAGT
SNORD162-oligo1	CACTCGCTCAGCTGGACATATGAGCCCTGCTCACGAGTGT
SNORD19C-oligo1	AGATCAGAGTTGGATCTCAGTGTCTTCACTTCAATACTA
SNORD133-oligo1	CCTATTCTCTCTAAGTAGGAATAGTGATCATCACTGGGCT
SNORD133-oligo2	AGTATGAAAGGTAGAAAAATGCCTGGATTTCTGAAAGTT
SNORD133-oligo3	AGAAAGAAGTGATAAAAGACAGAAAAGAGAAGTAAAGTGA
SNORD133-oligo4	ACCCTTCACTGAGAGGGACTTAACAATCTCGATCCAGGCA
SNORD143-oligo1	ACATTAATCACAACAAATCATGATGTGAACAGCAGTGGA
SNORD138-oligo1	GCGTTTACAGTATCATGAATTCATTCATACTGATTTGCTT
SNORD14E-oligo1	TCCAAGGAAGGTAGTTGCCAACACCTTGAATTCTGGTGGA
SNORD48-oligo1	GGTCAGAGCGCTGCGGTGATGGCATCAGCGACACACTCA
SNORA62-oligo1	CACACTACCTACACTTGCGAGTTCATCGGCCAGTCAGTAG
SNORA62-oligo2	ATTACTATCAAACTCCACTCATTGGGCCAGAGACCCTTGT
SCARNA4-oligo1	GTATCAGCAAAGTCTTACTTCATCAGACTCAGCCTTCTT
SCARNA4-oligo2	GTAGTACAGTCAGCCCTGTGATACTCTTCAGTGAAGGCTG
SNORA101B-oligo1	ATTATTCTTGGTGACCTTTATATCCTTCTGCCATACTTGGGATCA
SNORA101B-oligo2	GTCAGAGTTCTCGGTCGGACTTGAAAACACTTTTAAATAAGTCCTTGGCAACCTCCA
SNORA51-oligo1	TGAGGTGTATATGGGGTAGGTTTACTCTACCTCCTCTTTCTATACAGTCAGTGTAAG
SNORA51-oligo2	CTATGTTCCCCCATTCACAATACAGACCAGGCACAGGGCCTGAGC
SNORA50A-oligo1	AGTTATAACAAGTCGTTATGCTCTAGCACTGTTGCTTGGCCCGTGAAGCTACAAA
SNORA50A-oligo2	ATGTACCTTGTTTTTAAAAGAGCAGTTCAGTTGAGAGCTGAAGAGCCCC
SNORA74A-oligo1	AAACCTCAATAAAGACAGTGTTTGCTCTTCCAACAGTGTAACACCATCACAGGCACCAC
SNORA74A-oligo2	ATCAACTCCACAGGAGTCATTCCACTCTCAGAGGTGCAAAACACTGCCCAAAGGTACTC
SNORA3B-oligo1	CCAGTGAATCAAGACCAGTAGATTCTCTTCGAGTACTCTAGCACACCAGGACAAGA
SNORA3B-oligo2	GTATGTTTCTGATCTGGGCACTAACGGGGGCACCGACTGCCCCCA
SNORA40-oligo1	AGAGGATTTATTTTTTGCACCTATCTGTAAGTCTTTGTCCACGTT
SNORA40-oligo2	TCCCTTCTTATATGTATCAAAACTCATACTGAACAATGAGTTCTGGGTTGCA
SNORA53-oligo1	GTTTACAAGTGGAACTCAGTTCAAGATTCATCCACAAAGGTGGATCTAAGGAAGCATGT
SNORA53-oligo2	GCACCTTTGACTATACAACCAAAAAAGTTGCTGGATGTTTCTTTGACTACTGGAACCAC
SNORA53-oligo3	TTTCTATCAGAACGTTAGACTAACATGCAGGTATATTTCTCTTACATGCCAATGACTCA
SNORA53-oligo4	ATGTCCGCACACGAGTCGAGTCCTGATAGTAACAAATGGCAGCATAAATGCATGTC
SNORD42A-oligo1	GCACTTCAGTGGTTCCTTTGTTCATGTCATTCTTTTCCAATAATG
SNORD26-oligo1	TTGCAGGGCCCATCTCCTCAGAGTTATTTATCCTCACGGAGCTCAGTAC
SNORD26-oligo2	ATCCTGCAGACAGGAGCCCAATAAGACATTAGGTCAACTCAGGGCATTTCGAAAACGCT
SNORD26-oligo3	ATGGCCGTAAGAACTTACTGCAACAACAGAGCTCTCTTCGGTTCC
SNORD26-oligo4	ATCCATCAGAAAGAGAGAGTTCAGTTCGTAAAATCATCCCCGTAGCAACTTCCACA
SNORD44-oligo1	AGTCAGTTAGAGCTAATTAAGACCTTCATGTTCAGTCAGCATTTGC
SNORD68-oligo1	ATCAGATGGAAAAGGGTTCAAATGTGCTTTCATCAAGGCCGTACAGCGATTCCGGA
SNORD3A-oligo1	GAAAGCCGGCTTCACGCTCAGGAGAAAACGCTACCTCTCTTCCTCGTGGTTTTCGGTGC
SNORD3A-oligo2	CTCAGACCGCGTTCTCTCCCTCTCACTCCCCAATACGGAGAGAAGAACGATCATCAATG
SNORD29-oligo1	TCTCAGGTGTTCATGTATTTTCACTGTCGGTCATAGTGAGCTAGT
SNORD88C-oligo1	TGTCAAAGGTCCTGGGGTGCACTGTGTCCTCAGGGGTGATCAGAG
SNORD2-oligo1	TGCCCAAATAATCAAGTGATCAGCAATGAGTATTCTCTTCATTTCAGGTCAGTC
SNORD2-oligo2	AGTAGGATACACATTTACCGATCCCACATCAAATTGTCACTTCTACTTCACACCA
SNORD83A-oligo1	GTTCTCAGAAGGAAGGCAGTAGAGAATGGTTCTACACTGTCCGATTCGGGCGCTGTACC
SNORD8-oligo1	GAAGTTTTGTTAAACTCACTGGCACCCAAACCAGGGCAACACTGCCCTACCTGGTGGCT
SNORD3B-oligo1	GAAAGCCGGCTTCACGCTCAGGAGAAAACGCTACCTCTCTTCCTCGGGGTTTTCGGTGC
SNORD36C-oligo1	AGACAGTCTTTTGCCTCAGATGCAATGCTGACCACATGGTTTATTCA
SNORD36C-oligo2	AGTGGGTTTTTTGCCTTAGTTTCCCTTTTAGAATGCAAAAATACCTTTTAGCTCA
SNORD32A-oligo1	AGGTCTCAGAGCGGTGCATGGGGTTGATCTCATGGCCGTGAGACTCAAACG
45S-oligo1	CGTCGCGGCTCGGACCCGGCCCGGGAGAGCACGACGTCACCACAT
45S-oligo2	GAGAGACGAGGGGACCCCCGCGGGGCGGAGCGAGAAGGACGGTCC
45S-oligo3	CGCACCCCACGCCTTCCCACACGCACCGCCGGCGGGCGGGGAGAG
45S-oligo4	CGCGTCAGAGGACCCCGCCGGCCCGCACCCGCGACGCAGAAGGCGG

## Sheet: irNorthern blot & smiFISH probe
Probe sequences
name	sequence
irNB-hsa-snotron1-probe1	5'Azide-AGTCCCGAAAGATGATTGCCA-3'Azide
irNB-hsa-snotron1-probe2	5'Azide-CCGATCCCACATCAAATTGTCA-3'Azide
irNB-hsa-snotron1-probe3	5'Azide-TGCCCAAATAATCAAGTGATCAGC-3'Azide
irNB-Marker	5`Azide(N3)-CTCGCCCTTGCTCACCATCTTAAGTTT
irNB-U6-probe	5`Azide(N3)-GCAGGGGCCATGCTAATCTTCTCTGTATCGT
Cy3-Flap	Cy3-AATGCATGTCGACGAGGTCCGAGTGTAA-Cy3
DINAP-probe1	GCACAGGCATGTCACAGTGATGCTTCTTTACACTCGGACCTCGTCGACATGCATT
DINAP-probe2	CTTCTGGCATCCAGCACACCTTGGAGTTACACTCGGACCTCGTCGACATGCATT
DINAP-probe3	GCTTTTGATGGAAGGTGTGCTGGCAGCTTTACACTCGGACCTCGTCGACATGCATT
mmu-novel-CD-6-smiFISH-probe1	TACAGTGAGCTCACTGAGTTCTAATGGTGAGTTACACTCGGACCTCGTCGACATGCATT
mmu-novel-CD-6-smiFISH-probe2	GCTGGGCAAGGTGGGGAATTATCCACAATTTACACTCGGACCTCGTCGACATGCATT
mmu-novel-CD-6-smiFISH-probe3	CCTGTCACGCTCTAGGATGAGCCCAATTACACTCGGACCTCGTCGACATGCATT
mmu-novel-CD-6-smiFISH-probe4	GCAGCATACAGTTCCCTAGTCCAGCTTTACACTCGGACCTCGTCGACATGCATT
mmu-novel-CD-6-smiFISH-probe5	TTCCAAGGGCTTCCCAATCGACACACTTACACTCGGACCTCGTCGACATGCATT
mmu-novel-CD-6-smiFISH-probe6	TGCCCTTTGTTAAGGCCCAGGCATTGTTACACTCGGACCTCGTCGACATGCATT
mmu-novel-CD-6-smiFISH-probe7	CTGTGTCTCTTTTCTGGTCAGAGCTCCTTACACTCGGACCTCGTCGACATGCATT
mmu-novel-CD-6-smiFISH-probe8	GTCCCTCACCCTGATTCCAAGGGTGATTACACTCGGACCTCGTCGACATGCATT
mmu-novel-CD-6-smiFISH-probe9	GCTGCGCCCGTTATCACTTGGTCATTTTACACTCGGACCTCGTCGACATGCATT
