# Supplementary material for: NAP-seq reveals multiple classes of structured noncoding RNAs with regulatory functions
Source: Nat Commun. 2024 Mar 18;15:2425. doi: 10.1038/s41467-024-46596-y (PMC10948791; doi:10.1038/s41467-024-46596-y)
Supplement: Supplementary file 14 — Source data [file 41467_2024_46596_MOESM14_ESM.xlsx]

## Sheet: Fig. 1
Fig. 1b
sampleName	percentage
U87	54.6526
U87	52.9743
U87	58.9392
HEK293T	56.1164
HEK293T	41.5466
HEK293T	52.27
HepG2	58.2204
HepG2	57.0345
HepG2	55.9214
HepG2_ADR	55.2976
HepG2_ADR	53.6835
HepG2_ADR	54.1995
HepG2_CoCl2	51.7923
HepG2_CoCl2	51.7348
HepG2_PIC	62.3814
HepG2_PIC	65.9316
HepG2_PIC	57.7592
C2C12_D0	37.8813
C2C12_D0	44.243
C2C12_D0	42.3468
C2C12_D72	45.9987
C2C12_D72	47.7019
C2C12_D72	46.2807
C2C12_D96	48.6057
C2C12_D96	50.8325
C2C12_D96	50.8455
C2C12_D144	48.6906
C2C12_D144	48.4421
C2C12_D144	53.5057

## Sheet: Fig.2
Fig. 2a
Total number: 87 (see Supplementary Table 5)
Type	Percentage
RE-Alu	0.4235
RE-antisense	0.2184
RE-MIR	0.1839
RE-L1	0.0575
RE-ERV1	0.046
RE-Simple	0.023
RE-ERVL	0.0115
RE-hAT	0.0115
RE-Pol3 tRNA	0.0115
RE-L2	0.0115
Fig. 2c
Total number: 226 (see Supplementary Table 5)
Type	Percentage
intron	0.4459
RE-antisense	0.1892
RE-Alu	0.1351
RE-MIR	0.0721
intergenic	0.036
RE-L1	0.027
RE-L2	0.0225
RE-CR1	0.0135
RE-hAT-Charlie	0.0135
RE-hAT-Tip100	0.0135
RE-ERV1	0.009
RE-Simple	0.009
RE-TcMar-Tigger	0.009
RE-ERVL	0.0045
Fig. 2e
Total number: 889 (see Supplementary Table 5)
Type	Percentage
RE-Alu	0.59
intron	0.1427
RE-antisense	0.1065
RE-MIR	0.0385
intergenic	0.0317
RE-L1	0.0249
RE-Simple	0.0181
RE-hAT-Charlie	0.017
RE-L2	0.0159
RE-ERVL-MaLR	0.0079
RE-ERVL	0.0023
RE-TcMar-Tigger	0.0023
RE-CR1	0.0011
RE-hAT-Tip100	0.0011
Fig. 2g (see Supplementary Table 5)
Ratio	Type
0.02	known
0.26	known
0.25	known
0.19	known
0.25	known
0.25	known
0.25	known
0.26	known
0.27	known
0.45	known
0.26	known
0.25	known
0.27	known
0.31	known
0.22	known
0.46	known
0.27	known
0.27	known
0.29	known
0.29	known
0.29	known
0.29	known
0.26	known
0.27	known
0.29	known
0.26	known
0.26	known
0.49	known
0.26	known
0.26	known
0.26	known
0.27	known
0.26	known
0.24	known
0.26	known
0.26	known
0.26	known
0.8	known
0.27	known
0.41	known
0.26	known
0.25	known
0.27	known
0.26	known
0.36	known
0.27	known
0.2	known
0.37	known
0.63	known
0.27	known
0.27	known
0.25	known
0.27	known
0.25	known
0.47	known
0.58	known
0.26	known
0.26	known
0.27	known
0.27	known
0.18	known
0.27	known
0.27	known
0.31	known
0.28	known
0.23	known
0.27	known
0.23	known
0.26	known
0.25	known
0.25	known
0.26	known
0.27	known
0.3	known
0.29	known
0.27	known
0.17	known
0.12	known
0.26	known
0.11	known
0.25	known
0.26	known
0.27	known
0.29	known
0.27	known
0.26	known
0.19	known
0.26	known
0.23	known
0.28	known
0.26	known
0.25	known
0.05	known
0.15	known
0.26	known
0.23	known
0.43	known
0.25	known
0.15	known
0.35	known
0.27	known
0.26	known
0.26	known
0.25	known
0.26	known
0.17	known
0.25	known
0.01	known
0.24	known
0.25	known
0.16	known
0.26	known
0.26	known
0.26	known
0.26	known
0.27	known
0.27	known
0.68	known
0.02	known
0.04	known
0.27	known
0.24	known
0.01	known
0.26	known
0.25	known
0.27	known
0.27	known
0.45	known
0.26	known
0.03	known
0.26	known
0.26	known
0.27	known
0.25	known
0.27	known
0.27	known
0.26	known
0.25	known
0.27	known
0.3	known
0.28	known
0.26	known
0.15	known
0.21	known
0.25	known
0.25	known
0.27	known
0.25	known
0.27	known
0.31	known
0.16	known
0.17	known
0.24	known
0.13	known
0.4	known
0.26	known
0.17	known
0.26	known
0.26	known
0.15	known
0.26	known
0.27	known
0.26	known
0.26	known
0.26	known
0.26	known
0.23	known
0.51	known
0.1	known
0.27	known
0.27	known
0.24	known
0.24	known
0.28	known
0.3	known
0.26	known
0.27	known
0.25	known
0.25	known
0.25	known
0.25	known
0.28	known
0.26	known
0.25	known
0.27	known
0.28	known
0.19	known
0.26	known
0.26	known
0.24	known
0.26	known
0.27	known
0.26	known
0.26	known
0.26	known
0.27	known
0.27	known
0.25	known
0.26	known
0.25	known
0.31	known
0.11	known
0.26	known
0.27	known
0.26	known
0.63	known
0.28	known
0.23	known
0.26	known
0.66	known
0.22	known
0.63	known
0.27	known
0.26	known
0.22	known
0.59	known
0.26	known
0.27	known
0.26	known
0.02	known
0.28	known
0.27	known
0.26	known
0.17	known
0.15	known
0.26	known
0.27	known
0.25	known
0.26	known
0.24	known
0.27	known
0.26	known
0.2	known
0.24	known
0.24	known
0.15	known
0.27	known
0.26	known
0.26	known
0.27	known
0.32	known
0.02	known
0.27	known
0.28	known
0.27	known
0.3	known
0.27	known
0.29	known
0.36	known
0.19	known
0.12	known
0.27	known
0.13	known
0.25	known
0.25	known
0.26	known
0.27	known
0.25	known
0.27	known
0.26	known
0.27	known
0.25	known
0.25	known
0.27	known
0.25	known
0.25	known
0.27	known
0.25	known
0.25	known
0.25	known
0.26	known
0.27	known
0.25	known
0.26	known
0.25	known
0.26	known
0.26	known
0.3	known
0.26	known
0.31	known
0.26	known
0.44	known
0.26	known
0.26	known
0.44	known
0.26	known
0.25	known
0.26	known
0.25	known
0.28	known
0.27	known
0.26	known
0.27	known
0.26	known
0.28	known
0.57	known
0.26	known
0.26	known
0.25	known
0.26	known
0.28	known
0.17	known
0.28	known
0.26	known
0.26	known
0.26	known
0.26	known
0.26	known
0.26	known
0.31	known
0.28	known
0.25	known
0.26	known
0.26	known
0.16	known
0.25	known
0.25	known
0.48	known
0.28	known
0.26	known
0.24	known
0.26	known
0.25	known
0.28	known
0.25	known
0.51	known
0.25	known
0.27	known
0.26	known
0.13	known
0.24	known
0.25	known
0.12	known
0.26	known
0.39	known
0.27	known
0.29	known
0.26	known
0.34	known
0.25	known
0.52	known
0.04	known
0.04	known
0.04	known
0.13	known
0.26	known
0.18	known
0.25	known
0.53	known
0.26	known
0.26	known
0.27	known
0.52	known
0.23	known
0.44	known
0.32	known
0.78	known
0.59	known
0.84	novel
0.57	novel
0.5	novel
0.69	novel
0.56	novel
0.6	novel
0.52	novel
0.83	novel
0.53	novel
0.69	novel
0.57	novel
0.58	novel
0.61	novel
0.49	novel
0.63	novel
0.59	novel
0.54	novel
0.85	novel
0.41	novel
0.43	novel
0.85	novel
0.55	novel
0.38	novel
0.56	novel
0.54	novel
0.57	novel
0.57	novel
0.39	novel
0.36	novel
0.83	novel
0.61	novel
0.43	novel
0.62	novel
0.56	novel
0.53	novel
0.53	novel
0.6	novel
0.52	novel
0.55	novel
0.35	novel
0.53	novel
0.54	novel
0.63	novel
0.6	novel
0.67	novel
0.62	novel
0.65	novel
0.87	novel
0.53	novel
0.53	novel
0.57	novel
0.69	novel
0.64	novel
0.6	novel
0.51	novel
0.53	novel
0.39	novel
0.61	novel
0.64	novel
0.6	novel
0.8	novel
0.6	novel
0.59	novel
0.84	novel
0.54	novel
0.9	novel
0.37	novel
0.81	novel
0.53	novel
0.61	novel
0.51	novel
0.61	novel
0.59	novel
0.84	novel
0.39	novel
0.89	novel
0.54	novel
0.53	novel
0.59	novel
0.89	novel
0.53	novel
0.35	novel
0.56	novel
0.57	novel
0.82	novel
0.54	novel
0.69	novel
0.52	novel
0.76	novel
0.35	novel
0.53	novel
0.63	novel
0.54	novel
0.55	novel
0.55	novel
0.55	novel
0.56	novel
0.58	novel
0.53	novel
0.57	novel
0.54	novel
0.86	novel
0.72	novel
0.54	novel
0.52	novel
0.58	novel
0.53	novel
0.53	novel
0.55	novel
0.71	novel
0.6	novel
0.67	novel
0.71	novel
0.7	novel
0.61	novel
0.72	novel
0.54	novel
0.61	novel
0.72	novel
0.61	novel
0.38	novel
0.56	novel
0.56	novel
0.6	novel
0.63	novel
0.38	novel
0.55	novel
0.68	novel
0.39	novel
0.37	novel
0.58	novel
0.54	novel
0.36	novel
0.63	novel
0.41	novel
0.55	novel
0.8	novel
0.54	novel
0.75	novel
0.51	novel
0.6	novel
0.61	novel
0.56	novel
0.53	novel
0.36	novel
0.57	novel
0.6	novel
0.52	novel
0.61	novel
0.85	novel
0.53	novel
0.87	novel
0.67	novel
0.37	novel
0.68	novel
0.72	novel
0.96	novel
0.53	novel
0.55	novel
0.52	novel
0.77	novel
0.65	novel
0.55	novel
0.75	novel
0.66	novel
0.84	novel
0.55	novel
0.53	novel
0.45	novel
0.65	novel
0.61	novel
0.53	novel
0.9	novel
0.59	novel
0.61	novel
0.63	novel
0.6	novel
0.79	novel
0.58	novel
0.54	novel
0.55	novel
0.34	novel
0.79	novel
0.56	novel
0.54	novel
0.62	novel
0.62	novel
0.75	novel
0.55	novel
0.77	novel
0.62	novel
0.57	novel
0.53	novel
0.6	novel
0.57	novel
0.85	novel
0.87	novel
0.59	novel
0.54	novel
0.57	novel
0.56	novel
0.55	novel
0.36	novel
0.6	novel
0.54	novel
0.53	novel
0.64	novel
0.6	novel
0.6	novel
0.82	novel
0.56	novel
0.67	novel
0.61	novel
0.62	novel
0.72	novel
0.54	novel
0.64	novel
0.87	novel
0.63	novel
0.61	novel
0.58	novel
0.66	novel
0.61	novel
0.54	novel
0.54	novel
0.61	novel
0.58	novel
0.54	novel
0.6	novel
0.56	novel
0.61	novel
0.6	novel
0.86	novel
0.52	novel
0.63	novel
0.56	novel
0.55	novel

## Sheet: Fig.3
Fig. 3c
ONTOLOGY	Description	GeneRatio	p.adjust	Count
BP	covalent chromatinmodification	0.0746	1.12e-09	59
BP	histone modification	0.0711	1.25e-09	56
BP	ribonucleoprotein complexbiogenesis	0.0652	1.42e-09	53
BP	mRNA processing	0.0612	1.29e-08	51
BP	endomembrane system organization	0.0598	1.31e-08	50
BP	small GTPase mediated signal transduction	0.0558	2.63e-08	48
BP	peptidyl-lysine modification	0.0543	1.58e-09	43
BP	ribonucleoprotein complex subunit organization	0.0376	1.31e-09	27
BP	spindle organization	0.0353	3.85e-08	18
BP	cell cycle checkpoint	0.0353	4.85e-08	18
Fig. 3d
locus	intronType	intronLen
chr10:102161662:102161832:+	Stable introns	170
chr10:102379651:102379852:+	Stable introns	201
chr10:104005691:104005911:+	Stable introns	220
chr10:110589708:110589891:+	Stable introns	183
chr10:127373866:127374057:+	Stable introns	191
chr10:246973:247397:+	Stable introns	424
chr10:45750206:45750750:+	Stable introns	544
chr10:50090886:50091430:+	Stable introns	544
chr10:60084830:60085156:-	Stable introns	326
chr10:63193151:63193344:-	Stable introns	193
chr10:7172158:7172494:-	Stable introns	336
chr10:73806028:73806288:-	Stable introns	260
chr10:73914916:73915250:+	Stable introns	334
chr10:77796188:77796450:-	Stable introns	262
chr10:77817096:77817776:-	Stable introns	680
chr10:78009991:78010470:-	Stable introns	479
chr10:80081944:80082144:+	Stable introns	200
chr10:89738617:89738957:+	Stable introns	340
chr10:97462119:97462582:-	Stable introns	463
chr11:103220028:103220622:+	Stable introns	594
chr11:108133937:108134220:+	Stable introns	283
chr11:118650193:118650444:+	Stable introns	251
chr11:119078334:119078564:+	Stable introns	230
chr11:125081458:125081753:+	Stable introns	295
chr11:134208951:134209144:-	Stable introns	193
chr11:244216:244425:+	Stable introns	209
chr11:33105693:33105882:-	Stable introns	189
chr11:46369550:46369940:+	Stable introns	390
chr11:46680282:46680486:-	Stable introns	204
chr11:46702765:46702983:+	Stable introns	218
chr11:488312:488528:+	Stable introns	216
chr11:581606:581961:+	Stable introns	355
chr11:61863378:61863706:+	Stable introns	328
chr11:63952565:63952755:+	Stable introns	190
chr11:63988398:63988653:+	Stable introns	255
chr11:64202912:64203124:+	Stable introns	212
chr11:64244962:64245203:-	Stable introns	241
chr11:65083723:65083932:-	Stable introns	209
chr11:65919543:65919779:+	Stable introns	236
chr11:65977101:65977562:+	Stable introns	461
chr11:66367548:66367771:-	Stable introns	223
chr11:67281184:67281458:+	Stable introns	274
chr11:67583844:67584133:+	Stable introns	289
chr11:688057:688330:-	Stable introns	273
chr11:72687502:72687687:-	Stable introns	185
chr11:72822295:72822477:+	Stable introns	182
chr11:8435579:8436026:-	Stable introns	447
chr11:8648086:8648415:-	Stable introns	329
chr11:93683742:93683963:+	Stable introns	221
chr12:100102857:100103912:-	Stable introns	1055
chr12:110135013:110135326:+	Stable introns	313
chr12:111888618:111888884:+	Stable introns	266
chr12:117174341:117174650:-	Stable introns	309
chr12:118019136:118019631:+	Stable introns	495
chr12:120145061:120145261:-	Stable introns	200
chr12:120149720:120149921:-	Stable introns	201
chr12:122848094:122848465:+	Stable introns	371
chr12:123325599:123326151:-	Stable introns	552
chr12:132147388:132147632:+	Stable introns	244
chr12:132574158:132574318:+	Stable introns	160
chr12:132642996:132643223:-	Stable introns	227
chr12:132667648:132668355:-	Stable introns	707
chr12:133191615:133191907:+	Stable introns	292
chr12:40549644:40549895:+	Stable introns	251
chr12:48836266:48836568:-	Stable introns	302
chr12:49053641:49053977:-	Stable introns	336
chr12:53037622:53038355:+	Stable introns	733
chr12:54281502:54281794:+	Stable introns	292
chr12:56169911:56170143:-	Stable introns	232
chr12:56323598:56323806:-	Stable introns	208
chr12:56418008:56418133:-	Stable introns	125
chr12:56581508:56581832:+	Stable introns	324
chr12:56610215:56610408:-	Stable introns	193
chr12:57099078:57099293:-	Stable introns	215
chr12:57192970:57193175:+	Stable introns	205
chr12:57524092:57524279:+	Stable introns	187
chr12:64497754:64497967:+	Stable introns	213
chr12:68719431:68719577:+	Stable introns	146
chr12:68726617:68727350:+	Stable introns	733
chr12:71632514:71632885:-	Stable introns	371
chr12:76049525:76049755:-	Stable introns	230
chr12:88087944:88089031:-	Stable introns	1087
chr12:89610043:89610420:-	Stable introns	377
chr13:24477857:24478092:-	Stable introns	235
chr13:27271068:27271483:+	Stable introns	415
chr13:30240565:30240958:-	Stable introns	393
chr13:32124376:32124601:+	Stable introns	225
chr13:32758219:32758533:+	Stable introns	314
chr13:45015083:45015431:+	Stable introns	348
chr13:49732776:49732956:-	Stable introns	180
chr13:51374439:51374653:-	Stable introns	214
chr14:102721084:102721319:+	Stable introns	235
chr14:102949904:102950465:-	Stable introns	561
chr14:20354247:20354808:+	Stable introns	561
chr14:21405464:21405720:-	Stable introns	256
chr14:49828354:49828615:-	Stable introns	261
chr14:50115911:50116079:-	Stable introns	168
chr14:54962551:54962737:-	Stable introns	186
chr14:63980732:63980985:+	Stable introns	253
chr14:67302118:67302409:+	Stable introns	291
chr14:74508952:74509237:-	Stable introns	285
chr14:74810002:74810224:+	Stable introns	222
chr14:74889147:74889274:+	Stable introns	127
chr14:94264947:94265386:+	Stable introns	439
chr14:96555947:96556174:+	Stable introns	227
chr15:20443521:20444226:-	Stable introns	705
chr15:22556204:22556909:+	Stable introns	705
chr15:28116859:28117012:-	Stable introns	153
chr15:28650699:28651404:+	Stable introns	705
chr15:32628802:32629594:+	Stable introns	792
chr15:34250355:34250630:-	Stable introns	275
chr15:40170121:40170536:+	Stable introns	415
chr15:40464020:40464470:+	Stable introns	450
chr15:43376226:43376502:+	Stable introns	276
chr15:43395157:43395582:+	Stable introns	425
chr15:43765566:43765886:+	Stable introns	320
chr15:44550930:44551430:+	Stable introns	500
chr15:48421686:48421951:-	Stable introns	265
chr15:52611255:52611574:-	Stable introns	319
chr15:55837849:55838106:-	Stable introns	257
chr15:63666150:63666355:-	Stable introns	205
chr15:63694549:63694773:-	Stable introns	224
chr15:66349123:66349314:-	Stable introns	191
chr15:70058815:70059409:-	Stable introns	594
chr15:72265171:72265412:-	Stable introns	241
chr15:74411710:74411884:-	Stable introns	174
chr15:74854119:74854580:-	Stable introns	461
chr15:75361947:75362342:-	Stable introns	395
chr15:76340559:76341133:+	Stable introns	574
chr15:85717402:85718006:+	Stable introns	604
chr15:89601976:89602795:+	Stable introns	819
chr15:90769231:90769437:+	Stable introns	206
chr15:90906913:90907308:+	Stable introns	395
chr15:92945865:92946037:+	Stable introns	172
chr16:1763006:1763656:+	Stable introns	650
chr16:18841794:18842207:-	Stable introns	413
chr16:2001700:2002205:-	Stable introns	505
chr16:2062600:2062971:+	Stable introns	371
chr16:20827447:20828434:+	Stable introns	987
chr16:2112473:2112787:-	Stable introns	314
chr16:27489178:27489601:-	Stable introns	423
chr16:2759172:2759351:+	Stable introns	179
chr16:28399998:28400376:-	Stable introns	378
chr16:28714928:28715306:+	Stable introns	378
chr16:29806893:29808569:+	Stable introns	1676
chr16:29983664:29985212:+	Stable introns	1548
chr16:30053217:30053463:+	Stable introns	246
chr16:30094897:30095102:-	Stable introns	205
chr16:30967060:30967500:+	Stable introns	440
chr16:30980194:30980484:+	Stable introns	290
chr16:3777657:3778010:-	Stable introns	353
chr16:46681500:46682078:-	Stable introns	578
chr16:53641116:53641284:-	Stable introns	168
chr16:56434445:56434753:-	Stable introns	308
chr16:57079292:57079545:+	Stable introns	253
chr16:57230813:57231166:+	Stable introns	353
chr16:57761171:57761412:-	Stable introns	241
chr16:58166684:58167206:-	Stable introns	522
chr16:58167795:58168609:-	Stable introns	814
chr16:66808613:66808988:-	Stable introns	375
chr16:68070220:68070939:+	Stable introns	719
chr16:69670111:69670235:+	Stable introns	124
chr16:69749338:69749558:-	Stable introns	220
chr16:70267809:70268270:-	Stable introns	461
chr16:70269763:70270195:-	Stable introns	432
chr16:71745270:71745472:-	Stable introns	202
chr16:88713778:88714135:+	Stable introns	357
chr16:88835352:88835724:-	Stable introns	372
chr16:88859750:88859892:+	Stable introns	142
chr17:15699777:15700047:+	Stable introns	270
chr17:17814944:17815220:-	Stable introns	276
chr17:21300658:21300873:+	Stable introns	215
chr17:2297353:2297862:-	Stable introns	509
chr17:2336140:2336330:-	Stable introns	190
chr17:28906517:28906855:-	Stable introns	338
chr17:29098445:29098825:-	Stable introns	380
chr17:3005440:3005954:+	Stable introns	514
chr17:31523611:31523892:+	Stable introns	281
chr17:35002104:35002667:+	Stable introns	563
chr17:35136497:35137000:-	Stable introns	503
chr17:36507512:36507802:-	Stable introns	290
chr17:37584759:37585324:-	Stable introns	565
chr17:39184140:39184324:-	Stable introns	184
chr17:40162153:40162724:+	Stable introns	571
chr17:40636102:40636394:-	Stable introns	292
chr17:4173444:4173908:-	Stable introns	464
chr17:42577302:42577460:-	Stable introns	158
chr17:42612506:42612946:+	Stable introns	440
chr17:43520267:43520750:+	Stable introns	483
chr17:43831677:43831881:-	Stable introns	204
chr17:44194839:44195096:-	Stable introns	257
chr17:44212939:44213217:-	Stable introns	278
chr17:45404096:45404444:-	Stable introns	348
chr17:47840372:47840669:-	Stable introns	297
chr17:4886198:4886450:+	Stable introns	252
chr17:49040091:49041377:+	Stable introns	1286
chr17:49821426:49821649:+	Stable introns	223
chr17:5002124:5002463:+	Stable introns	339
chr17:50074280:50074447:+	Stable introns	167
chr17:50190380:50190542:-	Stable introns	162
chr17:50192850:50192993:-	Stable introns	143
chr17:50195330:50195433:-	Stable introns	103
chr17:50198002:50198160:-	Stable introns	158
chr17:5455271:5455996:-	Stable introns	725
chr17:63411686:63411997:+	Stable introns	311
chr17:63760979:63761229:-	Stable introns	250
chr17:67189696:67190156:-	Stable introns	460
chr17:7107317:7107835:-	Stable introns	518
chr17:7220197:7220463:+	Stable introns	266
chr17:7317573:7317787:-	Stable introns	214
chr17:74203958:74204129:+	Stable introns	171
chr17:75629842:75630183:-	Stable introns	341
chr17:76474804:76475029:-	Stable introns	225
chr17:78086586:78086852:+	Stable introns	266
chr17:78450394:78450681:-	Stable introns	287
chr17:79796315:79796496:-	Stable introns	181
chr17:8148786:8149258:-	Stable introns	472
chr17:8162369:8162877:-	Stable introns	508
chr17:81672155:81672494:+	Stable introns	339
chr17:82027011:82027385:+	Stable introns	374
chr17:8255910:8256266:+	Stable introns	356
chr17:82956769:82957180:-	Stable introns	411
chr18:11888743:11889386:-	Stable introns	643
chr18:12308349:12308686:+	Stable introns	337
chr18:13072845:13073008:+	Stable introns	163
chr18:21575430:21575671:-	Stable introns	241
chr18:5395707:5396200:-	Stable introns	493
chr19:10151545:10151749:-	Stable introns	204
chr19:10489368:10489647:-	Stable introns	279
chr19:11058363:11058787:+	Stable introns	424
chr19:11106687:11107391:+	Stable introns	704
chr19:1119621:1119905:-	Stable introns	284
chr19:14412678:14413012:-	Stable introns	334
chr19:15361822:15362109:-	Stable introns	287
chr19:15397280:15397519:-	Stable introns	239
chr19:17314103:17314337:+	Stable introns	234
chr19:18123655:18123938:+	Stable introns	283
chr19:2210855:2211098:+	Stable introns	243
chr19:2213986:2214470:+	Stable introns	484
chr19:2915648:2916077:+	Stable introns	429
chr19:30005452:30005650:+	Stable introns	198
chr19:32599776:32599971:-	Stable introns	195
chr19:326598:327132:-	Stable introns	534
chr19:34366435:34366782:+	Stable introns	347
chr19:35723274:35723446:+	Stable introns	172
chr19:36058871:36059967:+	Stable introns	1096
chr19:36102151:36102736:+	Stable introns	585
chr19:36142741:36142908:+	Stable introns	167
chr19:39459589:39459891:+	Stable introns	302
chr19:40743981:40744558:-	Stable introns	577
chr19:4362385:4362611:-	Stable introns	226
chr19:46608588:46608845:+	Stable introns	257
chr19:46722340:46722809:-	Stable introns	469
chr19:48446192:48446384:+	Stable introns	192
chr19:48853831:48854006:-	Stable introns	175
chr19:49098491:49098641:+	Stable introns	150
chr19:5137676:5137961:+	Stable introns	285
chr19:55091909:55092221:-	Stable introns	312
chr19:5653420:5654060:+	Stable introns	640
chr19:57504786:57505301:+	Stable introns	515
chr19:6420144:6420421:-	Stable introns	277
chr19:7642823:7642982:+	Stable introns	159
chr1:103534857:103535329:+	Stable introns	472
chr1:1045523:1045732:+	Stable introns	209
chr1:109924828:109925146:+	Stable introns	318
chr1:110017583:110017945:+	Stable introns	362
chr1:11068084:11068644:-	Stable introns	560
chr1:11074008:11074230:-	Stable introns	222
chr1:11127806:11128003:-	Stable introns	197
chr1:11128552:11128854:-	Stable introns	302
chr1:113838407:113838543:-	Stable introns	136
chr1:114623099:114623506:-	Stable introns	407
chr1:117940940:117941123:+	Stable introns	183
chr1:120538404:120538570:-	Stable introns	166
chr1:148590968:148591431:-	Stable introns	463
chr1:148972344:148972510:+	Stable introns	166
chr1:151166203:151166470:+	Stable introns	267
chr1:151578826:151579648:+	Stable introns	822
chr1:1517412:1517715:+	Stable introns	303
chr1:153772440:153772638:+	Stable introns	198
chr1:154234759:154235195:+	Stable introns	436
chr1:154330454:154330814:+	Stable introns	360
chr1:154343568:154343892:+	Stable introns	324
chr1:154555532:154555859:-	Stable introns	327
chr1:155926839:155927103:-	Stable introns	264
chr1:156250996:156251402:-	Stable introns	406
chr1:15730722:15731191:+	Stable introns	469
chr1:160339982:160340180:-	Stable introns	198
chr1:161228504:161228714:+	Stable introns	210
chr1:1640452:1641047:-	Stable introns	595
chr1:16594661:16594930:-	Stable introns	269
chr1:1669736:1670097:-	Stable introns	361
chr1:16948524:16948798:+	Stable introns	274
chr1:172570171:172570662:+	Stable introns	491
chr1:186362380:186362836:-	Stable introns	456
chr1:19237238:19238016:-	Stable introns	778
chr1:200409723:200409945:-	Stable introns	222
chr1:21617491:21617933:-	Stable introns	442
chr1:220189767:220190063:-	Stable introns	296
chr1:220190520:220191067:-	Stable introns	547
chr1:222693843:222694209:-	Stable introns	366
chr1:224304812:224305033:-	Stable introns	221
chr1:226152619:226154646:-	Stable introns	2027
chr1:226233193:226233343:-	Stable introns	150
chr1:226891361:226891745:+	Stable introns	384
chr1:227112422:227112670:-	Stable introns	248
chr1:233262165:233262957:-	Stable introns	792
chr1:23417390:23417903:-	Stable introns	513
chr1:23434369:23434532:-	Stable introns	163
chr1:23978273:23978652:-	Stable introns	379
chr1:247101791:247101986:-	Stable introns	195
chr1:2521315:2521717:-	Stable introns	402
chr1:27357876:27358180:-	Stable introns	304
chr1:28536381:28536746:+	Stable introns	365
chr1:29315507:29316001:+	Stable introns	494
chr1:31583241:31583460:+	Stable introns	219
chr1:35399043:35399481:+	Stable introns	438
chr1:35743241:35743454:-	Stable introns	213
chr1:35762070:35762403:-	Stable introns	333
chr1:37509323:37509454:-	Stable introns	131
chr1:37989595:37989869:-	Stable introns	274
chr1:39324345:39324645:+	Stable introns	300
chr1:39442567:39442713:+	Stable introns	146
chr1:43427734:43428002:+	Stable introns	268
chr1:52355449:52355607:-	Stable introns	158
chr1:52414859:52415337:+	Stable introns	478
chr1:53262207:53262445:-	Stable introns	238
chr1:53878402:53878641:-	Stable introns	239
chr1:6206302:6206535:+	Stable introns	233
chr1:67686126:67686349:+	Stable introns	223
chr1:70250047:70250364:+	Stable introns	317
chr1:77741429:77741616:-	Stable introns	187
chr1:77963715:77964061:-	Stable introns	346
chr1:92177898:92178311:+	Stable introns	413
chr1:92304075:92304283:+	Stable introns	208
chr1:93114783:93114987:+	Stable introns	204
chr1:945146:945517:-	Stable introns	371
chr1:956215:956893:-	Stable introns	678
chr1:9724092:9724275:+	Stable introns	183
chr1:9733546:9733971:-	Stable introns	425
chr20:25308045:25308456:-	Stable introns	411
chr20:2663758:2663924:-	Stable introns	166
chr20:2862130:2862578:+	Stable introns	448
chr20:36221944:36222277:+	Stable introns	333
chr20:41029100:41029430:+	Stable introns	330
chr20:45792109:45792676:+	Stable introns	567
chr20:48649576:48649995:-	Stable introns	419
chr20:48679409:48679650:-	Stable introns	241
chr20:62003274:62003730:-	Stable introns	456
chr20:62323856:62324079:-	Stable introns	223
chr20:62336445:62336733:-	Stable introns	288
chr20:62817142:62817566:+	Stable introns	424
chr20:62828976:62829454:+	Stable introns	478
chr20:62894548:62894809:-	Stable introns	261
chr20:63661943:63662545:+	Stable introns	602
chr20:63945975:63946160:-	Stable introns	185
chr20:63963440:63963617:-	Stable introns	177
chr21:25764350:25764594:+	Stable introns	244
chr21:26838278:26838438:-	Stable introns	160
chr21:26840061:26840275:-	Stable introns	214
chr21:32354997:32355448:-	Stable introns	451
chr21:38814392:38814780:+	Stable introns	388
chr21:43684650:43685769:+	Stable introns	1119
chr21:44117963:44118762:+	Stable introns	799
chr21:45493225:45493500:+	Stable introns	275
chr21:45997762:45998120:+	Stable introns	358
chr21:46121123:46121555:+	Stable introns	432
chr21:46346208:46346742:+	Stable introns	534
chr21:46390832:46391163:+	Stable introns	331
chr22:17612878:17613210:-	Stable introns	332
chr22:19178240:19178579:-	Stable introns	339
chr22:21964028:21964160:-	Stable introns	132
chr22:30340381:30340694:-	Stable introns	313
chr22:31097060:31097268:+	Stable introns	208
chr22:36294298:36294931:-	Stable introns	633
chr22:40300586:40300909:+	Stable introns	323
chr22:40312651:40312901:+	Stable introns	250
chr22:40420576:40420846:-	Stable introns	270
chr22:41152012:41152205:+	Stable introns	193
chr22:41172663:41173622:+	Stable introns	959
chr22:41249451:41249728:-	Stable introns	277
chr22:41356062:41356342:+	Stable introns	280
chr22:41946005:41946416:-	Stable introns	411
chr22:42627688:42628151:-	Stable introns	463
chr22:45205318:45205629:-	Stable introns	311
chr22:46296931:46297379:+	Stable introns	448
chr22:46409880:46410397:-	Stable introns	517
chr2:100299319:100299716:-	Stable introns	397
chr2:10602874:10603077:-	Stable introns	203
chr2:11201143:11201309:-	Stable introns	166
chr2:127293718:127294053:-	Stable introns	335
chr2:127999845:128000055:-	Stable introns	210
chr2:135866277:135866562:-	Stable introns	285
chr2:152133260:152133401:-	Stable introns	141
chr2:15595196:15595489:+	Stable introns	293
chr2:168140390:168140648:-	Stable introns	258
chr2:17716905:17717087:-	Stable introns	182
chr2:177216188:177216502:+	Stable introns	314
chr2:179123829:179124363:-	Stable introns	534
chr2:190923983:190924542:+	Stable introns	559
chr2:191682017:191683728:+	Stable introns	1711
chr2:200620819:200621119:+	Stable introns	300
chr2:201723120:201723329:-	Stable introns	209
chr2:215312161:215312497:+	Stable introns	336
chr2:219482852:219483097:+	Stable introns	245
chr2:221443014:221443492:-	Stable introns	478
chr2:222922831:222923077:+	Stable introns	246
chr2:224793072:224793399:-	Stable introns	327
chr2:224804841:224805057:-	Stable introns	216
chr2:227536704:227536900:+	Stable introns	196
chr2:231165286:231165870:+	Stable introns	584
chr2:233456995:233457220:+	Stable introns	225
chr2:237348384:237348612:-	Stable introns	228
chr2:237352584:237353340:-	Stable introns	756
chr2:238260953:238261728:-	Stable introns	775
chr2:238277193:238277706:-	Stable introns	513
chr2:24084331:24084730:-	Stable introns	399
chr2:24838622:24838846:-	Stable introns	224
chr2:25243982:25244154:-	Stable introns	172
chr2:27223748:27223916:+	Stable introns	168
chr2:27234226:27234517:+	Stable introns	291
chr2:27445449:27445744:-	Stable introns	295
chr2:32136968:32137108:+	Stable introns	140
chr2:39013563:39013866:-	Stable introns	303
chr2:55343792:55344367:-	Stable introns	575
chr2:61395002:61395182:-	Stable introns	180
chr2:71138631:71139794:+	Stable introns	1163
chr2:71400180:71400477:+	Stable introns	297
chr2:85541972:85542154:+	Stable introns	182
chr2:86116598:86117054:+	Stable introns	456
chr2:95100536:95100836:-	Stable introns	300
chr2:99379126:99379317:+	Stable introns	191
chr3:101853863:101854577:+	Stable introns	714
chr3:113468404:113468761:-	Stable introns	357
chr3:128909099:128909343:+	Stable introns	244
chr3:132453694:132454065:+	Stable introns	371
chr3:132522997:132523156:+	Stable introns	159
chr3:138621539:138622187:+	Stable introns	648
chr3:142418609:142418814:-	Stable introns	205
chr3:151165519:151165845:+	Stable introns	326
chr3:15694813:15695187:-	Stable introns	374
chr3:182947334:182947549:-	Stable introns	215
chr3:185921187:185922010:-	Stable introns	823
chr3:194136712:194136960:+	Stable introns	248
chr3:195681301:195681535:+	Stable introns	234
chr3:195967644:195967878:-	Stable introns	234
chr3:32703962:32704810:+	Stable introns	848
chr3:33409346:33409448:-	Stable introns	102
chr3:37299020:37299287:+	Stable introns	267
chr3:38477494:38477860:+	Stable introns	366
chr3:39389616:39390422:+	Stable introns	806
chr3:40457363:40457889:+	Stable introns	526
chr3:48412009:48412237:-	Stable introns	228
chr3:48420956:48421227:-	Stable introns	271
chr3:48578515:48578918:-	Stable introns	403
chr3:48583171:48583392:-	Stable introns	221
chr3:48765078:48765247:-	Stable introns	169
chr3:50061221:50061461:+	Stable introns	240
chr3:51413066:51413281:-	Stable introns	215
chr3:5172223:5172646:+	Stable introns	423
chr3:51944578:51944777:+	Stable introns	199
chr3:52259266:52259716:-	Stable introns	450
chr3:52437666:52437970:-	Stable introns	304
chr3:52477642:52478096:+	Stable introns	454
chr3:56593101:56593490:+	Stable introns	389
chr3:57660839:57661445:-	Stable introns	606
chr3:57896591:57896872:+	Stable introns	281
chr3:58316591:58316914:+	Stable introns	323
chr3:69080153:69080333:-	Stable introns	180
chr3:70977042:70977642:-	Stable introns	600
chr4:119259925:119260506:+	Stable introns	581
chr4:143543972:143544736:+	Stable introns	764
chr4:143545583:143545924:+	Stable introns	341
chr4:155352728:155352911:-	Stable introns	183
chr4:1822312:1822987:-	Stable introns	675
chr4:183693737:183693916:+	Stable introns	179
chr4:185408060:185408270:-	Stable introns	210
chr4:39320669:39321286:-	Stable introns	617
chr4:39458440:39458890:-	Stable introns	450
chr4:73741677:73741948:+	Stable introns	271
chr4:80055218:80055359:-	Stable introns	141
chr4:82939736:82939888:-	Stable introns	152
chr4:86716625:86717023:+	Stable introns	398
chr5:122817028:122817279:+	Stable introns	251
chr5:138556592:138556773:-	Stable introns	181
chr5:139319033:139319333:+	Stable introns	300
chr5:140440266:140440994:+	Stable introns	728
chr5:140504966:140505121:+	Stable introns	155
chr5:141529273:141529602:-	Stable introns	329
chr5:141655932:141656063:-	Stable introns	131
chr5:146130158:146131018:-	Stable introns	860
chr5:146153227:146153733:-	Stable introns	506
chr5:148402145:148402347:+	Stable introns	202
chr5:150898184:150898427:-	Stable introns	243
chr5:151042671:151042895:-	Stable introns	224
chr5:151800346:151800759:+	Stable introns	413
chr5:163483367:163484068:+	Stable introns	701
chr5:32444328:32444621:-	Stable introns	293
chr5:37302908:37303259:-	Stable introns	351
chr5:50828056:50828311:+	Stable introns	255
chr5:68293483:68293708:+	Stable introns	225
chr5:98869882:98870686:-	Stable introns	804
chr6:106551978:106552183:+	Stable introns	205
chr6:125927758:125928173:+	Stable introns	415
chr6:125998315:125998549:+	Stable introns	234
chr6:144522171:144523015:+	Stable introns	844
chr6:145922348:145922662:-	Stable introns	314
chr6:149968870:149969084:+	Stable introns	214
chr6:170583747:170584298:-	Stable introns	551
chr6:18258062:18258303:-	Stable introns	241
chr6:25580990:25581242:+	Stable introns	252
chr6:30585682:30585878:+	Stable introns	196
chr6:31791971:31792216:-	Stable introns	245
chr6:33268208:33268498:-	Stable introns	290
chr6:42673887:42674125:+	Stable introns	238
chr6:43200156:43200435:+	Stable introns	279
chr6:43549578:43549892:-	Stable introns	314
chr6:43778536:43778888:+	Stable introns	352
chr6:44150310:44150563:+	Stable introns	253
chr6:44154188:44154364:+	Stable introns	176
chr6:44426183:44426481:+	Stable introns	298
chr6:564154:564544:-	Stable introns	390
chr6:56528925:56529973:-	Stable introns	1048
chr6:56598006:56598475:-	Stable introns	469
chr6:7593847:7594098:+	Stable introns	251
chr6:87519707:87520179:-	Stable introns	472
chr6:96551513:96551837:+	Stable introns	324
chr7:100576008:100576237:-	Stable introns	229
chr7:100577912:100578158:-	Stable introns	246
chr7:102541303:102541500:-	Stable introns	197
chr7:102640414:102640611:-	Stable introns	197
chr7:102883685:102884213:-	Stable introns	528
chr7:107362110:107362307:-	Stable introns	197
chr7:149293492:149293750:+	Stable introns	258
chr7:1497314:1498411:-	Stable introns	1097
chr7:151116851:151117094:+	Stable introns	243
chr7:36425740:36426014:+	Stable introns	274
chr7:43987888:43988085:-	Stable introns	197
chr7:44569203:44569808:-	Stable introns	605
chr7:55191874:55192765:+	Stable introns	891
chr7:6003792:6003971:-	Stable introns	179
chr7:6028697:6028917:-	Stable introns	220
chr7:6170978:6171201:-	Stable introns	223
chr7:6730301:6730633:+	Stable introns	332
chr7:73572970:73573319:-	Stable introns	349
chr7:73708688:73709044:-	Stable introns	356
chr7:74555223:74555392:+	Stable introns	169
chr7:75544800:75545087:-	Stable introns	287
chr7:88151031:88151256:+	Stable introns	225
chr7:94413947:94414221:+	Stable introns	274
chr7:98899499:98899678:+	Stable introns	179
chr7:98937277:98937649:+	Stable introns	372
chr7:98967162:98967484:+	Stable introns	322
chr8:109553943:109554728:+	Stable introns	785
chr8:123778092:123778658:+	Stable introns	566
chr8:143931659:143931936:-	Stable introns	277
chr8:143934091:143934317:-	Stable introns	226
chr8:22248008:22248153:+	Stable introns	145
chr8:25368250:25368570:+	Stable introns	320
chr8:29146540:29147391:-	Stable introns	851
chr8:31090532:31090833:+	Stable introns	301
chr8:47961680:47962052:+	Stable introns	372
chr8:47962406:47962763:+	Stable introns	357
chr8:60851319:60852018:+	Stable introns	699
chr8:75017113:75017319:+	Stable introns	206
chr8:94876285:94876445:+	Stable introns	160
chr8:98134036:98134471:+	Stable introns	435
chr9:104788054:104788425:-	Stable introns	371
chr9:113389106:113389437:-	Stable introns	331
chr9:125018951:125019106:-	Stable introns	155
chr9:128260189:128260464:-	Stable introns	275
chr9:128262704:128263033:-	Stable introns	329
chr9:128829155:128829744:-	Stable introns	589
chr9:128836922:128837684:-	Stable introns	762
chr9:129834766:129835138:-	Stable introns	372
chr9:131518537:131518836:+	Stable introns	299
chr9:132288351:132288549:-	Stable introns	198
chr9:133054488:133054711:+	Stable introns	223
chr9:133102571:133102778:-	Stable introns	207
chr9:133106748:133107084:-	Stable introns	336
chr9:136418109:136418554:+	Stable introns	445
chr9:137180527:137180787:-	Stable introns	260
chr9:137450025:137450175:-	Stable introns	150
chr9:137564606:137564892:-	Stable introns	286
chr9:137743528:137743901:+	Stable introns	373
chr9:14823327:14824024:-	Stable introns	697
chr9:19086782:19087090:-	Stable introns	308
chr9:19352182:19352489:+	Stable introns	307
chr9:2073342:2073565:+	Stable introns	223
chr9:33465359:33465733:-	Stable introns	374
chr9:33469667:33470011:-	Stable introns	344
chr9:33566500:33567102:+	Stable introns	602
chr9:33923478:33923794:-	Stable introns	316
chr9:35105374:35105681:-	Stable introns	307
chr9:79708786:79709622:+	Stable introns	836
chr9:81616134:81616645:-	Stable introns	511
chr9:83977786:83978194:-	Stable introns	408
chr9:95476159:95476758:-	Stable introns	599
chrX:100823428:100823885:+	Stable introns	457
chrX:106632733:106632931:+	Stable introns	198
chrX:111727445:111727613:+	Stable introns	168
chrX:130205153:130205296:-	Stable introns	143
chrX:134413657:134413822:+	Stable introns	165
chrX:13767284:13768053:+	Stable introns	769
chrX:154413252:154413481:+	Stable introns	229
chrX:154486333:154486536:-	Stable introns	203
chrX:154765530:154765906:+	Stable introns	376
chrX:24207475:24207711:+	Stable introns	236
chrX:38154032:38154461:-	Stable introns	429
chrX:40063071:40063607:-	Stable introns	536
chrX:40076532:40077843:-	Stable introns	1311
chrX:41346622:41346858:+	Stable introns	236
chrX:44873712:44873923:+	Stable introns	211
chrX:48576604:48577025:+	Stable introns	421
chrX:52065421:52065809:-	Stable introns	388
chrX:52188285:52188673:+	Stable introns	388
chrX:53631614:53632486:-	Stable introns	872
chrX:71134848:71135091:+	Stable introns	243
chrX:71612559:71612861:+	Stable introns	302
chrX:77696704:77697582:-	Stable introns	878
chr10:102161093:102161555:+	Other introns	462
chr10:102161925:102163770:+	Other introns	1845
chr10:102245781:102258928:+	Other introns	13147
chr10:102259034:102260049:+	Other introns	1015
chr10:102260116:102344050:+	Other introns	83934
chr10:102344182:102351255:+	Other introns	7073
chr10:102351374:102351842:+	Other introns	468
chr10:102351951:102352457:+	Other introns	506
chr10:102352518:102353599:+	Other introns	1081
chr10:102353654:102358038:+	Other introns	4384
chr10:102358186:102358505:+	Other introns	319
chr10:102358729:102359269:+	Other introns	540
chr10:102359435:102360183:+	Other introns	748
chr10:102360395:102361021:+	Other introns	626
chr10:102361120:102361717:+	Other introns	597
chr10:102361912:102362474:+	Other introns	562
chr10:102362664:102363255:+	Other introns	591
chr10:102363396:102363709:+	Other introns	313
chr10:102363798:102365396:+	Other introns	1598
chr10:102365599:102366382:+	Other introns	783
chr10:102366506:102367084:+	Other introns	578
chr10:102367210:102367477:+	Other introns	267
chr10:102367560:102368217:+	Other introns	657
chr10:102368454:102368738:+	Other introns	284
chr10:102368832:102369210:+	Other introns	378
chr10:102369387:102369710:+	Other introns	323
chr10:102369775:102369860:+	Other introns	85
chr10:102369984:102370173:+	Other introns	189
chr10:102370245:102370383:+	Other introns	138
chr10:102370478:102370706:+	Other introns	228
chr10:102370860:102375358:+	Other introns	4498
chr10:102375584:102376271:+	Other introns	687
chr10:102376432:102376559:+	Other introns	127
chr10:102376800:102376934:+	Other introns	134
chr10:102377140:102379283:+	Other introns	2143
chr10:102379434:102379520:+	Other introns	86
chr10:102379954:102380248:+	Other introns	294
chr10:102380362:102380505:+	Other introns	143
chr10:102380686:102381126:+	Other introns	440
chr10:102381255:102382055:+	Other introns	800
chr10:103967895:103990674:+	Other introns	22779
chr10:103990839:103992597:+	Other introns	1758
chr10:103992646:103992983:+	Other introns	337
chr10:103993133:103998898:+	Other introns	5765
chr10:103998971:103999118:+	Other introns	147
chr10:103999313:103999866:+	Other introns	553
chr10:103999948:104001443:+	Other introns	1495
chr10:104001572:104002171:+	Other introns	599
chr10:104003527:104005560:+	Other introns	2033
chr10:104006035:104008176:+	Other introns	2141
chr10:104008356:104018159:+	Other introns	9803
chr10:104018289:104018783:+	Other introns	494
chr10:104018908:104019733:+	Other introns	825
chr10:104019922:104020487:+	Other introns	565
chr10:104020613:104021619:+	Other introns	1006
chr10:104021733:104025573:+	Other introns	3840
chr10:110567831:110568937:+	Other introns	1106
chr10:110569013:110573706:+	Other introns	4693
chr10:110573745:110575335:+	Other introns	1590
chr10:110575403:110577420:+	Other introns	2017
chr10:110577492:110577834:+	Other introns	342
chr10:110577914:110578627:+	Other introns	713
chr10:110578706:110580903:+	Other introns	2197
chr10:110581021:110581922:+	Other introns	901
chr10:110582098:110582561:+	Other introns	463
chr10:110582642:110583383:+	Other introns	741
chr10:110583548:110583840:+	Other introns	292
chr10:110583962:110584182:+	Other introns	220
chr10:110584396:110589604:+	Other introns	5208
chr10:110589991:110590411:+	Other introns	420
chr10:110590572:110590990:+	Other introns	418
chr10:110591132:110593072:+	Other introns	1940
chr10:110593223:110596397:+	Other introns	3174
chr10:110596550:110598138:+	Other introns	1588
chr10:110598290:110599653:+	Other introns	1363
chr10:110599812:110600438:+	Other introns	626
chr10:110600546:110601021:+	Other introns	475
chr10:110601130:110601636:+	Other introns	506
chr10:110601884:110601965:+	Other introns	81
chr10:110602178:110602473:+	Other introns	295
chr10:110602665:110602824:+	Other introns	159
chr10:110603002:110603183:+	Other introns	181
chr10:110603290:110604230:+	Other introns	940
chr10:126905563:126970701:+	Other introns	65138
chr10:126970785:126977947:+	Other introns	7162
chr10:126977988:126981917:+	Other introns	3929
chr10:126981973:126987520:+	Other introns	5547
chr10:126987617:126990454:+	Other introns	2837
chr10:126990603:126996747:+	Other introns	6144
chr10:126996883:126998091:+	Other introns	1208
chr10:126998249:126999353:+	Other introns	1104
chr10:126999435:127000171:+	Other introns	736
chr10:127000307:127008731:+	Other introns	8424
chr10:127008804:127012231:+	Other introns	3427
chr10:127012374:127018709:+	Other introns	6335
chr10:127018835:127023199:+	Other introns	4364
chr10:127023324:127024684:+	Other introns	1360
chr10:127024783:127026351:+	Other introns	1568
chr10:127026424:127031649:+	Other introns	5225
chr10:127031753:127032136:+	Other introns	383
chr10:127032320:127037718:+	Other introns	5398
chr10:127037816:127042624:+	Other introns	4808
chr10:127042714:127043063:+	Other introns	349
chr10:127043164:127052680:+	Other introns	9516
chr10:127052815:127061667:+	Other introns	8852
chr10:127061776:127106230:+	Other introns	44454
chr10:127106301:127110247:+	Other introns	3946
chr10:127110354:127125473:+	Other introns	15119
chr10:127125601:127127668:+	Other introns	2067
chr10:127127764:127248007:+	Other introns	120243
chr10:127248109:127257334:+	Other introns	9225
chr10:127257429:127339005:+	Other introns	81576
chr10:127339084:127343645:+	Other introns	4561
chr10:127343746:127354668:+	Other introns	10922
chr10:127354727:127362063:+	Other introns	7336
chr10:127362212:127373780:+	Other introns	11568
chr10:127374214:127380081:+	Other introns	5867
chr10:127380122:127381277:+	Other introns	1155
chr10:127381368:127384789:+	Other introns	3421
chr10:127384909:127403054:+	Other introns	18145
chr10:127403144:127404324:+	Other introns	1180
chr10:127404429:127409036:+	Other introns	4607
chr10:127409178:127409312:+	Other introns	134
chr10:127409391:127410839:+	Other introns	1448
chr10:127410924:127415151:+	Other introns	4227
chr10:127415238:127418364:+	Other introns	3126
chr10:127418541:127419665:+	Other introns	1124
chr10:127419749:127425873:+	Other introns	6124
chr10:127426011:127433282:+	Other introns	7271
chr10:127433428:127439026:+	Other introns	5598
chr10:127439225:127444125:+	Other introns	4900
chr10:127444279:127447393:+	Other introns	3114
chr10:127447545:127451331:+	Other introns	3786
chr10:244600:246765:+	Other introns	2165
chr10:247466:248335:+	Other introns	869
chr10:45727320:45727416:+	Other introns	96
chr10:45727539:45737982:+	Other introns	10443
chr10:45738045:45740072:+	Other introns	2027
chr10:45740246:45743389:+	Other introns	3143
chr10:45743483:45744820:+	Other introns	1337
chr10:45744882:45746599:+	Other introns	1717
chr10:45746647:45750095:+	Other introns	3448
chr10:45750838:45751481:+	Other introns	643
chr10:50078152:50078674:+	Other introns	522
chr10:50078737:50080757:+	Other introns	2020
chr10:50080931:50084071:+	Other introns	3140
chr10:50084165:50085496:+	Other introns	1331
chr10:50085558:50087274:+	Other introns	1716
chr10:50087322:50090775:+	Other introns	3453
chr10:50091518:50092161:+	Other introns	643
chr10:50092233:50093267:+	Other introns	1034
chr10:50093386:50093859:+	Other introns	473
chr10:50093917:50095147:+	Other introns	1230
chr10:50095207:50095598:+	Other introns	391
chr10:50095778:50097674:+	Other introns	1896
chr10:50097802:50099977:+	Other introns	2175
chr10:50100064:50104041:+	Other introns	3977
chr10:50104143:50106333:+	Other introns	2190
chr10:50106465:50110100:+	Other introns	3635
chr10:50110270:50113894:+	Other introns	3624
chr10:50113997:50117905:+	Other introns	3908
chr10:50118058:50119586:+	Other introns	1528
chr10:50119769:50125112:+	Other introns	5343
chr10:50125241:50125368:+	Other introns	127
chr10:50125449:50126056:+	Other introns	607
chr10:50126179:50127159:+	Other introns	980
chr10:50127222:50127582:+	Other introns	360
chr10:50127795:50129418:+	Other introns	1623
chr10:50130039:50130900:+	Other introns	861
chr10:50131078:50132805:+	Other introns	1727
chr10:60042759:60055657:-	Other introns	12898
chr10:60056036:60059339:-	Other introns	3303
chr10:60059430:60063110:-	Other introns	3680
chr10:60063254:60064156:-	Other introns	902
chr10:60064288:60067934:-	Other introns	3646
chr10:60068009:60073871:-	Other introns	5862
chr10:60076454:60080536:-	Other introns	4082
chr10:60080618:60082614:-	Other introns	1996
chr10:60082737:60083491:-	Other introns	754
chr10:60083617:60084601:-	Other introns	984
chr10:60085253:60086676:-	Other introns	1423
chr10:60086884:60088146:-	Other introns	1262
chr10:60088358:60105904:-	Other introns	17546
chr10:60106059:60108829:-	Other introns	2770
chr10:7163910:7170927:-	Other introns	7017
chr10:7171056:7171894:-	Other introns	838
chr10:7172661:7175989:-	Other introns	3328
chr10:7176165:7188623:-	Other introns	12458
chr10:7188733:7197547:-	Other introns	8814
chr10:7197687:7200413:-	Other introns	2726
chr10:7200484:7202479:-	Other introns	1995
chr10:7202522:7205814:-	Other introns	3292
chr10:7205928:7220410:-	Other introns	14482
chr10:7220537:7227854:-	Other introns	7317
chr10:7227937:7243557:-	Other introns	15620
chr10:7243705:7248547:-	Other introns	4842
chr10:7248649:7276891:-	Other introns	28242
chr10:7276989:7283903:-	Other introns	6914
chr10:7284150:7285865:-	Other introns	1715
chr10:7285954:7367648:-	Other introns	81694
chr10:7367889:7370280:-	Other introns	2391
chr10:7370375:7381798:-	Other introns	11423
chr10:73802776:73803008:-	Other introns	232
chr10:73803081:73803188:-	Other introns	107
chr10:73803359:73803573:-	Other introns	214
chr10:73803748:73803892:-	Other introns	144
chr10:73804016:73804772:-	Other introns	756
chr10:73804869:73805586:-	Other introns	717
chr10:73805769:73805899:-	Other introns	130
chr10:73806474:73806656:-	Other introns	182
chr10:73806811:73807107:-	Other introns	296
chr10:73807195:73807383:-	Other introns	188
chr10:7381949:7409301:-	Other introns	27352
chr10:73911218:73911524:+	Other introns	306
chr10:73911612:73912040:+	Other introns	428
chr10:73912068:73912214:+	Other introns	146
chr10:73912322:73912923:+	Other introns	601
chr10:73913098:73913289:+	Other introns	191
chr10:73913381:73913538:+	Other introns	157
chr10:73913758:73913979:+	Other introns	221
chr10:73914128:73914775:+	Other introns	647
chr10:73915399:73916388:+	Other introns	989
chr10:77794117:77794848:-	Other introns	731
chr10:77794958:77796060:-	Other introns	1102
chr10:77796594:77805664:-	Other introns	9070
chr10:77805861:77806757:-	Other introns	896
chr10:77806928:77807795:-	Other introns	867
chr10:77807936:77809546:-	Other introns	1610
chr10:77809730:77811093:-	Other introns	1363
chr10:77811234:77811923:-	Other introns	689
chr10:77812057:77812214:-	Other introns	157
chr10:77812377:77816550:-	Other introns	4173
chr10:77816175:77816550:-	Other introns	375
chr10:77816701:77817006:-	Other introns	305
chr10:77817889:77819320:-	Other introns	1431
chr10:77819465:77819894:-	Other introns	429
chr10:77820018:77821081:-	Other introns	1063
chr10:78002308:78004715:-	Other introns	2407
chr10:78004888:78007701:-	Other introns	2813
chr10:78007866:78009863:-	Other introns	1997
chr10:78010540:78013649:-	Other introns	3109
chr10:78013790:78017574:-	Other introns	3784
chr10:78017716:78019161:-	Other introns	1445
chr10:80081741:80081840:+	Other introns	99
chr10:80082204:80090796:+	Other introns	8592
chr10:89724103:89725019:+	Other introns	916
chr10:89725158:89726412:+	Other introns	1254
chr10:89726521:89727855:+	Other introns	1334
chr10:89727896:89729127:+	Other introns	1231
chr10:89729247:89732902:+	Other introns	3655
chr10:89733056:89737386:+	Other introns	4330
chr10:89739096:89743807:+	Other introns	4711
chr10:89743927:89745898:+	Other introns	1971
chr10:89745959:89751345:+	Other introns	5386
chr10:89751471:89752566:+	Other introns	1095
chr10:89752691:89754517:+	Other introns	1826
chr10:89754673:89758705:+	Other introns	4032
chr10:89758882:89760525:+	Other introns	1643
chr10:89760636:89762637:+	Other introns	2001
chr10:89762835:89768289:+	Other introns	5454
chr10:89768391:89768737:+	Other introns	346
chr10:89768888:89772688:+	Other introns	3800
chr10:89772831:89773970:+	Other introns	1139
chr10:97461896:97462016:-	Other introns	120
chr11:103109769:103113536:+	Other introns	3767
chr11:103113707:103114102:+	Other introns	395
chr11:103114238:103115176:+	Other introns	938
chr11:103115295:103116569:+	Other introns	1274
chr11:103116714:103117630:+	Other introns	916
chr11:103117863:103120446:+	Other introns	2583
chr11:103120581:103120688:+	Other introns	107
chr11:103120802:103120924:+	Other introns	122
chr11:103121036:103121371:+	Other introns	335
chr11:103121496:103122824:+	Other introns	1328
chr11:103123000:103125099:+	Other introns	2099
chr11:103125295:103128909:+	Other introns	3614
chr11:103129005:103133554:+	Other introns	4549
chr11:103133707:103134320:+	Other introns	613
chr11:103134419:103135494:+	Other introns	1075
chr11:103135634:103135719:+	Other introns	85
chr11:103135948:103143267:+	Other introns	7319
chr11:103143395:103147771:+	Other introns	4376
chr11:103147887:103148489:+	Other introns	602
chr11:103148617:103152135:+	Other introns	3518
chr11:103152285:103153302:+	Other introns	1017
chr11:103153508:103154450:+	Other introns	942
chr11:103154606:103154694:+	Other introns	88
chr11:103154809:103155330:+	Other introns	521
chr11:103155501:103156387:+	Other introns	886
chr11:103156770:103158676:+	Other introns	1906
chr11:103158809:103158909:+	Other introns	100
chr11:103159027:103160931:+	Other introns	1904
chr11:103161044:103163027:+	Other introns	1983
chr11:103163147:103165897:+	Other introns	2750
chr11:103166048:103168754:+	Other introns	2706
chr11:103168960:103170107:+	Other introns	1147
chr11:103170290:103170885:+	Other introns	595
chr11:103171068:103173081:+	Other introns	2013
chr11:103173305:103174054:+	Other introns	749
chr11:103174170:103176234:+	Other introns	2064
chr11:103176434:103177555:+	Other introns	1121
chr11:103177820:103179025:+	Other introns	1205
chr11:103179233:103181756:+	Other introns	2523
chr11:103181886:103184895:+	Other introns	3009
chr11:103185051:103186241:+	Other introns	1190
chr11:103186501:103187339:+	Other introns	838
chr11:103187586:103188496:+	Other introns	910
chr11:103188648:103189671:+	Other introns	1023
chr11:103189816:103191516:+	Other introns	1700
chr11:103191619:103192096:+	Other introns	477
chr11:103192264:103197932:+	Other introns	5668
chr11:103198063:103199227:+	Other introns	1164
chr11:103199476:103200045:+	Other introns	569
chr11:103200154:103203662:+	Other introns	3508
chr11:103203776:103204821:+	Other introns	1045
chr11:103204964:103209875:+	Other introns	4911
chr11:103209960:103211788:+	Other introns	1828
chr11:103211943:103215720:+	Other introns	3777
chr11:103215858:103219914:+	Other introns	4056
chr11:103220783:103222029:+	Other introns	1246
chr11:103222153:103222964:+	Other introns	811
chr11:103223086:103231259:+	Other introns	8173
chr11:103231346:103234033:+	Other introns	2687
chr11:103234160:103235671:+	Other introns	1511
chr11:103235813:103236429:+	Other introns	616
chr11:103236539:103241526:+	Other introns	4987
chr11:103241547:103243692:+	Other introns	2145
chr11:103243791:103245250:+	Other introns	1459
chr11:103245374:103253284:+	Other introns	7910
chr11:103253448:103255414:+	Other introns	1966
chr11:103255534:103256105:+	Other introns	571
chr11:103256240:103257607:+	Other introns	1367
chr11:103257751:103259887:+	Other introns	2136
chr11:103259977:103280347:+	Other introns	20370
chr11:103280413:103282178:+	Other introns	1765
chr11:103282229:103283007:+	Other introns	778
chr11:103283085:103286254:+	Other introns	3169
chr11:103286386:103287532:+	Other introns	1146
chr11:103287605:103303092:+	Other introns	15487
chr11:103303253:103304594:+	Other introns	1341
chr11:103304720:103307720:+	Other introns	3000
chr11:103307831:103311877:+	Other introns	4046
chr11:103312033:103316544:+	Other introns	4511
chr11:103316620:103321028:+	Other introns	4408
chr11:103321237:103323885:+	Other introns	2648
chr11:103323990:103358242:+	Other introns	34252
chr11:103358359:103399662:+	Other introns	41303
chr11:103399872:103435942:+	Other introns	36070
chr11:103436032:103455185:+	Other introns	19153
chr11:103455295:103456274:+	Other introns	979
chr11:103456356:103468588:+	Other introns	12232
chr11:103468705:103479094:+	Other introns	10389
chr11:108121893:108127885:+	Other introns	5992
chr11:108127979:108129102:+	Other introns	1123
chr11:108129201:108131906:+	Other introns	2705
chr11:108131954:108133819:+	Other introns	1865
chr11:118648076:118650076:+	Other introns	2000
chr11:118650547:118655604:+	Other introns	5057
chr11:118655690:118656682:+	Other introns	992
chr11:119069577:119070233:+	Other introns	656
chr11:119070397:119071595:+	Other introns	1198
chr11:119071843:119073197:+	Other introns	1354
chr11:119073399:119073799:+	Other introns	400
chr11:119073951:119076896:+	Other introns	2945
chr11:119077083:119077500:+	Other introns	417
chr11:119077647:119077877:+	Other introns	230
chr11:119078066:119078172:+	Other introns	106
chr11:119078704:119078794:+	Other introns	90
chr11:119078997:119079128:+	Other introns	131
chr11:119079300:119081091:+	Other introns	1791
chr11:119081314:119081458:+	Other introns	144
chr11:119081566:119081567:+	Other introns	1
chr11:125063426:125076756:+	Other introns	13330
chr11:125076838:125077229:+	Other introns	391
chr11:125077323:125077449:+	Other introns	126
chr11:125077528:125079111:+	Other introns	1583
chr11:125079247:125079683:+	Other introns	436
chr11:125079760:125080613:+	Other introns	853
chr11:125080780:125081420:+	Other introns	640
chr11:125081906:125082243:+	Other introns	337
chr11:125082334:125083814:+	Other introns	1480
chr11:125083877:125084233:+	Other introns	356
chr11:125084319:125084824:+	Other introns	505
chr11:125084873:125085065:+	Other introns	192
chr11:125085139:125085394:+	Other introns	255
chr11:125085473:125085576:+	Other introns	103
chr11:125085674:125085953:+	Other introns	279
chr11:125086018:125086203:+	Other introns	185
chr11:125086260:125088118:+	Other introns	1858
chr11:134209206:134209312:-	Other introns	106
chr11:237144:238997:+	Other introns	1853
chr11:239076:244160:+	Other introns	5084
chr11:244469:244674:+	Other introns	205
chr11:244761:247276:+	Other introns	2515
chr11:247448:248775:+	Other introns	1327
chr11:248855:248931:+	Other introns	76
chr11:249057:250802:+	Other introns	1745
chr11:250865:251545:+	Other introns	680
chr11:251626:251819:+	Other introns	193
chr11:251936:252504:+	Other introns	568
chr11:33085289:33085712:-	Other introns	423
chr11:33085773:33085894:-	Other introns	121
chr11:33085989:33086987:-	Other introns	998
chr11:33087141:33090531:-	Other introns	3390
chr11:33090727:33092270:-	Other introns	1543
chr11:33092340:33096305:-	Other introns	3965
chr11:33096408:33096834:-	Other introns	426
chr11:33096978:33098689:-	Other introns	1711
chr11:33098764:33099033:-	Other introns	269
chr11:33099150:33099607:-	Other introns	457
chr11:33099717:33102176:-	Other introns	2459
chr11:33102339:33103106:-	Other introns	767
chr11:33103184:33105566:-	Other introns	2382
chr11:33105917:33105997:-	Other introns	80
chr11:33106064:33107902:-	Other introns	1838
chr11:33108000:33108385:-	Other introns	385
chr11:33108418:33141666:-	Other introns	33248
chr11:33141762:33141884:-	Other introns	122
chr11:33141986:33156707:-	Other introns	14721
chr11:33156803:33161298:-	Other introns	4495
chr11:46367747:46369493:+	Other introns	1746
chr11:46370009:46371312:+	Other introns	1303
chr11:46679225:46679364:-	Other introns	139
chr11:46679468:46679647:-	Other introns	179
chr11:46679776:46680204:-	Other introns	428
chr11:46680563:46680639:-	Other introns	76
chr11:46680747:46681010:-	Other introns	263
chr11:46681109:46681292:-	Other introns	183
chr11:46681379:46688172:-	Other introns	6793
chr11:46688260:46695659:-	Other introns	7399
chr11:46695755:46695974:-	Other introns	219
chr11:46701099:46701398:+	Other introns	299
chr11:46701676:46702703:+	Other introns	1027
chr11:46703243:46704352:+	Other introns	1109
chr11:487470:488198:+	Other introns	728
chr11:488647:489399:+	Other introns	752
chr11:489514:489587:+	Other introns	73
chr11:576592:581491:+	Other introns	4899
chr11:582081:587258:+	Other introns	5177
chr11:587464:591383:+	Other introns	3919
chr11:591467:592558:+	Other introns	1091
chr11:592674:596922:+	Other introns	4248
chr11:597020:597394:+	Other introns	374
chr11:597570:598372:+	Other introns	802
chr11:598502:601573:+	Other introns	3071
chr11:601701:605118:+	Other introns	3417
chr11:605300:605607:+	Other introns	307
chr11:605724:606441:+	Other introns	717
chr11:606596:607065:+	Other introns	469
chr11:609720:610195:+	Other introns	475
chr11:610347:610500:+	Other introns	153
chr11:610761:610953:+	Other introns	192
chr11:611082:611633:+	Other introns	551
chr11:61863786:61865151:+	Other introns	1365
chr11:63939534:63945839:+	Other introns	6305
chr11:63945935:63946950:+	Other introns	1015
chr11:63947003:63952237:+	Other introns	5234
chr11:63952333:63952406:+	Other introns	73
chr11:63952839:63953971:+	Other introns	1132
chr11:63954049:63954337:+	Other introns	288
chr11:63986950:63988336:+	Other introns	1386
chr11:63988752:63996529:+	Other introns	7777
chr11:63996648:63997070:+	Other introns	422
chr11:63997244:63997348:+	Other introns	104
chr11:64244822:64244929:-	Other introns	107
chr11:65079787:65083363:-	Other introns	3576
chr11:65083399:65083484:-	Other introns	85
chr11:65083550:65083628:-	Other introns	78
chr11:65920041:65920342:+	Other introns	301
chr11:65920462:65920568:+	Other introns	106
chr11:65920662:65920883:+	Other introns	221
chr11:65976766:65977013:+	Other introns	247
chr11:65977653:65977763:+	Other introns	110
chr11:66363547:66364224:-	Other introns	677
chr11:66364424:66365935:-	Other introns	1511
chr11:66366021:66366125:-	Other introns	104
chr11:66366231:66366430:-	Other introns	199
chr11:66366564:66367463:-	Other introns	899
chr11:66367869:66368536:-	Other introns	667
chr11:66368671:66369059:-	Other introns	388
chr11:66369131:66369368:-	Other introns	237
chr11:66369532:66371243:-	Other introns	1711
chr11:66371325:66371562:-	Other introns	237
chr11:67281558:67281649:+	Other introns	91
chr11:67281728:67281821:+	Other introns	93
chr11:67282542:67282751:+	Other introns	209
chr11:67282818:67283127:+	Other introns	309
chr11:67584169:67584684:+	Other introns	515
chr11:67584772:67585137:+	Other introns	365
chr11:67585241:67586103:+	Other introns	862
chr11:67586211:67586388:+	Other introns	177
chr11:688460:691500:-	Other introns	3040
chr11:691598:692249:-	Other introns	651
chr11:72687738:72688454:-	Other introns	716
chr11:72688537:72689495:-	Other introns	958
chr11:72822543:72822847:+	Other introns	304
chr11:72822961:72823765:+	Other introns	804
chr11:72823797:72824059:+	Other introns	262
chr11:72824122:72824733:+	Other introns	611
chr11:72824842:72825301:+	Other introns	459
chr11:8392710:8435493:-	Other introns	42783
chr11:8436139:8440677:-	Other introns	4538
chr11:8440753:8452821:-	Other introns	12068
chr11:8452906:8454743:-	Other introns	1837
chr11:8644429:8645740:-	Other introns	1311
chr11:8645887:8646446:-	Other introns	559
chr11:8646561:8647969:-	Other introns	1408
chr11:8648548:8649739:-	Other introns	1191
chr11:8649887:8651799:-	Other introns	1912
chr11:8651903:8654433:-	Other introns	2530
chr11:8654578:8663128:-	Other introns	8550
chr11:8663248:8671785:-	Other introns	8537
chr11:93661774:93666681:+	Other introns	4907
chr11:93666815:93667606:+	Other introns	791
chr11:93667807:93668807:+	Other introns	1000
chr11:93668932:93669676:+	Other introns	744
chr11:93669770:93675570:+	Other introns	5800
chr11:93675666:93679411:+	Other introns	3745
chr11:93679552:93683558:+	Other introns	4006
chr11:93684128:93687643:+	Other introns	3515
chr11:93687865:93691682:+	Other introns	3817
chr11:93691775:93691926:+	Other introns	151
chr11:93692030:93695496:+	Other introns	3466
chr11:93695634:93696319:+	Other introns	685
chr11:93696417:93696681:+	Other introns	264
chr11:93700186:93702459:+	Other introns	2273
chr11:93702637:93702775:+	Other introns	138
chr11:93702919:93706744:+	Other introns	3825
chr11:93706897:93721311:+	Other introns	14414
chr11:93721412:93721953:+	Other introns	541
chr11:93722050:93723040:+	Other introns	990
chr11:93723289:93724253:+	Other introns	964
chr11:93724375:93725650:+	Other introns	1275
chr11:93725831:93726975:+	Other introns	1144
chr11:93727637:93728680:+	Other introns	1043
chr11:93728821:93729433:+	Other introns	612
chr11:93729530:93729613:+	Other introns	83
chr11:93729781:93729869:+	Other introns	88
chr11:93729969:93730048:+	Other introns	79
chr11:93730148:93730230:+	Other introns	82
chr12:100070169:100072671:-	Other introns	2502
chr12:100072813:100083015:-	Other introns	10202
chr12:100083134:100084475:-	Other introns	1341
chr12:100084658:100086274:-	Other introns	1616
chr12:100086358:100088914:-	Other introns	2556
chr12:100089095:100095666:-	Other introns	6571
chr12:100095837:100097364:-	Other introns	1527
chr12:100097505:100098351:-	Other introns	846
chr12:100098541:100102765:-	Other introns	4224
chr12:100103951:100108385:-	Other introns	4434
chr12:100108548:100142591:-	Other introns	34043
chr12:110132636:110134947:+	Other introns	2311
chr12:110135437:110136775:+	Other introns	1338
chr12:110136860:110146952:+	Other introns	10092
chr12:110147048:110162918:+	Other introns	15870
chr12:111889006:111890039:+	Other introns	1033
chr12:111890144:111892966:+	Other introns	2822
chr12:117146277:117155790:-	Other introns	9513
chr12:117155948:117157872:-	Other introns	1924
chr12:117158084:117165484:-	Other introns	7400
chr12:117165617:117166897:-	Other introns	1280
chr12:117167077:117172470:-	Other introns	5393
chr12:117172607:117174204:-	Other introns	1597
chr12:117174797:117177519:-	Other introns	2722
chr12:117177641:117186476:-	Other introns	8835
chr12:117186571:117189226:-	Other introns	2655
chr12:117189362:117190217:-	Other introns	855
chr12:118016892:118017689:+	Other introns	797
chr12:118017852:118017994:+	Other introns	142
chr12:118018053:118019071:+	Other introns	1018
chr12:120127974:120129275:-	Other introns	1301
chr12:120129494:120130645:-	Other introns	1151
chr12:120130753:120131184:-	Other introns	431
chr12:120131333:120131925:-	Other introns	592
chr12:120132022:120134290:-	Other introns	2268
chr12:120134405:120134532:-	Other introns	127
chr12:120134726:120136501:-	Other introns	1775
chr12:120136732:120137205:-	Other introns	473
chr12:120137319:120137544:-	Other introns	225
chr12:120137814:120137900:-	Other introns	86
chr12:120138044:120138322:-	Other introns	278
chr12:120138415:120138694:-	Other introns	279
chr12:120138856:120140858:-	Other introns	2002
chr12:120141023:120142506:-	Other introns	1483
chr12:120142722:120142823:-	Other introns	101
chr12:120142941:120144305:-	Other introns	1364
chr12:120144448:120144638:-	Other introns	190
chr12:120144835:120144922:-	Other introns	87
chr12:120145330:120147051:-	Other introns	1721
chr12:120147272:120148166:-	Other introns	894
chr12:120148346:120149605:-	Other introns	1259
chr12:120150043:120151144:-	Other introns	1101
chr12:120151391:120153212:-	Other introns	1821
chr12:120153407:120153743:-	Other introns	336
chr12:120153909:120154969:-	Other introns	1060
chr12:120155040:120155240:-	Other introns	200
chr12:120155430:120155591:-	Other introns	161
chr12:120155719:120156460:-	Other introns	741
chr12:120156604:120156911:-	Other introns	307
chr12:120156992:120157848:-	Other introns	856
chr12:120158030:120158459:-	Other introns	429
chr12:120158615:120159824:-	Other introns	1209
chr12:120160023:120160141:-	Other introns	118
chr12:120160255:120161489:-	Other introns	1234
chr12:120161583:120161879:-	Other introns	296
chr12:120162058:120162846:-	Other introns	788
chr12:120162971:120163069:-	Other introns	98
chr12:120163259:120164335:-	Other introns	1076
chr12:120164495:120164645:-	Other introns	150
chr12:120164721:120168207:-	Other introns	3486
chr12:120168300:120170168:-	Other introns	1868
chr12:120170321:120173652:-	Other introns	3331
chr12:120173826:120174070:-	Other introns	244
chr12:120174169:120175161:-	Other introns	992
chr12:120175212:120175745:-	Other introns	533
chr12:120175874:120176142:-	Other introns	268
chr12:120176217:120177446:-	Other introns	1229
chr12:120177555:120177683:-	Other introns	128
chr12:120177752:120178624:-	Other introns	872
chr12:120178759:120178851:-	Other introns	92
chr12:120178950:120183568:-	Other introns	4618
chr12:120183677:120184111:-	Other introns	434
chr12:120184243:120184823:-	Other introns	580
chr12:120184887:120190297:-	Other introns	5410
chr12:120190400:120194679:-	Other introns	4279
chr12:122835643:122848030:+	Other introns	12387
chr12:122848608:122848795:+	Other introns	187
chr12:122848852:122849874:+	Other introns	1022
chr12:122849955:122850834:+	Other introns	879
chr12:122850911:122851235:+	Other introns	324
chr12:122851297:122854042:+	Other introns	2745
chr12:122854183:122854904:+	Other introns	721
chr12:122854962:122855052:+	Other introns	90
chr12:122855128:122855264:+	Other introns	136
chr12:122855405:122855550:+	Other introns	145
chr12:122855612:122855830:+	Other introns	218
chr12:122855903:122855979:+	Other introns	76
chr12:122856163:122856255:+	Other introns	92
chr12:122856344:122856431:+	Other introns	87
chr12:122856548:122856624:+	Other introns	76
chr12:122856726:122857020:+	Other introns	294
chr12:123296050:123297977:-	Other introns	1927
chr12:123298171:123302823:-	Other introns	4652
chr12:123302900:123304581:-	Other introns	1681
chr12:123304719:123309309:-	Other introns	4590
chr12:123309402:123309488:-	Other introns	86
chr12:123309583:123309709:-	Other introns	126
chr12:123309856:123311054:-	Other introns	1198
chr12:123311129:123313619:-	Other introns	2490
chr12:123313719:123315372:-	Other introns	1653
chr12:123315444:123315547:-	Other introns	103
chr12:123315660:123317220:-	Other introns	1560
chr12:123317356:123319899:-	Other introns	2543
chr12:123320031:123320431:-	Other introns	400
chr12:123320607:123320698:-	Other introns	91
chr12:123320866:123321534:-	Other introns	668
chr12:123321732:123323679:-	Other introns	1947
chr12:123323831:123325501:-	Other introns	1670
chr12:123326334:123327425:-	Other introns	1091
chr12:123327579:123327706:-	Other introns	127
chr12:123327812:123327891:-	Other introns	79
chr12:123328027:123328733:-	Other introns	706
chr12:123328895:123330418:-	Other introns	1523
chr12:123330509:123331241:-	Other introns	732
chr12:123331375:123334052:-	Other introns	2677
chr12:123334213:123336394:-	Other introns	2181
chr12:123336491:123340987:-	Other introns	4496
chr12:123341088:123345257:-	Other introns	4169
chr12:123345570:123348028:-	Other introns	2458
chr12:123348133:123350309:-	Other introns	2176
chr12:132144974:132145558:+	Other introns	584
chr12:132145665:132146239:+	Other introns	574
chr12:132146365:132147280:+	Other introns	915
chr12:132147782:132147879:+	Other introns	97
chr12:132147979:132148071:+	Other introns	92
chr12:132148106:132148608:+	Other introns	502
chr12:132148659:132148783:+	Other introns	124
chr12:132572338:132572526:+	Other introns	188
chr12:132572622:132574089:+	Other introns	1467
chr12:132574348:132574492:+	Other introns	144
chr12:132574564:132576798:+	Other introns	2234
chr12:132576931:132581438:+	Other introns	4507
chr12:132581516:132581740:+	Other introns	224
chr12:132581824:132582061:+	Other introns	237
chr12:132624810:132624904:-	Other introns	94
chr12:132624994:132625644:-	Other introns	650
chr12:132625770:132626116:-	Other introns	346
chr12:132626317:132632314:-	Other introns	5997
chr12:132632508:132632663:-	Other introns	155
chr12:132632795:132634185:-	Other introns	1390
chr12:132634378:132635891:-	Other introns	1513
chr12:132636024:132638013:-	Other introns	1989
chr12:132638139:132639124:-	Other introns	985
chr12:132639298:132641646:-	Other introns	2348
chr12:132641851:132642176:-	Other introns	325
chr12:132642397:132642505:-	Other introns	108
chr12:132642729:132642819:-	Other introns	90
chr12:132643330:132643406:-	Other introns	76
chr12:132643560:132643836:-	Other introns	276
chr12:132643977:132648928:-	Other introns	4951
chr12:132649072:132649305:-	Other introns	233
chr12:132649515:132649676:-	Other introns	161
chr12:132649889:132657135:-	Other introns	7246
chr12:132657258:132657348:-	Other introns	90
chr12:132657429:132657867:-	Other introns	438
chr12:132657970:132659294:-	Other introns	1324
chr12:132659509:132660968:-	Other introns	1459
chr12:132661164:132661526:-	Other introns	362
chr12:132661684:132664003:-	Other introns	2319
chr12:132664148:132664369:-	Other introns	221
chr12:132664462:132665301:-	Other introns	839
chr12:132665450:132667502:-	Other introns	2052
chr12:132668502:132668634:-	Other introns	132
chr12:132668737:132668810:-	Other introns	73
chr12:132668939:132672214:-	Other introns	3275
chr12:132672322:132672626:-	Other introns	304
chr12:132672839:132673163:-	Other introns	324
chr12:132673277:132673574:-	Other introns	297
chr12:132673707:132675397:-	Other introns	1690
chr12:132675517:132675734:-	Other introns	217
chr12:132675820:132676093:-	Other introns	273
chr12:132676204:132676545:-	Other introns	341
chr12:132676653:132677362:-	Other introns	709
chr12:132677443:132677577:-	Other introns	134
chr12:132677719:132679496:-	Other introns	1777
chr12:132679651:132679953:-	Other introns	302
chr12:132680046:132680177:-	Other introns	131
chr12:132680222:132681137:-	Other introns	915
chr12:132681279:132687253:-	Other introns	5974
chr12:133192003:133193427:+	Other introns	1424
chr12:133193533:133202149:+	Other introns	8616
chr12:40393499:40397878:+	Other introns	4379
chr12:40397911:40400040:+	Other introns	2129
chr12:40400067:40406023:+	Other introns	5956
chr12:40406173:40408225:+	Other introns	2052
chr12:40408375:40412032:+	Other introns	3657
chr12:40412182:40414467:+	Other introns	2285
chr12:40414653:40414794:+	Other introns	141
chr12:40414959:40415045:+	Other introns	86
chr12:40415228:40416047:+	Other introns	819
chr12:40416230:40416317:+	Other introns	87
chr12:40416359:40418129:+	Other introns	1770
chr12:40418180:40419173:+	Other introns	993
chr12:40419233:40420206:+	Other introns	973
chr12:40420435:40421212:+	Other introns	777
chr12:40421323:40421839:+	Other introns	516
chr12:40421900:40422103:+	Other introns	203
chr12:40422201:40426406:+	Other introns	4205
chr12:40426617:40427373:+	Other introns	756
chr12:40427496:40427969:+	Other introns	473
chr12:40428093:40429541:+	Other introns	1448
chr12:40429677:40431625:+	Other introns	1948
chr12:40431718:40432377:+	Other introns	659
chr12:40432462:40432626:+	Other introns	164
chr12:40432764:40433763:+	Other introns	999
chr12:40433913:40436096:+	Other introns	2183
chr12:40436191:40436616:+	Other introns	425
chr12:40436743:40438127:+	Other introns	1384
chr12:40438374:40440573:+	Other introns	2199
chr12:40440626:40440723:+	Other introns	97
chr12:40440824:40441060:+	Other introns	236
chr12:40441212:40441871:+	Other introns	659
chr12:40442010:40443075:+	Other introns	1065
chr12:40443180:40443265:+	Other introns	85
chr12:40443460:40444076:+	Other introns	616
chr12:40444316:40444388:+	Other introns	72
chr12:40444545:40445518:+	Other introns	973
chr12:40445644:40446487:+	Other introns	843
chr12:40446629:40447324:+	Other introns	695
chr12:40447356:40448165:+	Other introns	809
chr12:40448195:40449688:+	Other introns	1493
chr12:40449730:40450260:+	Other introns	530
chr12:40450293:40450671:+	Other introns	378
chr12:40450716:40458730:+	Other introns	8014
chr12:40458769:40460234:+	Other introns	1465
chr12:40460333:40463439:+	Other introns	3106
chr12:40463505:40464119:+	Other introns	614
chr12:40464203:40464420:+	Other introns	217
chr12:40464498:40465138:+	Other introns	640
chr12:40465213:40465454:+	Other introns	241
chr12:40465589:40465972:+	Other introns	383
chr12:40466038:40473140:+	Other introns	7102
chr12:40473239:40474759:+	Other introns	1520
chr12:40474861:40475095:+	Other introns	234
chr12:40475197:40475569:+	Other introns	372
chr12:40475665:40479052:+	Other introns	3387
chr12:40491305:40493946:+	Other introns	2641
chr12:40494012:40494118:+	Other introns	106
chr12:40494172:40498243:+	Other introns	4071
chr12:40498297:40498952:+	Other introns	655
chr12:40499006:40499403:+	Other introns	397
chr12:40499448:40499696:+	Other introns	248
chr12:40499750:40500174:+	Other introns	424
chr12:40500228:40501152:+	Other introns	924
chr12:40501206:40501357:+	Other introns	151
chr12:40501411:40502042:+	Other introns	631
chr12:40502096:40503477:+	Other introns	1381
chr12:40503531:40503665:+	Other introns	134
chr12:40503719:40504391:+	Other introns	672
chr12:40504445:40505113:+	Other introns	668
chr12:40505167:40506078:+	Other introns	911
chr12:40506132:40506263:+	Other introns	131
chr12:40506317:40507002:+	Other introns	685
chr12:40507056:40507212:+	Other introns	156
chr12:40507266:40507840:+	Other introns	574
chr12:40507898:40508016:+	Other introns	118
chr12:40508068:40509033:+	Other introns	965
chr12:40509087:40509958:+	Other introns	871
chr12:40510012:40510168:+	Other introns	156
chr12:40510222:40510796:+	Other introns	574
chr12:40510850:40510970:+	Other introns	120
chr12:40511024:40512167:+	Other introns	1143
chr12:40512221:40513528:+	Other introns	1307
chr12:40513582:40513730:+	Other introns	148
chr12:40513784:40514389:+	Other introns	605
chr12:40514443:40514974:+	Other introns	531
chr12:40515028:40515173:+	Other introns	145
chr12:40515218:40515441:+	Other introns	223
chr12:40515495:40516100:+	Other introns	605
chr12:40516145:40516413:+	Other introns	268
chr12:40516467:40516613:+	Other introns	146
chr12:40516667:40517852:+	Other introns	1185
chr12:40517906:40518510:+	Other introns	604
chr12:40518543:40518805:+	Other introns	262
chr12:40518859:40519002:+	Other introns	143
chr12:40519056:40519918:+	Other introns	862
chr12:40519972:40520426:+	Other introns	454
chr12:40520456:40520723:+	Other introns	267
chr12:40520777:40520914:+	Other introns	137
chr12:40520968:40522642:+	Other introns	1674
chr12:40522696:40523391:+	Other introns	695
chr12:40523445:40523588:+	Other introns	143
chr12:40523642:40524515:+	Other introns	873
chr12:40524569:40525071:+	Other introns	502
chr12:40525107:40525382:+	Other introns	275
chr12:40525430:40525567:+	Other introns	137
chr12:40525621:40526272:+	Other introns	651
chr12:40526326:40527095:+	Other introns	769
chr12:40527149:40527290:+	Other introns	141
chr12:40527344:40527754:+	Other introns	410
chr12:40527787:40528056:+	Other introns	269
chr12:40528110:40528256:+	Other introns	146
chr12:40528307:40529176:+	Other introns	869
chr12:40529230:40530272:+	Other introns	1042
chr12:40530320:40530457:+	Other introns	137
chr12:40530511:40531056:+	Other introns	545
chr12:40531110:40531208:+	Other introns	98
chr12:40531262:40532028:+	Other introns	766
chr12:40532082:40532228:+	Other introns	146
chr12:40532282:40533024:+	Other introns	742
chr12:40533078:40533232:+	Other introns	154
chr12:40533283:40534155:+	Other introns	872
chr12:40534209:40534710:+	Other introns	501
chr12:40534743:40535012:+	Other introns	269
chr12:40535066:40535203:+	Other introns	137
chr12:40535257:40535764:+	Other introns	507
chr12:40535809:40535905:+	Other introns	96
chr12:40535959:40536439:+	Other introns	480
chr12:40536484:40536922:+	Other introns	438
chr12:40536976:40537395:+	Other introns	419
chr12:40537428:40537661:+	Other introns	233
chr12:40537715:40537853:+	Other introns	138
chr12:40537907:40538793:+	Other introns	886
chr12:40538847:40539528:+	Other introns	681
chr12:40539561:40541618:+	Other introns	2057
chr12:40541672:40541814:+	Other introns	142
chr12:40541868:40542273:+	Other introns	405
chr12:40542306:40542561:+	Other introns	255
chr12:40542615:40542764:+	Other introns	149
chr12:40542818:40543788:+	Other introns	970
chr12:40543842:40544351:+	Other introns	509
chr12:40544384:40544638:+	Other introns	254
chr12:40544692:40544829:+	Other introns	137
chr12:40544883:40545049:+	Other introns	166
chr12:40545097:40545335:+	Other introns	238
chr12:40545398:40545955:+	Other introns	557
chr12:40546003:40546395:+	Other introns	392
chr12:40546449:40546602:+	Other introns	153
chr12:40546656:40547134:+	Other introns	478
chr12:40547182:40547771:+	Other introns	589
chr12:40547825:40548577:+	Other introns	752
chr12:40548631:40549596:+	Other introns	965
chr12:40549949:40550104:+	Other introns	155
chr12:40550158:40550481:+	Other introns	323
chr12:40550535:40550680:+	Other introns	145
chr12:40550734:40557144:+	Other introns	6410
chr12:40557195:40557463:+	Other introns	268
chr12:40557517:40557817:+	Other introns	300
chr12:40557871:40558092:+	Other introns	221
chr12:40558134:40559234:+	Other introns	1100
chr12:40559288:40560535:+	Other introns	1247
chr12:40560589:40561003:+	Other introns	414
chr12:40561054:40561338:+	Other introns	284
chr12:40561392:40561561:+	Other introns	169
chr12:40561609:40563530:+	Other introns	1921
chr12:40563560:40565512:+	Other introns	1952
chr12:40565544:40565632:+	Other introns	88
chr12:40565795:40566125:+	Other introns	330
chr12:40566163:40567597:+	Other introns	1434
chr12:40567712:40569006:+	Other introns	1294
chr12:40569042:40569695:+	Other introns	653
chr12:40569804:40570462:+	Other introns	658
chr12:48836794:48836893:-	Other introns	99
chr12:48837037:48837280:-	Other introns	243
chr12:48837657:48837941:-	Other introns	284
chr12:49021872:49022042:-	Other introns	170
chr12:49022151:49022279:-	Other introns	128
chr12:49022353:49022589:-	Other introns	236
chr12:49022875:49024577:-	Other introns	1702
chr12:49024708:49024809:-	Other introns	101
chr12:49024946:49026181:-	Other introns	1235
chr12:49027322:49027802:-	Other introns	480
chr12:49027930:49028008:-	Other introns	78
chr12:49028141:49028827:-	Other introns	686
chr12:49028958:49029060:-	Other introns	102
chr12:49029236:49029400:-	Other introns	164
chr12:49029476:49030279:-	Other introns	803
chr12:49030439:49030600:-	Other introns	161
chr12:49030768:49030892:-	Other introns	124
chr12:49031033:49031174:-	Other introns	141
chr12:49033964:49034066:-	Other introns	102
chr12:49034299:49034409:-	Other introns	110
chr12:49034476:49034581:-	Other introns	105
chr12:49034666:49034811:-	Other introns	145
chr12:49034935:49037124:-	Other introns	2189
chr12:49038989:49039221:-	Other introns	232
chr12:49039358:49039434:-	Other introns	76
chr12:49039617:49039723:-	Other introns	106
chr12:49041535:49041654:-	Other introns	119
chr12:49041705:49041916:-	Other introns	211
chr12:49041990:49042088:-	Other introns	98
chr12:49042330:49042560:-	Other introns	230
chr12:49042645:49042740:-	Other introns	95
chr12:49042878:49043075:-	Other introns	197
chr12:49043186:49043362:-	Other introns	176
chr12:49043428:49043634:-	Other introns	206
chr12:49043782:49043867:-	Other introns	85
chr12:49043998:49044199:-	Other introns	201
chr12:49044304:49044402:-	Other introns	98
chr12:49044522:49044743:-	Other introns	221
chr12:49044965:49045919:-	Other introns	954
chr12:49045967:49046064:-	Other introns	97
chr12:49046174:49046259:-	Other introns	85
chr12:49046424:49046608:-	Other introns	184
chr12:49046790:49047964:-	Other introns	1174
chr12:49048069:49048658:-	Other introns	589
chr12:49048769:49049104:-	Other introns	335
chr12:49049218:49049681:-	Other introns	463
chr12:49050790:49050885:-	Other introns	95
chr12:49052424:49052563:-	Other introns	139
chr12:49052709:49052914:-	Other introns	205
chr12:49053072:49053206:-	Other introns	134
chr12:49053321:49053475:-	Other introns	154
chr12:49054140:49054306:-	Other introns	166
chr12:49054416:49054527:-	Other introns	111
chr12:49054751:49054899:-	Other introns	148
chr12:49055026:49055275:-	Other introns	249
chr12:53006496:53016472:+	Other introns	9976
chr12:53016610:53018797:+	Other introns	2187
chr12:53019006:53021805:+	Other introns	2799
chr12:53021860:53022492:+	Other introns	632
chr12:53022627:53027781:+	Other introns	5154
chr12:53027919:53028014:+	Other introns	95
chr12:53028188:53033805:+	Other introns	5617
chr12:53034034:53034611:+	Other introns	577
chr12:53034709:53037408:+	Other introns	2699
chr12:53038411:53039237:+	Other introns	826
chr12:53039343:53039629:+	Other introns	286
chr12:53039702:53040142:+	Other introns	440
chr12:54281295:54281385:+	Other introns	90
chr12:54281941:54282089:+	Other introns	148
chr12:56163765:56164647:-	Other introns	882
chr12:56164731:56165317:-	Other introns	586
chr12:56165699:56168059:-	Other introns	2360
chr12:56168194:56169528:-	Other introns	1334
chr12:56169695:56169775:-	Other introns	80
chr12:56170208:56171270:-	Other introns	1062
chr12:56171432:56171678:-	Other introns	246
chr12:56171937:56172427:-	Other introns	490
chr12:56172490:56172584:-	Other introns	94
chr12:56172704:56172936:-	Other introns	232
chr12:56173029:56173695:-	Other introns	666
chr12:56173849:56174650:-	Other introns	801
chr12:56174764:56178021:-	Other introns	3257
chr12:56178093:56178403:-	Other introns	310
chr12:56178534:56178809:-	Other introns	275
chr12:56178847:56178996:-	Other introns	149
chr12:56179056:56180976:-	Other introns	1920
chr12:56181101:56181481:-	Other introns	380
chr12:56181597:56181703:-	Other introns	106
chr12:56181835:56182003:-	Other introns	168
chr12:56182079:56183860:-	Other introns	1781
chr12:56183930:56184174:-	Other introns	244
chr12:56184244:56184843:-	Other introns	599
chr12:56184936:56185029:-	Other introns	93
chr12:56185092:56186154:-	Other introns	1062
chr12:56186240:56187186:-	Other introns	946
chr12:56187306:56189350:-	Other introns	2044
chr12:56323384:56323499:-	Other introns	115
chr12:56417786:56417906:-	Other introns	120
chr12:56418359:56420568:-	Other introns	2209
chr12:56420687:56420812:-	Other introns	125
chr12:56420881:56420962:-	Other introns	81
chr12:56421809:56421898:-	Other introns	89
chr12:56422016:56422105:-	Other introns	89
chr12:56422191:56422846:-	Other introns	655
chr12:56422992:56423273:-	Other introns	281
chr12:56423475:56423624:-	Other introns	149
chr12:56423707:56423796:-	Other introns	89
chr12:56423894:56424761:-	Other introns	867
chr12:56522089:56568974:+	Other introns	46885
chr12:56569033:56569898:+	Other introns	865
chr12:56569990:56571697:+	Other introns	1707
chr12:56571855:56581183:+	Other introns	9328
chr12:56581263:56581398:+	Other introns	135
chr12:56581879:56582058:+	Other introns	179
chr12:56582152:56586848:+	Other introns	4696
chr12:56586926:56587553:+	Other introns	627
chr12:56587664:56588293:+	Other introns	629
chr12:56588374:56588931:+	Other introns	557
chr12:56589018:56589139:+	Other introns	121
chr12:56610539:56611572:-	Other introns	1033
chr12:56611633:56611772:-	Other introns	139
chr12:56612246:56613014:-	Other introns	768
chr12:57097133:57098504:-	Other introns	1371
chr12:57098590:57098791:-	Other introns	201
chr12:57098902:57099014:-	Other introns	112
chr12:57099440:57099766:-	Other introns	326
chr12:57129031:57138458:+	Other introns	9427
chr12:57138581:57141373:+	Other introns	2792
chr12:57141511:57143678:+	Other introns	2167
chr12:57143798:57144971:+	Other introns	1173
chr12:57145100:57145226:+	Other introns	126
chr12:57145490:57154207:+	Other introns	8717
chr12:57154370:57154478:+	Other introns	108
chr12:57154701:57156093:+	Other introns	1392
chr12:57156283:57156776:+	Other introns	493
chr12:57156920:57158401:+	Other introns	1481
chr12:57158638:57159824:+	Other introns	1186
chr12:57160005:57160892:+	Other introns	887
chr12:57161115:57162316:+	Other introns	1201
chr12:57162518:57162857:+	Other introns	339
chr12:57162983:57165804:+	Other introns	2821
chr12:57165945:57166083:+	Other introns	138
chr12:57166209:57166929:+	Other introns	720
chr12:57167046:57167443:+	Other introns	397
chr12:57167524:57169139:+	Other introns	1615
chr12:57169307:57173167:+	Other introns	3860
chr12:57173350:57173779:+	Other introns	429
chr12:57173980:57175459:+	Other introns	1479
chr12:57175705:57175908:+	Other introns	203
chr12:57176106:57177040:+	Other introns	934
chr12:57177245:57177426:+	Other introns	181
chr12:57177591:57178358:+	Other introns	767
chr12:57178603:57178889:+	Other introns	286
chr12:57179021:57179328:+	Other introns	307
chr12:57179556:57179781:+	Other introns	225
chr12:57179956:57180046:+	Other introns	90
chr12:57180141:57180329:+	Other introns	188
chr12:57180479:57180666:+	Other introns	187
chr12:57180807:57181156:+	Other introns	349
chr12:57181291:57183378:+	Other introns	2087
chr12:57183510:57183774:+	Other introns	264
chr12:57183909:57184084:+	Other introns	175
chr12:57184214:57184325:+	Other introns	111
chr12:57184452:57184838:+	Other introns	386
chr12:57184990:57185080:+	Other introns	90
chr12:57185205:57185530:+	Other introns	325
chr12:57185908:57187266:+	Other introns	1358
chr12:57187456:57190804:+	Other introns	3348
chr12:57191009:57191319:+	Other introns	310
chr12:57191512:57192844:+	Other introns	1332
chr12:57193304:57193565:+	Other introns	261
chr12:57193685:57193898:+	Other introns	213
chr12:57194012:57194353:+	Other introns	341
chr12:57194503:57194576:+	Other introns	73
chr12:57194699:57194984:+	Other introns	285
chr12:57195101:57195270:+	Other introns	169
chr12:57195399:57195657:+	Other introns	258
chr12:57195780:57195862:+	Other introns	82
chr12:57196003:57196086:+	Other introns	83
chr12:57196277:57196981:+	Other introns	704
chr12:57197165:57197298:+	Other introns	133
chr12:57197384:57197544:+	Other introns	160
chr12:57197664:57198155:+	Other introns	491
chr12:57198343:57198464:+	Other introns	121
chr12:57198670:57199211:+	Other introns	541
chr12:57199400:57199876:+	Other introns	476
chr12:57200025:57200441:+	Other introns	416
chr12:57200535:57200698:+	Other introns	163
chr12:57200815:57201033:+	Other introns	218
chr12:57201153:57201496:+	Other introns	343
chr12:57201619:57201779:+	Other introns	160
chr12:57201905:57202420:+	Other introns	515
chr12:57202537:57203180:+	Other introns	643
chr12:57203287:57203388:+	Other introns	101
chr12:57203521:57204409:+	Other introns	888
chr12:57204529:57204626:+	Other introns	97
chr12:57204749:57205108:+	Other introns	359
chr12:57205249:57205350:+	Other introns	101
chr12:57205485:57205557:+	Other introns	72
chr12:57205677:57206472:+	Other introns	795
chr12:57206741:57208037:+	Other introns	1296
chr12:57208216:57208710:+	Other introns	494
chr12:57208817:57209082:+	Other introns	265
chr12:57209199:57209691:+	Other introns	492
chr12:57209868:57210028:+	Other introns	160
chr12:57210169:57210306:+	Other introns	137
chr12:57210480:57210717:+	Other introns	237
chr12:57210879:57211175:+	Other introns	296
chr12:57211350:57211486:+	Other introns	136
chr12:57211588:57211749:+	Other introns	161
chr12:57211814:57211926:+	Other introns	112
chr12:57212017:57212116:+	Other introns	99
chr12:57212261:57212414:+	Other introns	153
chr12:57524416:57524629:+	Other introns	213
chr12:57524822:57524952:+	Other introns	130
chr12:64460329:64464333:+	Other introns	4004
chr12:64464463:64466900:+	Other introns	2437
chr12:64467082:64474229:+	Other introns	7147
chr12:64474390:64480011:+	Other introns	5621
chr12:64480122:64481841:+	Other introns	1719
chr12:64482021:64484302:+	Other introns	2281
chr12:64484499:64485454:+	Other introns	955
chr12:64485513:64485925:+	Other introns	412
chr12:64486017:64488486:+	Other introns	2469
chr12:64488588:64490040:+	Other introns	1452
chr12:64490119:64495482:+	Other introns	5363
chr12:64495604:64495698:+	Other introns	94
chr12:64495775:64496201:+	Other introns	426
chr12:64496406:64496948:+	Other introns	542
chr12:64497050:64497166:+	Other introns	116
chr12:64497259:64497647:+	Other introns	388
chr12:64498039:64501329:+	Other introns	3290
chr12:68687591:68688961:+	Other introns	1370
chr12:68689053:68689532:+	Other introns	479
chr12:68689619:68690602:+	Other introns	983
chr12:68690746:68691967:+	Other introns	1221
chr12:68692112:68696818:+	Other introns	4706
chr12:68696922:68700725:+	Other introns	3803
chr12:68700853:68702735:+	Other introns	1882
chr12:68702784:68709237:+	Other introns	6453
chr12:68709309:68710004:+	Other introns	695
chr12:68710093:68713729:+	Other introns	3636
chr12:68713808:68715626:+	Other introns	1818
chr12:68715740:68719340:+	Other introns	3600
chr12:68719654:68721117:+	Other introns	1463
chr12:68721177:68721840:+	Other introns	663
chr12:68721986:68722103:+	Other introns	117
chr12:68722152:68725726:+	Other introns	3574
chr12:68722152:68726498:+	Other introns	4346
chr12:68725796:68726498:+	Other introns	702
chr12:68727389:68731109:+	Other introns	3720
chr12:68731260:68731606:+	Other introns	346
chr12:68731719:68732636:+	Other introns	917
chr12:68732739:68733451:+	Other introns	712
chr12:68733612:68734707:+	Other introns	1095
chr12:68734833:68735230:+	Other introns	397
chr12:68735344:68741812:+	Other introns	6468
chr12:68741980:68742354:+	Other introns	374
chr12:76049785:76050530:-	Other introns	745
chr12:76050653:76053090:-	Other introns	2437
chr12:76053110:76053204:-	Other introns	94
chr12:76053350:76053769:-	Other introns	419
chr12:76053909:76055018:-	Other introns	1109
chr12:76055090:76056032:-	Other introns	942
chr12:88049414:88050353:-	Other introns	939
chr12:88050433:88053651:-	Other introns	3218
chr12:88053746:88054339:-	Other introns	593
chr12:88054413:88055575:-	Other introns	1162
chr12:88055717:88058847:-	Other introns	3130
chr12:88059020:88059897:-	Other introns	877
chr12:88060020:88060829:-	Other introns	809
chr12:88060994:88062691:-	Other introns	1697
chr12:88062778:88063980:-	Other introns	1202
chr12:88064115:88068521:-	Other introns	4406
chr12:88068645:88071293:-	Other introns	2648
chr12:88071449:88071780:-	Other introns	331
chr12:88071926:88077221:-	Other introns	5295
chr12:88077344:88077696:-	Other introns	352
chr12:88077918:88079091:-	Other introns	1173
chr12:88079229:88080181:-	Other introns	952
chr12:88080395:88083030:-	Other introns	2635
chr12:88083230:88083846:-	Other introns	616
chr12:88083954:88084585:-	Other introns	631
chr12:88084852:88086038:-	Other introns	1186
chr12:88086173:88086390:-	Other introns	217
chr12:88086498:88087779:-	Other introns	1281
chr12:88089487:88090727:-	Other introns	1240
chr12:88090839:88092680:-	Other introns	1841
chr12:88092832:88093769:-	Other introns	937
chr12:88093975:88096887:-	Other introns	2912
chr12:88096999:88102837:-	Other introns	5838
chr12:89603925:89604154:-	Other introns	229
chr12:89604346:89609936:-	Other introns	5590
chr12:89610508:89611192:-	Other introns	684
chr13:24421314:24426465:-	Other introns	5151
chr13:24426598:24431376:-	Other introns	4778
chr13:24431476:24434394:-	Other introns	2918
chr13:24435474:24441845:-	Other introns	6371
chr13:24441968:24442589:-	Other introns	621
chr13:24442685:24443649:-	Other introns	964
chr13:24443730:24446680:-	Other introns	2950
chr13:24446761:24447015:-	Other introns	254
chr13:24447186:24449717:-	Other introns	2531
chr13:24449817:24452405:-	Other introns	2588
chr13:24452593:24453586:-	Other introns	993
chr13:24453654:24455016:-	Other introns	1362
chr13:24455212:24456340:-	Other introns	1128
chr13:24456478:24459043:-	Other introns	2565
chr13:24459122:24459263:-	Other introns	141
chr13:24459310:24459971:-	Other introns	661
chr13:24460136:24469023:-	Other introns	8887
chr13:24469110:24469893:-	Other introns	783
chr13:24470025:24475471:-	Other introns	5446
chr13:24475596:24477700:-	Other introns	2104
chr13:24478276:24484652:-	Other introns	6376
chr13:24484748:24486167:-	Other introns	1419
chr13:24486305:24490667:-	Other introns	4362
chr13:24490828:24492420:-	Other introns	1592
chr13:24492594:24493595:-	Other introns	1001
chr13:24493733:24494572:-	Other introns	839
chr13:24494722:24498115:-	Other introns	3393
chr13:24498229:24499300:-	Other introns	1071
chr13:24499376:24500315:-	Other introns	939
chr13:24500382:24501632:-	Other introns	1250
chr13:24501834:24503644:-	Other introns	1810
chr13:24503777:24512705:-	Other introns	8928
chr13:27271540:27271638:+	Other introns	98
chr13:27271718:27273026:+	Other introns	1308
chr13:30208738:30210315:-	Other introns	1577
chr13:30210442:30227411:-	Other introns	16969
chr13:30227546:30230467:-	Other introns	2921
chr13:30230594:30231313:-	Other introns	719
chr13:30231472:30240459:-	Other introns	8987
chr13:30241086:30255446:-	Other introns	14360
chr13:30255615:30280062:-	Other introns	24447
chr13:30280223:30283615:-	Other introns	3392
chr13:30283791:30306939:-	Other introns	23148
chr13:32031865:32078833:+	Other introns	46968
chr13:32079033:32101962:+	Other introns	22929
chr13:32102016:32117333:+	Other introns	15317
chr13:32117473:32124285:+	Other introns	6812
chr13:32124681:32124794:+	Other introns	113
chr13:32124875:32131671:+	Other introns	6796
chr13:32131840:32134903:+	Other introns	3063
chr13:32134996:32135084:+	Other introns	88
chr13:32135183:32136870:+	Other introns	1687
chr13:32136972:32147281:+	Other introns	10309
chr13:32147385:32147838:+	Other introns	453
chr13:32147947:32149747:+	Other introns	1800
chr13:32149834:32155490:+	Other introns	5656
chr13:32155662:32157272:+	Other introns	1610
chr13:32157405:32161143:+	Other introns	3738
chr13:32161251:32171011:+	Other introns	9760
chr13:32171270:32173366:+	Other introns	2096
chr13:32173549:32175545:+	Other introns	1996
chr13:32175632:32178176:+	Other introns	2544
chr13:32178436:32178843:+	Other introns	407
chr13:32179033:32179674:+	Other introns	641
chr13:32179799:32182976:+	Other introns	3177
chr13:32183034:32184599:+	Other introns	1565
chr13:32184691:32184975:+	Other introns	284
chr13:32185148:32186259:+	Other introns	1111
chr13:32186420:32187545:+	Other introns	1125
chr13:32187656:32194142:+	Other introns	6486
chr13:32194297:32201940:+	Other introns	7643
chr13:32202040:32202355:+	Other introns	315
chr13:32202527:32208852:+	Other introns	6325
chr13:32209109:32209584:+	Other introns	475
chr13:32209731:32210865:+	Other introns	1134
chr13:32211034:32212291:+	Other introns	1257
chr13:32212382:32218748:+	Other introns	6366
chr13:32218831:32224234:+	Other introns	5403
chr13:32224385:32224932:+	Other introns	547
chr13:32225036:32225788:+	Other introns	752
chr13:32225974:32228455:+	Other introns	2481
chr13:32228654:32231178:+	Other introns	2524
chr13:32231300:32234573:+	Other introns	3273
chr13:32234761:32236077:+	Other introns	1316
chr13:32236172:32237378:+	Other introns	1206
chr13:32237986:32239251:+	Other introns	1265
chr13:32239349:32239710:+	Other introns	361
chr13:32239881:32244041:+	Other introns	4160
chr13:32244182:32247322:+	Other introns	3140
chr13:32247502:32249525:+	Other introns	2023
chr13:32249687:32251877:+	Other introns	2190
chr13:32251952:32254223:+	Other introns	2271
chr13:32254394:32257963:+	Other introns	3569
chr13:32257972:32261615:+	Other introns	3643
chr13:32261816:32262313:+	Other introns	497
chr13:32262475:32265449:+	Other introns	2974
chr13:32265616:32267169:+	Other introns	1553
chr13:32267359:32274841:+	Other introns	7482
chr13:32274991:32276463:+	Other introns	1472
chr13:32276562:32278464:+	Other introns	1902
chr13:32278548:32289632:+	Other introns	11084
chr13:32289743:32294367:+	Other introns	4624
chr13:32294570:32295201:+	Other introns	631
chr13:32758653:32759627:+	Other introns	974
chr13:32759690:32760574:+	Other introns	884
chr13:32760720:32764488:+	Other introns	3768
chr13:32764588:32770120:+	Other introns	5532
chr13:45005241:45006201:+	Other introns	960
chr13:45006303:45008794:+	Other introns	2491
chr13:45008879:45014951:+	Other introns	6072
chr13:45015596:45020329:+	Other introns	4733
chr13:45020428:45027784:+	Other introns	7356
chr13:45028003:45033235:+	Other introns	5232
chr13:49701898:49702385:-	Other introns	487
chr13:49702480:49705620:-	Other introns	3140
chr13:49705783:49706097:-	Other introns	314
chr13:49706169:49706267:-	Other introns	98
chr13:49706372:49709571:-	Other introns	3199
chr13:49709700:49710890:-	Other introns	1190
chr13:49711022:49719774:-	Other introns	8752
chr13:49719819:49721954:-	Other introns	2135
chr13:49722124:49722476:-	Other introns	352
chr13:49722563:49725415:-	Other introns	2852
chr13:49725501:49732370:-	Other introns	6869
chr13:49732466:49732604:-	Other introns	138
chr13:49732657:49732746:-	Other introns	89
chr13:49733046:49746948:-	Other introns	13902
chr13:49746993:49792437:-	Other introns	45444
chr13:51365845:51367804:-	Other introns	1959
chr13:51367898:51368938:-	Other introns	1040
chr13:51369310:51374207:-	Other introns	4897
chr13:51374796:51376047:-	Other introns	1251
chr13:51376174:51378238:-	Other introns	2064
chr13:51378454:51379461:-	Other introns	1007
chr13:51379572:51382028:-	Other introns	2456
chr13:51382123:51383328:-	Other introns	1205
chr13:51383461:51383588:-	Other introns	127
chr13:51383741:51384743:-	Other introns	1002
chr14:102950602:102952497:-	Other introns	1895
chr14:102952603:102954197:-	Other introns	1594
chr14:102954275:102954601:-	Other introns	326
chr14:102954688:102956239:-	Other introns	1551
chr14:20343687:20344931:+	Other introns	1244
chr14:20345126:20345393:+	Other introns	267
chr14:20345464:20346862:+	Other introns	1398
chr14:20346913:20350525:+	Other introns	3612
chr14:20350622:20351046:+	Other introns	424
chr14:20351122:20352244:+	Other introns	1122
chr14:20352347:20354084:+	Other introns	1737
chr14:20354947:20355751:+	Other introns	804
chr14:20355815:20355896:+	Other introns	81
chr14:20356031:20356306:+	Other introns	275
chr14:20356434:20356589:+	Other introns	155
chr14:20356689:20357050:+	Other introns	361
chr14:20357149:20357395:+	Other introns	246
chr14:21405864:21406855:-	Other introns	991
chr14:21407032:21408311:-	Other introns	1279
chr14:21408555:21408703:-	Other introns	148
chr14:21408825:21409850:-	Other introns	1025
chr14:21409988:21412912:-	Other introns	2924
chr14:21412996:21414300:-	Other introns	1304
chr14:21414418:21414937:-	Other introns	519
chr14:21414993:21415573:-	Other introns	580
chr14:21415642:21415724:-	Other introns	82
chr14:21415907:21426127:-	Other introns	10220
chr14:21426242:21427868:-	Other introns	1626
chr14:21428254:21428963:-	Other introns	709
chr14:21429335:21430800:-	Other introns	1465
chr14:49828807:49829053:-	Other introns	246
chr14:50109713:50112614:-	Other introns	2901
[truncated: 8,467 more rows]

## Sheet: Fig. 4
Fig. 4a
napRNA locus	snoRNA	5’distance (nt)
chr11_93730512_93731101	ENST00000384384.1|SNORA25-201|ENSG00000207112.1|SNORA25|snoRNA|exon-1	455
chr13_27255064_27255526	NR_002575.1|SNORA27|NR_002575.1|SNORA27|snoRNA|exon-1	335
chr14_100981005_100982052	ENST00000606412.1|SNORD114-21-201|ENSG00000272344.1|SNORD114-21|snoRNA|exon-1	969
chr15_25079058_25080233	NR_003329.2|SNORD116-14|NR_003329.2|SNORD116-14|snoRNA|exon-1	1081
chr15_25085385_25086618	NR_001290.2|SNORD116-19|NR_001290.2|SNORD116-19|snoRNA|exon-1	1139
chr15_25087662_25088895	NR_003335.2|SNORD116-21|NR_003335.2|SNORD116-21|snoRNA|exon-1	1139
chr15_25101199_25101673	NR_003341.2|SNORD116-27|NR_003341.2|SNORD116-27|snoRNA|exon-1	373
chr16_70529198_70529591	NR_037420.1|SNORD111B|NR_037420.1|SNORD111B|snoRNA|exon-1	299
chr17_7906063_7906322	NR_003000.1|SCARNA21|NR_003000.1|SCARNA21|snoRNA|exon-1	58
chr19_50802330_50803211	ENST00000408061.1|SNORD88C-201|ENSG00000220988.1|SNORD88C|snoRNA|exon-1	793
chr1_173866305_173866473	NR_003943.2|SNORD77|NR_003943.2|SNORD77|snoRNA|exon-1	103
chr5_139278542_139278987	NR_002915.1|SNORA74A|NR_002915.1|SNORA74A|snoRNA|exon-1	236
chr6_159785393_159786653	NR_002965.1|SNORA29|NR_002965.1|SNORA29|snoRNA|exon-1	920
chr6_31540664_31541340	NR_003065.1|SNORD84|NR_003065.1|SNORD84|snoRNA|exon-1	162
chr7_22856547_22856686	NR_003075.1|SNORD93|NR_003075.1|SNORD93|snoRNA|exon-1	64
chr7_56058609_56060806	NR_002957.1|SNORA15|NR_002957.1|SNORA15|snoRNA|exon-1	1859
chr9_33933628_33934825	ENST00000458838.1|SNORD121B-201|ENSG00000238300.1|SNORD121B|snoRNA|exon-1	449
chrX_119787344_119787750	NR_002584.1|SNORA69|NR_002584.1|SNORA69|snoRNA|exon-1	266
chr3_186787298_186787433	NR_002586.1|SNORA63|NR_002586.1|SNORA63|snoRNA|exon-1	0
chr20_38433861_38433999	NR_003018.2|SNORA71D|NR_003018.2|SNORA71D|snoRNA|exon-1	0
chr19_17862587_17862720	ENST00000384437.1|SNORA68-201|ENSG00000207166.1|SNORA68|snoRNA|exon-1	0
chr20_17962711_17962946	ENST00000390930.1|SNORD17-201|ENSG00000212232.1|SNORD17|snoRNA|exon-1	0
chr12_48654381_48654518	ENST00000408564.2|SNORA2C-201|ENSG00000221491.2|SNORA2C|snoRNA|exon-1	0
chr3_186786674_186786852	ENST00000408493.2|SNORA81-201|ENSG00000221420.2|SNORA81|snoRNA|exon-1	0
chr17_7576810_7576952	ENST00000459579.1|SNORD10-201|ENSG00000238917.1|SNORD10|snoRNA|exon-1	0
chr17_7577954_7578091	ENST00000384423.1|SNORA67-201|ENSG00000277985.1|SNORA67|snoRNA|exon-1	0
chr12_6967336_6967606	ENST00000459155.1|SCARNA12-201|ENSG00000238795.1|SCARNA12|snoRNA|exon-1	0
chr3_12840311_12840450	ENST00000384765.1|SNORA7A-201|ENSG00000207496.1|SNORA7A|snoRNA|exon-1	0
chr1_28580919_28581053	NR_003035.1|SNORA16A|NR_003035.1|SNORA16A|snoRNA|exon-1	0
chr17_7574712_7574847	ENST00000386847.1|SNORA48-201|ENSG00000209582.1|SNORA48|snoRNA|exon-1	0
chr17_64146336_64146471	ENST00000628590.1|RF00407.3-201|ENSG00000281311.1|RF00407|snoRNA|exon-1	0
chr3_160514906_160515236	NR_003001.1|SCARNA7|NR_003001.1|SCARNA7|snoRNA|exon-1	0
chr5_83064203_83064337	ENST00000459004.1|SCARNA18-201|ENSG00000238835.1|SCARNA18|snoRNA|exon-1	0
chr14_95533354_95533628	NR_003002.1|SCARNA13|NR_003002.1|SCARNA13|snoRNA|exon-1	1
chr7_98881698_98881886	NR_132754.1|SCARNA28|NR_132754.1|SCARNA28|snoRNA|exon-1	2
Fig. 4b
napRNA locus	snoRNA	3’distance (nt)
chr10_100237050_100237301	NR_002954.1|SNORA12|NR_002954.1|SNORA12|snoRNA|exon-1	104
chr10_68755171_68755369	ENST00000636377.1|SNORD98-201|ENSG00000283551.1|SNORD98|snoRNA|exon-1	131
chr11_17075626_17075868	NR_001452.1|SNORD14B|NR_001452.1|SNORD14B|snoRNA|exon-1	150
chr11_46762193_46762497	NR_003056.1|SNORD67|NR_003056.1|SNORD67|snoRNA|exon-1	194
chr7_65755525_65755659	ENST00000383907.1|SNORA22-201|ENSG00000206634.1|SNORA22|snoRNA|exon-1	0
chr11_93733121_93733598	NR_002959.1|SNORA18|NR_002959.1|SNORA18|snoRNA|exon-1	343
chr1_220200545_220200676	ENST00000410438.1|SNORA36B-201|ENSG00000222370.1|SNORA36B|snoRNA|exon-1	0
chr6_158322983_158323134	NR_145798.1|SNORA116|NR_145798.1|SNORA116|snoRNA|exon-1	6
chr15_24981994_24982193	ENST00000459433.1|SNORD107-201|ENSG00000276314.1|SNORD107|snoRNA|exon-1	125
chr15_25101199_25101673	NR_003341.2|SNORD116-27|NR_003341.2|SNORD116-27|snoRNA|exon-1	6
chr15_66501110_66501317	ENST00000362704.1|SNORD18C-201|ENSG00000199574.1|SNORD18C|snoRNA|exon-1	139
chr15_66501912_66502091	ENST00000365659.1|SNORD18B-201|ENSG00000202529.1|SNORD18B|snoRNA|exon-1	107
chr17_16439504_16440106	ENST00000365172.1|SNORD49B-201|ENSG00000277108.1|SNORD49B|snoRNA|exon-1	530
chr17_35573655_35573876	NR_003037.1|SNORD7|NR_003037.1|SNORD7|snoRNA|exon-1	123
chr20_49280323_49280481	ENST00000410433.1|SNORD12B-201|ENSG00000222365.1|SNORD12B|snoRNA|exon-1	72
chr17_76561112_76561269	ENST00000363091.1|SNORD1B-201|ENSG00000199961.1|SNORD1B|snoRNA|exon-1	77
chr17_7906063_7906322	NR_003000.1|SCARNA21|NR_003000.1|SCARNA21|snoRNA|exon-1	62
chr19_10109761_10109912	ENST00000458770.1|SNORD105B-201|ENSG00000238531.1|SNORD105B|snoRNA|exon-1	77
chr19_47755854_47756483	ENST00000408876.1|SNORD23-201|ENSG00000221803.1|SNORD23|snoRNA|exon-1	521
chr19_49489966_49490219	ENST00000364805.1|SNORD32A-201|ENSG00000201675.1|SNORD32A|snoRNA|exon-1	171
chr19_49497719_49497915	ENST00000363660.1|SNORD35B-201|ENSG00000200530.1|SNORD35B|snoRNA|exon-1	109
chr19_50799364_50799529	NR_003067.1|SNORD88A|NR_003067.1|SNORD88A|snoRNA|exon-1	73
chr1_173864707_173864905	NR_003940.1|SNORD80|NR_003940.1|SNORD80|snoRNA|exon-1	124
chr1_173865899_173866028	NR_002750.2|SNORD44|NR_002750.2|SNORD44|snoRNA|exon-1	67
chr1_30967310_30968234	NR_003066.1|SNORD103C|NR_003066.1|SNORD103C|snoRNA|exon-1	851
chr1_92837289_92837453	ENST00000383953.1|SNORD21-201|ENSG00000206680.1|SNORD21|snoRNA|exon-1	70
chr20_2654210_2654413	NR_003078.1|SNORD110|NR_003078.1|SNORD110|snoRNA|exon-1	127
chr17_40027468_40027634	NR_102369.1|SNORD124|NR_102369.1|SNORD124|snoRNA|exon-1	72
chr3_52691377_52691537	ENST00000410413.1|SNORD19C-201|ENSG00000222345.1|SNORD19C|snoRNA|exon-1	84
chr22_39318592_39319112	ENST00000583861.1|SNORD43-201|ENSG00000263764.1|SNORD43|snoRNA|exon-1	457
chr9_133350845_133350984	NR_000016.1|SNORD36C|NR_000016.1|SNORD36C|snoRNA|exon-1	71
chr2_206162227_206162488	ENST00000384675.1|SNORA41-201|ENSG00000207406.1|SNORA41|snoRNA|exon-1	129
chr2_231456145_231456523	NR_002908.1|SNORD20|NR_002908.1|SNORD20|snoRNA|exon-1	297
chr3_186784797_186784960	NR_002587.1|SNORD2|NR_002587.1|SNORD2|snoRNA|exon-1	95
chr3_52690751_52690942	ENST00000459623.1|SNORD19B-201|ENSG00000238862.1|SNORD19B|snoRNA|exon-1	115
chr5_139278542_139278987	NR_002915.1|SNORA74A|NR_002915.1|SNORA74A|snoRNA|exon-1	8
chr19_49489966_49490219	ENST00000364805.1|SNORD32A-201|ENSG00000201675.1|SNORD32A|snoRNA|exon-1	171
chr6_159785393_159786653	NR_002965.1|SNORA29|NR_002965.1|SNORA29|snoRNA|exon-1	199
chr6_31540664_31541340	NR_003065.1|SNORD84|NR_003065.1|SNORD84|snoRNA|exon-1	435
chr6_31835261_31835409	NR_002745.1|SNORD48|NR_002745.1|SNORD48|snoRNA|exon-1	83
chr2_69520042_69520174	ENST00000384289.1|SNORA36C-201|ENSG00000207016.1|SNORA36C|snoRNA|exon-1	0
chr7_56058609_56060806	NR_002957.1|SNORA15|NR_002957.1|SNORA15|snoRNA|exon-1	204
chr8_98041850_98042217	NR_002581.1|SNORA72|NR_002581.1|SNORA72|snoRNA|exon-1	234
chr9_122880125_122880306	NR_003071.1|SNORD90|NR_003071.1|SNORD90|snoRNA|exon-1	86
chr9_131485663_131486084	NR_002914.1|SNORD62A|NR_002914.1|SNORD62A|snoRNA|exon-1	334
chr9_133350845_133350984	NR_000016.1|SNORD36C|NR_000016.1|SNORD36C|snoRNA|exon-1	71
chr2_110658072_110658181	NR_132975.1|SNORD132|NR_132975.1|SNORD132|snoRNA|exon-1	76
chr9_33933628_33934825	ENST00000458838.1|SNORD121B-201|ENSG00000238300.1|SNORD121B|snoRNA|exon-1	667
chr9_33952661_33952842	NR_003685.1|SNORD121A|NR_003685.1|SNORD121A|snoRNA|exon-1	101
chr10_73126071_73126207	NR_145776.1|SNORA11F|NR_145776.1|SNORA11F|snoRNA|exon-1	7
Fig. 4g
Fig. 4h
Distance	Type
852	snotron
72	snotron
124	snotron
13	snotron
87	snotron
129	snotron
307	snotron
117	snotron
96	snotron
178	snotron
436	snotron
84	snotron
235	snotron
75	snotron
668	snotron
87	snotron
334	snotron
131	snotron
154	snotron
195	snotron
106	snotron
-40	snotron
146	snotron
109	snotron
24	snotron
4	snotron
123	snotron
76	snotron
77	snotron
110	snotron
81	snotron
127	snotron
75	snotron
89	snotron
459	snotron
1495	other_snoRNA
4132	other_snoRNA
556	other_snoRNA
67	other_snoRNA
62	other_snoRNA
176	other_snoRNA
399	other_snoRNA
273	other_snoRNA
2343	other_snoRNA
3631	other_snoRNA
852	other_snoRNA
1995	other_snoRNA
95	other_snoRNA
85	other_snoRNA
87	other_snoRNA
117	other_snoRNA
347	other_snoRNA
1187	other_snoRNA
404	other_snoRNA
72	other_snoRNA
914	other_snoRNA
2236	other_snoRNA
114	other_snoRNA
70	other_snoRNA
65	other_snoRNA
124	other_snoRNA
65	other_snoRNA
74	other_snoRNA
94	other_snoRNA
67	other_snoRNA
82	other_snoRNA
21157	other_snoRNA
3517	other_snoRNA
3675	other_snoRNA
4147	other_snoRNA
5430	other_snoRNA
1449	other_snoRNA
318	other_snoRNA
424	other_snoRNA
11115	other_snoRNA
802	other_snoRNA
514	other_snoRNA
1191	other_snoRNA
1610	other_snoRNA
1431	other_snoRNA
1355	other_snoRNA
2539	other_snoRNA
87	other_snoRNA
175	other_snoRNA
74	other_snoRNA
1564	other_snoRNA
912	other_snoRNA
69	other_snoRNA
66	other_snoRNA
441	other_snoRNA
1276	other_snoRNA
117	other_snoRNA
59	other_snoRNA
69	other_snoRNA
7817	other_snoRNA
725	other_snoRNA
79	other_snoRNA
96	other_snoRNA
274	other_snoRNA
45	other_snoRNA
53	other_snoRNA
102	other_snoRNA
123	other_snoRNA
68	other_snoRNA
739	other_snoRNA
285	other_snoRNA
84	other_snoRNA
82	other_snoRNA
1051	other_snoRNA
2292	other_snoRNA
85	other_snoRNA
111	other_snoRNA
71	other_snoRNA
13469	other_snoRNA
968	other_snoRNA
888	other_snoRNA
521	other_snoRNA
96	other_snoRNA
102	other_snoRNA
96	other_snoRNA
1081	other_snoRNA
82	other_snoRNA
128	other_snoRNA
162	other_snoRNA
97	other_snoRNA
286	other_snoRNA
951	other_snoRNA
92	other_snoRNA
196	other_snoRNA
203	other_snoRNA
204	other_snoRNA
120	other_snoRNA
10072	other_snoRNA
70	other_snoRNA
81	other_snoRNA
4177	other_snoRNA
3034	other_snoRNA
39587	other_snoRNA
87	other_snoRNA
77	other_snoRNA
850	other_snoRNA
80	other_snoRNA
75	other_snoRNA
69	other_snoRNA
88	other_snoRNA
993	other_snoRNA
330	other_snoRNA
847	other_snoRNA
21498	other_snoRNA
245	other_snoRNA
245	other_snoRNA
160	other_snoRNA
5375	other_snoRNA
86661	other_snoRNA
620	other_snoRNA
40	other_snoRNA
48	other_snoRNA
507	other_snoRNA
68	other_snoRNA
186	other_snoRNA
292	other_snoRNA
720	other_snoRNA
3861	other_snoRNA
329	other_snoRNA
108	other_snoRNA
76	other_snoRNA
379	other_snoRNA
186	other_snoRNA
195	other_snoRNA
76	other_snoRNA
70	other_snoRNA
209	other_snoRNA
72	other_snoRNA
54	other_snoRNA
69	other_snoRNA
73	other_snoRNA
75	other_snoRNA
98	other_snoRNA
155	other_snoRNA
105	other_snoRNA
6681	other_snoRNA
87	other_snoRNA
65	other_snoRNA
266	other_snoRNA
286	other_snoRNA
204	other_snoRNA
47	other_snoRNA
449	other_snoRNA
84	other_snoRNA
88	other_snoRNA
206	other_snoRNA
1587	other_snoRNA
4802	other_snoRNA
92	other_snoRNA
71	other_snoRNA
70	other_snoRNA
592	other_snoRNA
106	other_snoRNA
657	other_snoRNA
796	other_snoRNA
204	other_snoRNA
1400	other_snoRNA
1349	other_snoRNA
1036	other_snoRNA
2224	other_snoRNA
293	other_snoRNA
960	other_snoRNA
3208	other_snoRNA
686	other_snoRNA
5782	other_snoRNA
838	other_snoRNA
616	other_snoRNA
735	other_snoRNA
1560	other_snoRNA
1285	other_snoRNA
1314	other_snoRNA
498	other_snoRNA
488	other_snoRNA
541	other_snoRNA
474	other_snoRNA
446	other_snoRNA
1025	other_snoRNA
835	other_snoRNA
1793	other_snoRNA
545	other_snoRNA
516	other_snoRNA
463	other_snoRNA
437	other_snoRNA
2310	other_snoRNA
85	other_snoRNA
1385	other_snoRNA
462	other_snoRNA
531	other_snoRNA
1709	other_snoRNA
1054	other_snoRNA
1429	other_snoRNA
458	other_snoRNA
464	other_snoRNA
401	other_snoRNA
807	other_snoRNA
491	other_snoRNA
427	other_snoRNA
479	other_snoRNA
493	other_snoRNA
1331	other_snoRNA
1845	other_snoRNA
525	other_snoRNA
352	other_snoRNA
16901	other_snoRNA
13199	other_snoRNA
11370	other_snoRNA
9061	other_snoRNA
1693	other_snoRNA
768	other_snoRNA
2199	other_snoRNA
2286	other_snoRNA
2289	other_snoRNA
2242	other_snoRNA
2197	other_snoRNA
689	other_snoRNA
1518	other_snoRNA
835	other_snoRNA
1718	other_snoRNA
675	other_snoRNA
856	other_snoRNA
1209	other_snoRNA
535	other_snoRNA
1509	other_snoRNA
1989	other_snoRNA
847	other_snoRNA
1859	other_snoRNA
717	other_snoRNA
1574	other_snoRNA
1955	other_snoRNA
1497	other_snoRNA
961	other_snoRNA
4263	other_snoRNA
2191	other_snoRNA
1430	other_snoRNA
867	other_snoRNA
243	other_snoRNA
233	other_snoRNA
230	other_snoRNA
243	other_snoRNA
244	other_snoRNA
1231	other_snoRNA
245	other_snoRNA
1055	other_snoRNA
247	other_snoRNA
245	other_snoRNA
245	other_snoRNA
219	other_snoRNA
245	other_snoRNA
252	other_snoRNA
248	other_snoRNA
247	other_snoRNA
243	other_snoRNA
245	other_snoRNA
241	other_snoRNA
1568	other_snoRNA
1607	other_snoRNA
246	other_snoRNA
1590	other_snoRNA
229	other_snoRNA
247	other_snoRNA
244	other_snoRNA
1589	other_snoRNA
245	other_snoRNA
246	other_snoRNA
242	other_snoRNA
246	other_snoRNA
242	other_snoRNA
2100	other_snoRNA
248	other_snoRNA
244	other_snoRNA
244	other_snoRNA
246	other_snoRNA
245	other_snoRNA
1401	other_snoRNA
235	other_snoRNA
1559	other_snoRNA
437	other_snoRNA
5849	other_snoRNA
146	other_snoRNA
60	other_snoRNA
80	other_snoRNA
658	other_snoRNA
63	other_snoRNA
63	other_snoRNA
95	other_snoRNA
100	other_snoRNA
88	other_snoRNA
816	other_snoRNA
1121	other_snoRNA
1149	other_snoRNA
224	other_snoRNA
7857	other_snoRNA
2242	other_snoRNA
76	other_snoRNA
3704	other_snoRNA
803	other_snoRNA
271	other_snoRNA
97	other_snoRNA
9	other_snoRNA
292	other_snoRNA
69	other_snoRNA
2458	other_snoRNA
90	other_snoRNA
69	other_snoRNA
79	other_snoRNA
112	other_snoRNA
130	other_snoRNA
76	other_snoRNA
5284	other_snoRNA
72	other_snoRNA
2679	other_snoRNA
75	other_snoRNA
94	other_snoRNA
1414	other_snoRNA
3750	other_snoRNA
677	other_snoRNA
355	other_snoRNA
79	other_snoRNA
24832	other_snoRNA
17126	other_snoRNA
82	other_snoRNA
68	other_snoRNA
77	other_snoRNA
81	other_snoRNA
197	other_snoRNA
565	other_snoRNA
82	other_snoRNA
79	other_snoRNA
67	other_snoRNA
164	other_snoRNA
110	other_snoRNA
70	other_snoRNA
81	other_snoRNA
67	other_snoRNA
197	other_snoRNA
39	other_snoRNA
218	other_snoRNA
79	other_snoRNA
70	other_snoRNA
5672	other_snoRNA
2953	other_snoRNA
802	other_snoRNA
1900	other_snoRNA
2749	other_snoRNA
757	other_snoRNA
80	other_snoRNA
75	other_snoRNA
130	other_snoRNA
1703	other_snoRNA
1246	other_snoRNA
89	other_snoRNA
366	other_snoRNA
459	other_snoRNA

## Sheet: Fig. 5
Fig. 5a
napRNA locus	intersect pre-miRNA number
chr10_103393608_103394733	1
chr10_110988032_110989713	1
chr10_125032728_125033018	1
chr11_3855662_3856409	1
chr11_64877378_64878606	1
chr11_75334838_75335107	1
chr11_86277992_86278720	1
chr12_48654381_48654518	1
chr12_54230966_54231819	1
chr12_54337300_54338164	1
chr12_57512601_57512941	1
chr12_57824319_57824619	1
chr13_50048753_50048982	1
chr13_91350677_91350903	3
chr14_101039754_101040080	2
chr15_44717203_44718153	1
chr15_89850640_89850819	1
chr16_15643300_15644468	1
chr16_28843949_28844097	1
chr17_17813556_17813857	1
chr17_19342144_19344533	1
chr17_30116908_30118173	2
chr17_31531617_31534907	1
chr17_32350163_32350326	1
chr17_38825773_38826102	1
chr17_42494290_42495625	1
chr17_45475104_45475693	1
chr17_48579308_48579862	1
chr17_59136650_59138305	1
chr17_59151208_59151482	1
chr17_59839362_59842217	1
chr17_68423868_68424725	1
chr17_77089306_77089493	1
chr18_35933860_35934139	1
chr19_11113153_11113762	1
chr19_12940537_12940649	1
chr19_45639070_45639356	1
chr19_46018321_46018960	1
chr19_4932255_4932740	1
chr19_49681248_49682179	1
chr19_49791551_49792052	1
chr19_51692859_51693267	2
chr19_58550369_58550696	1
chr1_148334314_148334765	1
chr1_155950853_155951482	1
chr1_175968396_175968539	1
chr1_192716258_192716495	1
chr1_220200545_220200676	1
chr1_224397330_224399061	1
chr1_38088310_38089909	1
chr1_632490_632686	1
chr1_71063825_71068414	1
chr20_3917564_3917894	1
chr21_16539159_16539837	2
chr21_41746612_41746801	1
chr21_8987008_8987452	1
chr22_20082532_20085761	1
chr22_20085819_20086071	2
chr22_21653049_21653315	2
chr22_37967621_37967791	1
chr2_231713097_231713535	1
chr2_25327855_25328649	1
chr3_186786674_186786852	1
chr3_195881651_195882865	1
chr3_48578515_48578918	1
chr3_49020221_49020630	2
chr4_114656831_114657441	1
chr4_24517429_24520275	1
chr4_52712619_52712823	1
chr5_10399506_10402607	1
chr5_118974296_118974828	1
chr5_32393685_32394502	1
chr5_72877643_72878733	1
chr5_8458773_8461366	1
chr6_71376179_71376963	1
chr6_71398532_71403554	1
chr7_100093630_100093775	2
chr7_100094063_100094336	1
chr7_1023012_1025243	1
chr7_129774761_129774926	2
chr7_130496183_130496911	1
chr7_133034548_133035242	1
chr7_73711204_73711355	1
chr7_98881698_98881886	1
chr8_100702934_100703261	1
chr8_123346750_123349453	2
chr8_124821682_124821989	2
chr9_109045412_109046230	1
chr9_114209095_114209728	1
chr9_136670674_136670974	1
chr9_137450025_137450175	1
chr9_92292460_92292594	1
chr9_94176033_94176352	2
chr9_94178914_94179482	1
chr9_95085525_95086025	3
chrX_154768527_154768659	1
chrX_45745861_45748705	2
chrX_50003225_50003516	2
chrX_50009027_50009734	2
chrX_53556320_53557196	2

## Sheet: Fig. 6
Fig. 6c
subcellular fractionation-relative expression to cytoplasm
		cytoplasm	nucleus
DINAP	rep1	1	118.437
	rep2	1	65.4534
	rep3	1	72.2706
MALAT1	rep1	1	24.6027
	rep2	1	18.5881
	rep3	1	28.8683
SNORA23	rep1	1	7.21535
	rep2	1	4.89243
	rep3	1	4.41995
pre-GAPDH	rep1	1	138.914
	rep2	1	109.444
	rep3	1	119.858
GAPDH	rep1	1	0.435493
	rep2	1	0.368501
	rep3	1	0.43342
Fig. 6e												Fig. 6f
Fold enrichment
		DINAP	SNORA42	SNORD11
IgG	rep1	1	1	1
	rep2	1	1	1
	rep3	1	1	1
DKC1	rep1	23.3153	1360.65	0.208301
	rep2	24.8421	943.033	1.43361
	rep3	29.7989	727.941	2.65122
Fig. 6g
HepG2	pSB-GIGP			pSB-GIGP-DINAP
	rep1	rep2	rep3	rep1	rep2	rep3
0h	0.28572	0.300757	0.280695	0.288461	0.303421	0.297096
24h	0.320993	0.340531	0.34478	0.378962	0.454138	0.384966
48h	0.39223	0.422477	0.452605	0.507285	0.634339	0.638063
72h	0.602859	0.629374	0.614422	0.805382	0.919268	0.956014
96h	0.92377	0.92302	0.935107	1.20124	1.27262	1.19457
Fig. 6h
	OE-DINAP
		pSB-GIGP	pSB-GIGP-DINAP
Colony number	rep1	1869	2620
	rep2	1999	2595
	rep3	1964	2681
Fig. 6i
	KO-DINAP						WT
	vector			DKC1			vector			DKC1
	rep1	rep2	rep3	rep1	rep2	rep3	rep1	rep2	rep3	rep1	rep2	rep3
0h	0.225381	0.288435	0.325305	0.243742	0.30268	0.303292	0.271264	0.300975	0.275473	0.270089	0.294963	0.315513
24h	0.268496	0.362985	0.386267	0.358637	0.419561	0.444669	0.444903	0.374347	0.373589	0.467702	0.459041	0.462978
48h	0.558002	0.656176	0.721445	0.666091	0.752179	0.771691	0.778079	0.82659	0.691356	0.934534	1.06163	0.959073
72h	0.842777	0.899703	0.888599	1.11039	1.13839	1.12706	1.35059	1.02432	1.09194	1.52566	1.40075	1.51622
96h	1.196	1.40714	1.37594	1.55717	1.67216	1.70617	1.75299	1.60252	1.55511	1.91064	1.88394	1.93254
Fig. 6j
Colony number
	WT		KO-DINAP
	vector	DKC1	vector	DKC1
rep1	2399	3087	1584	2185
rep2	2219	3049	1560	2009
rep3	2285	3241	1538	2059

## Sheet: Fig. S1
supplementary Fig. 1b
		18S	5.8S	28S	5S	16S	12S	RMRP	RPPH1	SNORA73A	SNORA73B
HepG2 WT	rep1	0.903871	0.98736	1.01517	0.981377	0.939627	1.0252	0.876527	1.10331	0.975921	0.974333
	rep2	1.0923	1.10928	0.868912	0.987358	1.05	1.02687	1.09555	0.872119	1.09544	0.86968
	rep3	1.01287	0.91303	1.13367	1.03202	1.01357	0.949896	1.04136	1.03926	0.935402	1.18014
HepG2 RNase H+	rep1	0.00125529	0.000144345	0.00129499	0.0137926	4.84957e-06	0.000182318	1.02499e-05	2.44461e-05	0.000381743	8.07066e-05
	rep2	0.00375556	0.000382032	0.000828582	0.00558687	3.48812e-06	4.53077e-05	5.8713e-06	2.44461e-05	0.00400246	0.000102159
	rep3	0.00255528	0.000340823	0.00166613	0.0272544	7.28057e-06	6.69871e-05	1.46903e-05	2.44461e-05	0.00726049	0.022075
supplementary Fig. 1c
Type	Read num
intergenic	45412414
repetitive-element	21379743
rRNA	15660911
intron	14166157
CDS	5108731
UTR3	4898991
ncRNA	3234388
others	1962869
UTR5	151123
SNORA73B	48
SNORA73A	32
RMRP	28
RPPH1	9
supplementary Fig. 1e
geneType	Percentage	seq type
CDS	17	NGS
intergenic	11.6	NGS
intron	24.3	NGS
ncRNA	16.8	NGS
repeat_element	12.9	NGS
UTR3	14.9	NGS
UTR5	0.4	NGS
others	2.1	NGS
CDS	11.4	TGS
intergenic	29.9	TGS
intron	21.8	TGS
ncRNA	13.3	TGS
repeat_element	11.55	TGS
UTR3	9.7	TGS
UTR5	0.3	TGS
others	2.1	TGS
supplementary Fig. 1g
Type	Cell type	total number	TGS read supported (precenatge)
novel napRNAs	HepG2	8214	0.948
snotrons	HepG2	35	1
sliRNAs	HepG2	408	0.953
misRNAs	HepG2	21	0.952
ACA-napRNAs	HepG2	484	0.917
CD-napRNAs	HepG2	150	0.947
Pol3-napRNAs	HepG2	48	0.958
polyA-pocket-napRNAs	HepG2	235	0.923
novel napRNAs	C2C12	7150	0.891
snotrons	C2C12	22	1
sliRNAs	C2C12	614	0.932
misRNAs	C2C12	26	0.923
ACA-napRNAs	C2C12	72	0.917
CD-napRNAs	C2C12	46	0.891
Pol3-napRNAs	C2C12	1114	0.888

## Sheet: Fig. S3
supplementary Fig. 3b
Total number: 16608 (see Supplementary Table 2)
intron	0.4084
RE-Alu	0.2105
intergenic	0.1075
RE-MIR	0.0672
RE-L1	0.057
RE-simple	0.0453
RE-L2	0.0431
RE-hAT-Charlie	0.0271
RE-TcMar-Tigger	0.0179
RE-ERVL-MaLR	0.0159
supplementary Fig. 3c
Total number: 13485 (see Supplementary Table 2)
RE-B2	0.6731
intron	0.1544
RE-B1	0.0567
intergenic	0.0352
RE-simple	0.0258
RE-B4	0.0152
RE-ERVK	0.0114
RE-Low complexity	0.011
RE-ERVL-MaLR	0.0101
RE-L1	0.0074
supplementary Fig. 3d
Length	Type
70	known tRNAs
74	known tRNAs
74	known tRNAs
72	known tRNAs
71	known tRNAs
73	known tRNAs
71	known tRNAs
73	known tRNAs
73	known tRNAs
71	known tRNAs
73	known tRNAs
71	known tRNAs
72	known tRNAs
74	known tRNAs
74	known tRNAs
76	known tRNAs
73	known tRNAs
73	known tRNAs
85	known tRNAs
72	known tRNAs
74	known tRNAs
74	known tRNAs
74	known tRNAs
73	known tRNAs
74	known tRNAs
80	known tRNAs
71	known tRNAs
73	known tRNAs
74	known tRNAs
72	known tRNAs
72	known tRNAs
72	known tRNAs
72	known tRNAs
74	known tRNAs
74	known tRNAs
73	known tRNAs
74	known tRNAs
80	known tRNAs
71	known tRNAs
73	known tRNAs
74	known tRNAs
71	known tRNAs
74	known tRNAs
74	known tRNAs
74	known tRNAs
74	known tRNAs
73	known tRNAs
71	known tRNAs
80	known tRNAs
74	known tRNAs
73	known tRNAs
74	known tRNAs
71	known tRNAs
72	known tRNAs
74	known tRNAs
72	known tRNAs
72	known tRNAs
72	known tRNAs
72	known tRNAs
73	known tRNAs
76	known tRNAs
72	known tRNAs
74	known tRNAs
74	known tRNAs
74	known tRNAs
71	known tRNAs
72	known tRNAs
72	known tRNAs
71	known tRNAs
71	known tRNAs
72	known tRNAs
74	known tRNAs
72	known tRNAs
74	known tRNAs
72	known tRNAs
72	known tRNAs
72	known tRNAs
72	known tRNAs
70	known tRNAs
72	known tRNAs
72	known tRNAs
74	known tRNAs
74	known tRNAs
74	known tRNAs
72	known tRNAs
75	known tRNAs
74	known tRNAs
74	known tRNAs
73	known tRNAs
74	known tRNAs
80	known tRNAs
71	known tRNAs
73	known tRNAs
74	known tRNAs
71	known tRNAs
72	known tRNAs
74	known tRNAs
73	known tRNAs
73	known tRNAs
72	known tRNAs
74	known tRNAs
72	known tRNAs
72	known tRNAs
83	known tRNAs
71	known tRNAs
72	known tRNAs
72	known tRNAs
72	known tRNAs
83	known tRNAs
71	known tRNAs
72	known tRNAs
72	known tRNAs
72	known tRNAs
83	known tRNAs
71	known tRNAs
72	known tRNAs
72	known tRNAs
72	known tRNAs
83	known tRNAs
71	known tRNAs
72	known tRNAs
72	known tRNAs
72	known tRNAs
83	known tRNAs
71	known tRNAs
72	known tRNAs
71	known tRNAs
83	known tRNAs
72	known tRNAs
74	known tRNAs
72	known tRNAs
71	known tRNAs
84	known tRNAs
72	known tRNAs
74	known tRNAs
73	known tRNAs
72	known tRNAs
72	known tRNAs
76	known tRNAs
73	known tRNAs
73	known tRNAs
73	known tRNAs
73	known tRNAs
77	known tRNAs
73	known tRNAs
106	known tRNAs
72	known tRNAs
73	known tRNAs
74	known tRNAs
73	known tRNAs
74	known tRNAs
82	known tRNAs
74	known tRNAs
78	known tRNAs
72	known tRNAs
73	known tRNAs
73	known tRNAs
73	known tRNAs
86	known tRNAs
83	known tRNAs
73	known tRNAs
73	known tRNAs
73	known tRNAs
73	known tRNAs
82	known tRNAs
72	known tRNAs
72	known tRNAs
83	known tRNAs
84	known tRNAs
79	known tRNAs
73	known tRNAs
73	known tRNAs
82	known tRNAs
73	known tRNAs
72	known tRNAs
72	known tRNAs
72	known tRNAs
71	known tRNAs
71	known tRNAs
72	known tRNAs
72	known tRNAs
73	known tRNAs
72	known tRNAs
72	known tRNAs
75	known tRNAs
74	known tRNAs
72	known tRNAs
73	known tRNAs
72	known tRNAs
73	known tRNAs
76	known tRNAs
72	known tRNAs
82	known tRNAs
72	known tRNAs
73	known tRNAs
82	known tRNAs
73	known tRNAs
72	known tRNAs
94	known tRNAs
94	known tRNAs
94	known tRNAs
94	known tRNAs
86	known tRNAs
82	known tRNAs
73	known tRNAs
89	known tRNAs
72	known tRNAs
73	known tRNAs
75	known tRNAs
73	known tRNAs
72	known tRNAs
79	known tRNAs
73	known tRNAs
74	known tRNAs
72	known tRNAs
82	known tRNAs
72	known tRNAs
72	known tRNAs
72	known tRNAs
72	known tRNAs
74	known tRNAs
73	known tRNAs
73	known tRNAs
73	known tRNAs
73	known tRNAs
71	known tRNAs
73	known tRNAs
73	known tRNAs
73	known tRNAs
73	known tRNAs
72	known tRNAs
95	known tRNAs
73	known tRNAs
71	known tRNAs
72	known tRNAs
73	known tRNAs
73	known tRNAs
72	known tRNAs
72	known tRNAs
72	known tRNAs
72	known tRNAs
73	known tRNAs
72	known tRNAs
73	known tRNAs
73	known tRNAs
72	known tRNAs
82	known tRNAs
82	known tRNAs
83	known tRNAs
83	known tRNAs
71	known tRNAs
71	known tRNAs
71	known tRNAs
71	known tRNAs
73	known tRNAs
73	known tRNAs
77	known tRNAs
73	known tRNAs
73	known tRNAs
72	known tRNAs
82	known tRNAs
88	known tRNAs
71	known tRNAs
82	known tRNAs
74	known tRNAs
72	known tRNAs
82	known tRNAs
74	known tRNAs
74	known tRNAs
87	known tRNAs
72	known tRNAs
72	known tRNAs
72	known tRNAs
72	known tRNAs
74	known tRNAs
82	known tRNAs
74	known tRNAs
72	known tRNAs
71	known tRNAs
72	known tRNAs
74	known tRNAs
72	known tRNAs
72	known tRNAs
72	known tRNAs
72	known tRNAs
72	known tRNAs
72	known tRNAs
73	known tRNAs
74	known tRNAs
72	known tRNAs
71	known tRNAs
74	known tRNAs
73	known tRNAs
75	known tRNAs
73	known tRNAs
73	known tRNAs
73	known tRNAs
72	known tRNAs
73	known tRNAs
72	known tRNAs
72	known tRNAs
73	known tRNAs
74	known tRNAs
72	known tRNAs
73	known tRNAs
74	known tRNAs
74	known tRNAs
73	known tRNAs
93	known tRNAs
73	known tRNAs
87	known tRNAs
73	known tRNAs
74	known tRNAs
74	known tRNAs
72	known tRNAs
61	known tRNAs
89	known tRNAs
73	known tRNAs
73	known tRNAs
93	known tRNAs
73	known tRNAs
71	known tRNAs
73	known tRNAs
73	known tRNAs
72	known tRNAs
72	known tRNAs
68	known tRNAs
72	known tRNAs
71	known tRNAs
73	known tRNAs
73	known tRNAs
93	known tRNAs
68	known tRNAs
73	known tRNAs
78	known tRNAs
82	known tRNAs
71	known tRNAs
79	known tRNAs
84	known tRNAs
76	known tRNAs
80	known tRNAs
73	known tRNAs
75	known tRNAs
73	known tRNAs
72	known tRNAs
72	known tRNAs
82	known tRNAs
73	known tRNAs
71	known tRNAs
73	known tRNAs
72	known tRNAs
73	known tRNAs
72	known tRNAs
72	known tRNAs
176	known tRNAs
72	known tRNAs
73	known tRNAs
82	known tRNAs
82	known tRNAs
73	known tRNAs
73	known tRNAs
85	known tRNAs
73	known tRNAs
73	known tRNAs
82	known tRNAs
82	known tRNAs
73	known tRNAs
72	known tRNAs
72	known tRNAs
72	known tRNAs
73	known tRNAs
73	known tRNAs
73	known tRNAs
73	known tRNAs
72	known tRNAs
72	known tRNAs
73	known tRNAs
84	known tRNAs
72	known tRNAs
72	known tRNAs
82	known tRNAs
72	known tRNAs
72	known tRNAs
73	known tRNAs
82	known tRNAs
73	known tRNAs
72	known tRNAs
72	known tRNAs
83	known tRNAs
74	known tRNAs
73	known tRNAs
73	known tRNAs
72	known tRNAs
74	known tRNAs
72	known tRNAs
73	known tRNAs
91	known tRNAs
73	known tRNAs
90	known tRNAs
89	known tRNAs
89	known tRNAs
73	known tRNAs
73	known tRNAs
73	known tRNAs
73	known tRNAs
73	known tRNAs
73	known tRNAs
74	known tRNAs
73	known tRNAs
73	known tRNAs
73	known tRNAs
73	known tRNAs
74	known tRNAs
73	known tRNAs
74	known tRNAs
73	known tRNAs
73	known tRNAs
73	known tRNAs
74	known tRNAs
73	known tRNAs
73	known tRNAs
73	known tRNAs
73	known tRNAs
73	known tRNAs
73	known tRNAs
94	known tRNAs
72	known tRNAs
82	known tRNAs
73	known tRNAs
72	known tRNAs
74	known tRNAs
74	known tRNAs
73	known tRNAs
82	known tRNAs
73	known tRNAs
73	known tRNAs
83	known tRNAs
73	known tRNAs
74	known tRNAs
75	known tRNAs
74	known tRNAs
74	known tRNAs
73	known tRNAs
74	known tRNAs
73	known tRNAs
74	known tRNAs
72	known tRNAs
82	known tRNAs
72	known tRNAs
72	known tRNAs
73	known tRNAs
82	known tRNAs
72	known tRNAs
82	known tRNAs
82	known tRNAs
72	known tRNAs
82	known tRNAs
72	known tRNAs
82	known tRNAs
82	known tRNAs
82	known tRNAs
72	known tRNAs
82	known tRNAs
87	known tRNAs
73	known tRNAs
72	known tRNAs
73	known tRNAs
72	known tRNAs
107	known tRNAs
108	known tRNAs
74	known tRNAs
94	known tRNAs
73	known tRNAs
76	known tRNAs
74	known tRNAs
73	known tRNAs
82	known tRNAs
73	known tRNAs
74	known tRNAs
74	known tRNAs
83	known tRNAs
74	known tRNAs
73	known tRNAs
73	known tRNAs
72	known tRNAs
72	known tRNAs
72	known tRNAs
72	known tRNAs
71	known tRNAs
82	known tRNAs
74	known tRNAs
82	known tRNAs
73	known tRNAs
74	known tRNAs
94	known tRNAs
73	known tRNAs
72	known tRNAs
82	known tRNAs
72	known tRNAs
73	known tRNAs
72	known tRNAs
74	known tRNAs
72	known tRNAs
72	known tRNAs
74	known tRNAs
72	known tRNAs
72	known tRNAs
72	known tRNAs
74	known tRNAs
73	known tRNAs
72	known tRNAs
72	known tRNAs
73	known tRNAs
73	known tRNAs
72	known tRNAs
74	known tRNAs
77	known tRNAs
72	known tRNAs
72	known tRNAs
73	known tRNAs
72	known tRNAs
71	known tRNAs
73	known tRNAs
72	known tRNAs
72	known tRNAs
74	known tRNAs
72	known tRNAs
72	known tRNAs
72	known tRNAs
73	known tRNAs
106	known tRNAs
105	known tRNAs
72	known tRNAs
82	known tRNAs
73	known tRNAs
73	known tRNAs
73	known tRNAs
73	known tRNAs
72	known tRNAs
82	known tRNAs
73	known tRNAs
73	known tRNAs
73	known tRNAs
74	known tRNAs
74	known tRNAs
73	known tRNAs
73	known tRNAs
74	known tRNAs
73	known tRNAs
73	known tRNAs
73	known tRNAs
73	known tRNAs
73	known tRNAs
73	known tRNAs
83	known tRNAs
73	known tRNAs
72	known tRNAs
71	known tRNAs
83	known tRNAs
72	known tRNAs
73	known tRNAs
84	known tRNAs
72	known tRNAs
73	known tRNAs
72	known tRNAs
72	known tRNAs
73	known tRNAs
72	known tRNAs
72	known tRNAs
72	known tRNAs
77	known tRNAs
72	known tRNAs
72	known tRNAs
72	known tRNAs
72	known tRNAs
72	known tRNAs
70	known tRNAs
73	known tRNAs
72	known tRNAs
72	known tRNAs
72	known tRNAs
72	known tRNAs
72	known tRNAs
72	known tRNAs
83	known tRNAs
72	known tRNAs
72	known tRNAs
72	known tRNAs
72	known tRNAs
72	known tRNAs
71	known tRNAs
72	known tRNAs
71	known tRNAs
88	known tRNAs
73	known tRNAs
93	known tRNAs
89	known tRNAs
73	known tRNAs
74	known tRNAs
82	known tRNAs
69	known tRNAs
73	known tRNAs
76	known tRNAs
79	known tRNAs
72	known tRNAs
75	known tRNAs
72	known tRNAs
73	known tRNAs
83	known tRNAs
91	known tRNAs
74	known tRNAs
74	known tRNAs
74	known tRNAs
74	known tRNAs
74	known tRNAs
74	known tRNAs
73	known tRNAs
72	known tRNAs
69	known tRNAs
152	known snoRNAs
166	known snoRNAs
207	known snoRNAs
205	known snoRNAs
80	known snoRNAs
130	known snoRNAs
132	known snoRNAs
134	known snoRNAs
91	known snoRNAs
91	known snoRNAs
75	known snoRNAs
137	known snoRNAs
74	known snoRNAs
98	known snoRNAs
71	known snoRNAs
69	known snoRNAs
78	known snoRNAs
83	known snoRNAs
71	known snoRNAs
95	known snoRNAs
133	known snoRNAs
420	known snoRNAs
82	known snoRNAs
134	known snoRNAs
129	known snoRNAs
77	known snoRNAs
65	known snoRNAs
78	known snoRNAs
85	known snoRNAs
65	known snoRNAs
63	known snoRNAs
70	known snoRNAs
80	known snoRNAs
60	known snoRNAs
72	known snoRNAs
144	known snoRNAs
125	known snoRNAs
133	known snoRNAs
131	known snoRNAs
135	known snoRNAs
136	known snoRNAs
89	known snoRNAs
78	known snoRNAs
134	known snoRNAs
129	known snoRNAs
137	known snoRNAs
114	known snoRNAs
135	known snoRNAs
88	known snoRNAs
90	known snoRNAs
84	known snoRNAs
70	known snoRNAs
132	known snoRNAs
137	known snoRNAs
80	known snoRNAs
75	known snoRNAs
278	known snoRNAs
266	known snoRNAs
139	known snoRNAs
149	known snoRNAs
154	known snoRNAs
76	known snoRNAs
84	known snoRNAs
77	known snoRNAs
139	known snoRNAs
137	known snoRNAs
330	known snoRNAs
548	known snoRNAs
76	known snoRNAs
70	known snoRNAs
178	known snoRNAs
135	known snoRNAs
137	known snoRNAs
125	known snoRNAs
122	known snoRNAs
131	known snoRNAs
75	known snoRNAs
65	known snoRNAs
70	known snoRNAs
80	known snoRNAs
138	known snoRNAs
134	known snoRNAs
133	known snoRNAs
68	known snoRNAs
200	known snoRNAs
204	known snoRNAs
72	known snoRNAs
63	known snoRNAs
77	known snoRNAs
76	known snoRNAs
78	known snoRNAs
132	known snoRNAs
64	known snoRNAs
64	known snoRNAs
75	known snoRNAs
71	known snoRNAs
73	known snoRNAs
76	known snoRNAs
133	known snoRNAs
132	known snoRNAs
140	known snoRNAs
74	known snoRNAs
133	known snoRNAs
134	known snoRNAs
137	known snoRNAs
132	known snoRNAs
133	known snoRNAs
134	known snoRNAs
134	known snoRNAs
105	known snoRNAs
63	known snoRNAs
76	known snoRNAs
132	known snoRNAs
131	known snoRNAs
79	known snoRNAs
90	known snoRNAs
133	known snoRNAs
136	known snoRNAs
107	known snoRNAs
137	known snoRNAs
86	known snoRNAs
86	known snoRNAs
75	known snoRNAs
71	known snoRNAs
72	known snoRNAs
68	known snoRNAs
136	known snoRNAs
133	known snoRNAs
130	known snoRNAs
129	known snoRNAs
127	known snoRNAs
128	known snoRNAs
131	known snoRNAs
72	known snoRNAs
128	known snoRNAs
132	known snoRNAs
73	known snoRNAs
135	known snoRNAs
132	known snoRNAs
129	known snoRNAs
67	known snoRNAs
147	known snoRNAs
128	known snoRNAs
134	known snoRNAs
123	known snoRNAs
130	known snoRNAs
131	known snoRNAs
189	known snoRNAs
142	known snoRNAs
92	known snoRNAs
91	known snoRNAs
111	known snoRNAs
149	known snoRNAs
126	known snoRNAs
71	known snoRNAs
70	known snoRNAs
65	known snoRNAs
75	known snoRNAs
72	known snoRNAs
75	known snoRNAs
67	known snoRNAs
148	known snoRNAs
146	known snoRNAs
135	known snoRNAs
353	known snoRNAs
134	known snoRNAs
121	known snoRNAs
71	known snoRNAs
130	known snoRNAs
139	known snoRNAs
73	known snoRNAs
132	known snoRNAs
127	known snoRNAs
330	known snoRNAs
137	known snoRNAs
270	known snoRNAs
137	known snoRNAs
135	known snoRNAs
137	known snoRNAs
75	known snoRNAs
75	known snoRNAs
142	known snoRNAs
250	known snoRNAs
137	known snoRNAs
72	known snoRNAs
126	known snoRNAs
130	known snoRNAs
77	known snoRNAs
103	known snoRNAs
109	known snoRNAs
86	known snoRNAs
140	known snoRNAs
129	known snoRNAs
275	known snoRNAs
77	known snoRNAs
70	known snoRNAs
71	known snoRNAs
71	known snoRNAs
74	known snoRNAs
77	known snoRNAs
74	known snoRNAs
76	known snoRNAs
73	known snoRNAs
71	known snoRNAs
71	known snoRNAs
77	known snoRNAs
74	known snoRNAs
74	known snoRNAs
69	known snoRNAs
71	known snoRNAs
76	known snoRNAs
71	known snoRNAs
71	known snoRNAs
71	known snoRNAs
74	known snoRNAs
74	known snoRNAs
73	known snoRNAs
74	known snoRNAs
71	known snoRNAs
69	known snoRNAs
74	known snoRNAs
71	known snoRNAs
74	known snoRNAs
71	known snoRNAs
71	known snoRNAs
71	known snoRNAs
71	known snoRNAs
71	known snoRNAs
71	known snoRNAs
71	known snoRNAs
69	known snoRNAs
71	known snoRNAs
69	known snoRNAs
71	known snoRNAs
74	known snoRNAs
126	known snoRNAs
75	known snoRNAs
67	known snoRNAs
71	known snoRNAs
67	known snoRNAs
97	known snoRNAs
97	known snoRNAs
97	known snoRNAs
98	known snoRNAs
97	known snoRNAs
98	known snoRNAs
97	known snoRNAs
97	known snoRNAs
97	known snoRNAs
104	known snoRNAs
94	known snoRNAs
94	known snoRNAs
94	known snoRNAs
94	known snoRNAs
94	known snoRNAs
94	known snoRNAs
94	known snoRNAs
94	known snoRNAs
94	known snoRNAs
94	known snoRNAs
94	known snoRNAs
94	known snoRNAs
94	known snoRNAs
94	known snoRNAs
94	known snoRNAs
98	known snoRNAs
94	known snoRNAs
93	known snoRNAs
85	known snoRNAs
82	known snoRNAs
82	known snoRNAs
82	known snoRNAs
82	known snoRNAs
82	known snoRNAs
82	known snoRNAs
82	known snoRNAs
82	known snoRNAs
82	known snoRNAs
81	known snoRNAs
82	known snoRNAs
82	known snoRNAs
82	known snoRNAs
81	known snoRNAs
81	known snoRNAs
82	known snoRNAs
82	known snoRNAs
82	known snoRNAs
82	known snoRNAs
82	known snoRNAs
81	known snoRNAs
82	known snoRNAs
82	known snoRNAs
82	known snoRNAs
82	known snoRNAs
82	known snoRNAs
82	known snoRNAs
82	known snoRNAs
82	known snoRNAs
82	known snoRNAs
82	known snoRNAs
82	known snoRNAs
82	known snoRNAs
82	known snoRNAs
82	known snoRNAs
82	known snoRNAs
82	known snoRNAs
82	known snoRNAs
82	known snoRNAs
82	known snoRNAs
82	known snoRNAs
76	known snoRNAs
67	known snoRNAs
137	known snoRNAs
67	known snoRNAs
70	known snoRNAs
101	known snoRNAs
70	known snoRNAs
127	known snoRNAs
133	known snoRNAs
134	known snoRNAs
127	known snoRNAs
83	known snoRNAs
129	known snoRNAs
135	known snoRNAs
136	known snoRNAs
87	known snoRNAs
94	known snoRNAs
135	known snoRNAs
86	known snoRNAs
72	known snoRNAs
86	known snoRNAs
92	known snoRNAs
135	known snoRNAs
148	known snoRNAs
137	known snoRNAs
138	known snoRNAs
136	known snoRNAs
48	known snoRNAs
71	known snoRNAs
73	known snoRNAs
217	known snoRNAs
217	known snoRNAs
217	known snoRNAs
217	known snoRNAs
217	known snoRNAs
152	known snoRNAs
67	known snoRNAs
72	known snoRNAs
58	known snoRNAs
74	known snoRNAs
97	known snoRNAs
133	known snoRNAs
104	known snoRNAs
130	known snoRNAs
80	known snoRNAs
133	known snoRNAs
131	known snoRNAs
80	known snoRNAs
86	known snoRNAs
72	known snoRNAs
187	known snoRNAs
65	known snoRNAs
65	known snoRNAs
66	known snoRNAs
421	known snoRNAs
83	known snoRNAs
129	known snoRNAs
66	known snoRNAs
85	known snoRNAs
79	known snoRNAs
70	known snoRNAs
133	known snoRNAs
110	known snoRNAs
77	known snoRNAs
83	known snoRNAs
66	known snoRNAs
86	known snoRNAs
88	known snoRNAs
97	known snoRNAs
97	known snoRNAs
97	known snoRNAs
82	known snoRNAs
75	known snoRNAs
132	known snoRNAs
86	known snoRNAs
71	known snoRNAs
72	known snoRNAs
237	known snoRNAs
138	known snoRNAs
138	known snoRNAs
138	known snoRNAs
138	known snoRNAs
136	known snoRNAs
136	known snoRNAs
79	known snoRNAs
91	known snoRNAs
90	known snoRNAs
136	known snoRNAs
23	known miRNAs
23	known miRNAs
21	known miRNAs
23	known miRNAs
23	known miRNAs
18	known miRNAs
22	known miRNAs
22	known miRNAs
22	known miRNAs
22	known miRNAs
22	known miRNAs
20	known miRNAs
21	known miRNAs
20	known miRNAs
23	known miRNAs
21	known miRNAs
22	known miRNAs
17	known miRNAs
21	known miRNAs
22	known miRNAs
19	known miRNAs
21	known miRNAs
23	known miRNAs
22	known miRNAs
22	known miRNAs
22	known miRNAs
22	known miRNAs
21	known miRNAs
21	known miRNAs
23	known miRNAs
22	known miRNAs
22	known miRNAs
23	known miRNAs
22	known miRNAs
23	known miRNAs
22	known miRNAs
22	known miRNAs
22	known miRNAs
19	known miRNAs
20	known miRNAs
22	known miRNAs
18	known miRNAs
19	known miRNAs
22	known miRNAs
22	known miRNAs
18	known miRNAs
20	known miRNAs
20	known miRNAs
21	known miRNAs
22	known miRNAs
22	known miRNAs
20	known miRNAs
20	known miRNAs
22	known miRNAs
23	known miRNAs
22	known miRNAs
22	known miRNAs
23	known miRNAs
23	known miRNAs
21	known miRNAs
21	known miRNAs
17	known miRNAs
20	known miRNAs
23	known miRNAs
22	known miRNAs
22	known miRNAs
21	known miRNAs
22	known miRNAs
22	known miRNAs
23	known miRNAs
22	known miRNAs
20	known miRNAs
22	known miRNAs
23	known miRNAs
23	known miRNAs
25	known miRNAs
22	known miRNAs
24	known miRNAs
22	known miRNAs
22	known miRNAs
22	known miRNAs
24	known miRNAs
21	known miRNAs
22	known miRNAs
21	known miRNAs
22	known miRNAs
21	known miRNAs
18	known miRNAs
23	known miRNAs
22	known miRNAs
22	known miRNAs
22	known miRNAs
21	known miRNAs
22	known miRNAs
22	known miRNAs
21	known miRNAs
22	known miRNAs
20	known miRNAs
21	known miRNAs
22	known miRNAs
22	known miRNAs
22	known miRNAs
23	known miRNAs
23	known miRNAs
22	known miRNAs
21	known miRNAs
21	known miRNAs
20	known miRNAs
22	known miRNAs
22	known miRNAs
23	known miRNAs
23	known miRNAs
23	known miRNAs
21	known miRNAs
22	known miRNAs
23	known miRNAs
22	known miRNAs
18	known miRNAs
22	known miRNAs
22	known miRNAs
22	known miRNAs
22	known miRNAs
22	known miRNAs
21	known miRNAs
21	known miRNAs
23	known miRNAs
21	known miRNAs
23	known miRNAs
21	known miRNAs
18	known miRNAs
21	known miRNAs
21	known miRNAs
22	known miRNAs
21	known miRNAs
22	known miRNAs
21	known miRNAs
22	known miRNAs
17	known miRNAs
22	known miRNAs
22	known miRNAs
21	known miRNAs
24	known miRNAs
23	known miRNAs
22	known miRNAs
23	known miRNAs
21	known miRNAs
22	known miRNAs
22	known miRNAs
21	known miRNAs
22	known miRNAs
22	known miRNAs
22	known miRNAs
22	known miRNAs
25	known miRNAs
22	known miRNAs
22	known miRNAs
23	known miRNAs
20	known miRNAs
20	known miRNAs
21	known miRNAs
21	known miRNAs
22	known miRNAs
22	known miRNAs
21	known miRNAs
22	known miRNAs
21	known miRNAs
22	known miRNAs
23	known miRNAs
20	known miRNAs
21	known miRNAs
21	known miRNAs
22	known miRNAs
22	known miRNAs
22	known miRNAs
22	known miRNAs
17	known miRNAs
22	known miRNAs
21	known miRNAs
22	known miRNAs
21	known miRNAs
23	known miRNAs
22	known miRNAs
23	known miRNAs
22	known miRNAs
20	known miRNAs
22	known miRNAs
21	known miRNAs
22	known miRNAs
22	known miRNAs
22	known miRNAs
23	known miRNAs
23	known miRNAs
21	known miRNAs
22	known miRNAs
22	known miRNAs
23	known miRNAs
22	known miRNAs
22	known miRNAs
21	known miRNAs
19	known miRNAs
22	known miRNAs
23	known miRNAs
21	known miRNAs
22	known miRNAs
23	known miRNAs
24	known miRNAs
22	known miRNAs
23	known miRNAs
23	known miRNAs
22	known miRNAs
22	known miRNAs
21	known miRNAs
22	known miRNAs
22	known miRNAs
22	known miRNAs
20	known miRNAs
22	known miRNAs
21	known miRNAs
21	known miRNAs
23	known miRNAs
21	known miRNAs
22	known miRNAs
21	known miRNAs
22	known miRNAs
22	known miRNAs
22	known miRNAs
22	known miRNAs
22	known miRNAs
17	known miRNAs
22	known miRNAs
22	known miRNAs
26	known miRNAs
21	known miRNAs
22	known miRNAs
22	known miRNAs
22	known miRNAs
22	known miRNAs
19	known miRNAs
18	known miRNAs
21	known miRNAs
21	known miRNAs
21	known miRNAs
17	known miRNAs
22	known miRNAs
17	known miRNAs
22	known miRNAs
21	known miRNAs
20	known miRNAs
22	known miRNAs
20	known miRNAs
22	known miRNAs
22	known miRNAs
22	known miRNAs
19	known miRNAs
22	known miRNAs
19	known miRNAs
18	known miRNAs
21	known miRNAs
23	known miRNAs
22	known miRNAs
22	known miRNAs
21	known miRNAs
17	known miRNAs
23	known miRNAs
22	known miRNAs
19	known miRNAs
22	known miRNAs
22	known miRNAs
22	known miRNAs
22	known miRNAs
21	known miRNAs
23	known miRNAs
22	known miRNAs
20	known miRNAs
21	known miRNAs
22	known miRNAs
21	known miRNAs
23	known miRNAs
22	known miRNAs
22	known miRNAs
22	known miRNAs
23	known miRNAs
22	known miRNAs
22	known miRNAs
21	known miRNAs
21	known miRNAs
25	known miRNAs
22	known miRNAs
22	known miRNAs
22	known miRNAs
26	known miRNAs
22	known miRNAs
21	known miRNAs
25	known miRNAs
22	known miRNAs
21	known miRNAs
21	known miRNAs
22	known miRNAs
23	known miRNAs
22	known miRNAs
22	known miRNAs
21	known miRNAs
22	known miRNAs
20	known miRNAs
22	known miRNAs
22	known miRNAs
23	known miRNAs
21	known miRNAs
22	known miRNAs
22	known miRNAs
22	known miRNAs
21	known miRNAs
21	known miRNAs
18	known miRNAs
17	known miRNAs
22	known miRNAs
22	known miRNAs
22	known miRNAs
23	known miRNAs
21	known miRNAs
22	known miRNAs
23	known miRNAs
22	known miRNAs
17	known miRNAs
20	known miRNAs
16	known miRNAs
25	known miRNAs
20	known miRNAs
22	known miRNAs
23	known miRNAs
21	known miRNAs
22	known miRNAs
23	known miRNAs
22	known miRNAs
22	known miRNAs
19	known miRNAs
23	known miRNAs
22	known miRNAs
21	known miRNAs
20	known miRNAs
23	known miRNAs
21	known miRNAs
22	known miRNAs
23	known miRNAs
22	known miRNAs
21	known miRNAs
17	known miRNAs
22	known miRNAs
20	known miRNAs
16	known miRNAs
18	known miRNAs
22	known miRNAs
20	known miRNAs
20	known miRNAs
22	known miRNAs
17	known miRNAs
21	known miRNAs
22	known miRNAs
21	known miRNAs
23	known miRNAs
21	known miRNAs
22	known miRNAs
22	known miRNAs
22	known miRNAs
23	known miRNAs
20	known miRNAs
21	known miRNAs
21	known miRNAs
22	known miRNAs
20	known miRNAs
23	known miRNAs
22	known miRNAs
22	known miRNAs
22	known miRNAs
22	known miRNAs
22	known miRNAs
22	known miRNAs
22	known miRNAs
21	known miRNAs
19	known miRNAs
23	known miRNAs
19	known miRNAs
22	known miRNAs
22	known miRNAs
21	known miRNAs
23	known miRNAs
21	known miRNAs
23	known miRNAs
18	known miRNAs
23	known miRNAs
21	known miRNAs
21	known miRNAs
22	known miRNAs
22	known miRNAs
21	known miRNAs
24	known miRNAs
22	known miRNAs
21	known miRNAs
21	known miRNAs
23	known miRNAs
19	known miRNAs
19	known miRNAs
21	known miRNAs
21	known miRNAs
24	known miRNAs
23	known miRNAs
22	known miRNAs
21	known miRNAs
22	known miRNAs
22	known miRNAs
21	known miRNAs
24	known miRNAs
21	known miRNAs
22	known miRNAs
22	known miRNAs
21	known miRNAs
21	known miRNAs
23	known miRNAs
25	known miRNAs
22	known miRNAs
21	known miRNAs
21	known miRNAs
22	known miRNAs
22	known miRNAs
22	known miRNAs
21	known miRNAs
21	known miRNAs
23	known miRNAs
23	known miRNAs
23	known miRNAs
22	known miRNAs
22	known miRNAs
22	known miRNAs
22	known miRNAs
22	known miRNAs
22	known miRNAs
22	known miRNAs
22	known miRNAs
22	known miRNAs
23	known miRNAs
23	known miRNAs
22	known miRNAs
22	known miRNAs
22	known miRNAs
20	known miRNAs
22	known miRNAs
23	known miRNAs
22	known miRNAs
21	known miRNAs
18	known miRNAs
22	known miRNAs
22	known miRNAs
23	known miRNAs
22	known miRNAs
19	known miRNAs
22	known miRNAs
22	known miRNAs
22	known miRNAs
19	known miRNAs
22	known miRNAs
23	known miRNAs
23	known miRNAs
22	known miRNAs
23	known miRNAs
22	known miRNAs
23	known miRNAs
22	known miRNAs
20	known miRNAs
20	known miRNAs
22	known miRNAs
17	known miRNAs
20	known miRNAs
23	known miRNAs
22	known miRNAs
22	known miRNAs
22	known miRNAs
22	known miRNAs
20	known miRNAs
22	known miRNAs
22	known miRNAs
21	known miRNAs
22	known miRNAs
19	known miRNAs
22	known miRNAs
24	known miRNAs
22	known miRNAs
19	known miRNAs
22	known miRNAs
23	known miRNAs
22	known miRNAs
22	known miRNAs
26	known miRNAs
26	known miRNAs
20	known miRNAs
23	known miRNAs
23	known miRNAs
20	known miRNAs
18	known miRNAs
22	known miRNAs
23	known miRNAs
22	known miRNAs
22	known miRNAs
21	known miRNAs
24	known miRNAs
20	known miRNAs
22	known miRNAs
22	known miRNAs
22	known miRNAs
22	known miRNAs
22	known miRNAs
22	known miRNAs
22	known miRNAs
22	known miRNAs
22	known miRNAs
22	known miRNAs
22	known miRNAs
22	known miRNAs
21	known miRNAs
20	known miRNAs
23	known miRNAs
20	known miRNAs
22	known miRNAs
22	known miRNAs
22	known miRNAs
22	known miRNAs
22	known miRNAs
22	known miRNAs
20	known miRNAs
22	known miRNAs
22	known miRNAs
23	known miRNAs
23	known miRNAs
22	known miRNAs
22	known miRNAs
20	known miRNAs
22	known miRNAs
21	known miRNAs
17	known miRNAs
22	known miRNAs
22	known miRNAs
22	known miRNAs
22	known miRNAs
22	known miRNAs
22	known miRNAs
22	known miRNAs
23	known miRNAs
22	known miRNAs
22	known miRNAs
22	known miRNAs
24	known miRNAs
22	known miRNAs
22	known miRNAs
23	known miRNAs
22	known miRNAs
21	known miRNAs
22	known miRNAs
21	known miRNAs
21	known miRNAs
23	known miRNAs
22	known miRNAs
21	known miRNAs
17	known miRNAs
18	known miRNAs
18	known miRNAs
23	known miRNAs
22	known miRNAs
22	known miRNAs
24	known miRNAs
22	known miRNAs
17	known miRNAs
23	known miRNAs
21	known miRNAs
21	known miRNAs
22	known miRNAs
21	known miRNAs
18	known miRNAs
22	known miRNAs
21	known miRNAs
23	known miRNAs
20	known miRNAs
23	known miRNAs
23	known miRNAs
20	known miRNAs
18	known miRNAs
21	known miRNAs
18	known miRNAs
22	known miRNAs
22	known miRNAs
26	known miRNAs
27	known miRNAs
22	known miRNAs
22	known miRNAs
22	known miRNAs
17	known miRNAs
20	known miRNAs
22	known miRNAs
21	known miRNAs
22	known miRNAs
23	known miRNAs
22	known miRNAs
19	known miRNAs
21	known miRNAs
17	known miRNAs
22	known miRNAs
22	known miRNAs
18	known miRNAs
19	known miRNAs
21	known miRNAs
17	known miRNAs
21	known miRNAs
21	known miRNAs
20	known miRNAs
24	known miRNAs
22	known miRNAs
22	known miRNAs
22	known miRNAs
22	known miRNAs
22	known miRNAs
22	known miRNAs
23	known miRNAs
22	known miRNAs
22	known miRNAs
17	known miRNAs
22	known miRNAs
22	known miRNAs
22	known miRNAs
20	known miRNAs
22	known miRNAs
22	known miRNAs
18	known miRNAs
17	known miRNAs
21	known miRNAs
23	known miRNAs
22	known miRNAs
23	known miRNAs
23	known miRNAs
22	known miRNAs
23	known miRNAs
23	known miRNAs
22	known miRNAs
23	known miRNAs
23	known miRNAs
23	known miRNAs
22	known miRNAs
22	known miRNAs
22	known miRNAs
21	known miRNAs
22	known miRNAs
23	known miRNAs
17	known miRNAs
22	known miRNAs
22	known miRNAs
22	known miRNAs
21	known miRNAs
22	known miRNAs
24	known miRNAs
21	known miRNAs
21	known miRNAs
22	known miRNAs
22	known miRNAs
22	known miRNAs
23	known miRNAs
22	known miRNAs
22	known miRNAs
22	known miRNAs
22	known miRNAs
23	known miRNAs
19	known miRNAs
24	known miRNAs
21	known miRNAs
22	known miRNAs
22	known miRNAs
22	known miRNAs
21	known miRNAs
22	known miRNAs
22	known miRNAs
22	known miRNAs
18	known miRNAs
22	known miRNAs
22	known miRNAs
20	known miRNAs
22	known miRNAs
22	known miRNAs
25	known miRNAs
22	known miRNAs
21	known miRNAs
21	known miRNAs
22	known miRNAs
21	known miRNAs
22	known miRNAs
22	known miRNAs
18	known miRNAs
23	known miRNAs
22	known miRNAs
18	known miRNAs
20	known miRNAs
22	known miRNAs
22	known miRNAs
18	known miRNAs
21	known miRNAs
23	known miRNAs
22	known miRNAs
21	known miRNAs
22	known miRNAs
22	known miRNAs
20	known miRNAs
23	known miRNAs
22	known miRNAs
22	known miRNAs
21	known miRNAs
22	known miRNAs
20	known miRNAs
21	known miRNAs
22	known miRNAs
22	known miRNAs
22	known miRNAs
22	known miRNAs
22	known miRNAs
23	known miRNAs
21	known miRNAs
23	known miRNAs
22	known miRNAs
22	known miRNAs
22	known miRNAs
21	known miRNAs
22	known miRNAs
21	known miRNAs
22	known miRNAs
22	known miRNAs
22	known miRNAs
22	known miRNAs
22	known miRNAs
21	known miRNAs
22	known miRNAs
21	known miRNAs
22	known miRNAs
22	known miRNAs
23	known miRNAs
22	known miRNAs
23	known miRNAs
22	known miRNAs
23	known miRNAs
22	known miRNAs
23	known miRNAs
22	known miRNAs
22	known miRNAs
22	known miRNAs
21	known miRNAs
21	known miRNAs
21	known miRNAs
21	known miRNAs
22	known miRNAs
22	known miRNAs
22	known miRNAs
22	known miRNAs
22	known miRNAs
21	known miRNAs
22	known miRNAs
21	known miRNAs
22	known miRNAs
21	known miRNAs
22	known miRNAs
22	known miRNAs
22	known miRNAs
22	known miRNAs
22	known miRNAs
22	known miRNAs
22	known miRNAs
22	known miRNAs
21	known miRNAs
22	known miRNAs
22	known miRNAs
22	known miRNAs
22	known miRNAs
22	known miRNAs
22	known miRNAs
21	known miRNAs
22	known miRNAs
23	known miRNAs
19	known miRNAs
23	known miRNAs
22	known miRNAs
22	known miRNAs
23	known miRNAs
22	known miRNAs
22	known miRNAs
22	known miRNAs
22	known miRNAs
22	known miRNAs
22	known miRNAs
25	known miRNAs
22	known miRNAs
23	known miRNAs
22	known miRNAs
23	known miRNAs
23	known miRNAs
22	known miRNAs
21	known miRNAs
21	known miRNAs
21	known miRNAs
21	known miRNAs
21	known miRNAs
24	known miRNAs
22	known miRNAs
18	known miRNAs
23	known miRNAs
25	known miRNAs
22	known miRNAs
22	known miRNAs
18	known miRNAs
21	known miRNAs
21	known miRNAs
25	known miRNAs
20	known miRNAs
20	known miRNAs
22	known miRNAs
20	known miRNAs
22	known miRNAs
22	known miRNAs
21	known miRNAs
22	known miRNAs
23	known miRNAs
19	known miRNAs
23	known miRNAs
19	known miRNAs
23	known miRNAs
19	known miRNAs
18	known miRNAs
22	known miRNAs
17	known miRNAs
23	known miRNAs
22	known miRNAs
22	known miRNAs
22	known miRNAs
21	known miRNAs
22	known miRNAs
20	known miRNAs
22	known miRNAs
20	known miRNAs
22	known miRNAs
21	known miRNAs
22	known miRNAs
22	known miRNAs
22	known miRNAs
19	known miRNAs
16	known miRNAs
20	known miRNAs
22	known miRNAs
20	known miRNAs
25	known miRNAs
22	known miRNAs
22	known miRNAs
21	known miRNAs
22	known miRNAs
22	known miRNAs
22	known miRNAs
21	known miRNAs
22	known miRNAs
22	known miRNAs
20	known miRNAs
20	known miRNAs
22	known miRNAs
23	known miRNAs
21	known miRNAs
22	known miRNAs
21	known miRNAs
21	known miRNAs
22	known miRNAs
19	known miRNAs
22	known miRNAs
21	known miRNAs
22	known miRNAs
26	known miRNAs
22	known miRNAs
18	known miRNAs
22	known miRNAs
19	known miRNAs
22	known miRNAs
21	known miRNAs
22	known miRNAs
18	known miRNAs
22	known miRNAs
22	known miRNAs
22	known miRNAs
24	known miRNAs
22	known miRNAs
21	known miRNAs
20	known miRNAs
22	known miRNAs
21	known miRNAs
21	known miRNAs
22	known miRNAs
18	known miRNAs
22	known miRNAs
24	known miRNAs
20	known miRNAs
19	known miRNAs
19	known miRNAs
18	known miRNAs
21	known miRNAs
21	known miRNAs
24	known miRNAs
24	known miRNAs
22	known miRNAs
22	known miRNAs
22	known miRNAs
24	known miRNAs
23	known miRNAs
22	known miRNAs
22	known miRNAs
22	known miRNAs
24	known miRNAs
23	known miRNAs
22	known miRNAs
22	known miRNAs
22	known miRNAs
22	known miRNAs
21	known miRNAs
23	known miRNAs
23	known miRNAs
23	known miRNAs
23	known miRNAs
18	known miRNAs
21	known miRNAs
19	known miRNAs
21	known miRNAs
23	known miRNAs
21	known miRNAs
22	known miRNAs
22	known miRNAs
23	known miRNAs
24	known miRNAs
17	known miRNAs
19	known miRNAs
22	known miRNAs
22	known miRNAs
21	known miRNAs
22	known miRNAs
21	known miRNAs
23	known miRNAs
22	known miRNAs
23	known miRNAs
24	known miRNAs
17	known miRNAs
18	known miRNAs
21	known miRNAs
21	known miRNAs
24	known miRNAs
22	known miRNAs
21	known miRNAs
22	known miRNAs
22	known miRNAs
23	known miRNAs
22	known miRNAs
22	known miRNAs
24	known miRNAs
25	known miRNAs
[truncated: 51,881 more rows]
[truncated: 18 more columns]

## Sheet: Fig. S4
supplementary Fig. 4a
chrom	start	end	name	strand	geneType	species	species_num
chr8	123434450	123434610	hsa-napRNA-1	+	repeatMask-Alu	human;chimp;baboon;rhesus_monkey;	4
chr1	92902061	92902236	hsa-napRNA-2	-	repeatMask-L1	human;chimp;baboon;rhesus_monkey;	4
chr1	45972130	45972341	hsa-napRNA-3	+	intron	human;chimp;baboon;rhesus_monkey;	4
chr17	21206568	21206750	hsa-napRNA-4	-	repeatMask-Alu	human;chimp;baboon;rhesus_monkey;	4
chr22	23282538	23282739	hsa-napRNA-5	+	intron	human;chimp;baboon;rhesus_monkey;	4
chr20	38433861	38433998	hsa-napRNA-6	+	intergenic	human;chimp;baboon;rhesus_monkey;mouse;opossum;platypus;chicken;	8
chr5	131162869	131163118	hsa-napRNA-7	-	repeatMask-Alu	human;chimp;baboon;rhesus_monkey;	4
chr20	38425194	38425331	hsa-napRNA-8	+	intergenic	human;chimp;baboon;rhesus_monkey;mouse;opossum;platypus;chicken;	8
chr3	53308326	53308485	hsa-napRNA-9	-	repeatMask-Alu	human;chimp;	2
chr2	17747537	17747718	hsa-napRNA-10	-	repeatMask-Alu	human;chimp;baboon;rhesus_monkey;	4
chr7	138583497	138583605	hsa-napRNA-11	+	repeatMask-Alu	human;chimp;baboon;rhesus_monkey;	4
chr22	24075567	24075731	hsa-napRNA-12	+	repeatMask-Alu	human;chimp;baboon;rhesus_monkey;	4
chr18	22857010	22857186	hsa-napRNA-13	-	intron	human;chimp;baboon;rhesus_monkey;mouse;opossum;platypus;chicken;	8
chr17	21297396	21297540	hsa-napRNA-14	+	intron	human;chimp;baboon;rhesus_monkey;	4
chr7	2643460	2643727	hsa-napRNA-15	+	repeatMask-L2	human;chimp;baboon;rhesus_monkey;	4
chr20	9356939	9357102	hsa-napRNA-16	+	repeatMask-Alu	human;chimp;baboon;rhesus_monkey;	4
chr7	900261	900451	hsa-napRNA-17	-	intron	human;chimp;baboon;rhesus_monkey;opossum;platypus;chicken;	7
chr9	132380101	132380291	hsa-napRNA-18	-	repeatMask-Alu	human;chimp;baboon;rhesus_monkey;	4
chr17	1850719	1850877	hsa-napRNA-19	+	repeatMask-Alu	human;chimp;baboon;rhesus_monkey;	4
chr17	32198533	32198694	hsa-napRNA-20	+	repeatMask-Alu	human;chimp;baboon;rhesus_monkey;	4
chr1	62025662	62025816	hsa-napRNA-21	+	repeatMask-Alu	human;chimp;baboon;rhesus_monkey;	4
chr22	32394143	32394303	hsa-napRNA-22	-	repeatMask-Alu	human;chimp;	2
chr19	12926436	12926663	hsa-napRNA-23	-	repeatMask-Alu	human;chimp;	2
chr5	113162528	113162692	hsa-napRNA-24	-	repeatMask-Alu	human;chimp;baboon;rhesus_monkey;	4
chr4	185112385	185112673	hsa-napRNA-25	+	repeatMask-Alu	human;chimp;baboon;rhesus_monkey;	4
chr19	58314448	58314612	hsa-napRNA-26	+	repeatMask-Alu	human;	1
chr1	162943846	162944017	hsa-napRNA-27	+	repeatMask-MIR	human;chimp;baboon;rhesus_monkey;mouse;	5
chr4	184640133	184640240	hsa-napRNA-28	-	intron	human;chimp;baboon;rhesus_monkey;	4
chr7	1029159	1029453	hsa-napRNA-29	-	repeatMask-Alu	human;chimp;baboon;rhesus_monkey;opossum;platypus;	6
chr13	39011571	39011953	hsa-napRNA-30	-	intron	human;chimp;baboon;rhesus_monkey;	4
chr17	76094777	76095023	hsa-napRNA-31	-	repeatMask-Alu	human;chimp;baboon;rhesus_monkey;	4
chr7	99042311	99042468	hsa-napRNA-32	-	repeatMask-Alu	human;chimp;baboon;rhesus_monkey;	4
chr6	99546000	99546181	hsa-napRNA-33	-	repeatMask-Alu	human;chimp;rhesus_monkey;	3
chr7	140125767	140125933	hsa-napRNA-34	-	repeatMask-Alu	human;chimp;	2
chr12	106135212	106135399	hsa-napRNA-35	-	repeatMask-MIR	human;chimp;baboon;rhesus_monkey;mouse;platypus;	6
chr2	100751958	100752286	hsa-napRNA-36	-	repeatMask-Alu	human;chimp;baboon;rhesus_monkey;	4
chr16	58002988	58003412	hsa-napRNA-37	+	repeatMask-Alu	human;chimp;baboon;rhesus_monkey;	4
chr18	45995847	45996131	hsa-napRNA-38	-	repeatMask-Alu	human;chimp;baboon;rhesus_monkey;	4
chr5	134653688	134653846	hsa-napRNA-39	+	repeatMask-Alu	human;chimp;baboon;	3
chr12	113385668	113385879	hsa-napRNA-40	+	intron	human;chimp;baboon;rhesus_monkey;	4
chr16	14174509	14174668	hsa-napRNA-41	+	repeatMask-Alu	human;chimp;baboon;rhesus_monkey;	4
chr2	177216188	177216502	hsa-napRNA-42	+	intron	human;chimp;baboon;rhesus_monkey;mouse;	5
chr17	68443142	68443306	hsa-napRNA-43	-	repeatMask-Alu	human;chimp;baboon;rhesus_monkey;	4
chr7	151065832	151066083	hsa-napRNA-44	+	intron	human;chimp;baboon;rhesus_monkey;	4
chr1	239749491	239749653	hsa-napRNA-45	+	repeatMask-Alu	human;chimp;baboon;rhesus_monkey;	4
chr14	51015546	51015707	hsa-napRNA-46	-	repeatMask-Alu	human;chimp;baboon;rhesus_monkey;	4
chr18	79910952	79911269	hsa-napRNA-47	-	intron	human;chimp;baboon;rhesus_monkey;opossum;chicken;	6
chr8	11853940	11854141	hsa-napRNA-48	-	intron	human;chimp;baboon;rhesus_monkey;mouse;	5
chr10	100179488	100179594	hsa-napRNA-49	-	repeatMask-Alu	human;chimp;baboon;rhesus_monkey;mouse;	5
chr2	10790881	10791062	hsa-napRNA-50	-	repeatMask-Alu	human;chimp;baboon;rhesus_monkey;	4
chr5	181207747	181207976	hsa-napRNA-51	-	intergenic	human;chimp;baboon;rhesus_monkey;	4
chr5	73082893	73083185	hsa-napRNA-52	-	repeatMask-Alu	human;chimp;baboon;rhesus_monkey;	4
chr16	58037666	58037894	hsa-napRNA-53	+	repeatMask-hAT-Charlie	human;chimp;baboon;rhesus_monkey;mouse;	5
chr2	9286220	9286383	hsa-napRNA-54	+	repeatMask-Alu	human;chimp;baboon;rhesus_monkey;	4
chr1	121327342	121327479	hsa-napRNA-55-1	+	repeatMask-Alu	human;chimp;	2
chr10	89239410	89239603	hsa-napRNA-56	-	intron	human;chimp;baboon;rhesus_monkey;mouse;	5
chr17	37244825	37245017	hsa-napRNA-57	-	intron	human;chimp;baboon;rhesus_monkey;mouse;opossum;chicken;	7
chrX	44981906	44982068	hsa-napRNA-58	+	repeatMask-Alu	human;chimp;baboon;rhesus_monkey;	4
chr6	33597207	33597498	hsa-napRNA-59	-	repeatMask-Alu	human;chimp;baboon;rhesus_monkey;	4
chr9	92637481	92637684	hsa-napRNA-60	-	intron	human;chimp;baboon;rhesus_monkey;mouse;	5
chr12	107608693	107608856	hsa-napRNA-61	+	repeatMask-Alu	human;chimp;baboon;rhesus_monkey;	4
chr19	7935625	7935763	hsa-napRNA-62	-	intron	human;chimp;baboon;rhesus_monkey;	4
chr1	206345710	206345847	hsa-napRNA-55-2	+	repeatMask-Alu	human;chimp;baboon;	3
chr11	35526491	35526718	hsa-napRNA-63	-	repeatMask-MIR	human;chimp;baboon;rhesus_monkey;platypus;	5
chr11	68934699	68935231	hsa-napRNA-64	+	intron	human;chimp;baboon;rhesus_monkey;mouse;	5
chr14	102310622	102310857	hsa-napRNA-65	-	repeatMask-Alu	human;chimp;	2
chr19	10562247	10562458	hsa-napRNA-66	-	repeatMask-Alu	human;chimp;baboon;rhesus_monkey;	4
chr6	73108628	73108812	hsa-napRNA-67	+	repeatMask-Alu	human;chimp;baboon;rhesus_monkey;	4
chr12	50153591	50153769	hsa-napRNA-68	-	intron	human;chimp;baboon;rhesus_monkey;	4
chr16	75140675	75140839	hsa-napRNA-69-1	+	repeatMask-Alu	human;chimp;baboon;rhesus_monkey;	4
chr1	155345606	155345768	hsa-napRNA-70	-	repeatMask-Alu	human;chimp;baboon;rhesus_monkey;	4
chr22	30739855	30740013	hsa-napRNA-71	-	repeatMask-Alu	human;chimp;rhesus_monkey;	3
chr10	121863641	121863807	hsa-napRNA-72	-	repeatMask-Alu	human;chimp;baboon;rhesus_monkey;	4
chr10	69221420	69221682	hsa-napRNA-73	+	repeatMask-Alu	human;chimp;baboon;rhesus_monkey;	4
chrX	123689458	123689613	hsa-napRNA-74	-	repeatMask-Alu	human;chimp;baboon;rhesus_monkey;	4
chr7	102640414	102640611	hsa-napRNA-75-1	-	intron	human;chimp;baboon;rhesus_monkey;mouse;chicken;	6
chr7	102541303	102541500	hsa-napRNA-75-2	-	intron	human;chimp;baboon;rhesus_monkey;mouse;opossum;	6
chr21	8252770	8253060	hsa-napRNA-76	+	intergenic	human;chimp;baboon;opossum;platypus;chicken;	6
chr1	88794474	88794586	hsa-napRNA-77	+	repeatMask-Alu	human;chimp;	2
chr12	873980	874141	hsa-napRNA-78	+	repeatMask-Alu	human;chimp;baboon;rhesus_monkey;	4
chr1	248856685	248856825	hsa-napRNA-79	-	repeatMask-Alu	human;chimp;baboon;rhesus_monkey;	4
chr19	47153346	47153494	hsa-napRNA-80	+	intron	human;chimp;baboon;rhesus_monkey;mouse;	5
chr16	22298493	22298626	hsa-napRNA-81	-	repeatMask-MIR	human;chimp;baboon;rhesus_monkey;mouse;	5
chr6	34422346	34422510	hsa-napRNA-82	-	repeatMask-Alu	human;chimp;baboon;rhesus_monkey;	4
chr1	241856908	241857030	hsa-napRNA-83	+	repeatMask-Alu	human;chimp;baboon;rhesus_monkey;	4
chr3	53315785	53315950	hsa-napRNA-84	-	repeatMask-Alu	human;chimp;baboon;	3
chr7	74727213	74727373	hsa-napRNA-85	+	intron	human;chimp;baboon;rhesus_monkey;	4
chr20	35360896	35361171	hsa-napRNA-86	-	intron	human;chimp;baboon;rhesus_monkey;mouse;	5
chr5	71615868	71616029	hsa-napRNA-87	+	repeatMask-ERVL	human;chimp;baboon;rhesus_monkey;	4
chr1	35617080	35617241	hsa-napRNA-88	-	repeatMask-Alu	human;chimp;baboon;rhesus_monkey;opossum;	5
chr3	186805968	186806208	hsa-napRNA-89	-	intron	human;chimp;baboon;rhesus_monkey;	4
chr9	122019480	122019741	hsa-napRNA-90	-	repeatMask-Alu	human;chimp;baboon;rhesus_monkey;	4
chr17	806999	807229	hsa-napRNA-91	-	intron	human;chimp;baboon;rhesus_monkey;	4
chr4	105450639	105450802	hsa-napRNA-92	-	repeatMask-Alu	human;chimp;baboon;	3
chr1	220212518	220212726	hsa-napRNA-93	-	repeatMask-Alu	human;chimp;baboon;rhesus_monkey;	4
chr6	150931964	150932153	hsa-napRNA-94	+	repeatMask-Alu	human;chimp;baboon;rhesus_monkey;	4
chr10	68770435	68770647	hsa-napRNA-95	+	repeatMask-Alu	human;chimp;baboon;rhesus_monkey;	4
chr2	112005861	112006182	hsa-napRNA-96	-	repeatMask-Alu	human;chimp;baboon;rhesus_monkey;	4
chr20	416908	417014	hsa-napRNA-97	+	repeatMask-Alu	human;chimp;baboon;rhesus_monkey;	4
chr6	56046812	56046948	hsa-napRNA-98	+	repeatMask-Alu	human;chimp;baboon;rhesus_monkey;	4
chr1	10160769	10160928	hsa-napRNA-99	+	repeatMask-Alu	human;chimp;baboon;rhesus_monkey;	4
chr12	1293275	1293438	hsa-napRNA-100	+	repeatMask-Alu	human;chimp;	2
chr16	21360816	21361123	hsa-napRNA-101-1	-	repeatMask-Alu	human;chimp;baboon;rhesus_monkey;	4
chr1	33342629	33342823	hsa-napRNA-102	-	intron	human;chimp;baboon;rhesus_monkey;mouse;opossum;	6
chr13	46087017	46087213	hsa-napRNA-103	-	repeatMask-ERV1	human;chimp;baboon;rhesus_monkey;	4
chr1	144952601	144952738	hsa-napRNA-55-3	-	repeatMask-Alu	human;chimp;baboon;	3
chr2	39013563	39013866	hsa-napRNA-104	-	intron	human;chimp;baboon;rhesus_monkey;opossum;	5
chr20	47345185	47345476	hsa-napRNA-105	-	intron	human;chimp;baboon;rhesus_monkey;mouse;	5
chr2	222922831	222923077	hsa-napRNA-106	+	intron	human;chimp;baboon;rhesus_monkey;mouse;opossum;platypus;chicken;	8
chr15	32701261	32701387	hsa-napRNA-107	-	repeatMask-Alu	human;chimp;baboon;rhesus_monkey;	4
chr19	58392243	58392618	hsa-napRNA-108	+	repeatMask-Alu	human;chimp;baboon;rhesus_monkey;	4
chr7	80900145	80900308	hsa-napRNA-109	-	repeatMask-Alu	human;chimp;	2
chr2	227536704	227536900	hsa-napRNA-110	+	intron	human;chimp;baboon;rhesus_monkey;mouse;opossum;chicken;	7
chr3	50061221	50061461	hsa-napRNA-111	+	intron	human;chimp;baboon;rhesus_monkey;mouse;	5
chr7	5773765	5773949	hsa-napRNA-112	-	repeatMask-Alu	human;chimp;baboon;rhesus_monkey;	4
chr2	101445424	101445622	hsa-napRNA-113	-	repeatMask-Alu	human;chimp;baboon;rhesus_monkey;	4
chr13	32714329	32714779	hsa-napRNA-114	+	intron	human;chimp;	2
chr13	36870847	36871119	hsa-napRNA-115	-	repeatMask-TcMar-Tigger	human;chimp;baboon;rhesus_monkey;	4
chr17	47662269	47662404	hsa-napRNA-116	+	repeatMask-Alu	human;chimp;baboon;rhesus_monkey;	4
chr3	11451532	11451691	hsa-napRNA-117	+	intron	human;chimp;baboon;rhesus_monkey;	4
chr19	336258	336429	hsa-napRNA-118	-	intron	human;chimp;baboon;rhesus_monkey;chicken;	5
chr2	152661868	152662053	hsa-napRNA-119	-	repeatMask-Alu	human;chimp;baboon;rhesus_monkey;	4
chr2	48361269	48361452	hsa-napRNA-120	+	repeatMask-Alu	human;chimp;baboon;rhesus_monkey;	4
chrX	47253770	47254098	hsa-napRNA-121	-	repeatMask-Alu	human;chimp;baboon;	3
chr1	235494281	235494411	hsa-napRNA-122	-	intron	human;chimp;baboon;rhesus_monkey;	4
chr2	130845357	130845597	hsa-napRNA-123	-	repeatMask-Alu	human;chimp;baboon;rhesus_monkey;	4
chr17	77474826	77475144	hsa-napRNA-124	+	repeatMask-Alu	human;chimp;baboon;rhesus_monkey;	4
chr7	73467401	73467584	hsa-napRNA-125	-	repeatMask-Alu	human;chimp;baboon;rhesus_monkey;	4
chr8	23308303	23308556	hsa-napRNA-126	-	repeatMask-hAT-Charlie	human;chimp;baboon;rhesus_monkey;mouse;	5
chrX	78121838	78122020	hsa-napRNA-127	+	repeatMask-L2	human;chimp;baboon;rhesus_monkey;	4
chr9	104922049	104922297	hsa-napRNA-128	-	intron	human;chimp;baboon;rhesus_monkey;opossum;	5
chr19	2049665	2049882	hsa-napRNA-129	-	intron	human;chimp;baboon;rhesus_monkey;mouse;chicken;	6
chr14	32147950	32148138	hsa-napRNA-130	+	repeatMask-Alu	human;chimp;baboon;rhesus_monkey;	4
chr16	23661542	23661703	hsa-napRNA-131	+	repeatMask-Alu	human;chimp;baboon;rhesus_monkey;	4
chr13	41284626	41284956	hsa-napRNA-132	-	repeatMask-Alu	human;chimp;baboon;	3
chr20	36245790	36246010	hsa-napRNA-133	+	repeatMask-Alu	human;chimp;baboon;rhesus_monkey;	4
chr7	102210690	102211431	hsa-napRNA-134	+	repeatMask-Alu	human;chimp;baboon;rhesus_monkey;	4
chr2	61395002	61395182	hsa-napRNA-135	-	intron	human;chimp;baboon;rhesus_monkey;opossum;platypus;chicken;	7
chr6	3155252	3155511	hsa-napRNA-136	-	intron	human;chimp;baboon;rhesus_monkey;mouse;opossum;	6
chr17	43102102	43102287	hsa-napRNA-137	-	repeatMask-Alu	human;chimp;baboon;	3
chr13	49732776	49732956	hsa-napRNA-138	-	intron	human;chimp;baboon;rhesus_monkey;mouse;opossum;chicken;	7
chr12	88066331	88066504	hsa-napRNA-139	-	repeatMask-Alu	human;chimp;baboon;rhesus_monkey;	4
chr10	70318839	70319000	hsa-napRNA-140	-	repeatMask-Alu	human;chimp;baboon;rhesus_monkey;	4
chr6	41931017	41931237	hsa-napRNA-141	+	intron	human;chimp;baboon;rhesus_monkey;	4
chr20	62894548	62894809	hsa-napRNA-142	-	intron	human;chimp;baboon;rhesus_monkey;platypus;chicken;	6
chr7	5562147	5562318	hsa-napRNA-143	-	repeatMask-ERVL	human;chimp;baboon;rhesus_monkey;	4
chr11	73849920	73850085	hsa-napRNA-144	+	repeatMask-Alu	human;chimp;baboon;rhesus_monkey;	4
chr3	41522158	41522421	hsa-napRNA-145	-	repeatMask-Alu	human;chimp;baboon;rhesus_monkey;	4
chr19	51273625	51273757	hsa-napRNA-146	-	repeatMask-Alu	human;chimp;baboon;rhesus_monkey;	4
chr10	67765091	67765491	hsa-napRNA-147-1	+	repeatMask-Alu	human;	1
chr2	218763095	218763289	hsa-napRNA-148	+	intergenic	human;chimp;baboon;rhesus_monkey;	4
chr20	41029100	41029430	hsa-napRNA-149	+	intron	human;chimp;baboon;rhesus_monkey;mouse;opossum;chicken;	7
chr3	44405591	44405775	hsa-napRNA-150	+	repeatMask-Alu	human;chimp;baboon;rhesus_monkey;	4
chr14	21279523	21279869	hsa-napRNA-151	+	repeatMask-Alu	human;chimp;baboon;rhesus_monkey;	4
chr18	55253740	55253979	hsa-napRNA-152	-	intron	human;chimp;baboon;rhesus_monkey;mouse;	5
chr20	25500112	25500516	hsa-napRNA-153	-	intron	human;chimp;baboon;rhesus_monkey;	4
chr9	124302239	124302461	hsa-napRNA-154	+	intron	human;chimp;baboon;rhesus_monkey;	4
chr19	57375268	57375471	hsa-napRNA-155	+	repeatMask-Alu	human;chimp;baboon;rhesus_monkey;	4
chr3	56927031	56927314	hsa-napRNA-156	+	repeatMask-MIR	human;chimp;baboon;rhesus_monkey;	4
chr16	29339995	29340302	hsa-napRNA-101-2	-	repeatMask-Alu	human;chimp;baboon;	3
chr14	21405464	21405720	hsa-napRNA-157	-	intron	human;chimp;baboon;rhesus_monkey;opossum;	5
chr19	10788103	10788218	hsa-napRNA-158	+	repeatMask-Alu	human;chimp;baboon;rhesus_monkey;	4
chr10	59867585	59867761	hsa-napRNA-159	-	repeatMask-Alu	human;chimp;baboon;rhesus_monkey;	4
chr17	32562514	32562678	hsa-napRNA-160	-	repeatMask-Alu	human;chimp;baboon;rhesus_monkey;	4
chr5	151800346	151800759	hsa-napRNA-161	+	intron	human;chimp;baboon;rhesus_monkey;	4
chr16	46596662	46596873	hsa-napRNA-162	-	repeatMask-Alu	human;chimp;baboon;rhesus_monkey;	4
chr14	68881893	68882093	hsa-napRNA-163	-	repeatMask-Alu	human;chimp;baboon;rhesus_monkey;	4
chr17	81642867	81643177	hsa-napRNA-164	+	repeatMask-Alu	human;chimp;rhesus_monkey;	3
chr11	18578899	18579059	hsa-napRNA-165	-	repeatMask-Alu	human;chimp;baboon;rhesus_monkey;	4
chr2	11201143	11201309	hsa-napRNA-166	-	repeatMask-L2	human;chimp;baboon;rhesus_monkey;mouse;zebrafish;	6
chr17	17178838	17179005	hsa-napRNA-167	+	repeatMask-Pol3_7SL_srpRNA_rmsk	human;chimp;baboon;rhesus_monkey;	4
chr20	62353251	62353382	hsa-napRNA-168	-	intron	human;chimp;baboon;rhesus_monkey;platypus;	5
chr14	31108123	31108283	hsa-napRNA-169	-	repeatMask-Alu	human;chimp;baboon;rhesus_monkey;	4
chr18	12469973	12470140	hsa-napRNA-170	-	repeatMask-Alu	human;chimp;	2
chr11	101927104	101927287	hsa-napRNA-171	+	repeatMask-Alu	human;chimp;baboon;rhesus_monkey;	4
chr1	6211456	6211657	hsa-napRNA-172	+	intron	human;chimp;baboon;rhesus_monkey;mouse;opossum;	6
chr18	62552711	62552875	hsa-napRNA-173	+	repeatMask-Alu	human;chimp;baboon;rhesus_monkey;	4
chr5	138556592	138556773	hsa-napRNA-174	-	intron	human;chimp;baboon;rhesus_monkey;mouse;	5
chr8	125047469	125047652	hsa-napRNA-175	-	repeatMask-Alu	human;chimp;baboon;rhesus_monkey;	4
chr2	85499398	85499682	hsa-napRNA-176	+	repeatMask-Alu	human;chimp;baboon;rhesus_monkey;	4
chr11	69067946	69068249	hsa-napRNA-177	+	intron	human;chimp;baboon;rhesus_monkey;	4
chr20	62960272	62960407	hsa-napRNA-178	+	intron	human;chimp;baboon;rhesus_monkey;mouse;platypus;	6
chr20	32665681	32665815	hsa-napRNA-179	+	repeatMask-Alu	human;chimp;baboon;rhesus_monkey;	4
chr2	38597720	38597883	hsa-napRNA-180	-	repeatMask-Alu	human;chimp;	2
chr19	3363805	3363951	hsa-napRNA-181	+	repeatMask-hAT-Charlie	human;chimp;baboon;rhesus_monkey;	4
chr1	160323893	160324077	hsa-napRNA-182	-	repeatMask-Alu	human;chimp;baboon;rhesus_monkey;	4
chr7	135192149	135192444	hsa-napRNA-183	-	repeatMask-Alu	human;chimp;baboon;rhesus_monkey;	4
chr5	14651756	14651939	hsa-napRNA-184	-	intergenic	human;chimp;baboon;rhesus_monkey;mouse;opossum;platypus;chicken;	8
chr20	25281673	25281934	hsa-napRNA-185	+	intron	human;chimp;baboon;rhesus_monkey;mouse;	5
chr6	159731283	159731453	hsa-napRNA-186	+	repeatMask-Alu	human;chimp;baboon;rhesus_monkey;	4
chr5	179808536	179808797	hsa-napRNA-187	+	repeatMask-Alu	human;chimp;	2
chr17	63625816	63626066	hsa-napRNA-188	+	repeatMask-Alu	human;chimp;baboon;rhesus_monkey;	4
chr16	4906404	4906525	hsa-napRNA-189-1	-	repeatMask-Alu	human;chimp;	2
chr11	66432402	66432564	hsa-napRNA-190	-	repeatMask-Alu	human;chimp;baboon;rhesus_monkey;	4
chr22	40363559	40363721	hsa-napRNA-191	+	repeatMask-Alu	human;chimp;baboon;rhesus_monkey;	4
chr16	66739473	66739764	hsa-napRNA-192	-	repeatMask-Alu	human;chimp;baboon;rhesus_monkey;	4
chr3	197950373	197950554	hsa-napRNA-193	+	intron	human;baboon;rhesus_monkey;mouse;	4
chr19	49458037	49458204	hsa-napRNA-194	+	repeatMask-Alu	human;chimp;baboon;rhesus_monkey;	4
chr14	45215460	45215776	hsa-napRNA-195	-	repeatMask-Alu	human;chimp;	2
chr17	47709808	47710082	hsa-napRNA-196	+	repeatMask-MIR	human;chimp;baboon;rhesus_monkey;mouse;	5
chr22	35838259	35838648	hsa-napRNA-197-1	-	intron	human;chimp;baboon;rhesus_monkey;mouse;opossum;	6
chr1	156009971	156010152	hsa-napRNA-198	-	repeatMask-Alu	human;chimp;baboon;	3
chr15	63640525	63641421	hsa-napRNA-199	-	repeatMask-L1	human;chimp;baboon;rhesus_monkey;	4
chr20	44409249	44409399	hsa-napRNA-200	+	intron	human;chimp;baboon;rhesus_monkey;mouse;	5
chr21	42854296	42854478	hsa-napRNA-201	-	intron	human;chimp;baboon;rhesus_monkey;mouse;	5
chr14	21361344	21361564	hsa-napRNA-202	-	repeatMask-Alu	human;chimp;baboon;rhesus_monkey;	4
chr17	31034314	31034506	hsa-napRNA-197-2	-	intergenic	human;chimp;rhesus_monkey;mouse;	4
chr15	82968037	82968203	hsa-napRNA-203	-	repeatMask-Alu	human;chimp;baboon;rhesus_monkey;	4
chr12	77036851	77037148	hsa-napRNA-204-1	-	repeatMask-Alu	human;chimp;	2
chr5	139319033	139319333	hsa-napRNA-205	+	repeatMask-Alu	human;chimp;baboon;rhesus_monkey;	4
chr1	12587928	12588034	hsa-napRNA-206	-	intron	human;chimp;baboon;rhesus_monkey;platypus;	5
chr6	45008387	45008548	hsa-napRNA-207	-	repeatMask-Alu	human;chimp;	2
chr3	8960179	8960285	hsa-napRNA-208	-	intron	human;chimp;baboon;rhesus_monkey;	4
chr6	26341362	26341646	hsa-napRNA-209	-	repeatMask-Alu	human;chimp;baboon;rhesus_monkey;	4
chr2	174720546	174720853	hsa-napRNA-210	+	intron	human;chimp;baboon;rhesus_monkey;mouse;opossum;platypus;chicken;	8
chr21	45482221	45482461	hsa-napRNA-211	+	intron	human;chimp;baboon;rhesus_monkey;opossum;platypus;chicken;	7
chr9	114201774	114202091	hsa-napRNA-212	+	repeatMask-MIR	human;chimp;baboon;rhesus_monkey;mouse;	5
chr6	33669229	33669504	hsa-napRNA-213	+	repeatMask-Alu	human;chimp;baboon;rhesus_monkey;	4
chrX	81682421	81682553	hsa-napRNA-214	+	intergenic	human;chimp;baboon;rhesus_monkey;mouse;opossum;platypus;chicken;	8
chrX	16540589	16540710	hsa-napRNA-189-2	+	repeatMask-Alu	human;chimp;	2
chr9	132041434	132041604	hsa-napRNA-215	-	intron	human;chimp;baboon;rhesus_monkey;	4
chr17	45053012	45053166	hsa-napRNA-216	+	repeatMask-Alu	human;chimp;baboon;	3
chr17	5435179	5435382	hsa-napRNA-217	-	intron	human;chimp;baboon;rhesus_monkey;	4
chr8	123778092	123778658	hsa-napRNA-218	+	intron	human;chimp;baboon;rhesus_monkey;mouse;opossum;	6
chr14	52489867	52490022	hsa-napRNA-219	-	repeatMask-Alu	human;chimp;baboon;rhesus_monkey;	4
chr11	36225893	36226052	hsa-napRNA-220	+	repeatMask-Alu	human;chimp;baboon;rhesus_monkey;	4
chr17	40172691	40172851	hsa-napRNA-221	+	repeatMask-Alu	human;chimp;	2
chr15	75026290	75026513	hsa-napRNA-222	+	intron	human;chimp;baboon;rhesus_monkey;mouse;	5
chr9	131703043	131703296	hsa-napRNA-223	-	repeatMask-Alu	human;chimp;baboon;rhesus_monkey;	4
chr2	17716905	17717087	hsa-napRNA-224	-	intron	human;chimp;baboon;rhesus_monkey;mouse;	5
chr5	107567924	107568090	hsa-napRNA-225	-	repeatMask-Alu	human;chimp;baboon;rhesus_monkey;	4
chr7	140119424	140119654	hsa-napRNA-226	-	intron	human;chimp;baboon;rhesus_monkey;mouse;	5
chr16	67097348	67097530	hsa-napRNA-227	+	repeatMask-Alu	human;chimp;baboon;rhesus_monkey;	4
chr2	11671965	11672267	hsa-napRNA-228	+	repeatMask-Alu	human;chimp;	2
chr19	19153020	19153233	hsa-napRNA-229	-	repeatMask-MIR	human;chimp;baboon;rhesus_monkey;opossum;platypus;	6
chr19	1636191	1636353	hsa-napRNA-230	-	repeatMask-Alu	human;chimp;baboon;	3
chr17	7576800	7576953	hsa-napRNA-231	-	intergenic	human;chimp;baboon;rhesus_monkey;mouse;opossum;platypus;	7
chr13	97317159	97317622	hsa-napRNA-232	+	repeatMask-MamSINE1-tRNA-RTE	human;chimp;baboon;rhesus_monkey;	4
chr2	86196436	86196589	hsa-napRNA-233	+	repeatMask-Alu	human;chimp;baboon;rhesus_monkey;	4
chr6	170565893	170566059	hsa-napRNA-234	+	repeatMask-Alu	human;chimp;baboon;rhesus_monkey;	4
chr4	88068271	88068455	hsa-napRNA-235	+	repeatMask-Alu	human;chimp;baboon;rhesus_monkey;	4
chr1	29316597	29317148	hsa-napRNA-236	+	intron	human;chimp;baboon;rhesus_monkey;mouse;	5
chr11	110251869	110252002	hsa-napRNA-237	-	intron	human;chimp;baboon;rhesus_monkey;	4
chr17	17533690	17533898	hsa-napRNA-238	-	repeatMask-Alu	human;chimp;baboon;rhesus_monkey;	4
chr22	17792801	17792981	hsa-napRNA-239	-	intron	human;chimp;baboon;rhesus_monkey;mouse;opossum;	6
chr2	178445929	178446132	hsa-napRNA-240	-	repeatMask-Alu	human;chimp;baboon;rhesus_monkey;	4
chr8	124846061	124846309	hsa-napRNA-241	+	repeatMask-Alu	human;chimp;baboon;	3
chrX	41346622	41346858	hsa-napRNA-242	+	intron	human;chimp;baboon;rhesus_monkey;mouse;opossum;platypus;	7
chr10	112907870	112908133	hsa-napRNA-243	-	repeatMask-MIR	human;chimp;baboon;rhesus_monkey;	4
chr3	190424648	190424925	hsa-napRNA-244	+	repeatMask-Alu	human;chimp;baboon;rhesus_monkey;	4
chr17	43520267	43520750	hsa-napRNA-245	+	intron	human;chimp;baboon;rhesus_monkey;mouse;opossum;	6
chr9	128706108	128706469	hsa-napRNA-246	+	intron	human;chimp;baboon;rhesus_monkey;platypus;	5
chr9	83977786	83978194	hsa-napRNA-247	-	intron	human;chimp;baboon;rhesus_monkey;opossum;platypus;chicken;	7
chr16	11083681	11083838	hsa-napRNA-248	+	intron	human;chimp;baboon;rhesus_monkey;	4
chr3	141929372	141929626	hsa-napRNA-249	+	intergenic	human;chimp;baboon;rhesus_monkey;	4
chr4	6938414	6938773	hsa-napRNA-250	+	intron	human;chimp;baboon;rhesus_monkey;mouse;	5
chr9	111561917	111562079	hsa-napRNA-251	-	repeatMask-Alu	human;chimp;baboon;rhesus_monkey;	4
chr4	82939736	82939888	hsa-napRNA-252	-	intron	human;chimp;baboon;rhesus_monkey;mouse;opossum;platypus;chicken;	8
chr11	64244962	64245203	hsa-napRNA-253	-	intron	human;chimp;baboon;rhesus_monkey;mouse;chicken;	6
chr1	153664476	153664797	hsa-napRNA-254	-	repeatMask-Alu	human;chimp;baboon;rhesus_monkey;	4
chr20	62133741	62133945	hsa-napRNA-255	+	repeatMask-hAT-Charlie	human;chimp;baboon;rhesus_monkey;	4
chr1	2237483	2237625	hsa-napRNA-256	+	intron	human;chimp;baboon;rhesus_monkey;mouse;opossum;	6
chr1	156521390	156521543	hsa-napRNA-257	-	repeatMask-Alu	human;chimp;baboon;rhesus_monkey;	4
chr4	49711817	49711924	hsa-napRNA-258	+	intergenic	human;	1
chr4	151215857	151216024	hsa-napRNA-259	-	repeatMask-Alu	human;chimp;baboon;rhesus_monkey;	4
chr15	75617618	75617775	hsa-napRNA-260	-	repeatMask-Alu	human;chimp;baboon;rhesus_monkey;	4
chr19	18135267	18135450	hsa-napRNA-261	+	repeatMask-Alu	human;chimp;baboon;rhesus_monkey;	4
chr12	3213983	3214201	hsa-napRNA-262	+	repeatMask-MIR	human;chimp;baboon;rhesus_monkey;mouse;opossum;	6
chr11	68018665	68018836	hsa-napRNA-263	-	intergenic	human;chimp;baboon;rhesus_monkey;opossum;	5
chr5	151042671	151042895	hsa-napRNA-264	-	intron	human;chimp;baboon;rhesus_monkey;platypus;	5
chr1	21281275	21281617	hsa-napRNA-265	-	intron	human;chimp;baboon;rhesus_monkey;	4
chr7	128850550	128850721	hsa-napRNA-266	+	intron	human;chimp;baboon;rhesus_monkey;mouse;platypus;chicken;	7
chr17	35002104	35002667	hsa-napRNA-267	+	intron	human;chimp;baboon;rhesus_monkey;mouse;opossum;	6
chr6	4922395	4923369	hsa-napRNA-268	+	intron	human;chimp;baboon;rhesus_monkey;	4
chr17	65740512	65740663	hsa-napRNA-269	-	intron	human;chimp;baboon;rhesus_monkey;mouse;	5
chr2	100938986	100939108	hsa-napRNA-270	+	intron	human;chimp;baboon;rhesus_monkey;mouse;	5
chr17	81201128	81201475	hsa-napRNA-271	-	intron	human;chimp;baboon;rhesus_monkey;mouse;	5
chr7	135576692	135576804	hsa-napRNA-272	+	repeatMask-Alu	human;chimp;baboon;rhesus_monkey;	4
chr18	39703950	39704130	hsa-napRNA-273	-	repeatMask-Alu	human;chimp;baboon;rhesus_monkey;	4
chr16	58187769	58187907	hsa-napRNA-274	-	repeatMask-MIR	human;chimp;baboon;rhesus_monkey;mouse;	5
chr6	18258062	18258303	hsa-napRNA-275	-	intron	human;chimp;baboon;rhesus_monkey;mouse;opossum;chicken;	7
chr15	32628802	32629594	hsa-napRNA-276	+	intron	human;chimp;baboon;rhesus_monkey;mouse;	5
chr2	240597657	240597872	hsa-napRNA-277	+	intron	human;chimp;baboon;rhesus_monkey;opossum;platypus;chicken;	7
chr6	161228212	161228401	hsa-napRNA-278	-	intron	human;chimp;baboon;rhesus_monkey;	4
chrX	111727445	111727613	hsa-napRNA-279	+	intron	human;chimp;baboon;rhesus_monkey;mouse;chicken;	6
chr6	53273433	53273904	hsa-napRNA-280	-	intron	human;chimp;baboon;rhesus_monkey;	4
chr1	93114783	93114987	hsa-napRNA-281	+	intron	human;chimp;baboon;rhesus_monkey;mouse;opossum;chicken;	7
chr18	21575430	21575671	hsa-napRNA-282	-	intron	human;chimp;baboon;rhesus_monkey;mouse;opossum;platypus;	7
chr3	66382467	66382939	hsa-napRNA-283	-	intron	human;chimp;baboon;rhesus_monkey;mouse;opossum;	6
chr1	92304075	92304283	hsa-napRNA-284	+	intron	human;chimp;baboon;rhesus_monkey;mouse;	5
chr1	10402523	10402823	hsa-napRNA-285	-	repeatMask-Alu	human;chimp;	2
chr11	70916853	70917128	hsa-napRNA-286	-	intron	human;chimp;baboon;rhesus_monkey;opossum;	5
chr1	21201183	21201383	hsa-napRNA-287	-	repeatMask-Alu	human;chimp;baboon;	3
chr9	92955252	92955526	hsa-napRNA-288	+	repeatMask-Alu	human;chimp;baboon;rhesus_monkey;	4
chr7	129711852	129711987	hsa-napRNA-289	+	intron	human;chimp;baboon;rhesus_monkey;opossum;platypus;	6
chr22	25376111	25376294	hsa-napRNA-290	-	repeatMask-Alu	human;chimp;baboon;rhesus_monkey;	4
chr6	138961268	138961432	hsa-napRNA-291	-	repeatMask-Alu	human;chimp;baboon;rhesus_monkey;	4
chr7	6077575	6077713	hsa-napRNA-292	+	repeatMask-Alu	human;chimp;baboon;rhesus_monkey;	4
chrX	53603050	53603267	hsa-napRNA-293	-	repeatMask-Alu	human;chimp;baboon;rhesus_monkey;	4
chr22	46664310	46664453	hsa-napRNA-294	+	repeatMask-MIR	human;chimp;baboon;rhesus_monkey;platypus;chicken;	6
chr1	46047812	46047976	hsa-napRNA-295	-	repeatMask-Alu	human;chimp;baboon;rhesus_monkey;	4
chr3	15694813	15695187	hsa-napRNA-296	-	intron	human;chimp;baboon;rhesus_monkey;mouse;	5
chr19	30005452	30005650	hsa-napRNA-297	+	intron	human;chimp;baboon;rhesus_monkey;mouse;opossum;platypus;chicken;	8
chr2	70043476	70043717	hsa-napRNA-298	-	intron	human;chimp;baboon;rhesus_monkey;	4
chr21	26838278	26838438	hsa-napRNA-299	-	intron	human;chimp;baboon;rhesus_monkey;mouse;opossum;	6
chr6	125998315	125998549	hsa-napRNA-300	+	intron	human;chimp;baboon;rhesus_monkey;mouse;	5
chrX	21844276	21844504	hsa-napRNA-301	+	repeatMask-Alu	human;chimp;baboon;	3
chr1	150877004	150877285	hsa-napRNA-302	+	repeatMask-Alu	human;chimp;baboon;rhesus_monkey;	4
chr1	52414859	52415337	hsa-napRNA-303	+	intron	human;chimp;baboon;rhesus_monkey;mouse;	5
chr1	26455549	26455731	hsa-napRNA-304	+	repeatMask-Alu	human;chimp;baboon;rhesus_monkey;	4
chr12	124970693	124970905	hsa-napRNA-305	-	intron	human;chimp;baboon;rhesus_monkey;mouse;	5
chr19	46928802	46928917	hsa-napRNA-306	+	repeatMask-Alu	human;chimp;baboon;rhesus_monkey;	4
chr16	2273905	2274340	hsa-napRNA-307	+	intergenic	human;chimp;baboon;rhesus_monkey;	4
chr3	123929342	123929536	hsa-napRNA-308	-	repeatMask-Alu	human;chimp;rhesus_monkey;	3
chr6	44426183	44426481	hsa-napRNA-309	+	intron	human;chimp;baboon;rhesus_monkey;mouse;opossum;chicken;	7
chr1	1045523	1045732	hsa-napRNA-310	+	intron	human;chimp;baboon;rhesus_monkey;opossum;	5
chr1	3561231	3561499	hsa-napRNA-311	-	intron	human;chimp;baboon;rhesus_monkey;chicken;	5
chr3	129291914	129292061	hsa-napRNA-312	+	repeatMask-Alu	human;chimp;baboon;rhesus_monkey;	4
chr1	39442567	39442713	hsa-napRNA-313	+	intron	human;chimp;baboon;rhesus_monkey;mouse;platypus;chicken;	7
chr10	21366284	21366649	hsa-napRNA-314	+	repeatMask-Alu	human;chimp;	2
chr1	202234550	202234756	hsa-napRNA-315	+	repeatMask-MIR	human;chimp;baboon;rhesus_monkey;	4
chrX	19848978	19849109	hsa-napRNA-316	-	repeatMask-Alu	human;chimp;baboon;rhesus_monkey;	4
chr14	92066639	92066754	hsa-napRNA-317	-	repeatMask-Alu	human;chimp;baboon;rhesus_monkey;	4
chr12	12129584	12129766	hsa-napRNA-318	-	repeatMask-Alu	human;chimp;baboon;rhesus_monkey;	4
chr18	46125083	46125368	hsa-napRNA-319	+	repeatMask-Alu	human;chimp;	2
chr11	79431653	79431830	hsa-napRNA-320	-	repeatMask-MIR	human;chimp;baboon;rhesus_monkey;	4
chr8	144299244	144299422	hsa-napRNA-321	+	repeatMask-Alu	human;chimp;baboon;rhesus_monkey;	4
chr3	32735443	32735695	hsa-napRNA-322	+	repeatMask-Alu	human;chimp;baboon;rhesus_monkey;	4
chr5	181215982	181216281	hsa-napRNA-323	-	repeatMask-Alu	human;chimp;baboon;rhesus_monkey;	4
chr1	23978273	23978652	hsa-napRNA-324	-	intron	human;chimp;baboon;rhesus_monkey;mouse;opossum;platypus;chicken;	8
chr12	56730399	56730585	hsa-napRNA-325	-	repeatMask-Alu	human;chimp;baboon;rhesus_monkey;	4
chr6	28898146	28898412	hsa-napRNA-326	-	repeatMask-Alu	human;chimp;baboon;	3
chr5	140504966	140505121	hsa-napRNA-327	+	intron	human;chimp;baboon;rhesus_monkey;mouse;opossum;chicken;	7
chr3	58316591	58316914	hsa-napRNA-328	+	intron	human;chimp;baboon;rhesus_monkey;	4
chr7	2255269	2255985	hsa-napRNA-329	-	intron	human;chimp;baboon;rhesus_monkey;opossum;	5
chr20	34987662	34987865	hsa-napRNA-330	-	intergenic	human;chimp;baboon;rhesus_monkey;mouse;opossum;platypus;chicken;	8
chr2	39079692	39079936	hsa-napRNA-331	-	repeatMask-hAT-Charlie	human;chimp;baboon;rhesus_monkey;	4
chrX	48576604	48577025	hsa-napRNA-332	+	intron	human;chimp;baboon;rhesus_monkey;	4
chr14	65730495	65730657	hsa-napRNA-333	+	repeatMask-Alu	human;chimp;baboon;rhesus_monkey;	4
chr2	60882524	60882676	hsa-napRNA-334	+	repeatMask-Alu	human;chimp;baboon;rhesus_monkey;	4
chr15	42859136	42859301	hsa-napRNA-335	-	repeatMask-Alu	human;chimp;	2
chr22	41152012	41152205	hsa-napRNA-336	+	intron	human;chimp;baboon;rhesus_monkey;opossum;	5
chr2	27129525	27129680	hsa-napRNA-337	-	intergenic	human;chimp;baboon;rhesus_monkey;mouse;opossum;platypus;chicken;	8
chr16	633113	633657	hsa-napRNA-338	-	intergenic	human;chimp;baboon;rhesus_monkey;mouse;opossum;chicken;zebrafish;	8
chr3	57960973	57961274	hsa-napRNA-339	-	repeatMask-Alu	human;chimp;baboon;	3
chr3	52259266	52259716	hsa-napRNA-340	-	intron	human;chimp;baboon;rhesus_monkey;mouse;opossum;platypus;	7
chrX	154765530	154765906	hsa-napRNA-341	+	intron	human;chimp;baboon;rhesus_monkey;	4
chr9	112402379	112402543	hsa-napRNA-342	+	repeatMask-Alu	human;chimp;baboon;rhesus_monkey;	4
chr1	33364818	33365099	hsa-napRNA-343	-	intron	human;chimp;baboon;rhesus_monkey;mouse;	5
chr3	142418609	142418814	hsa-napRNA-344	-	intron	human;chimp;baboon;rhesus_monkey;mouse;chicken;	6
chr15	100631054	100631297	hsa-napRNA-345	+	repeatMask-hAT-Charlie	human;chimp;baboon;rhesus_monkey;	4
chr22	46232572	46232713	hsa-napRNA-346	+	repeatMask-Alu	human;chimp;baboon;rhesus_monkey;	4
chr17	76484990	76485165	hsa-napRNA-347	+	repeatMask-Alu	human;chimp;	2
chr12	93639885	93640235	hsa-napRNA-348-1	-	intergenic	human;chimp;baboon;rhesus_monkey;mouse;opossum;platypus;	7
chr16	89224470	89224604	hsa-napRNA-349	+	repeatMask-Alu	human;chimp;baboon;rhesus_monkey;	4
chr3	139390456	139390899	hsa-napRNA-350	+	repeatMask-Alu	human;chimp;baboon;rhesus_monkey;	4
chr1	93661236	93661453	hsa-napRNA-351	-	repeatMask-Alu	human;chimp;baboon;rhesus_monkey;	4
chr3	182947334	182947549	hsa-napRNA-352	-	intron	human;chimp;baboon;rhesus_monkey;mouse;opossum;platypus;chicken;	8
chr6	29635441	29635549	hsa-napRNA-353	-	intergenic	human;chimp;baboon;rhesus_monkey;mouse;opossum;platypus;chicken;	8
chr3	9443871	9444001	hsa-napRNA-354	+	repeatMask-Alu	human;chimp;baboon;rhesus_monkey;	4
chr1	247345707	247346058	hsa-napRNA-355	-	repeatMask-Alu	human;chimp;baboon;rhesus_monkey;	4
chr10	103328783	103328898	hsa-napRNA-356	-	repeatMask-Alu	human;chimp;baboon;rhesus_monkey;	4
chr14	23583298	23584001	hsa-napRNA-357	-	repeatMask-L1	human;chimp;baboon;rhesus_monkey;	4
chr21	36235436	36235802	hsa-napRNA-358	+	repeatMask-Alu	human;chimp;	2
chr22	41249451	41249728	hsa-napRNA-359	-	intron	human;chimp;baboon;rhesus_monkey;opossum;	5
chr19	4687829	4687943	hsa-napRNA-360	-	repeatMask-Alu	human;chimp;baboon;rhesus_monkey;	4
chr1	43993476	43993632	hsa-napRNA-361	+	repeatMask-Alu	human;chimp;baboon;rhesus_monkey;	4
chr1	66369971	66370136	hsa-napRNA-362	+	repeatMask-Alu	human;chimp;baboon;rhesus_monkey;	4
chr17	38906789	38906952	hsa-napRNA-363	+	intron	human;chimp;baboon;rhesus_monkey;	4
chr10	110589708	110589891	hsa-napRNA-364	+	intron	human;chimp;baboon;rhesus_monkey;opossum;platypus;chicken;	7
chr22	30571579	30571705	hsa-napRNA-365	+	repeatMask-Alu	human;chimp;baboon;rhesus_monkey;	4
chr15	63694549	63694773	hsa-napRNA-366	-	intron	human;chimp;baboon;rhesus_monkey;mouse;opossum;chicken;	7
chr19	47277508	47277664	hsa-napRNA-367	-	repeatMask-Alu	human;chimp;baboon;rhesus_monkey;	4
chr22	46296931	46297379	hsa-napRNA-368	+	repeatMask-Low_complexity	human;chimp;baboon;rhesus_monkey;	4
chr2	203784297	203784605	hsa-napRNA-369	+	repeatMask-Alu	human;chimp;baboon;rhesus_monkey;	4
chr1	1098100	1098265	hsa-napRNA-370	-	repeatMask-Alu	human;chimp;baboon;	3
chr1	207801141	207801446	hsa-napRNA-371	-	intergenic	human;chimp;baboon;rhesus_monkey;mouse;	5
chr16	56434445	56434753	hsa-napRNA-372	-	intron	human;chimp;baboon;rhesus_monkey;mouse;opossum;platypus;chicken;	8
chr8	130187447	130187612	hsa-napRNA-373	-	repeatMask-Alu	human;chimp;baboon;rhesus_monkey;	4
chr19	55109735	55109945	hsa-napRNA-374	-	intron	human;chimp;baboon;rhesus_monkey;	4
chr10	114874433	114874803	hsa-napRNA-375	-	repeatMask-Alu	human;chimp;baboon;rhesus_monkey;	4
chr7	98937277	98937649	hsa-napRNA-376	+	repeatMask-Simple_repeat	human;chimp;baboon;rhesus_monkey;zebrafish;	5
chr16	3689276	3689384	hsa-napRNA-377-1	-	repeatMask-Alu	human;chimp;baboon;rhesus_monkey;	4
chr10	61956137	61956345	hsa-napRNA-378	+	repeatMask-hAT-Charlie	human;chimp;baboon;rhesus_monkey;	4
chr7	103523709	103523925	hsa-napRNA-379	-	repeatMask-Alu	human;chimp;baboon;rhesus_monkey;	4
chrY	13345071	13345278	hsa-napRNA-380	-	intron	human;chimp;baboon;	3
chr2	75248443	75248788	hsa-napRNA-381	-	repeatMask-Alu	human;chimp;baboon;rhesus_monkey;	4
chr15	41333638	41333783	hsa-napRNA-382	+	repeatMask-Alu	human;chimp;baboon;rhesus_monkey;	4
chr11	47426978	47427275	hsa-napRNA-69-2	+	repeatMask-Alu	human;chimp;baboon;rhesus_monkey;	4
chr15	22785976	22786097	hsa-napRNA-377-2	-	repeatMask-Alu	human;chimp;	2
chr9	129144930	129145167	hsa-napRNA-383	+	repeatMask-Alu	human;chimp;baboon;rhesus_monkey;	4
chr6	129687750	129687946	hsa-napRNA-384	-	repeatMask-MIR	human;chimp;baboon;rhesus_monkey;mouse;	5
chr16	29773067	29773219	hsa-napRNA-385	-	repeatMask-Alu	human;chimp;rhesus_monkey;	3
chr3	62123416	62123576	hsa-napRNA-386	-	repeatMask-Alu	human;chimp;baboon;rhesus_monkey;mouse;opossum;platypus;chicken;	8
chr17	49569639	49570015	hsa-napRNA-387	-	repeatMask-Alu	human;chimp;baboon;rhesus_monkey;	4
chr1	151196077	151196198	hsa-napRNA-388-1	-	repeatMask-Alu	human;chimp;	2
chr19	4943252	4943592	hsa-napRNA-389	+	repeatMask-Alu	human;chimp;baboon;rhesus_monkey;	4
chr10	24240890	24241126	hsa-napRNA-390	+	intron	human;chimp;baboon;rhesus_monkey;	4
chr1	31686504	31686679	hsa-napRNA-391	-	repeatMask-L2	human;chimp;baboon;rhesus_monkey;mouse;	5
chr2	3532444	3532687	hsa-napRNA-392	-	repeatMask-TcMar-Tigger	human;chimp;baboon;rhesus_monkey;	4
chr6	149599709	149599903	hsa-napRNA-393	-	repeatMask-Alu	human;chimp;baboon;rhesus_monkey;	4
chr11	134208951	134209144	hsa-napRNA-394	-	intron	human;chimp;baboon;rhesus_monkey;mouse;chicken;	6
chr20	4015791	4016080	hsa-napRNA-395	+	repeatMask-Alu	human;chimp;	2
chr6	112260409	112260721	hsa-napRNA-396	-	repeatMask-Alu	human;chimp;baboon;rhesus_monkey;	4
chr12	24759348	24759636	hsa-napRNA-397	+	repeatMask-Alu	human;chimp;baboon;rhesus_monkey;	4
chr1	224304812	224305033	hsa-napRNA-398	-	intron	human;chimp;baboon;rhesus_monkey;mouse;opossum;platypus;chicken;	8
chr8	94876285	94876445	hsa-napRNA-399	+	intron	human;chimp;baboon;rhesus_monkey;mouse;opossum;platypus;	7
chr3	66317989	66318254	hsa-napRNA-400	+	intron	human;chimp;baboon;	3
chr4	39316686	39316850	hsa-napRNA-401	-	intron	human;chimp;baboon;rhesus_monkey;mouse;	5
chr1	77741429	77741616	hsa-napRNA-402	-	intron	human;chimp;baboon;rhesus_monkey;mouse;platypus;	6
chr9	35970927	35971093	hsa-napRNA-403	-	intergenic	human;chimp;rhesus_monkey;mouse;opossum;platypus;chicken;	7
chrX	47862321	47862508	hsa-napRNA-404	+	repeatMask-Alu	human;chimp;baboon;rhesus_monkey;	4
chr6	42893356	42893565	hsa-napRNA-405	+	repeatMask-Alu	human;chimp;baboon;rhesus_monkey;	4
chr10	101913397	101913560	hsa-napRNA-406	-	repeatMask-Alu	human;chimp;baboon;rhesus_monkey;	4
chr7	29106988	29107208	hsa-napRNA-407	-	repeatMask-ERVL-MaLR	human;chimp;baboon;rhesus_monkey;	4
chr4	80190229	80190413	hsa-napRNA-408	+	intron	human;chimp;baboon;rhesus_monkey;mouse;	5
chr18	12630376	12630674	hsa-napRNA-409	+	repeatMask-Alu	human;chimp;baboon;rhesus_monkey;	4
chr2	159920528	159920701	hsa-napRNA-410	-	repeatMask-Alu	human;chimp;baboon;rhesus_monkey;	4
chr14	90002692	90002858	hsa-napRNA-411	+	repeatMask-Alu	human;chimp;baboon;rhesus_monkey;	4
chr3	132522997	132523156	hsa-napRNA-412	+	intron	human;chimp;baboon;rhesus_monkey;opossum;platypus;	6
chr12	89610043	89610420	hsa-napRNA-413	-	intron	human;chimp;baboon;rhesus_monkey;mouse;opossum;	6
chr4	188513123	188513325	hsa-napRNA-414	+	repeatMask-Alu	human;chimp;	2
chr6	28474386	28474551	hsa-napRNA-415	-	intergenic	human;chimp;baboon;rhesus_monkey;	4
chr6	30585682	30585878	hsa-napRNA-416	+	intron	human;chimp;baboon;rhesus_monkey;opossum;platypus;	6
chr2	171532623	171532786	hsa-napRNA-417	+	repeatMask-Alu	human;chimp;baboon;rhesus_monkey;	4
chr17	16099218	16099342	hsa-napRNA-418	-	intron	human;chimp;baboon;rhesus_monkey;mouse;	5
chr1	147661165	147661341	hsa-napRNA-419	-	repeatMask-Alu	human;chimp;	2
chr22	31778262	31778474	hsa-napRNA-420	+	repeatMask-Alu	human;chimp;baboon;rhesus_monkey;mouse;	5
chr12	51173583	51173705	hsa-napRNA-421	+	repeatMask-Alu	human;chimp;baboon;rhesus_monkey;	4
chr6	144522171	144523015	hsa-napRNA-422	+	intron	human;chimp;baboon;rhesus_monkey;	4
chr1	629642	629947	hsa-napRNA-423	-	intron	human;chimp;baboon;rhesus_monkey;mouse;opossum;platypus;chicken;zebrafish;	9
chr2	186676385	186676565	hsa-napRNA-424	+	repeatMask-Alu	human;chimp;baboon;rhesus_monkey;chicken;	5
chr4	143545583	143545924	hsa-napRNA-425	+	intron	human;chimp;baboon;rhesus_monkey;mouse;platypus;chicken;	7
chr17	78866977	78867292	hsa-napRNA-426	+	repeatMask-Alu	human;chimp;baboon;rhesus_monkey;	4
chr2	180872696	180872808	hsa-napRNA-427	-	intergenic	human;chimp;baboon;rhesus_monkey;mouse;opossum;platypus;chicken;	8
chr14	50476308	50476628	hsa-napRNA-428	-	repeatMask-Alu	human;chimp;baboon;rhesus_monkey;	4
chr4	2010381	2010625	hsa-napRNA-429	+	repeatMask-Alu	human;chimp;baboon;rhesus_monkey;	4
chr15	73274105	73274382	hsa-napRNA-430	+	intron	human;chimp;baboon;rhesus_monkey;mouse;	5
chr22	45289397	45289563	hsa-napRNA-431	+	repeatMask-Alu	human;chimp;baboon;rhesus_monkey;	4
chr8	122911935	122912088	hsa-napRNA-432	+	intron	human;chimp;baboon;rhesus_monkey;	4
chrX	24207475	24207711	hsa-napRNA-433	+	intron	human;chimp;baboon;rhesus_monkey;chicken;	5
chrX	19345394	19345555	hsa-napRNA-434	+	repeatMask-Alu	human;chimp;baboon;rhesus_monkey;	4
chr2	10602874	10603077	hsa-napRNA-435	-	intron	human;chimp;baboon;rhesus_monkey;mouse;opossum;	6
chr14	59201620	59201779	hsa-napRNA-436	+	repeatMask-Alu	human;chimp;baboon;rhesus_monkey;	4
chr2	179123829	179124363	hsa-napRNA-437	-	intron	human;chimp;baboon;rhesus_monkey;mouse;opossum;platypus;chicken;	8
chr1	40225698	40225864	hsa-napRNA-438	+	repeatMask-Alu	human;chimp;	2
chr5	148402145	148402347	hsa-napRNA-439	+	intron	human;chimp;baboon;rhesus_monkey;mouse;platypus;	6
chr17	27323063	27323226	hsa-napRNA-440	+	repeatMask-Alu	human;chimp;baboon;rhesus_monkey;	4
chr1	202111408	202111721	hsa-napRNA-441	+	repeatMask-Alu	human;chimp;baboon;	3
chr16	69670111	69670235	hsa-napRNA-442	+	intron	human;chimp;baboon;rhesus_monkey;mouse;opossum;platypus;chicken;	8
chr15	34246848	34246978	hsa-napRNA-443	-	repeatMask-Alu	human;chimp;baboon;rhesus_monkey;	4
chr2	71400180	71400477	hsa-napRNA-444	+	intron	human;chimp;baboon;rhesus_monkey;opossum;	5
chr11	68188056	68188484	hsa-napRNA-445	-	repeatMask-Alu	human;chimp;baboon;rhesus_monkey;	4
chr7	22139476	22139657	hsa-napRNA-446	-	repeatMask-hAT-Tip100	human;chimp;baboon;rhesus_monkey;	4
chr14	101831045	101831327	hsa-napRNA-447	+	repeatMask-Simple_repeat	human;chimp;baboon;rhesus_monkey;mouse;	5
chr2	121414815	121415052	hsa-napRNA-448	-	repeatMask-Alu	human;chimp;baboon;rhesus_monkey;	4
chr12	123325599	123326151	hsa-napRNA-449	-	intron	human;chimp;baboon;rhesus_monkey;	4
chr6	24442153	24442314	hsa-napRNA-450	-	repeatMask-Alu	human;chimp;baboon;rhesus_monkey;	4
chr4	119259925	119260506	hsa-napRNA-451	+	intron	human;chimp;baboon;rhesus_monkey;chicken;	5
chr17	75204880	75205131	hsa-napRNA-452	-	repeatMask-Alu	human;chimp;rhesus_monkey;	3
chr17	48874278	48874516	hsa-napRNA-453	-	repeatMask-L1	human;chimp;baboon;rhesus_monkey;mouse;opossum;platypus;chicken;	8
chr1	16944953	16945273	hsa-napRNA-454	+	repeatMask-Alu	human;chimp;baboon;rhesus_monkey;	4
chr7	10453343	10453504	hsa-napRNA-455	+	intergenic	human;chimp;baboon;rhesus_monkey;mouse;opossum;platypus;chicken;	8
chr20	51469054	51469210	hsa-napRNA-456	-	repeatMask-Alu	human;chimp;baboon;rhesus_monkey;	4
chr12	57192970	57193175	hsa-napRNA-457	+	intron	human;chimp;baboon;rhesus_monkey;opossum;	5
chr16	8983995	8984168	hsa-napRNA-458	+	repeatMask-Alu	human;chimp;baboon;rhesus_monkey;	4
chr22	17798323	17798676	hsa-napRNA-459	-	repeatMask-Alu	human;chimp;baboon;rhesus_monkey;	4
chr22	36285335	36285657	hsa-napRNA-460	-	intron	human;chimp;baboon;rhesus_monkey;mouse;platypus;	6
chr3	129255827	129255994	hsa-napRNA-461	+	intron	human;chimp;baboon;rhesus_monkey;mouse;	5
chr11	118900309	118900485	hsa-napRNA-462	-	intron	human;chimp;baboon;rhesus_monkey;mouse;platypus;chicken;	7
chr9	133798673	133799114	hsa-napRNA-463	-	repeatMask-MIR	human;chimp;baboon;rhesus_monkey;opossum;	5
chr2	39230096	39230373	hsa-napRNA-464	+	repeatMask-Alu	human;chimp;baboon;rhesus_monkey;	4
chr3	5172223	5172646	hsa-napRNA-465	+	intron	human;chimp;baboon;rhesus_monkey;platypus;chicken;	6
chr9	133958841	133959123	hsa-napRNA-466	-	repeatMask-L2	human;chimp;baboon;rhesus_monkey;platypus;	5
chr12	123491260	123491486	hsa-napRNA-467	-	intron	human;chimp;baboon;rhesus_monkey;	4
chr5	1805512	1805643	hsa-napRNA-468	+	intron	human;chimp;baboon;rhesus_monkey;mouse;	5
chr17	1457831	1458170	hsa-napRNA-469	+	repeatMask-Alu	human;chimp;baboon;rhesus_monkey;	4
chr19	7624663	7624818	hsa-napRNA-470	-	intron	human;chimp;baboon;rhesus_monkey;opossum;chicken;	6
chr15	66448804	66448996	hsa-napRNA-471	+	repeatMask-Alu	human;chimp;baboon;rhesus_monkey;	4
chr15	75120077	75120398	hsa-napRNA-472	+	repeatMask-Alu	human;chimp;baboon;	3
chr1	42759625	42759796	hsa-napRNA-473	-	repeatMask-Alu	human;chimp;baboon;rhesus_monkey;	4
chr4	73038791	73038983	hsa-napRNA-474	-	repeatMask-Alu	human;chimp;baboon;rhesus_monkey;	4
chr17	48888830	48888981	hsa-napRNA-475-1	+	repeatMask-Alu	human;chimp;baboon;	3
chr2	27234226	27234517	hsa-napRNA-476	+	repeatMask-CR1	human;chimp;baboon;rhesus_monkey;mouse;	5
chr13	112726506	112726725	hsa-napRNA-477	+	intron	human;chimp;baboon;rhesus_monkey;	4
chr15	30711879	30712158	hsa-napRNA-478	+	intron	human;chimp;baboon;rhesus_monkey;	4
chr3	101684196	101684363	hsa-napRNA-479	-	repeatMask-Alu	human;chimp;baboon;rhesus_monkey;	4
chr17	15830992	15831270	hsa-napRNA-480	-	repeatMask-Alu	human;chimp;	2
chr22	33540586	33540770	hsa-napRNA-481	-	repeatMask-hAT-Charlie	human;chimp;baboon;rhesus_monkey;	4
chr18	32093909	32094087	hsa-napRNA-482	-	repeatMask-Alu	human;chimp;	2
chr3	53835289	53835554	hsa-napRNA-483	-	intron	human;chimp;baboon;rhesus_monkey;mouse;	5
chr16	15096124	15096408	hsa-napRNA-484	-	repeatMask-Alu	human;chimp;baboon;rhesus_monkey;	4
chr4	1233959	1234113	hsa-napRNA-485	-	repeatMask-ERVL-MaLR	human;chimp;baboon;rhesus_monkey;	4
chr11	72946889	72947088	hsa-napRNA-486	-	intron	human;chimp;baboon;rhesus_monkey;	4
chr16	3811522	3811708	hsa-napRNA-487	-	repeatMask-Alu	human;chimp;baboon;rhesus_monkey;	4
chr4	11373569	11373747	hsa-napRNA-488-1	+	repeatMask-Simple_repeat	human;chimp;baboon;rhesus_monkey;mouse;opossum;	6
chr19	11106687	11107391	hsa-napRNA-489	+	repeatMask-MIR	human;chimp;baboon;rhesus_monkey;	4
chr1	32946063	32946210	hsa-napRNA-490	-	repeatMask-Alu	human;chimp;baboon;rhesus_monkey;	4
chr15	43765566	43765886	hsa-napRNA-491	+	intron	human;chimp;baboon;rhesus_monkey;mouse;opossum;	6
chr17	59853747	59853945	hsa-napRNA-492	+	repeatMask-Alu	human;chimp;baboon;rhesus_monkey;	4
chr3	113867392	113867603	hsa-napRNA-493	-	repeatMask-Alu	human;chimp;baboon;rhesus_monkey;	4
chr1	153935378	153935561	hsa-napRNA-494	-	repeatMask-Alu	human;chimp;baboon;rhesus_monkey;	4
chr4	98259079	98259231	hsa-napRNA-495	-	repeatMask-Alu	human;chimp;baboon;rhesus_monkey;	4
chr13	51374439	51374653	hsa-napRNA-496	-	intron	human;chimp;baboon;rhesus_monkey;opossum;platypus;	6
chr9	114320917	114321269	hsa-napRNA-497	+	repeatMask-Alu	human;chimp;baboon;rhesus_monkey;	4
chr5	69437015	69437174	hsa-napRNA-498	+	repeatMask-Alu	human;chimp;baboon;rhesus_monkey;	4
chr11	65252667	65252976	hsa-napRNA-499	-	repeatMask-Alu	human;chimp;baboon;rhesus_monkey;	4
chr10	68903302	68903493	hsa-napRNA-500	+	repeatMask-Alu	human;chimp;baboon;rhesus_monkey;	4
chr4	10084218	10084383	hsa-napRNA-501	-	intron	human;chimp;baboon;rhesus_monkey;	4
chr19	4362385	4362611	hsa-napRNA-502	-	intron	human;chimp;baboon;rhesus_monkey;opossum;platypus;	6
chr5	146153227	146153733	hsa-napRNA-503	-	intron	human;chimp;baboon;rhesus_monkey;platypus;chicken;	6
chr1	6597531	6597917	hsa-napRNA-504	-	intron	human;chimp;baboon;rhesus_monkey;mouse;	5
chr5	115271956	115272171	hsa-napRNA-505	-	repeatMask-Alu	human;chimp;baboon;rhesus_monkey;	4
chr6	17858662	17858823	hsa-napRNA-506	-	intron	human;chimp;baboon;rhesus_monkey;mouse;	5
chr11	106186793	106186922	hsa-napRNA-507	+	repeatMask-ERV1	human;chimp;baboon;	3
chr1	160421278	160421480	hsa-napRNA-508	+	intron	human;chimp;baboon;rhesus_monkey;mouse;	5
chr12	121763846	121764142	hsa-napRNA-509	+	repeatMask-Alu	human;chimp;baboon;rhesus_monkey;	4
chr3	16457250	16457479	hsa-napRNA-510	+	repeatMask-MIR	human;chimp;baboon;rhesus_monkey;mouse;opossum;	6
chr2	48423276	48423409	hsa-napRNA-511	-	repeatMask-Alu	human;chimp;baboon;rhesus_monkey;	4
chr17	44901858	44902012	hsa-napRNA-512	+	intron	human;chimp;baboon;rhesus_monkey;	4
chr5	37302908	37303259	hsa-napRNA-513	-	intron	human;chimp;baboon;rhesus_monkey;chicken;	5
chr2	237548243	237548864	hsa-napRNA-514	+	repeatMask-Alu	human;chimp;baboon;rhesus_monkey;	4
chr19	2132599	2132941	hsa-napRNA-515	-	intron	human;chimp;baboon;rhesus_monkey;opossum;	5
chr3	191340172	191340517	hsa-napRNA-516	+	intron	human;chimp;baboon;rhesus_monkey;	4
chr2	39123539	39123660	hsa-napRNA-517	-	repeatMask-Alu	human;chimp;baboon;rhesus_monkey;	4
chr2	28406627	28406976	hsa-napRNA-518	+	intron	human;chimp;baboon;rhesus_monkey;mouse;opossum;	6
chr9	81616134	81616645	hsa-napRNA-519	-	intron	human;chimp;baboon;rhesus_monkey;mouse;opossum;	6
chr11	33105693	33105882	hsa-napRNA-520	-	intron	human;chimp;baboon;rhesus_monkey;	4
chr1	222693843	222694209	hsa-napRNA-521	-	intron	human;chimp;baboon;rhesus_monkey;mouse;opossum;platypus;	7
chr9	33890612	33890795	hsa-napRNA-522	+	repeatMask-Alu	human;chimp;baboon;rhesus_monkey;	4
chr5	78439405	78439601	hsa-napRNA-523-1	+	intron	human;chimp;baboon;	3
chr1	633929	634106	hsa-napRNA-524	-	intron	human;chimp;baboon;rhesus_monkey;mouse;opossum;platypus;chicken;zebrafish;	9
chr19	5653420	5654060	hsa-napRNA-525	+	intron	human;chimp;	2
chr1	629278	629461	hsa-napRNA-526	-	intron	human;chimp;baboon;rhesus_monkey;mouse;opossum;platypus;chicken;zebrafish;	9
chr10	62250619	62250931	hsa-napRNA-527	-	repeatMask-Alu	human;chimp;baboon;rhesus_monkey;	4
chr21	38814392	38814780	hsa-napRNA-528	+	intron	human;chimp;baboon;rhesus_monkey;opossum;	5
chr19	41869969	41870235	hsa-napRNA-529	+	repeatMask-Alu	human;chimp;baboon;rhesus_monkey;	4
chr6	151024460	151024648	hsa-napRNA-530	+	repeatMask-Alu	human;chimp;baboon;rhesus_monkey;	4
chr7	74221134	74221626	hsa-napRNA-531	+	repeatMask-Alu	human;chimp;baboon;rhesus_monkey;	4
chr16	18841794	18842207	hsa-napRNA-532	-	intron	human;chimp;baboon;rhesus_monkey;	4
chr18	12810038	12810226	hsa-napRNA-533	-	intron	human;chimp;	2
chr2	109427824	109427992	hsa-napRNA-534	+	intron	human;chimp;	2
chr17	82788060	82788223	hsa-napRNA-535	+	repeatMask-Alu	human;chimp;baboon;rhesus_monkey;	4
chr14	85559740	85560351	hsa-napRNA-536	+	repeatMask-Alu	human;chimp;baboon;rhesus_monkey;	4
chrX	9702524	9702768	hsa-napRNA-537	+	repeatMask-TcMar-Tigger	human;chimp;baboon;rhesus_monkey;	4
chr17	6611332	6611595	hsa-napRNA-538	-	repeatMask-Alu	human;chimp;baboon;rhesus_monkey;	4
chr7	98899499	98899678	hsa-napRNA-539	+	intron	human;chimp;baboon;rhesus_monkey;mouse;platypus;chicken;	7
chr12	52435875	52435996	hsa-napRNA-540	-	repeatMask-Alu	human;chimp;baboon;rhesus_monkey;	4
chr1	155307822	155308367	hsa-napRNA-541	-	repeatMask-Alu	human;chimp;baboon;rhesus_monkey;	4
chr9	19352182	19352489	hsa-napRNA-542	+	repeatMask-CR1	human;chimp;baboon;rhesus_monkey;opossum;	5
chr20	43609120	43609227	hsa-napRNA-543	+	repeatMask-Alu	human;chimp;baboon;rhesus_monkey;	4
chr15	41077932	41078038	hsa-napRNA-544-1	-	repeatMask-Alu	human;chimp;baboon;rhesus_monkey;	4
chr19	50137064	50137327	hsa-napRNA-545-1	-	repeatMask-Alu	human;chimp;	2
chr8	29277334	29277535	hsa-napRNA-546	-	repeatMask-Alu	human;chimp;baboon;rhesus_monkey;mouse;	5
chr9	136418109	136418554	hsa-napRNA-547	+	intron	human;chimp;rhesus_monkey;	3
chr3	36411662	36411874	hsa-napRNA-548	+	repeatMask-MIR	human;chimp;baboon;rhesus_monkey;	4
chr19	34174005	34174237	hsa-napRNA-549	+	intron	human;chimp;baboon;rhesus_monkey;	4
chr4	6272968	6273102	hsa-napRNA-550	+	intron	human;chimp;baboon;rhesus_monkey;	4
chr8	130791516	130791699	hsa-napRNA-551	-	intron	human;chimp;baboon;rhesus_monkey;	4
chr1	186362380	186362836	hsa-napRNA-552	-	intron	human;chimp;baboon;rhesus_monkey;mouse;opossum;	6
chr2	159171543	159171676	hsa-napRNA-553	+	repeatMask-Alu	human;chimp;baboon;rhesus_monkey;	4
chr9	132288351	132288549	hsa-napRNA-554	-	intron	human;chimp;baboon;rhesus_monkey;mouse;opossum;platypus;	7
chr6	142063248	142063407	hsa-napRNA-555	+	intergenic	human;chimp;baboon;rhesus_monkey;mouse;opossum;platypus;chicken;	8
chr9	96384574	96384872	hsa-napRNA-556	+	repeatMask-Alu	human;chimp;baboon;rhesus_monkey;	4
chrX	9655064	9655291	hsa-napRNA-557	+	intron	human;chimp;baboon;rhesus_monkey;	4
chr1	233178798	233179005	hsa-napRNA-558	-	intron	human;chimp;baboon;rhesus_monkey;mouse;opossum;	6
chr2	135866277	135866562	hsa-napRNA-559	-	intron	human;chimp;baboon;rhesus_monkey;opossum;	5
chr8	41657222	41657492	hsa-napRNA-560	+	repeatMask-MIR	human;chimp;baboon;rhesus_monkey;mouse;	5
chr9	95026806	95027169	hsa-napRNA-561	+	repeatMask-Alu	human;chimp;baboon;rhesus_monkey;	4
chr11	110450282	110450430	hsa-napRNA-562	+	intron	human;chimp;baboon;rhesus_monkey;	4
chr5	96946021	96946317	hsa-napRNA-563	+	intron	human;chimp;baboon;rhesus_monkey;mouse;	5
chr10	35575006	35575348	hsa-napRNA-564	+	repeatMask-CR1	human;chimp;baboon;rhesus_monkey;	4
chr14	73675734	73676054	hsa-napRNA-565	+	repeatMask-Alu	human;chimp;	2
chr3	195915332	195915487	hsa-napRNA-566	+	repeatMask-Alu	human;chimp;baboon;rhesus_monkey;	4
chr15	75061632	75062138	hsa-napRNA-567	-	repeatMask-Alu	human;chimp;baboon;rhesus_monkey;	4
chr11	47910005	47910313	hsa-napRNA-568	+	repeatMask-Alu	human;chimp;	2
chr16	88046936	88047051	hsa-napRNA-569	+	repeatMask-Alu	human;chimp;baboon;rhesus_monkey;	4
chr3	48420956	48421227	hsa-napRNA-570	-	intron	human;chimp;baboon;rhesus_monkey;mouse;opossum;platypus;	7
chr12	57534560	57534876	hsa-napRNA-571	-	repeatMask-Alu	human;chimp;baboon;rhesus_monkey;	4
chr2	121075096	121075389	hsa-napRNA-572	-	intergenic	human;chimp;baboon;rhesus_monkey;mouse;platypus;chicken;	7
chr3	11588895	11589019	hsa-napRNA-573	-	intron	human;chimp;baboon;rhesus_monkey;	4
chr21	32354997	32355448	hsa-napRNA-574	-	intron	human;chimp;baboon;rhesus_monkey;mouse;opossum;	6
chr20	31609403	31609555	hsa-napRNA-575	-	repeatMask-Alu	human;chimp;baboon;rhesus_monkey;	4
chr4	121924571	121924734	hsa-napRNA-576	-	repeatMask-Alu	human;chimp;baboon;rhesus_monkey;mouse;	5
chr7	36425740	36426014	hsa-napRNA-577	+	intron	human;chimp;baboon;rhesus_monkey;mouse;chicken;	6
chr12	120149720	120149921	hsa-napRNA-578	-	repeatMask-L2	human;chimp;baboon;rhesus_monkey;platypus;	5
chr12	117174341	117174650	hsa-napRNA-579	-	intron	human;chimp;baboon;rhesus_monkey;	4
chr8	143931659	143931936	hsa-napRNA-580	-	intron	human;chimp;baboon;rhesus_monkey;platypus;chicken;	6
chr1	42679195	42679482	hsa-napRNA-581	-	repeatMask-Alu	human;chimp;baboon;rhesus_monkey;	4
chr17	77311159	77311377	hsa-napRNA-582	+	repeatMask-ERVL-MaLR	human;chimp;baboon;rhesus_monkey;mouse;	5
chr9	93659041	93659438	hsa-napRNA-583	+	repeatMask-MIR	human;chimp;baboon;rhesus_monkey;mouse;	5
chr1	103534857	103535329	hsa-napRNA-584	+	repeatMask-Simple_repeat	human;chimp;baboon;rhesus_monkey;mouse;opossum;	6
chr7	101993023	101993149	hsa-napRNA-585	+	repeatMask-Alu	human;chimp;baboon;rhesus_monkey;	4
chr1	155926839	155927103	hsa-napRNA-586	-	intron	human;chimp;baboon;rhesus_monkey;mouse;opossum;	6
chr15	28125842	28125950	hsa-napRNA-587	-	repeatMask-Alu	human;chimp;baboon;	3
chr2	190923983	190924542	hsa-napRNA-588	+	intron	human;chimp;baboon;rhesus_monkey;mouse;opossum;	6
chr15	80825552	80825742	hsa-napRNA-589	+	intron	human;chimp;baboon;rhesus_monkey;mouse;	5
chr15	70577070	70577331	hsa-napRNA-590	-	repeatMask-MIR	human;chimp;baboon;rhesus_monkey;mouse;	5
chr2	70271233	70272101	hsa-napRNA-591	-	repeatMask-Alu	human;chimp;rhesus_monkey;mouse;opossum;platypus;chicken;	7
chr1	94644289	94644466	hsa-napRNA-592	-	repeatMask-RTE-X	human;chimp;baboon;rhesus_monkey;mouse;	5
chr18	12337801	12338170	hsa-napRNA-593	-	repeatMask-Alu	human;chimp;baboon;rhesus_monkey;	4
chr14	102721084	102721319	hsa-napRNA-594	+	intron	human;chimp;baboon;rhesus_monkey;mouse;opossum;platypus;	7
chr6	22015633	22015933	hsa-napRNA-595	+	repeatMask-Alu	human;chimp;baboon;rhesus_monkey;	4
chr14	81304436	81304559	hsa-napRNA-596	+	repeatMask-Alu	human;chimp;baboon;rhesus_monkey;	4
chr17	78284510	78284731	hsa-napRNA-597	+	repeatMask-Alu	human;chimp;baboon;rhesus_monkey;	4
chr5	142974372	142974662	hsa-napRNA-598	+	intron	human;chimp;baboon;rhesus_monkey;	4
chr3	101853863	101854577	hsa-napRNA-599	+	repeatMask-MIR	human;chimp;baboon;rhesus_monkey;	4
chr4	78180495	78180661	hsa-napRNA-600-1	-	intergenic	human;chimp;baboon;rhesus_monkey;mouse;opossum;platypus;chicken;zebrafish;	9
chr8	47962406	47962763	hsa-napRNA-601	+	repeatMask-Alu	human;chimp;baboon;rhesus_monkey;opossum;	5
chr1	117940940	117941123	hsa-napRNA-602	+	intron	human;chimp;baboon;rhesus_monkey;mouse;opossum;	6
chr2	237348384	237348612	hsa-napRNA-603	-	intron	human;chimp;baboon;rhesus_monkey;chicken;	5
chr8	124220898	124221098	hsa-napRNA-604	+	repeatMask-Alu	human;chimp;baboon;	3
chr1	12435473	12435712	hsa-napRNA-605	-	repeatMask-MIR	human;chimp;baboon;rhesus_monkey;	4
chr14	81432964	81433484	hsa-napRNA-606	-	repeatMask-hAT-Tip100	human;chimp;baboon;rhesus_monkey;mouse;	5
chr10	97462119	97462582	hsa-napRNA-607	-	repeatMask-hAT-Charlie	human;chimp;baboon;rhesus_monkey;	4
chr19	14259996	14260237	hsa-napRNA-608	-	repeatMask-Alu	human;chimp;baboon;rhesus_monkey;	4
chr2	113013130	113013443	hsa-napRNA-609	+	repeatMask-Alu	human;baboon;rhesus_monkey;	3
chr6	124990888	124991049	hsa-napRNA-610	+	repeatMask-Alu	human;chimp;baboon;rhesus_monkey;	4
chr12	114782907	114783029	hsa-napRNA-611	+	repeatMask-Alu	human;chimp;baboon;rhesus_monkey;	4
chr9	129935155	129935343	hsa-napRNA-612	-	repeatMask-Alu	human;chimp;baboon;rhesus_monkey;	4
chr22	36294298	36294931	hsa-napRNA-613	-	repeatMask-MIR	human;chimp;baboon;rhesus_monkey;opossum;	5
chr4	148068779	148068954	hsa-napRNA-614	+	intron	human;chimp;baboon;rhesus_monkey;	4
chr16	71745270	71745472	hsa-napRNA-615	-	intron	human;chimp;baboon;rhesus_monkey;mouse;opossum;	6
chr2	101205835	101205990	hsa-napRNA-616	+	repeatMask-Alu	human;chimp;baboon;rhesus_monkey;	4
chr19	2123895	2124288	hsa-napRNA-617	-	intron	human;chimp;baboon;rhesus_monkey;	4
chr3	113762371	113762553	hsa-napRNA-618	+	repeatMask-Alu	human;chimp;baboon;rhesus_monkey;	4
chr14	73675473	73675607	hsa-napRNA-619	-	repeatMask-Alu	human;chimp;	2
chr7	100576008	100576237	hsa-napRNA-620	-	intron	human;chimp;baboon;rhesus_monkey;chicken;	5
chr9	128376376	128376674	hsa-napRNA-621	+	repeatMask-Alu	human;chimp;baboon;rhesus_monkey;	4
chr15	80839537	80839746	hsa-napRNA-622	+	intron	human;chimp;baboon;rhesus_monkey;mouse;	5
chr16	27169988	27170271	hsa-napRNA-623	+	repeatMask-Alu	human;chimp;baboon;rhesus_monkey;	4
chrX	130205153	130205296	hsa-napRNA-624	-	intron	human;chimp;baboon;rhesus_monkey;mouse;platypus;chicken;	7
chr1	110017583	110017945	hsa-napRNA-625	+	intron	human;chimp;baboon;rhesus_monkey;mouse;platypus;	6
chr3	156796519	156796765	hsa-napRNA-626	+	repeatMask-Alu	human;chimp;baboon;rhesus_monkey;	4
chr15	83156725	83156892	hsa-napRNA-627	-	repeatMask-Alu	human;chimp;	2
chr7	74570303	74570528	hsa-napRNA-628	+	repeatMask-Alu	human;chimp;baboon;rhesus_monkey;	4
chr17	76596289	76596606	hsa-napRNA-629	-	repeatMask-Alu	human;chimp;baboon;rhesus_monkey;	4
chr2	61034034	61034141	hsa-napRNA-630	+	intron	human;chimp;baboon;rhesus_monkey;	4
chr4	76995030	76995332	hsa-napRNA-631	+	repeatMask-Alu	human;chimp;baboon;rhesus_monkey;	4
chr22	20726688	20726854	hsa-napRNA-632	-	intron	human;chimp;baboon;rhesus_monkey;	4
chr5	173766723	173767063	hsa-napRNA-633	+	repeatMask-Alu	human;chimp;	2
chr11	31684223	31684508	hsa-napRNA-634	-	repeatMask-Alu	human;chimp;baboon;rhesus_monkey;	4
chr16	57250059	57250239	hsa-napRNA-635	+	repeatMask-Alu	human;chimp;baboon;rhesus_monkey;	4
chr10	80411320	80411581	hsa-napRNA-636	+	repeatMask-MIR	human;chimp;baboon;rhesus_monkey;mouse;	5
chr21	46210098	46210282	hsa-napRNA-637	-	repeatMask-Alu	human;chimp;baboon;rhesus_monkey;	4
chr9	14258780	14258955	hsa-napRNA-638	-	intron	human;chimp;baboon;rhesus_monkey;mouse;	5
chrX	45043627	45043877	hsa-napRNA-639	+	repeatMask-Alu	human;chimp;baboon;rhesus_monkey;	4
chr10	45750206	45750750	hsa-napRNA-640-1	+	intron	human;chimp;baboon;rhesus_monkey;mouse;opossum;	6
chr8	143634511	143634684	hsa-napRNA-641	-	intergenic	human;chimp;baboon;rhesus_monkey;	4
chr6	15545996	15546272	hsa-napRNA-642	-	repeatMask-Alu	human;chimp;baboon;rhesus_monkey;	4
chr15	62549827	62550173	hsa-napRNA-643	+	intron	human;chimp;baboon;rhesus_monkey;mouse;	5
chr5	446727	446842	hsa-napRNA-644	+	repeatMask-Alu	human;chimp;rhesus_monkey;	3
chr14	102949904	102950465	hsa-napRNA-645	-	intron	human;chimp;baboon;rhesus_monkey;mouse;	5
chr10	21684494	21684773	hsa-napRNA-646	+	intron	human;chimp;baboon;rhesus_monkey;opossum;	5
chr1	161115044	161115363	hsa-napRNA-647	-	repeatMask-Alu	human;chimp;baboon;rhesus_monkey;	4
chr10	28557944	28558059	hsa-napRNA-648	+	repeatMask-Alu	human;chimp;baboon;rhesus_monkey;	4
chr22	40188041	40188202	hsa-napRNA-649	+	repeatMask-Alu	human;chimp;baboon;rhesus_monkey;	4
chr15	40747243	40747526	hsa-napRNA-650	-	intron	human;chimp;baboon;rhesus_monkey;	4
chr1	154991734	154991923	hsa-napRNA-651	+	repeatMask-Alu	human;chimp;baboon;	3
chr6	3319776	3319973	hsa-napRNA-652	-	intron	human;chimp;baboon;rhesus_monkey;mouse;	5
chr2	108829482	108829653	hsa-napRNA-653	+	repeatMask-Alu	human;chimp;baboon;rhesus_monkey;	4
chr12	96074161	96074465	hsa-napRNA-654	+	repeatMask-Alu	human;chimp;baboon;rhesus_monkey;	4
chr1	156338982	156339306	hsa-napRNA-655	+	repeatMask-Alu	human;chimp;baboon;rhesus_monkey;	4
chr3	129299025	129299133	hsa-napRNA-656	+	repeatMask-Alu	human;chimp;baboon;rhesus_monkey;	4
chr16	30598565	30598880	hsa-napRNA-657	+	repeatMask-Alu	human;chimp;rhesus_monkey;	3
chr4	16168145	16168303	hsa-napRNA-658	-	repeatMask-Alu	human;chimp;baboon;rhesus_monkey;	4
chr1	245848319	245848506	hsa-napRNA-659	-	repeatMask-Alu	human;chimp;baboon;rhesus_monkey;	4
chr1	226233193	226233343	hsa-napRNA-660	-	intron	human;chimp;baboon;rhesus_monkey;opossum;	5
chr10	43481054	43481205	hsa-napRNA-661	+	repeatMask-Alu	human;chimp;rhesus_monkey;	3
chr11	46301905	46302153	hsa-napRNA-662	+	repeatMask-Alu	human;chimp;baboon;rhesus_monkey;	4
chr6	87519707	87520179	hsa-napRNA-663	-	intron	human;chimp;baboon;rhesus_monkey;mouse;opossum;	6
chr4	2259274	2259426	hsa-napRNA-664	-	intron	human;chimp;baboon;rhesus_monkey;mouse;opossum;chicken;	7
chr11	27158604	27158892	hsa-napRNA-665	-	repeatMask-Alu	human;chimp;baboon;rhesus_monkey;	4
chr10	50090886	50091430	hsa-napRNA-640-2	+	intron	human;chimp;baboon;rhesus_monkey;mouse;opossum;	6
chr3	190877933	190878048	hsa-napRNA-666	-	intron	human;chimp;baboon;	3
chr12	6625440	6625576	hsa-napRNA-667	+	repeatMask-Alu	human;chimp;baboon;rhesus_monkey;	4
chr13	100097835	100098188	hsa-napRNA-668	+	repeatMask-Alu	human;chimp;baboon;rhesus_monkey;	4
chr17	64183782	64183929	hsa-napRNA-669	-	repeatMask-Alu	human;chimp;baboon;rhesus_monkey;	4
chr5	67203724	67203850	hsa-napRNA-670	-	repeatMask-Alu	human;chimp;baboon;rhesus_monkey;	4
chrX	139720602	139720771	hsa-napRNA-671-1	+	repeatMask-Pol3_BC200_scRNA_rmsk	human;	1
chr20	35952190	35952343	hsa-napRNA-672	-	repeatMask-Alu	human;chimp;baboon;rhesus_monkey;	4
chr12	48836266	48836568	hsa-napRNA-673	-	intron	human;chimp;baboon;rhesus_monkey;mouse;opossum;	6
chrX	77896051	77896377	hsa-napRNA-674	-	repeatMask-Alu	human;chimp;baboon;rhesus_monkey;	4
chr20	25016652	25016845	hsa-napRNA-675	-	intron	human;chimp;baboon;rhesus_monkey;	4
chr5	74788080	74788263	hsa-napRNA-676	-	intron	human;chimp;baboon;rhesus_monkey;	4
chr16	71816354	71816634	hsa-napRNA-677	-	repeatMask-Alu	human;chimp;baboon;rhesus_monkey;	4
chr2	27223748	27223916	hsa-napRNA-678	+	intron	human;chimp;baboon;rhesus_monkey;	4
chr12	132667648	132668355	hsa-napRNA-679	-	intron	human;chimp;baboon;rhesus_monkey;	4
chr1	146035881	146036263	hsa-napRNA-680	-	repeatMask-Alu	human;chimp;baboon;rhesus_monkey;	4
chr12	49053641	49053977	hsa-napRNA-681	-	repeatMask-L2	human;chimp;baboon;rhesus_monkey;	4
chr19	18466480	18466667	hsa-napRNA-682	-	intron	human;chimp;rhesus_monkey;	3
chr6	31778347	31778608	hsa-napRNA-683	-	repeatMask-Alu	human;chimp;baboon;rhesus_monkey;	4
chr1	28536381	28536746	hsa-napRNA-684	+	intron	human;chimp;baboon;rhesus_monkey;chicken;	5
chr2	62311368	62311489	hsa-napRNA-685-1	+	repeatMask-Simple_repeat	human;chimp;baboon;rhesus_monkey;	4
chr20	33506009	33506217	hsa-napRNA-686	+	repeatMask-Alu	human;chimp;baboon;rhesus_monkey;	4
chr22	19959278	19959502	hsa-napRNA-687	+	repeatMask-Simple_repeat	human;chimp;baboon;rhesus_monkey;	4
chr21	41826057	41826212	hsa-napRNA-688	-	intron	human;chimp;baboon;rhesus_monkey;	4
chr19	4432497	4432667	hsa-napRNA-689	+	repeatMask-Alu	human;chimp;baboon;rhesus_monkey;	4
chr4	1016466	1016804	hsa-napRNA-690	+	intron	human;chimp;baboon;rhesus_monkey;mouse;opossum;chicken;	7
chr6	42673887	42674125	hsa-napRNA-691	+	intron	human;chimp;baboon;rhesus_monkey;mouse;opossum;platypus;chicken;	8
chr6	106326289	106326411	hsa-napRNA-692-1	+	repeatMask-Alu	human;chimp;	2
chr5	56908254	56908375	hsa-napRNA-693	-	repeatMask-Alu	human;chimp;baboon;rhesus_monkey;	4
chr22	19397027	19397732	hsa-napRNA-694	-	intron	human;chimp;baboon;rhesus_monkey;mouse;	5
chr10	130033350	130033652	hsa-napRNA-695	+	repeatMask-Alu	human;chimp;baboon;	3
chr17	49423277	49423962	hsa-napRNA-696	-	repeatMask-Alu	human;chimp;baboon;rhesus_monkey;mouse;opossum;platypus;chicken;	8
chr15	42680449	42680601	hsa-napRNA-697	+	repeatMask-Alu	human;chimp;baboon;rhesus_monkey;opossum;	5
chr1	10134106	10134497	hsa-napRNA-698	+	repeatMask-Alu	human;chimp;baboon;rhesus_monkey;	4
chr15	62954397	62954526	hsa-napRNA-699-1	+	intergenic	human;chimp;baboon;rhesus_monkey;mouse;opossum;platypus;chicken;	8
chr19	4251595	4251813	hsa-napRNA-700	+	repeatMask-Alu	human;chimp;baboon;rhesus_monkey;	4
chr6	145922348	145922662	hsa-napRNA-701	-	intron	human;chimp;baboon;rhesus_monkey;mouse;platypus;	6
chr19	2664314	2664861	hsa-napRNA-702	-	repeatMask-hAT-Charlie	human;chimp;baboon;rhesus_monkey;	4
chr3	128095119	128095561	hsa-napRNA-703	-	intron	human;chimp;baboon;rhesus_monkey;	4
chr2	100001460	100001624	hsa-napRNA-704	-	repeatMask-Alu	human;chimp;baboon;rhesus_monkey;	4
chr22	38835080	38835296	hsa-napRNA-705	-	intron	human;chimp;baboon;rhesus_monkey;	4
chr5	179189379	179189487	hsa-napRNA-706	-	repeatMask-Alu	human;chimp;	2
chr19	54020525	54020764	hsa-napRNA-707	+	repeatMask-Alu	human;chimp;baboon;rhesus_monkey;	4
chr14	74889147	74889274	hsa-napRNA-708	+	intron	human;chimp;baboon;rhesus_monkey;mouse;opossum;	6
chr5	126775694	126776002	hsa-napRNA-709	-	repeatMask-Alu	human;chimp;baboon;rhesus_monkey;	4
chr15	92945865	92946037	hsa-napRNA-710	+	intron	human;chimp;baboon;rhesus_monkey;mouse;opossum;platypus;	7
chr7	94516941	94517048	hsa-napRNA-711	+	intron	human;chimp;baboon;rhesus_monkey;	4
chr1	63785840	63786045	hsa-napRNA-712	+	intron	human;chimp;baboon;rhesus_monkey;	4
chr16	27489178	27489601	hsa-napRNA-713	-	repeatMask-hAT-Charlie	human;chimp;baboon;rhesus_monkey;	4
chr14	74810002	74810224	hsa-napRNA-714	+	intron	human;chimp;baboon;rhesus_monkey;mouse;opossum;chicken;	7
chr16	70164882	70165188	hsa-napRNA-715	-	repeatMask-Alu	human;chimp;baboon;rhesus_monkey;	4
chr1	168187796	168187957	hsa-napRNA-716	+	repeatMask-Alu	human;chimp;baboon;rhesus_monkey;	4
chr19	707032	707234	hsa-napRNA-717	-	repeatMask-Alu	human;chimp;	2
chr3	45609848	45610011	hsa-napRNA-718	+	repeatMask-L2	human;chimp;baboon;rhesus_monkey;	4
chr19	8019320	8019479	hsa-napRNA-719	+	repeatMask-Alu	human;chimp;	2
chr11	78127011	78127172	hsa-napRNA-720	-	repeatMask-Alu	human;chimp;baboon;rhesus_monkey;	4
chr8	17495111	17495239	hsa-napRNA-721	-	intergenic	human;chimp;baboon;rhesus_monkey;	4
chr17	76968271	76968463	hsa-napRNA-722	-	repeatMask-Alu	human;chimp;baboon;rhesus_monkey;	4
chr4	56978216	56978544	hsa-napRNA-723	+	repeatMask-Alu	human;chimp;baboon;rhesus_monkey;	4
chr12	104032274	104032484	hsa-napRNA-348-2	+	repeatMask-L1	human;chimp;baboon;rhesus_monkey;mouse;opossum;platypus;	7
chr4	87894164	87894299	hsa-napRNA-724	+	intergenic	human;chimp;rhesus_monkey;mouse;	4
chr22	19470473	19470723	hsa-napRNA-725	-	repeatMask-Alu	human;chimp;baboon;rhesus_monkey;	4
chr6	5128802	5128928	hsa-napRNA-726	-	intron	human;chimp;	2
chr1	160339982	160340180	hsa-napRNA-727	-	intron	human;chimp;baboon;rhesus_monkey;opossum;	5
chr3	69080153	69080333	hsa-napRNA-728	-	intron	human;chimp;baboon;rhesus_monkey;mouse;opossum;platypus;	7
chr1	35399043	35399481	hsa-napRNA-729	+	intron	human;chimp;baboon;rhesus_monkey;mouse;chicken;	6
chr2	99379126	99379317	hsa-napRNA-730	+	intron	human;chimp;baboon;rhesus_monkey;opossum;	5
chr1	227112422	227112670	hsa-napRNA-731	-	intron	human;chimp;baboon;rhesus_monkey;opossum;platypus;chicken;	7
chr7	28807166	28807526	hsa-napRNA-732	+	repeatMask-Alu	human;chimp;baboon;rhesus_monkey;	4
chr14	91605893	91606278	hsa-napRNA-733	+	repeatMask-Alu	human;chimp;	2
chr6	26104091	26104335	hsa-napRNA-734	-	intergenic	human;chimp;baboon;rhesus_monkey;mouse;opossum;platypus;chicken;zebrafish;	9
chr17	38867092	38867495	hsa-napRNA-735	-	repeatMask-Alu	human;chimp;baboon;rhesus_monkey;	4
chr22	43645007	43645176	hsa-napRNA-736	+	intergenic	human;chimp;baboon;rhesus_monkey;mouse;opossum;platypus;chicken;	8
chr1	226405335	226405523	hsa-napRNA-737	-	repeatMask-Alu	human;chimp;baboon;rhesus_monkey;	4
chr6	85644889	85645013	hsa-napRNA-685-2	+	repeatMask-Alu	human;chimp;	2
chr19	45632092	45632264	hsa-napRNA-738	-	repeatMask-Alu	human;chimp;baboon;rhesus_monkey;	4
chr8	25368250	25368570	hsa-napRNA-739	+	intron	human;chimp;baboon;rhesus_monkey;mouse;chicken;	6
chr19	9427351	9427541	hsa-napRNA-740	-	repeatMask-Alu	human;chimp;baboon;rhesus_monkey;	4
chr2	173245754	173245916	hsa-napRNA-741	+	repeatMask-Alu	human;chimp;baboon;rhesus_monkey;	4
chr14	31452969	31453156	hsa-napRNA-742	-	repeatMask-Alu	human;chimp;baboon;rhesus_monkey;	4
chr11	488312	488528	hsa-napRNA-743	+	intron	human;chimp;opossum;	3
chr17	17300451	17300761	hsa-napRNA-744	-	repeatMask-Alu	human;chimp;baboon;rhesus_monkey;	4
chr16	34588025	34588305	hsa-napRNA-745	-	intergenic	human;	1
chr7	2783716	2783899	hsa-napRNA-746	-	repeatMask-Alu	human;chimp;baboon;rhesus_monkey;	4
chr11	64202912	64203124	hsa-napRNA-747	+	intron	human;chimp;baboon;rhesus_monkey;	4
chr10	101772622	101772830	hsa-napRNA-748	-	intron	human;chimp;baboon;rhesus_monkey;mouse;	5
chr2	164907305	164907460	hsa-napRNA-749	-	repeatMask-Alu	human;chimp;baboon;rhesus_monkey;	4
chr13	34950129	34950368	hsa-napRNA-750	+	repeatMask-ERVL-MaLR	human;chimp;baboon;rhesus_monkey;mouse;	5
chr16	57982746	57983042	hsa-napRNA-751	+	repeatMask-Alu	human;chimp;baboon;rhesus_monkey;	4
chr3	32406345	32406530	hsa-napRNA-752	+	repeatMask-hAT-Ac	human;chimp;baboon;rhesus_monkey;	4
chrX	18891200	18891409	hsa-napRNA-753	-	intergenic	human;chimp;baboon;rhesus_monkey;mouse;opossum;	6
chr19	32599776	32599971	hsa-napRNA-754	-	intron	human;chimp;baboon;rhesus_monkey;mouse;opossum;platypus;	7
chr22	41000695	41000835	hsa-napRNA-755	+	repeatMask-Alu	human;chimp;	2
chr14	54958158	54958415	hsa-napRNA-756	-	repeatMask-Alu	human;chimp;baboon;rhesus_monkey;	4
chr1	39606564	39606714	hsa-napRNA-757-1	+	repeatMask-Alu	human;baboon;	2
chr22	40312651	40312901	hsa-napRNA-758	+	intron	human;chimp;baboon;rhesus_monkey;mouse;opossum;	6
chr2	32136968	32137108	hsa-napRNA-759	+	intron	human;chimp;baboon;rhesus_monkey;mouse;opossum;platypus;chicken;	8
chr14	67302118	67302409	hsa-napRNA-760	+	repeatMask-Simple_repeat	human;chimp;baboon;rhesus_monkey;mouse;opossum;chicken;	7
chr6	1644967	1645130	hsa-napRNA-761	-	repeatMask-Alu	human;chimp;baboon;rhesus_monkey;	4
chr1	77963715	77964061	hsa-napRNA-762	-	intron	human;chimp;baboon;rhesus_monkey;mouse;opossum;chicken;	7
chr3	185921187	185922010	hsa-napRNA-763	-	intron	human;chimp;baboon;rhesus_monkey;	4
chr10	15338767	15338987	hsa-napRNA-764	-	repeatMask-Alu	human;chimp;baboon;rhesus_monkey;	4
chr16	70726198	70726469	hsa-napRNA-765	-	intron	human;chimp;baboon;rhesus_monkey;mouse;opossum;chicken;	7
chr1	220190520	220191067	hsa-napRNA-766	-	intron	human;chimp;baboon;rhesus_monkey;mouse;opossum;platypus;	7
chr1	245268186	245268523	hsa-napRNA-767	+	repeatMask-Alu	human;chimp;baboon;rhesus_monkey;	4
chr8	55806233	55806342	hsa-napRNA-768	+	repeatMask-Alu	human;chimp;baboon;rhesus_monkey;	4
chr15	75547317	75547522	hsa-napRNA-769	+	repeatMask-Alu	human;chimp;baboon;	3
chr1	151194413	151194706	hsa-napRNA-770	-	repeatMask-Alu	human;chimp;baboon;rhesus_monkey;	4
chr16	55719811	55719953	hsa-napRNA-771-1	-	intergenic	human;chimp;baboon;rhesus_monkey;mouse;opossum;	6
chr10	104005691	104005911	hsa-napRNA-772	+	intron	human;chimp;baboon;rhesus_monkey;mouse;opossum;chicken;	7
chr9	104788054	104788425	hsa-napRNA-773	-	intron	human;chimp;baboon;rhesus_monkey;mouse;	5
chr13	32758219	32758533	hsa-napRNA-774	+	intron	human;chimp;baboon;rhesus_monkey;mouse;platypus;	6
chr17	81672155	81672494	hsa-napRNA-775	+	repeatMask-Alu	human;chimp;baboon;rhesus_monkey;opossum;chicken;	6
chrX	41231549	41231721	hsa-napRNA-776	+	repeatMask-Alu	human;chimp;baboon;rhesus_monkey;	4
chr4	17691119	17691386	hsa-napRNA-777	+	repeatMask-MIR	human;chimp;mouse;	3
chr21	29024006	29024141	hsa-napRNA-778	+	repeatMask-Alu	human;chimp;baboon;rhesus_monkey;	4
chr5	76739262	76739608	hsa-napRNA-779	+	repeatMask-Alu	human;chimp;baboon;rhesus_monkey;	4
chr7	104671385	104671588	hsa-napRNA-780	+	repeatMask-Simple_repeat	human;chimp;baboon;rhesus_monkey;mouse;opossum;	6
chr20	49242284	49242510	hsa-napRNA-781	+	intron	human;chimp;baboon;rhesus_monkey;	4
chr9	100345276	100345876	hsa-napRNA-782	-	repeatMask-RTE-BovB	human;chimp;baboon;rhesus_monkey;mouse;	5
chr5	78550602	78550785	hsa-napRNA-783	-	repeatMask-Alu	human;chimp;baboon;rhesus_monkey;	4
chr14	63980732	63980985	hsa-napRNA-784	+	intron	human;chimp;baboon;rhesus_monkey;mouse;	5
chr16	1754976	1755136	hsa-napRNA-785	+	intron	human;chimp;baboon;rhesus_monkey;	4
chr18	62156360	62156526	hsa-napRNA-786	-	repeatMask-Alu	human;chimp;baboon;rhesus_monkey;	4
chr1	19755157	19755358	hsa-napRNA-787	-	repeatMask-Alu	human;chimp;baboon;rhesus_monkey;	4
chr17	43470168	43470276	hsa-napRNA-788	+	repeatMask-Alu	human;chimp;baboon;rhesus_monkey;	4
chr17	49191883	49192170	hsa-napRNA-789	-	intergenic	human;chimp;baboon;rhesus_monkey;	4
chr12	119941214	119941582	hsa-napRNA-790	+	repeatMask-Alu	human;chimp;baboon;rhesus_monkey;	4
chr4	159307890	159308017	hsa-napRNA-791	+	repeatMask-Alu	human;chimp;baboon;rhesus_monkey;	4
chr13	33638538	33638741	hsa-napRNA-792	-	repeatMask-ERV1	human;chimp;baboon;rhesus_monkey;	4
chr5	16793070	16793226	hsa-napRNA-793	-	intron	human;chimp;baboon;rhesus_monkey;mouse;	5
chr10	95559695	95559880	hsa-napRNA-794	-	intron	human;chimp;baboon;rhesus_monkey;mouse;	5
chr8	66689319	66689471	hsa-napRNA-795	+	repeatMask-Alu	human;chimp;baboon;rhesus_monkey;	4
chr20	5611299	5611582	hsa-napRNA-796	+	repeatMask-Alu	human;chimp;baboon;rhesus_monkey;	4
chr1	157377122	157377344	hsa-napRNA-797	-	repeatMask-MIR	human;chimp;baboon;rhesus_monkey;mouse;	5
chr3	98853984	98856327	hsa-napRNA-798	-	repeatMask-hAT-Charlie	human;chimp;baboon;rhesus_monkey;	4
chr2	147966191	147968911	hsa-napRNA-799	-	intron	human;chimp;baboon;rhesus_monkey;	4
chr19	6420144	6420421	hsa-napRNA-800	-	intron	human;chimp;baboon;rhesus_monkey;opossum;	5
chr21	8411688	8411836	hsa-napRNA-801	+	repeatMask-Simple_repeat	human;chimp;baboon;	3
chr8	143934091	143934317	hsa-napRNA-802	-	intron	human;chimp;baboon;rhesus_monkey;mouse;opossum;platypus;	7
chr10	49912681	49912949	hsa-napRNA-803	+	repeatMask-Alu	human;chimp;baboon;rhesus_monkey;	4
chr11	45874104	45874265	hsa-napRNA-804	+	repeatMask-Alu	human;chimp;baboon;rhesus_monkey;	4
chr8	38166658	38166967	hsa-napRNA-805	-	intron	human;chimp;baboon;rhesus_monkey;mouse;	5
chr1	43929289	43929601	hsa-napRNA-806	-	repeatMask-Alu	human;chimp;baboon;rhesus_monkey;	4
chr19	42259731	42260043	hsa-napRNA-807	-	repeatMask-Alu	human;chimp;baboon;rhesus_monkey;	4
chr15	74411710	74411884	hsa-napRNA-808	-	intron	human;chimp;baboon;rhesus_monkey;mouse;opossum;	6
chr15	89601976	89602795	hsa-napRNA-809	+	repeatMask-Simple_repeat	human;chimp;baboon;rhesus_monkey;	4
chr9	133345803	133346080	hsa-napRNA-810	-	intron	human;chimp;baboon;rhesus_monkey;platypus;	5
chr6	20461315	20461479	hsa-napRNA-811	+	repeatMask-Alu	human;chimp;baboon;rhesus_monkey;	4
chr13	32316911	32317033	hsa-napRNA-812	+	repeatMask-Alu	human;chimp;baboon;rhesus_monkey;	4
chr10	14815927	14816066	hsa-napRNA-813	+	intergenic	human;chimp;baboon;rhesus_monkey;	4
chr19	11148553	11148745	hsa-napRNA-814	-	repeatMask-Alu	human;chimp;baboon;rhesus_monkey;	4
chr22	50438298	50438597	hsa-napRNA-815	+	intron	human;chimp;baboon;rhesus_monkey;opossum;platypus;	6
chr11	18494703	18494838	hsa-napRNA-816	-	intron	human;chimp;opossum;	3
chr4	2565676	2565873	hsa-napRNA-817	+	repeatMask-hAT-Charlie	human;chimp;baboon;rhesus_monkey;	4
chr11	70607657	70608052	hsa-napRNA-818	-	repeatMask-MIR	human;chimp;baboon;rhesus_monkey;	4
chr10	125074277	125074472	hsa-napRNA-819	-	repeatMask-Alu	human;chimp;baboon;rhesus_monkey;	4
chr15	90984910	90985046	hsa-napRNA-820	-	intron	human;chimp;baboon;rhesus_monkey;	4
chr16	21855983	21856284	hsa-napRNA-821-1	-	intron	human;chimp;	2
chr9	94724483	94724731	hsa-napRNA-822	-	repeatMask-Alu	human;chimp;	2
chr9	4194958	4195254	hsa-napRNA-823	-	intron	human;chimp;	2
chr9	137025692	137026004	hsa-napRNA-824	-	intron	human;chimp;baboon;rhesus_monkey;mouse;chicken;	6
chr8	42890309	42890424	hsa-napRNA-825	-	repeatMask-Alu	human;chimp;baboon;rhesus_monkey;	4
chr7	56071912	56072093	hsa-napRNA-826	+	repeatMask-Alu	human;chimp;baboon;rhesus_monkey;	4
chr7	98191354	98191537	hsa-napRNA-827	+	repeatMask-Alu	human;chimp;baboon;rhesus_monkey;	4
chr11	70525314	70525511	hsa-napRNA-828	-	intron	human;chimp;baboon;rhesus_monkey;	4
chr15	48421686	48421951	hsa-napRNA-829	-	intron	human;chimp;baboon;rhesus_monkey;mouse;chicken;	6
chr17	43233420	43233578	hsa-napRNA-830	-	intron	human;baboon;rhesus_monkey;	3
chr11	8435579	8436026	hsa-napRNA-831	-	intron	human;chimp;baboon;rhesus_monkey;mouse;opossum;	6
chr20	398225	398348	hsa-napRNA-832	+	repeatMask-Alu	human;chimp;baboon;rhesus_monkey;	4
chr19	34366435	34366782	hsa-napRNA-833	+	intron	human;chimp;baboon;rhesus_monkey;	4
chr8	36320766	36320964	hsa-napRNA-834	-	repeatMask-SVA	human;chimp;opossum;	3
chr1	150980593	150980747	hsa-napRNA-835	-	repeatMask-Alu	human;chimp;baboon;rhesus_monkey;	4
chr19	54955756	54955891	hsa-napRNA-836	+	repeatMask-Alu	human;chimp;	2
chr14	71536262	71536463	hsa-napRNA-837	+	intron	human;chimp;baboon;rhesus_monkey;opossum;	5
chr21	33081818	33082115	hsa-napRNA-838	+	repeatMask-Alu	human;chimp;baboon;rhesus_monkey;	4
chr1	19237238	19238016	hsa-napRNA-839	-	intron	human;chimp;baboon;rhesus_monkey;mouse;	5
chr2	55527385	55527567	hsa-napRNA-840	+	repeatMask-Alu	human;chimp;baboon;rhesus_monkey;	4
chr12	76063888	76064415	hsa-napRNA-841	-	intron	human;chimp;baboon;rhesus_monkey;	4
chr1	1520306	1520544	hsa-napRNA-842-1	+	intron	human;chimp;baboon;rhesus_monkey;mouse;platypus;	6
chr1	230273767	230274103	hsa-napRNA-843	+	repeatMask-MIR	human;chimp;baboon;rhesus_monkey;	4
chr1	204094985	204095224	hsa-napRNA-844	+	intron	human;chimp;baboon;rhesus_monkey;	4
chrX	133679686	133679850	hsa-napRNA-845	-	repeatMask-Alu	human;chimp;baboon;rhesus_monkey;	4
chr17	30972291	30972413	hsa-napRNA-846	-	repeatMask-Alu	human;chimp;	2
chr7	17338359	17338671	hsa-napRNA-847	+	intron	human;chimp;baboon;rhesus_monkey;	4
chr4	139599362	139599734	hsa-napRNA-848	+	repeatMask-Alu	human;chimp;baboon;rhesus_monkey;	4
chr16	82155159	82155603	hsa-napRNA-849	-	intron	human;chimp;baboon;rhesus_monkey;	4
chr6	107603208	107603511	hsa-napRNA-850	+	intron	human;chimp;baboon;rhesus_monkey;mouse;opossum;	6
chr9	109311251	109311440	hsa-napRNA-851	-	intron	human;chimp;baboon;rhesus_monkey;mouse;	5
chr7	131574980	131575111	hsa-napRNA-852	+	repeatMask-Alu	human;chimp;	2
chr2	38550087	38550190	hsa-napRNA-853	+	intergenic	human;chimp;baboon;rhesus_monkey;	4
chr1	32133757	32134096	hsa-napRNA-854	+	repeatMask-Alu	human;chimp;	2
chr9	128761636	128761751	hsa-napRNA-855	-	repeatMask-Alu	human;chimp;baboon;rhesus_monkey;	4
chr5	72261283	72261464	hsa-napRNA-856	-	repeatMask-Alu	human;chimp;baboon;rhesus_monkey;	4
chr7	43987888	43988085	hsa-napRNA-75-3	-	intron	human;chimp;baboon;rhesus_monkey;mouse;opossum;chicken;	7
chr1	234382807	234382992	hsa-napRNA-857	+	repeatMask-Alu	human;chimp;baboon;rhesus_monkey;	4
chr19	45369150	45369318	hsa-napRNA-858	-	intron	human;chimp;baboon;rhesus_monkey;	4
chr8	98134036	98134471	hsa-napRNA-859	+	intron	human;chimp;baboon;rhesus_monkey;mouse;	5
chr9	93112502	93112730	hsa-napRNA-860	+	intron	human;chimp;baboon;rhesus_monkey;mouse;	5
chr1	35743241	35743454	hsa-napRNA-861	-	intron	human;chimp;baboon;rhesus_monkey;mouse;opossum;	6
chr11	122683329	122683590	hsa-napRNA-862	+	repeatMask-Alu	human;chimp;baboon;rhesus_monkey;	4
chr6	31833863	31834263	hsa-napRNA-863	-	repeatMask-Alu	human;chimp;	2
chr19	35723274	35723446	hsa-napRNA-864	+	intron	human;chimp;baboon;rhesus_monkey;mouse;opossum;platypus;	7
chr4	158998886	158999008	hsa-napRNA-865	+	repeatMask-Alu	human;chimp;baboon;rhesus_monkey;	4
chr1	160318272	160318486	hsa-napRNA-866	+	repeatMask-Simple_repeat	human;chimp;baboon;rhesus_monkey;mouse;opossum;platypus;chicken;	8
chrX	100823428	100823885	hsa-napRNA-867	+	intron	human;chimp;baboon;rhesus_monkey;opossum;	5
chr1	38063142	38063445	hsa-napRNA-868	+	repeatMask-Alu	human;chimp;baboon;rhesus_monkey;	4
chr19	1385225	1385498	hsa-napRNA-869	+	repeatMask-Alu	human;chimp;baboon;rhesus_monkey;	4
chr13	110222490	110222943	hsa-napRNA-377-3	+	repeatMask-Alu	human;	1
chr7	132392624	132392872	hsa-napRNA-870	-	intron	human;chimp;baboon;rhesus_monkey;	4
chr20	17874496	17874627	hsa-napRNA-871	+	repeatMask-MIR	human;chimp;baboon;rhesus_monkey;	4
chr12	123021950	123022240	hsa-napRNA-872	-	intron	human;chimp;baboon;rhesus_monkey;	4
chr3	10900701	10900868	hsa-napRNA-873	+	intron	human;chimp;baboon;rhesus_monkey;mouse;	5
chr2	28411596	28411775	hsa-napRNA-874	+	repeatMask-MIR	human;chimp;baboon;rhesus_monkey;mouse;	5
chr1	155754727	155754853	hsa-napRNA-875	-	repeatMask-Alu	human;chimp;baboon;rhesus_monkey;	4
chr8	114029579	114029836	hsa-napRNA-771-2	-	intergenic	human;chimp;baboon;rhesus_monkey;mouse;	5
chr16	24525635	24525940	hsa-napRNA-876	-	repeatMask-Alu	human;chimp;baboon;rhesus_monkey;	4
chr22	17171139	17171318	hsa-napRNA-877	-	repeatMask-Alu	human;chimp;baboon;rhesus_monkey;	4
chr4	150171198	150171497	hsa-napRNA-878	+	repeatMask-Alu	human;chimp;baboon;rhesus_monkey;	4
chr19	40190458	40190582	hsa-napRNA-879	-	repeatMask-Alu	human;chimp;baboon;rhesus_monkey;mouse;	5
chr6	7593847	7594098	hsa-napRNA-880	+	repeatMask-Simple_repeat	human;chimp;baboon;rhesus_monkey;opossum;	5
chr16	48413591	48413961	hsa-napRNA-881	-	repeatMask-Alu	human;chimp;rhesus_monkey;	3
chr16	139227	139351	hsa-napRNA-882	+	repeatMask-Alu	human;chimp;baboon;platypus;	4
chr22	23959049	23959207	hsa-napRNA-883	-	repeatMask-MIR	human;chimp;baboon;rhesus_monkey;	4
chr1	180266131	180266504	hsa-napRNA-884	-	intergenic	human;chimp;baboon;rhesus_monkey;mouse;	5
chr1	39456136	39456319	hsa-napRNA-885	+	repeatMask-Alu	human;chimp;baboon;rhesus_monkey;	4
chr16	11785584	11785921	hsa-napRNA-886	-	repeatMask-Alu	human;chimp;baboon;rhesus_monkey;	4
chr17	29266935	29267118	hsa-napRNA-887	-	repeatMask-Alu	human;chimp;baboon;rhesus_monkey;	4
chr11	581606	581961	hsa-napRNA-888	+	intron	human;chimp;baboon;rhesus_monkey;mouse;chicken;	6
chr3	56593101	56593490	hsa-napRNA-889	+	intron	human;chimp;baboon;rhesus_monkey;mouse;opossum;platypus;	7
chr3	12840319	12840440	hsa-napRNA-890	+	intron	human;chimp;baboon;rhesus_monkey;mouse;opossum;platypus;chicken;	8
chr17	81260746	81260991	hsa-napRNA-891	-	intron	human;chimp;chicken;	3
chr3	100280087	100280214	hsa-napRNA-892	+	repeatMask-Alu	human;chimp;baboon;rhesus_monkey;	4
chr1	630324	630467	hsa-napRNA-893	-	intron	human;chimp;baboon;rhesus_monkey;mouse;opossum;platypus;chicken;zebrafish;	9
chr14	63449907	63450070	hsa-napRNA-894	-	repeatMask-Alu	human;chimp;baboon;rhesus_monkey;	4
chr20	38757604	38757789	hsa-napRNA-895	+	intron	human;chimp;baboon;rhesus_monkey;	4
chr8	122887316	122887503	hsa-napRNA-896	+	repeatMask-Alu	human;chimp;baboon;rhesus_monkey;	4
chr1	35762070	35762403	hsa-napRNA-897	-	intron	human;chimp;baboon;rhesus_monkey;mouse;	5
chr7	45040589	45040806	hsa-napRNA-898	+	repeatMask-L1	human;chimp;baboon;rhesus_monkey;	4
chr3	48540641	48540855	hsa-napRNA-899	-	repeatMask-Alu	human;chimp;baboon;	3
chr21	46393638	46393817	hsa-napRNA-900	+	intron	human;chimp;baboon;rhesus_monkey;	4
chr12	52999218	52999371	hsa-napRNA-901	-	repeatMask-Alu	human;chimp;	2
chr2	6556762	6556939	hsa-napRNA-902	-	repeatMask-Alu	human;chimp;baboon;rhesus_monkey;	4
chr9	136801422	136801753	hsa-napRNA-903	+	repeatMask-Alu	human;chimp;baboon;rhesus_monkey;	4
chr14	102971493	102971671	hsa-napRNA-904	-	repeatMask-Alu	human;chimp;baboon;rhesus_monkey;	4
chr6	110700924	110701373	hsa-napRNA-905	+	repeatMask-Alu	human;chimp;	2
chr1	231024005	231024215	hsa-napRNA-906	+	intergenic	human;chimp;baboon;rhesus_monkey;mouse;opossum;	6
chr7	27456395	27456545	hsa-napRNA-907	-	intergenic	human;chimp;baboon;rhesus_monkey;mouse;opossum;platypus;chicken;	8
chr7	6374008	6374254	hsa-napRNA-908	-	repeatMask-Alu	human;chimp;baboon;rhesus_monkey;	4
chr16	4726007	4726115	hsa-napRNA-757-2	-	repeatMask-Alu	human;chimp;baboon;	3
chr12	121617726	121617877	hsa-napRNA-909	-	repeatMask-Alu	human;chimp;	2
chr12	112420670	112420777	hsa-napRNA-910	+	intron	human;chimp;baboon;rhesus_monkey;opossum;	5
chr12	9297422	9297644	hsa-napRNA-911	+	intron	human;chimp;baboon;rhesus_monkey;	4
chr6	43549578	43549892	hsa-napRNA-912	-	intron	human;chimp;baboon;rhesus_monkey;mouse;opossum;	6
chr8	141179291	141179499	hsa-napRNA-913	+	intron	human;chimp;baboon;rhesus_monkey;mouse;	5
chr2	26962159	26962516	hsa-napRNA-914	+	repeatMask-Alu	human;chimp;baboon;rhesus_monkey;	4
chr12	68719431	68719577	hsa-napRNA-915	+	intron	human;chimp;baboon;rhesus_monkey;mouse;platypus;chicken;	7
chr15	40342374	40342503	hsa-napRNA-916	-	repeatMask-Alu	human;chimp;baboon;rhesus_monkey;	4
chr17	41874299	41874408	hsa-napRNA-917	-	repeatMask-Alu	human;chimp;baboon;rhesus_monkey;	4
chr9	99968087	99968302	hsa-napRNA-918	+	intron	human;chimp;baboon;rhesus_monkey;mouse;opossum;platypus;chicken;	8
chr16	4406979	4407162	hsa-napRNA-919	-	repeatMask-Alu	human;chimp;baboon;rhesus_monkey;	4
chr1	1819286	1819611	hsa-napRNA-920	-	repeatMask-Alu	human;chimp;baboon;rhesus_monkey;	4
chr14	22765794	22765947	hsa-napRNA-921	-	repeatMask-Alu	human;chimp;baboon;rhesus_monkey;	4
chr1	235367877	235368206	hsa-napRNA-922	-	repeatMask-Alu	human;chimp;baboon;rhesus_monkey;	4
chrX	106632733	106632931	hsa-napRNA-923	+	intron	human;chimp;baboon;rhesus_monkey;mouse;platypus;zebrafish;	7
chr19	6765050	6765180	hsa-napRNA-924	-	repeatMask-Alu	human;chimp;baboon;	3
chr15	79793297	79793496	hsa-napRNA-925	+	repeatMask-Alu	human;chimp;baboon;rhesus_monkey;	4
chr1	24030956	24031085	hsa-napRNA-926	-	repeatMask-Alu	human;chimp;baboon;rhesus_monkey;	4
chr20	33417379	33417559	hsa-napRNA-927	-	repeatMask-MIR	human;chimp;baboon;rhesus_monkey;	4
chr3	13492264	13493286	hsa-napRNA-928	+	intron	human;chimp;baboon;rhesus_monkey;	4
chr16	4813350	4813502	hsa-napRNA-929	-	intron	human;chimp;baboon;rhesus_monkey;	4
chr2	25243982	25244154	hsa-napRNA-930	-	intron	human;chimp;baboon;rhesus_monkey;mouse;opossum;platypus;	7
chr8	67711883	67712199	hsa-napRNA-931	-	intron	human;chimp;baboon;rhesus_monkey;mouse;	5
chr13	30240565	30240958	hsa-napRNA-932	-	intron	human;chimp;baboon;rhesus_monkey;mouse;opossum;chicken;	7
chr1	1334843	1335050	hsa-napRNA-933	-	intergenic	human;chimp;baboon;rhesus_monkey;mouse;opossum;chicken;	7
chr12	117159623	117160066	hsa-napRNA-934	-	intron	human;chimp;baboon;rhesus_monkey;mouse;	5
chr22	39527084	39527222	hsa-napRNA-935	-	repeatMask-Alu	human;chimp;baboon;rhesus_monkey;	4
chr16	58167795	58168609	hsa-napRNA-936	-	intron	human;chimp;baboon;rhesus_monkey;mouse;	5
chr17	8079077	8079198	hsa-napRNA-937-1	-	repeatMask-Alu	human;chimp;baboon;	3
chr1	220255004	220255216	hsa-napRNA-938	+	repeatMask-L1	human;chimp;baboon;rhesus_monkey;mouse;opossum;platypus;	7
chr12	111326719	111326888	hsa-napRNA-939	+	repeatMask-Alu	human;chimp;baboon;rhesus_monkey;	4
chr8	55909200	55909483	hsa-napRNA-940	+	intron	human;chimp;	2
chr6	42885247	42885400	hsa-napRNA-941	+	repeatMask-Alu	human;chimp;baboon;rhesus_monkey;	4
chr15	41784227	41784413	hsa-napRNA-942	+	repeatMask-Alu	human;chimp;baboon;rhesus_monkey;	4
chr3	132453694	132454065	hsa-napRNA-943	+	intron	human;chimp;baboon;rhesus_monkey;mouse;opossum;platypus;	7
chr7	131444474	131444757	hsa-napRNA-944	+	repeatMask-Simple_repeat	human;chimp;baboon;rhesus_monkey;	4
chr10	124764933	124765098	hsa-napRNA-945	-	repeatMask-Alu	human;chimp;baboon;rhesus_monkey;	4
chr20	62003274	62003730	hsa-napRNA-946	-	intron	human;chimp;baboon;rhesus_monkey;	4
chr2	62878811	62879006	hsa-napRNA-947	+	repeatMask-Alu	human;chimp;baboon;rhesus_monkey;	4
chr13	79401056	79401985	hsa-napRNA-948	-	repeatMask-MIR	human;chimp;baboon;rhesus_monkey;	4
chr8	124727066	124727255	hsa-napRNA-949	-	intron	human;chimp;baboon;rhesus_monkey;mouse;opossum;	6
chr22	45205318	45205629	hsa-napRNA-950	-	intron	human;chimp;baboon;rhesus_monkey;	4
chr17	79002057	79002315	hsa-napRNA-951	-	intron	human;chimp;baboon;rhesus_monkey;	4
chr11	118566407	118566704	hsa-napRNA-952	+	repeatMask-Alu	human;chimp;baboon;	3
chr10	32510619	32510790	hsa-napRNA-953	-	intergenic	human;chimp;baboon;rhesus_monkey;	4
chr9	103205484	103205641	hsa-napRNA-954	+	intergenic	human;chimp;baboon;rhesus_monkey;	4
chr2	20209587	20209845	hsa-napRNA-955	-	intron	human;chimp;baboon;rhesus_monkey;mouse;	5
chr4	39320669	39321286	hsa-napRNA-956	-	intron	human;chimp;baboon;rhesus_monkey;	4
chr22	37272007	37272245	hsa-napRNA-957	+	repeatMask-Alu	human;chimp;baboon;rhesus_monkey;	4
chr21	25764350	25764594	hsa-napRNA-958	+	intron	human;chimp;baboon;rhesus_monkey;mouse;opossum;	6
chr3	116645152	116645877	hsa-napRNA-959	-	intron	human;chimp;baboon;rhesus_monkey;mouse;opossum;	6
chr22	11915198	11915748	hsa-napRNA-960-1	+	repeatMask-ERVL-MaLR	human;chimp;baboon;rhesus_monkey;	4
chr21	45493225	45493500	hsa-napRNA-961	+	intron	human;chimp;baboon;rhesus_monkey;opossum;platypus;	6
chr9	127969903	127970420	hsa-napRNA-962	-	repeatMask-Alu	human;chimp;baboon;rhesus_monkey;	4
chr17	29201576	29201766	hsa-napRNA-963	-	intergenic	human;chimp;baboon;rhesus_monkey;opossum;platypus;	6
chr4	84709758	84709918	hsa-napRNA-964	-	repeatMask-Alu	human;chimp;baboon;rhesus_monkey;	4
chr5	150756573	150756948	hsa-napRNA-965	-	intron	human;chimp;baboon;rhesus_monkey;	4
chrX	77968086	77968292	hsa-napRNA-348-3	-	intergenic	human;chimp;baboon;rhesus_monkey;mouse;opossum;platypus;	7
chr22	37193828	37193955	hsa-napRNA-966	-	repeatMask-ERV1	human;chimp;baboon;rhesus_monkey;	4
chr1	15533428	15533619	hsa-napRNA-967	+	repeatMask-Alu	human;chimp;baboon;rhesus_monkey;	4
chr19	49098491	49098641	hsa-napRNA-968	+	intron	human;chimp;baboon;rhesus_monkey;platypus;	5
chr2	227367390	227367536	hsa-napRNA-969	+	repeatMask-Alu	human;chimp;baboon;rhesus_monkey;	4
chr6	43124995	43125157	hsa-napRNA-970	+	repeatMask-Alu	human;chimp;baboon;rhesus_monkey;	4
chr16	53641116	53641284	hsa-napRNA-971	-	intron	human;chimp;baboon;rhesus_monkey;mouse;	5
chr2	108492211	108492358	hsa-napRNA-972	+	repeatMask-Simple_repeat	human;chimp;baboon;rhesus_monkey;	4
chr2	72501791	72501956	hsa-napRNA-973	-	repeatMask-Alu	human;chimp;baboon;rhesus_monkey;	4
chrX	133986815	133986967	hsa-napRNA-974	+	repeatMask-Alu	human;chimp;	2
chr3	133969148	133969559	hsa-napRNA-975	+	repeatMask-Alu	human;chimp;baboon;rhesus_monkey;	4
chr2	97152255	97152405	hsa-napRNA-976	+	repeatMask-Simple_repeat	human;chimp;baboon;rhesus_monkey;	4
chr10	26292637	26292823	hsa-napRNA-977	+	intron	human;chimp;baboon;rhesus_monkey;mouse;	5
chr2	23702965	23703093	hsa-napRNA-978	+	intron	human;chimp;baboon;rhesus_monkey;mouse;	5
chr22	20945889	20946244	hsa-napRNA-979	+	intron	human;chimp;baboon;rhesus_monkey;	4
chrX	71134848	71135091	hsa-napRNA-980	+	intron	human;chimp;baboon;rhesus_monkey;mouse;chicken;	6
chr15	65699711	65699911	hsa-napRNA-981	-	repeatMask-Alu	human;chimp;baboon;rhesus_monkey;	4
chr20	35412970	35413121	hsa-napRNA-982	+	repeatMask-Alu	human;chimp;baboon;rhesus_monkey;	4
chr17	7482318	7482504	hsa-napRNA-983	-	intron	human;chimp;baboon;rhesus_monkey;mouse;platypus;chicken;	7
chr7	135445610	135445748	hsa-napRNA-984-1	+	repeatMask-L1	human;chimp;baboon;rhesus_monkey;mouse;	5
chr16	87715390	87715712	hsa-napRNA-985	-	repeatMask-L1	human;chimp;baboon;rhesus_monkey;	4
chr19	34313544	34313715	hsa-napRNA-986	+	intron	human;chimp;baboon;rhesus_monkey;mouse;	5
chrX	16771494	16771783	hsa-napRNA-987	-	intergenic	human;chimp;	2
chr15	52611255	52611574	hsa-napRNA-988	-	intron	human;chimp;baboon;rhesus_monkey;opossum;chicken;	6
chr2	97827862	97828058	hsa-napRNA-989	+	intergenic	human;chimp;baboon;rhesus_monkey;mouse;opossum;platypus;chicken;	8
chr20	38431112	38431455	hsa-napRNA-990	-	intron	human;chimp;baboon;rhesus_monkey;	4
chr19	47079614	47079946	hsa-napRNA-991	+	repeatMask-Alu	human;chimp;baboon;rhesus_monkey;	4
chr5	141529273	141529602	hsa-napRNA-992	-	intron	human;chimp;baboon;rhesus_monkey;platypus;	5
chr10	122504670	122504918	hsa-napRNA-993	+	intron	human;chimp;baboon;rhesus_monkey;	4
chr10	89738617	89738957	hsa-napRNA-994	+	repeatMask-Low_complexity	human;chimp;baboon;rhesus_monkey;mouse;chicken;	6
chr2	128292885	128293019	hsa-napRNA-995	-	intron	human;chimp;baboon;rhesus_monkey;platypus;	5
chr3	85708268	85708472	hsa-napRNA-996	-	intergenic	human;chimp;baboon;rhesus_monkey;mouse;opossum;platypus;chicken;	8
chr16	68739131	68739418	hsa-napRNA-997	+	repeatMask-Alu	human;chimp;baboon;rhesus_monkey;	4
chr1	74719693	74720027	hsa-napRNA-998	-	repeatMask-MIR	human;chimp;baboon;rhesus_monkey;	4
chr6	17713724	17714079	hsa-napRNA-999	-	repeatMask-Alu	human;chimp;	2
chr9	33465359	33465733	hsa-napRNA-1000	-	repeatMask-MIR	human;chimp;baboon;rhesus_monkey;	4
chr8	124680725	124680946	hsa-napRNA-1001	-	intron	human;chimp;baboon;rhesus_monkey;	4
chr15	68352113	68352492	hsa-napRNA-1002	-	repeatMask-Alu	human;chimp;baboon;rhesus_monkey;	4
chr22	37844767	37844968	hsa-napRNA-1003	-	repeatMask-Alu	human;chimp;rhesus_monkey;	3
chr22	11903360	11903786	hsa-napRNA-1004	+	intergenic	human;chimp;baboon;rhesus_monkey;opossum;	5
chr10	78009991	78010470	hsa-napRNA-1005	-	intron	human;chimp;baboon;rhesus_monkey;mouse;	5
chr8	97677101	97677476	hsa-napRNA-1006	+	repeatMask-Alu	human;chimp;baboon;	3
chr1	46246141	46246262	hsa-napRNA-1007-1	-	repeatMask-Alu	human;chimp;	2
chr9	337872	338190	hsa-napRNA-1008	+	repeatMask-Alu	human;chimp;baboon;rhesus_monkey;	4
chr1	9313220	9313385	hsa-napRNA-1009	+	repeatMask-Alu	human;chimp;baboon;	3
chr8	26291051	26291177	hsa-napRNA-1010	-	repeatMask-Alu	human;chimp;baboon;rhesus_monkey;	4
chr17	4886198	4886450	hsa-napRNA-1011	+	intron	human;chimp;baboon;rhesus_monkey;mouse;	5
chr17	17814944	17815220	hsa-napRNA-1012	-	intron	human;chimp;baboon;rhesus_monkey;mouse;opossum;platypus;	7
chr11	118735843	118735999	hsa-napRNA-1013	-	repeatMask-Alu	human;chimp;baboon;rhesus_monkey;	4
chr19	770560	771033	hsa-napRNA-1014	+	repeatMask-Alu	human;chimp;baboon;rhesus_monkey;	4
chrX	70477328	70477543	hsa-napRNA-1015	+	intron	human;chimp;baboon;rhesus_monkey;mouse;	5
chr10	12194878	12195198	hsa-napRNA-1016	+	repeatMask-Alu	human;chimp;baboon;rhesus_monkey;	4
chr1	220189767	220190063	hsa-napRNA-1017	-	intron	human;chimp;baboon;rhesus_monkey;opossum;platypus;	6
chr10	77830345	77830740	hsa-napRNA-1018	-	intron	human;chimp;baboon;rhesus_monkey;	4
chr9	132903136	132903419	hsa-napRNA-1019	-	repeatMask-MIR	human;chimp;baboon;rhesus_monkey;mouse;platypus;	6
chr7	28563094	28563366	hsa-napRNA-1020	+	repeatMask-MIR	human;chimp;baboon;rhesus_monkey;mouse;	5
chr2	86116598	86117054	hsa-napRNA-1021	+	intron	human;chimp;baboon;rhesus_monkey;mouse;	5
chr1	24718593	24718977	hsa-napRNA-1022	-	repeatMask-Alu	human;chimp;baboon;rhesus_monkey;	4
chr1	226950448	226950615	hsa-napRNA-1023	+	repeatMask-MIR	human;chimp;baboon;rhesus_monkey;	4
chr1	9733546	9733971	hsa-napRNA-1024	-	intron	human;chimp;baboon;rhesus_monkey;chicken;	5
chr12	111888618	111888884	hsa-napRNA-1025	+	intron	human;chimp;baboon;rhesus_monkey;mouse;opossum;platypus;	7
chr2	235327985	235328280	hsa-napRNA-1026	+	repeatMask-Alu	human;chimp;baboon;rhesus_monkey;	4
chr1	29315507	29316001	hsa-napRNA-1027	+	intron	human;chimp;baboon;rhesus_monkey;opossum;	5
chr4	39566550	39566774	hsa-napRNA-1028	+	repeatMask-Alu	human;chimp;baboon;rhesus_monkey;	4
chr4	177659700	177659882	hsa-napRNA-1029	-	intergenic	human;chimp;baboon;rhesus_monkey;	4
chr3	102512217	102512464	hsa-napRNA-1030	-	repeatMask-Alu	human;chimp;baboon;	3
chr7	148942030	148942244	hsa-napRNA-1031	+	repeatMask-Alu	human;chimp;baboon;rhesus_monkey;	4
chr6	41450041	41450152	hsa-napRNA-1032	+	repeatMask-MIR	human;chimp;baboon;rhesus_monkey;	4
chr2	233456995	233457220	hsa-napRNA-1033	+	repeatMask-Simple_repeat	human;chimp;baboon;rhesus_monkey;mouse;	5
chr12	15270	15557	hsa-napRNA-1034-1	-	repeatMask-MIR	human;chimp;baboon;rhesus_monkey;	4
chr6	138286327	138286435	hsa-napRNA-1035	+	repeatMask-Alu	human;chimp;baboon;rhesus_monkey;	4
chr1	15584158	15584310	hsa-napRNA-1036	-	repeatMask-Alu	human;chimp;baboon;rhesus_monkey;	4
chr11	129078524	129078631	hsa-napRNA-1037	-	repeatMask-Alu	human;chimp;baboon;rhesus_monkey;	4
chr4	7078594	7078885	hsa-napRNA-1038	-	repeatMask-Alu	human;chimp;baboon;rhesus_monkey;	4
chr17	44754584	44754862	hsa-napRNA-1039	-	repeatMask-Alu	human;chimp;	2
chr19	43527793	43527926	hsa-napRNA-1040	-	repeatMask-Alu	human;chimp;baboon;rhesus_monkey;	4
chr3	52437666	52437970	hsa-napRNA-1041	-	intron	human;chimp;baboon;rhesus_monkey;	4
chr16	46388611	46389064	hsa-napRNA-1042	-	intergenic	human;chimp;platypus;	3
chr12	9432003	9432231	hsa-napRNA-1043	-	intron	human;chimp;baboon;rhesus_monkey;mouse;	5
chr6	31798113	31798276	hsa-napRNA-1044	-	repeatMask-Alu	human;chimp;baboon;rhesus_monkey;	4
chr22	19502988	19503152	hsa-napRNA-1045	+	repeatMask-Alu	human;chimp;baboon;rhesus_monkey;	4
chr16	46389632	46391324	hsa-napRNA-1046	-	intergenic	human;chimp;	2
chr21	43086300	43086628	hsa-napRNA-1047-1	-	repeatMask-Alu	human;chimp;baboon;rhesus_monkey;	4
chr5	122893772	122894023	hsa-napRNA-1048	+	repeatMask-Alu	human;chimp;baboon;rhesus_monkey;	4
chr21	8987008	8987452	hsa-napRNA-1049	-	intergenic	human;chimp;baboon;opossum;platypus;chicken;	6
chr7	151116851	151117094	hsa-napRNA-1050	+	repeatMask-Simple_repeat	human;chimp;baboon;rhesus_monkey;mouse;opossum;chicken;	7
chr1	204528675	204528893	hsa-napRNA-1051	+	intron	human;chimp;baboon;rhesus_monkey;opossum;	5
chr4	138200378	138201267	hsa-napRNA-1052	-	intron	human;chimp;baboon;rhesus_monkey;	4
chr11	93690378	93690544	hsa-napRNA-1053	+	repeatMask-Alu	human;chimp;	2
chr10	102161662	102161832	hsa-napRNA-1054	+	intron	human;chimp;baboon;rhesus_monkey;platypus;	5
chr21	6477965	6478293	hsa-napRNA-1047-2	-	repeatMask-Alu	human;chimp;baboon;rhesus_monkey;	4
chr4	15667585	15667889	hsa-napRNA-1055	-	intron	human;chimp;baboon;rhesus_monkey;	4
chr1	91502939	91504429	hsa-napRNA-1056	+	repeatMask-L2	human;chimp;baboon;rhesus_monkey;	4
chr15	31838911	31839173	hsa-napRNA-1057	-	intron	human;chimp;baboon;rhesus_monkey;	4
chr10	112994756	112994919	hsa-napRNA-1058	+	repeatMask-Alu	human;chimp;baboon;rhesus_monkey;	4
chr5	76241242	76241435	hsa-napRNA-1059	-	intergenic	human;chimp;baboon;rhesus_monkey;mouse;opossum;platypus;chicken;	8
chr1	156193454	156193760	hsa-napRNA-1060	-	repeatMask-Alu	human;chimp;baboon;rhesus_monkey;	4
chr7	73711204	73711355	hsa-napRNA-1061	-	repeatMask-Alu	human;chimp;baboon;rhesus_monkey;	4
chr4	147647554	147647737	hsa-napRNA-1062	-	repeatMask-Alu	human;chimp;baboon;rhesus_monkey;	4
chr12	56169911	56170143	hsa-napRNA-1063	-	intron	human;chimp;baboon;rhesus_monkey;	4
chr6	111242247	111242560	hsa-napRNA-1064	-	repeatMask-Alu	human;chimp;baboon;rhesus_monkey;	4
chr15	58992992	58993155	hsa-napRNA-1065	+	repeatMask-Alu	human;chimp;baboon;rhesus_monkey;	4
chr12	71533147	71533329	hsa-napRNA-1066	+	repeatMask-Alu	human;chimp;baboon;rhesus_monkey;	4
chr21	39482701	39482864	hsa-napRNA-1067	-	repeatMask-Alu	human;chimp;baboon;rhesus_monkey;opossum;	5
chr14	33736920	33737161	hsa-napRNA-1068	-	repeatMask-MIR	human;chimp;baboon;rhesus_monkey;	4
chr9	123384990	123385462	hsa-napRNA-1069	-	repeatMask-Alu	human;chimp;baboon;rhesus_monkey;	4
chr9	128212980	128213395	hsa-napRNA-1070	+	repeatMask-L1	human;chimp;baboon;rhesus_monkey;	4
chr17	64153311	64154589	hsa-napRNA-1071	-	repeatMask-hAT-Charlie	human;chimp;baboon;rhesus_monkey;	4
chr22	46289055	46289381	hsa-napRNA-1072	+	intron	human;chimp;baboon;rhesus_monkey;opossum;chicken;	6
chr15	63096719	63097156	hsa-napRNA-1073	-	repeatMask-Alu	human;chimp;baboon;rhesus_monkey;	4
chr6	120184168	120184776	hsa-napRNA-1074	+	intergenic	human;chimp;baboon;rhesus_monkey;	4
chr17	21300658	21300873	hsa-napRNA-1075	+	intron	human;chimp;baboon;rhesus_monkey;mouse;chicken;	6
chr14	35015974	35016392	hsa-napRNA-1076	+	repeatMask-L2	human;chimp;baboon;rhesus_monkey;	4
chrX	118981135	118981304	hsa-napRNA-1077	+	repeatMask-Alu	human;chimp;baboon;rhesus_monkey;	4
chr9	137180527	137180787	hsa-napRNA-1078	-	intron	human;chimp;baboon;rhesus_monkey;opossum;platypus;chicken;	7
chr16	83221213	83221402	hsa-napRNA-1079	+	intron	human;chimp;baboon;rhesus_monkey;mouse;opossum;	6
chr17	76571312	76571626	hsa-napRNA-1080	+	repeatMask-Alu	human;chimp;baboon;rhesus_monkey;	4
chr5	25189771	25190023	hsa-napRNA-1081	-	intron	human;chimp;baboon;rhesus_monkey;mouse;	5
chr20	3025255	3025438	hsa-napRNA-1082	+	repeatMask-Alu	human;chimp;baboon;rhesus_monkey;	4
chr12	1393263	1393519	hsa-napRNA-1083	+	repeatMask-Alu	human;chimp;baboon;rhesus_monkey;	4
chr9	133106748	133107084	hsa-napRNA-1084	-	intron	human;chimp;baboon;rhesus_monkey;	4
chr2	127999845	128000055	hsa-napRNA-1085	-	intron	human;chimp;baboon;rhesus_monkey;mouse;opossum;platypus;chicken;	8
chr3	195955226	195955381	hsa-napRNA-1086	+	repeatMask-Alu	human;chimp;baboon;rhesus_monkey;opossum;platypus;	6
chr2	85478663	85478909	hsa-napRNA-1087	+	repeatMask-Alu	human;chimp;baboon;rhesus_monkey;	4
chr11	61863378	61863706	hsa-napRNA-1088	+	intron	human;chimp;baboon;rhesus_monkey;mouse;platypus;	6
chr21	31477506	31477665	hsa-napRNA-1089	-	repeatMask-Alu	human;chimp;baboon;rhesus_monkey;	4
chr8	43013155	43013327	hsa-napRNA-1090	+	intron	human;chimp;baboon;rhesus_monkey;opossum;platypus;	6
chr21	8233014	8234599	hsa-napRNA-1091	+	repeatMask-Simple_repeat	human;	1
chr22	29349713	29349998	hsa-napRNA-1092	-	repeatMask-Alu	human;chimp;baboon;rhesus_monkey;	4
chr6	7223174	7223381	hsa-napRNA-1093	+	repeatMask-Alu	human;chimp;baboon;rhesus_monkey;	4
chr3	57660839	57661445	hsa-napRNA-1094	-	intron	human;chimp;baboon;rhesus_monkey;	4
chr7	135994396	135994530	hsa-napRNA-1095	-	repeatMask-Alu	human;chimp;baboon;rhesus_monkey;	4
chr1	53262207	53262445	hsa-napRNA-1096	-	intron	human;chimp;baboon;rhesus_monkey;mouse;	5
chr16	22499899	22501451	hsa-napRNA-1097-1	+	repeatMask-Simple_repeat	human;chimp;baboon;rhesus_monkey;	4
chr11	27888156	27888415	hsa-napRNA-1098	-	repeatMask-L1	human;chimp;baboon;rhesus_monkey;	4
chr17	49040091	49041377	hsa-napRNA-1099	+	repeatMask-Alu	human;chimp;baboon;rhesus_monkey;	4
chr8	134766627	134766887	hsa-napRNA-1100	-	repeatMask-MIR	human;chimp;baboon;rhesus_monkey;mouse;	5
chr1	197138334	197138516	hsa-napRNA-1101	-	repeatMask-Alu	human;chimp;baboon;rhesus_monkey;	4
chr16	28714928	28715306	hsa-napRNA-1102-1	+	intron	human;chimp;baboon;rhesus_monkey;	4
chr10	65804662	65804846	hsa-napRNA-1103	+	repeatMask-Alu	human;chimp;baboon;rhesus_monkey;	4
chr14	63749393	63749526	hsa-napRNA-1104-1	-	repeatMask-Alu	human;chimp;baboon;	3
chr5	131480667	131481253	hsa-napRNA-1105	-	repeatMask-Alu	human;chimp;baboon;rhesus_monkey;	4
chr19	51254036	51254172	hsa-napRNA-1106	+	repeatMask-Alu	human;chimp;baboon;rhesus_monkey;	4
chr1	34477844	34478126	hsa-napRNA-1107	+	repeatMask-MIR	human;chimp;baboon;rhesus_monkey;platypus;	5
chr21	43788980	43789101	hsa-napRNA-1108	-	repeatMask-Alu	human;chimp;chicken;	3
chr3	33409346	33409448	hsa-napRNA-1109	-	intron	human;chimp;baboon;rhesus_monkey;opossum;chicken;zebrafish;	7
chr16	28399998	28400376	hsa-napRNA-1102-2	-	intron	human;chimp;baboon;rhesus_monkey;	4
chr16	21869719	21871271	hsa-napRNA-1097-2	-	intron	human;chimp;baboon;rhesus_monkey;	4
chr22	23277750	23277922	hsa-napRNA-1110	+	intron	human;chimp;baboon;rhesus_monkey;mouse;	5
chr6	56598006	56598475	hsa-napRNA-1111	-	intron	human;chimp;baboon;rhesus_monkey;mouse;opossum;	6
chr1	35220799	35221101	hsa-napRNA-1112	-	repeatMask-Alu	human;chimp;baboon;rhesus_monkey;	4
chr6	89721498	89721807	hsa-napRNA-1113-1	+	intergenic	human;chimp;baboon;rhesus_monkey;	4
chr3	149701900	149702078	hsa-napRNA-1114	+	intergenic	human;chimp;baboon;rhesus_monkey;mouse;opossum;platypus;	7
chr4	3501018	3501182	hsa-napRNA-1115	-	intergenic	human;chimp;baboon;rhesus_monkey;mouse;opossum;platypus;chicken;	8
chr2	56942475	56943371	hsa-napRNA-1116	+	intergenic	human;chimp;baboon;rhesus_monkey;	4
chr3	185973555	185973718	hsa-napRNA-1117	+	repeatMask-Alu	human;chimp;baboon;rhesus_monkey;	4
chr19	611863	612146	hsa-napRNA-1118	+	repeatMask-Alu	human;chimp;rhesus_monkey;	3
chr19	46722340	46722809	hsa-napRNA-1119	-	intron	human;chimp;baboon;rhesus_monkey;	4
chr19	3501316	3501511	hsa-napRNA-1120	+	repeatMask-Alu	human;chimp;baboon;rhesus_monkey;	4
chr9	103205770	103205882	hsa-napRNA-1121	+	repeatMask-ERVL-MaLR	human;chimp;baboon;rhesus_monkey;	4
chr8	31090532	31090833	hsa-napRNA-1122	+	intron	human;chimp;baboon;rhesus_monkey;opossum;chicken;	6
chr4	106238899	106239972	hsa-napRNA-1123	-	repeatMask-L2	human;chimp;baboon;rhesus_monkey;	4
chr2	95551371	95551524	hsa-napRNA-1124	-	repeatMask-Pol3_tRNA_rmsk	human;chimp;baboon;	3
chr10	101106083	101106472	hsa-napRNA-1125	+	repeatMask-Alu	human;chimp;baboon;rhesus_monkey;	4
chr3	37299020	37299287	hsa-napRNA-1126	+	intron	human;chimp;baboon;rhesus_monkey;mouse;	5
chr8	144431861	144432018	hsa-napRNA-1127	-	repeatMask-Alu	human;chimp;baboon;rhesus_monkey;	4
chr4	139047009	139047647	hsa-napRNA-1128	+	repeatMask-Alu	human;chimp;baboon;rhesus_monkey;	4
chr11	64858055	64858349	hsa-napRNA-1129	-	repeatMask-Alu	human;chimp;baboon;rhesus_monkey;	4
chr10	126993158	126993338	hsa-napRNA-1130	+	repeatMask-MIR	human;chimp;baboon;rhesus_monkey;mouse;	5
chr17	5002124	5002463	hsa-napRNA-1131	+	repeatMask-MIR	human;chimp;baboon;rhesus_monkey;mouse;platypus;	6
chr3	4466127	4466279	hsa-napRNA-1132	-	repeatMask-Alu	human;chimp;baboon;rhesus_monkey;	4
chr2	171953542	171953990	hsa-napRNA-1133	+	repeatMask-Alu	human;chimp;baboon;rhesus_monkey;	4
chr1	99886219	99886470	hsa-napRNA-1134	+	repeatMask-Alu	human;chimp;baboon;rhesus_monkey;	4
chr6	152187757	152187919	hsa-napRNA-1135	-	repeatMask-Alu	human;chimp;baboon;rhesus_monkey;	4
chr16	30715582	30716065	hsa-napRNA-1136	+	repeatMask-L2	human;chimp;baboon;rhesus_monkey;	4
chr7	107362110	107362307	hsa-napRNA-1137	-	repeatMask-MIR	human;chimp;baboon;rhesus_monkey;mouse;	5
chr19	56111328	56111836	hsa-napRNA-1138	-	intron	human;chimp;baboon;rhesus_monkey;	4
chr20	35545416	35545599	hsa-napRNA-1139	+	repeatMask-Alu	human;chimp;baboon;rhesus_monkey;	4
chr20	62336445	62336733	hsa-napRNA-1140	-	intron	human;chimp;baboon;rhesus_monkey;mouse;	5
chr15	90440824	90441505	hsa-napRNA-1141	+	repeatMask-Alu	human;chimp;baboon;rhesus_monkey;	4
chr19	2894336	2894488	hsa-napRNA-1142	+	repeatMask-Alu	human;chimp;	2
chr1	1482303	1482542	hsa-napRNA-842-2	+	intron	human;chimp;baboon;rhesus_monkey;platypus;	5
chr2	44433399	44433971	hsa-napRNA-1143	+	intron	human;chimp;baboon;rhesus_monkey;mouse;	5
chrY	7794693	7794922	hsa-napRNA-1144	+	repeatMask-MIR	human;chimp;baboon;rhesus_monkey;mouse;opossum;	6
chr4	26459143	26459264	hsa-napRNA-1145	-	repeatMask-Alu	human;chimp;baboon;rhesus_monkey;mouse;	5
chr1	167720366	167720607	hsa-napRNA-1146	-	repeatMask-Alu	human;chimp;baboon;rhesus_monkey;	4
chr3	195681301	195681535	hsa-napRNA-1147-1	+	intron	human;chimp;baboon;rhesus_monkey;mouse;	5
chr8	43126729	43131183	hsa-napRNA-1148	+	repeatMask-L2	human;chimp;baboon;rhesus_monkey;	4
chr2	237594228	237594333	hsa-napRNA-1149	-	intron	human;chimp;baboon;rhesus_monkey;	4
chr3	66454612	66454892	hsa-napRNA-1150	-	intron	human;chimp;mouse;	3
chr10	84331240	84331481	hsa-napRNA-1151	+	intron	human;chimp;baboon;rhesus_monkey;	4
chr19	50099599	50099985	hsa-napRNA-1152-1	+	repeatMask-Alu	human;baboon;rhesus_monkey;	3
chr19	5137676	5137961	hsa-napRNA-1153	+	repeatMask-Simple_repeat	human;chimp;baboon;rhesus_monkey;opossum;platypus;	6
chr3	195967644	195967878	hsa-napRNA-1147-2	-	intron	human;chimp;baboon;rhesus_monkey;mouse;	5
chr14	25266332	25266623	hsa-napRNA-1154	-	intergenic	human;chimp;baboon;rhesus_monkey;mouse;opossum;platypus;chicken;	8
chr11	123183262	123183424	hsa-napRNA-1155	-	repeatMask-Alu	human;chimp;baboon;rhesus_monkey;	4
chr2	148890322	148890486	hsa-napRNA-1156	+	repeatMask-Alu	human;chimp;baboon;rhesus_monkey;	4
chr1	231274285	231274520	hsa-napRNA-1157	+	intron	human;chimp;baboon;rhesus_monkey;	4
chr9	66930527	66930695	hsa-napRNA-1158-1	+	repeatMask-Alu	human;chimp;	2
chr12	120145061	120145261	hsa-napRNA-1159	-	intron	human;chimp;baboon;rhesus_monkey;mouse;platypus;	6
chr2	16400418	16400643	hsa-napRNA-1160	+	intron	human;chimp;baboon;rhesus_monkey;mouse;	5
chr10	72415047	72415297	hsa-napRNA-1161	-	repeatMask-Alu	human;chimp;baboon;rhesus_monkey;	4
chr13	95083435	95083825	hsa-napRNA-1162	-	repeatMask-Alu	human;chimp;baboon;rhesus_monkey;	4
chr1	17645978	17646160	hsa-napRNA-1163	+	repeatMask-L2	human;chimp;baboon;rhesus_monkey;mouse;	5
chr1	31802261	31802511	hsa-napRNA-1164	-	repeatMask-MIR	human;chimp;baboon;rhesus_monkey;mouse;	5
chr2	219482852	219483097	hsa-napRNA-1165	+	intron	human;chimp;baboon;rhesus_monkey;mouse;opossum;	6
chr22	50573988	50574185	hsa-napRNA-1166	-	repeatMask-MIR	human;chimp;baboon;rhesus_monkey;mouse;	5
chr3	112695402	112695565	hsa-napRNA-1167	-	intergenic	human;chimp;baboon;rhesus_monkey;mouse;opossum;platypus;	7
chr5	148440584	148440733	hsa-napRNA-1168	+	repeatMask-Alu	human;chimp;baboon;rhesus_monkey;opossum;	5
chrX	48557105	48557214	hsa-napRNA-1169	+	repeatMask-Alu	human;chimp;baboon;rhesus_monkey;	4
chr22	37695492	37695832	hsa-napRNA-1170	+	intron	human;chimp;baboon;rhesus_monkey;	4
chr10	97468406	97468774	hsa-napRNA-1171	-	repeatMask-Alu	human;chimp;baboon;rhesus_monkey;	4
chr17	69493562	69493746	hsa-napRNA-1172	+	repeatMask-Alu	human;chimp;baboon;rhesus_monkey;	4
chr5	68293483	68293708	hsa-napRNA-1173	+	intron	human;chimp;baboon;rhesus_monkey;mouse;opossum;chicken;	7
chr8	29146540	29147391	hsa-napRNA-1174	-	repeatMask-hAT-Charlie	human;chimp;baboon;rhesus_monkey;mouse;	5
chr11	93683742	93683963	hsa-napRNA-1175	+	intron	human;chimp;baboon;rhesus_monkey;opossum;platypus;	6
chr2	15595196	15595489	hsa-napRNA-1176	+	intron	human;chimp;baboon;rhesus_monkey;mouse;opossum;platypus;chicken;	8
chr12	32760825	32761139	hsa-napRNA-1177	+	repeatMask-Alu	human;chimp;baboon;rhesus_monkey;	4
chr1	44447530	44447830	hsa-napRNA-1178	+	intron	human;chimp;baboon;rhesus_monkey;	4
chr18	49814920	49815044	hsa-napRNA-1179	+	repeatMask-Alu	human;chimp;baboon;rhesus_monkey;	4
chr16	88802907	88803342	hsa-napRNA-1180	-	repeatMask-Alu	human;	1
chr1	11128552	11128854	hsa-napRNA-1181	-	intron	human;chimp;baboon;rhesus_monkey;opossum;chicken;	6
chr1	17234045	17234223	hsa-napRNA-1182	+	repeatMask-MIR	human;chimp;baboon;rhesus_monkey;	4
chr22	20988294	20988455	hsa-napRNA-1183	+	repeatMask-Alu	human;chimp;baboon;rhesus_monkey;	4
chr7	66204267	66204516	hsa-napRNA-1184	-	repeatMask-Alu	human;chimp;baboon;rhesus_monkey;	4
chr9	39417432	39417602	hsa-napRNA-1158-2	-	repeatMask-Alu	human;chimp;	2
chr9	60976171	60976341	hsa-napRNA-1158-3	-	repeatMask-Alu	human;chimp;	2
chr6	24711019	24711803	hsa-napRNA-1185	-	intron	human;chimp;baboon;rhesus_monkey;	4
chr14	30920754	30921849	hsa-napRNA-1186	-	intron	human;chimp;baboon;rhesus_monkey;mouse;	5
chr19	49452674	49453023	hsa-napRNA-1187	-	repeatMask-Alu	human;chimp;baboon;rhesus_monkey;	4
chr1	151254145	151254297	hsa-napRNA-1188	-	repeatMask-Alu	human;chimp;baboon;rhesus_monkey;	4
chr18	56635457	56636126	hsa-napRNA-1189	-	repeatMask-TcMar-Tigger	human;chimp;baboon;rhesus_monkey;	4
chr12	65827282	65827861	hsa-napRNA-1190	+	intron	human;chimp;baboon;rhesus_monkey;mouse;	5
chr13	21665187	21665512	hsa-napRNA-1191	-	repeatMask-Alu	human;chimp;	2
chr13	56064912	56065147	hsa-napRNA-1192	+	repeatMask-Simple_repeat	human;chimp;baboon;rhesus_monkey;	4
chr2	61649618	61649794	hsa-napRNA-1193	-	repeatMask-Alu	human;chimp;rhesus_monkey;	3
chr20	25200152	25200586	hsa-napRNA-1194	+	intron	human;chimp;baboon;rhesus_monkey;	4
chr12	104914810	104915072	hsa-napRNA-1195	-	intron	human;chimp;baboon;rhesus_monkey;	4
chr6	161084967	161085131	hsa-napRNA-1196	+	repeatMask-Alu	human;chimp;baboon;rhesus_monkey;	4
chr14	54962551	54962737	hsa-napRNA-1197	-	intron	human;chimp;baboon;rhesus_monkey;mouse;opossum;chicken;	7
chr16	21437451	21438535	hsa-napRNA-1097-3	-	intron	human;chimp;baboon;rhesus_monkey;	4
chr1	12220022	12220213	hsa-napRNA-1198	+	repeatMask-Alu	human;chimp;baboon;rhesus_monkey;	4
chr10	116893596	116896402	hsa-napRNA-1199	-	repeatMask-Unknown	human;chimp;baboon;rhesus_monkey;mouse;	5
chr9	34056005	34056229	hsa-napRNA-1200	-	repeatMask-Alu	human;chimp;rhesus_monkey;	3
chr12	109838732	109839120	hsa-napRNA-1201	+	repeatMask-Alu	human;chimp;baboon;rhesus_monkey;	4
chr4	188397945	188398261	hsa-napRNA-1202	+	repeatMask-Alu	human;chimp;baboon;rhesus_monkey;	4
chr5	174717473	174717614	hsa-napRNA-1203	-	repeatMask-Alu	human;chimp;baboon;rhesus_monkey;	4
chrX	46612728	46612910	hsa-napRNA-1204	+	repeatMask-Alu	human;chimp;baboon;rhesus_monkey;	4
chr17	37584759	37585324	hsa-napRNA-1205	-	intron	human;chimp;baboon;rhesus_monkey;mouse;chicken;	6
chr16	11639841	11640076	hsa-napRNA-1206	-	repeatMask-Alu	human;chimp;baboon;rhesus_monkey;	4
chr2	10690127	10690251	hsa-napRNA-1207	+	repeatMask-Alu	human;chimp;	2
chrX	18445664	18445976	hsa-napRNA-1208	+	repeatMask-ERVL-MaLR	human;chimp;baboon;rhesus_monkey;	4
chr1	200816104	200816380	hsa-napRNA-1209	+	repeatMask-Alu	human;chimp;	2
chr5	159082622	159082830	hsa-napRNA-1210	-	intron	human;chimp;baboon;rhesus_monkey;mouse;opossum;platypus;chicken;	8
chr12	10211969	10212243	hsa-napRNA-1211	-	repeatMask-Alu	human;chimp;baboon;rhesus_monkey;	4
chr12	19313158	19313360	hsa-napRNA-1212	+	repeatMask-Alu	human;chimp;baboon;rhesus_monkey;	4
chr12	127743813	127744176	hsa-napRNA-1213	+	repeatMask-Alu	human;chimp;baboon;rhesus_monkey;	4
chr2	24337019	24337254	hsa-napRNA-1214	-	intron	human;chimp;baboon;rhesus_monkey;mouse;opossum;	6
chr10	122874865	122874966	hsa-napRNA-1215	-	repeatMask-L1	human;chimp;baboon;rhesus_monkey;	4
chr19	17152753	17152892	hsa-napRNA-1216	+	intron	human;chimp;baboon;rhesus_monkey;	4
chr5	154893775	154893933	hsa-napRNA-1217	-	repeatMask-Alu	human;chimp;baboon;rhesus_monkey;	4
chr10	103618201	103618306	hsa-napRNA-1218	-	intron	human;chimp;baboon;rhesus_monkey;	4
chr10	48410343	48411540	hsa-napRNA-1219	+	intron	human;chimp;baboon;rhesus_monkey;	4
chr20	3907216	3907925	hsa-napRNA-1220	+	intron	human;chimp;baboon;rhesus_monkey;	4
chr22	38322326	38322532	hsa-napRNA-1221	+	repeatMask-Alu	human;chimp;rhesus_monkey;	3
chr2	120604207	120604536	hsa-napRNA-1222	+	repeatMask-Alu	human;chimp;baboon;rhesus_monkey;	4
chr1	1477018	1477273	hsa-napRNA-1223	+	intron	human;chimp;	2
chr1	28214996	28215258	hsa-napRNA-1224	-	intron	human;chimp;baboon;rhesus_monkey;	4
chr10	119082318	119082470	hsa-napRNA-1225	+	repeatMask-Alu	human;chimp;baboon;rhesus_monkey;	4
chr5	36957784	36957968	hsa-napRNA-1226	+	repeatMask-Alu	human;chimp;baboon;rhesus_monkey;	4
chr8	30140832	30141143	hsa-napRNA-1227	-	repeatMask-Alu	human;chimp;baboon;rhesus_monkey;	4
chr3	57896591	57896872	hsa-napRNA-1228	+	intron	human;chimp;baboon;rhesus_monkey;opossum;platypus;chicken;	7
chr5	150898184	150898427	hsa-napRNA-1229	-	intron	human;chimp;baboon;rhesus_monkey;mouse;	5
chr13	42282430	42282722	hsa-napRNA-1230	+	intron	human;chimp;baboon;rhesus_monkey;mouse;	5
chr2	74166485	74167013	hsa-napRNA-1231	-	intron	human;chimp;baboon;rhesus_monkey;opossum;	5
chr7	152179022	152179373	hsa-napRNA-1232	-	repeatMask-Alu	human;chimp;baboon;rhesus_monkey;	4
chr3	12796501	12796722	hsa-napRNA-1233	-	intergenic	human;chimp;baboon;rhesus_monkey;opossum;chicken;	6
chr12	57355172	57355293	hsa-napRNA-1234-1	+	repeatMask-Alu	human;chimp;	2
chr1	32742290	32742629	hsa-napRNA-1235	+	intron	human;chimp;baboon;rhesus_monkey;mouse;chicken;	6
chr1	161865832	161868430	hsa-napRNA-189-3	+	repeatMask-Alu	human;chimp;baboon;rhesus_monkey;	4
chr16	2722840	2723199	hsa-napRNA-1236	-	repeatMask-Alu	human;chimp;baboon;rhesus_monkey;	4
chr22	42166345	42166580	hsa-napRNA-1237	-	intron	human;chimp;baboon;rhesus_monkey;	4
chr6	87227695	87228118	hsa-napRNA-1238	+	intron	human;chimp;baboon;rhesus_monkey;	4
chr6	34693286	34693453	hsa-napRNA-1239	-	repeatMask-Alu	human;chimp;baboon;rhesus_monkey;	4
chr11	10739480	10739613	hsa-napRNA-1240	+	repeatMask-Alu	human;chimp;	2
chr19	57297778	57298298	hsa-napRNA-1241	+	intergenic	human;chimp;baboon;rhesus_monkey;	4
chr8	73962001	73962197	hsa-napRNA-1242	-	repeatMask-Alu	human;chimp;baboon;rhesus_monkey;	4
chr14	39441304	39441623	hsa-napRNA-1243	+	repeatMask-ERV1	human;chimp;baboon;rhesus_monkey;	4
chr2	238277193	238277706	hsa-napRNA-1244	-	intron	human;chimp;baboon;rhesus_monkey;mouse;	5
chr16	70257130	70257276	hsa-napRNA-1245	-	intron	human;chimp;baboon;	3
chr5	172795711	172795895	hsa-napRNA-1246	+	repeatMask-MIR	human;chimp;baboon;rhesus_monkey;mouse;	5
chr11	120844836	120845048	hsa-napRNA-1247	+	intron	human;chimp;baboon;rhesus_monkey;mouse;	5
chr12	114842306	114842586	hsa-napRNA-1248	+	repeatMask-Alu	human;chimp;baboon;rhesus_monkey;	4
chr21	8439818	8440663	hsa-napRNA-1249	-	intergenic	human;baboon;rhesus_monkey;opossum;platypus;chicken;	6
chr19	46065339	46065606	hsa-napRNA-1250	-	repeatMask-Alu	human;chimp;	2
chr1	48196226	48196346	hsa-napRNA-1251	-	repeatMask-Alu	human;	1
chr3	45716189	45716319	hsa-napRNA-1252	+	repeatMask-Alu	human;chimp;baboon;rhesus_monkey;	4
chr6	143254720	143254833	hsa-napRNA-1253	+	repeatMask-Alu	human;chimp;baboon;rhesus_monkey;	4
chr3	193153539	193153701	hsa-napRNA-1254	-	intron	human;chimp;baboon;rhesus_monkey;mouse;opossum;platypus;chicken;zebrafish;	9
chr2	168140390	168140648	hsa-napRNA-1255	-	intron	human;chimp;baboon;rhesus_monkey;mouse;	5
chr19	7642823	7642982	hsa-napRNA-1256	+	intron	human;chimp;baboon;rhesus_monkey;chicken;	5
chr17	43232454	43232662	hsa-napRNA-1257	-	intron	human;baboon;rhesus_monkey;	3
chr10	91806323	91806506	hsa-napRNA-1258	-	intergenic	human;chimp;baboon;rhesus_monkey;opossum;chicken;	6
chr5	107194936	107195145	hsa-napRNA-1259	-	intergenic	human;chimp;baboon;rhesus_monkey;opossum;platypus;	6
chr12	122464665	122464985	hsa-napRNA-1260	+	repeatMask-Alu	human;chimp;rhesus_monkey;	3
chr3	158215309	158216823	hsa-napRNA-1261	+	repeatMask-SVA	human;chimp;baboon;rhesus_monkey;	4
chr3	172087583	172088023	hsa-napRNA-1262	+	intron	human;chimp;baboon;rhesus_monkey;mouse;	5
chr14	23590999	23591182	hsa-napRNA-1263	-	repeatMask-Alu	human;chimp;baboon;rhesus_monkey;	4
chr6	33268208	33268498	hsa-napRNA-1264	-	intron	human;chimp;baboon;rhesus_monkey;opossum;	5
chr7	44856601	44856985	hsa-napRNA-1265	-	repeatMask-Alu	human;chimp;baboon;rhesus_monkey;	4
chr1	120527842	120528129	hsa-napRNA-1266-1	-	repeatMask-Alu	human;chimp;baboon;rhesus_monkey;opossum;	5
chr19	4616498	4616649	hsa-napRNA-475-2	-	repeatMask-Alu	human;chimp;	2
chr7	107224259	107224528	hsa-napRNA-1267	-	intron	human;chimp;baboon;rhesus_monkey;	4
chr17	50192850	50192993	hsa-napRNA-1268	-	intron	human;chimp;baboon;rhesus_monkey;mouse;opossum;	6
chr8	109553943	109554728	hsa-napRNA-1269	+	repeatMask-Simple_repeat	human;chimp;baboon;rhesus_monkey;	4
chr16	46386331	46386707	hsa-napRNA-1270-1	-	intergenic	human;chicken;	2
chr21	8430444	8430939	hsa-napRNA-1271-1	+	intron	human;	1
chr5	35047145	35047501	hsa-napRNA-1272	+	repeatMask-Alu	human;chimp;baboon;rhesus_monkey;	4
chr1	9724092	9724275	hsa-napRNA-1273	+	intron	human;chimp;baboon;rhesus_monkey;mouse;	5
chr8	60851319	60852018	hsa-napRNA-1274	+	intron	human;chimp;baboon;rhesus_monkey;mouse;opossum;chicken;	7
chr19	5264537	5264758	hsa-napRNA-1275	-	repeatMask-Alu	human;chimp;baboon;rhesus_monkey;	4
chr9	137743528	137743901	hsa-napRNA-1276	+	intron	human;chimp;baboon;rhesus_monkey;mouse;	5
chr10	86495790	86496349	hsa-napRNA-1277	-	intron	human;chimp;baboon;rhesus_monkey;	4
chr5	172110939	172111257	hsa-napRNA-1278	-	intron	human;chimp;baboon;rhesus_monkey;	4
chr3	36066663	36066949	hsa-napRNA-147-2	-	repeatMask-Alu	human;	1
chr11	68410802	68411064	hsa-napRNA-1279	+	intron	human;chimp;baboon;rhesus_monkey;	4
chr21	8247358	8247915	hsa-napRNA-1271-2	+	repeatMask-Simple_repeat	human;	1
chr6	161226541	161226811	hsa-napRNA-1280	-	intron	human;chimp;baboon;rhesus_monkey;	4
chr1	212382060	212382786	hsa-napRNA-1281	-	repeatMask-Alu	human;chimp;	2
chr14	20630251	20630515	hsa-napRNA-1282	-	repeatMask-Pol3_tRNA_rmsk	human;chimp;baboon;rhesus_monkey;	4
chr15	29878032	29878349	hsa-napRNA-1283	-	repeatMask-Alu	human;chimp;	2
chr2	197379363	197379663	hsa-napRNA-1284	-	intergenic	human;chimp;baboon;rhesus_monkey;mouse;opossum;platypus;chicken;	8
chr9	33923478	33923794	hsa-napRNA-1285	-	intron	human;chimp;baboon;rhesus_monkey;mouse;	5
chr9	113389106	113389437	hsa-napRNA-1286	-	intron	human;chimp;baboon;rhesus_monkey;opossum;	5
chr5	6737687	6737901	hsa-napRNA-1287	+	intron	human;chimp;baboon;rhesus_monkey;mouse;	5
chr12	70306149	70306608	hsa-napRNA-1288	+	intron	human;chimp;baboon;rhesus_monkey;	4
chr22	17808937	17809160	hsa-napRNA-1289	-	intron	human;chimp;baboon;rhesus_monkey;	4
chr11	76807859	76808000	hsa-napRNA-1290	+	repeatMask-Alu	human;chimp;baboon;rhesus_monkey;	4
chr9	19086782	19087090	hsa-napRNA-1291	-	intron	human;chimp;baboon;rhesus_monkey;mouse;	5
chr1	221532356	221532671	hsa-napRNA-1292	-	repeatMask-MIR	human;chimp;baboon;rhesus_monkey;	4
chr2	200620819	200621119	hsa-napRNA-1293	+	intron	human;chimp;baboon;rhesus_monkey;mouse;opossum;	6
chr7	112459524	112459910	hsa-napRNA-1294	+	intron	human;chimp;baboon;rhesus_monkey;	4
chr12	93463076	93463259	hsa-napRNA-1295	+	repeatMask-MIR	human;chimp;baboon;rhesus_monkey;	4
chr3	127012273	127012396	hsa-napRNA-1296	+	intron	human;chimp;baboon;rhesus_monkey;opossum;	5
chr9	16801207	16801537	hsa-napRNA-1297	-	repeatMask-Alu	human;chimp;baboon;rhesus_monkey;	4
chr4	127824958	127825125	hsa-napRNA-1298	+	repeatMask-Alu	human;chimp;baboon;rhesus_monkey;	4
chr1	178097762	178098234	hsa-napRNA-1299	+	repeatMask-L2	human;chimp;baboon;rhesus_monkey;mouse;	5
chr7	140907499	140907661	hsa-napRNA-1300	-	repeatMask-Alu	human;chimp;baboon;rhesus_monkey;	4
chr7	75117449	75117990	hsa-napRNA-1301	+	repeatMask-ERVL	human;chimp;baboon;rhesus_monkey;	4
chr1	15730722	15731191	hsa-napRNA-1302	+	intron	human;chimp;baboon;rhesus_monkey;platypus;	5
chr6	24503596	24503740	hsa-napRNA-1303	+	intron	human;chimp;baboon;rhesus_monkey;mouse;opossum;	6
chr9	94858872	94859013	hsa-napRNA-1304	+	repeatMask-Alu	human;chimp;baboon;rhesus_monkey;	4
chr4	26087588	26087891	hsa-napRNA-1305	-	repeatMask-Alu	human;chimp;baboon;rhesus_monkey;	4
chr18	45521968	45522266	hsa-napRNA-1306	+	repeatMask-MIR	human;chimp;baboon;rhesus_monkey;mouse;	5
chr16	34582735	34583858	hsa-napRNA-1307	-	intergenic	human;	1
chr8	11139830	11140521	hsa-napRNA-1308	-	intron	human;chimp;baboon;rhesus_monkey;	4
chr2	26963350	26963474	hsa-napRNA-1309	+	repeatMask-Alu	human;chimp;baboon;rhesus_monkey;	4
chr17	1267778	1268076	hsa-napRNA-1310	+	repeatMask-Alu	human;chimp;baboon;rhesus_monkey;	4
chr12	124456316	124456538	hsa-napRNA-1311	-	repeatMask-MIR	human;chimp;baboon;rhesus_monkey;	4
chr12	6855526	6855750	hsa-napRNA-1312	+	intron	human;chimp;baboon;rhesus_monkey;mouse;opossum;chicken;	7
chr20	62323856	62324079	hsa-napRNA-1313	-	intron	human;chimp;baboon;rhesus_monkey;mouse;	5
chr6	56536940	56537490	hsa-napRNA-1314	-	intron	human;chimp;baboon;rhesus_monkey;chicken;	5
chr17	50195330	50195433	hsa-napRNA-1315	-	intron	human;chimp;baboon;rhesus_monkey;mouse;opossum;	6
chr1	62156834	62157092	hsa-napRNA-1316	+	repeatMask-Alu	human;chimp;	2
chr6	27236088	27236239	hsa-napRNA-1317	-	repeatMask-Alu	human;chimp;baboon;rhesus_monkey;	4
chr11	108133937	108134220	hsa-napRNA-1318	+	intron	human;chimp;baboon;rhesus_monkey;mouse;	5
chr22	21140431	21140784	hsa-napRNA-1319-1	-	repeatMask-MIR	human;chimp;baboon;rhesus_monkey;mouse;	5
chr11	10761446	10761595	hsa-napRNA-1320	+	repeatMask-Alu	human;chimp;baboon;rhesus_monkey;	4
chr10	73966641	73966824	hsa-napRNA-1321	+	repeatMask-Alu	human;chimp;baboon;rhesus_monkey;	4
chr3	70977042	70977642	hsa-napRNA-1322	-	intron	human;chimp;baboon;rhesus_monkey;mouse;opossum;platypus;chicken;	8
chr4	47707015	47707184	hsa-napRNA-1323	+	intergenic	human;chimp;baboon;rhesus_monkey;mouse;	5
chr4	49709356	49709484	hsa-napRNA-1324	+	intergenic	human;	1
chr8	127897467	127897633	hsa-napRNA-1325	+	repeatMask-Low_complexity	human;chimp;baboon;	3
chr1	224748272	224748420	hsa-napRNA-1326	+	repeatMask-MIR	human;chimp;baboon;rhesus_monkey;mouse;	5
chr22	50640553	50640893	hsa-napRNA-1327	+	repeatMask-Alu	human;chimp;baboon;rhesus_monkey;	4
chr17	63760979	63761229	hsa-napRNA-1328	-	intron	human;chimp;baboon;rhesus_monkey;	4
chr9	134813791	134813969	hsa-napRNA-1329	+	intron	human;chimp;baboon;rhesus_monkey;mouse;	5
chr8	89978323	89978977	hsa-napRNA-1330	-	repeatMask-TcMar-Tc2	human;chimp;baboon;rhesus_monkey;	4
chr16	69274533	69274778	hsa-napRNA-1331	+	repeatMask-Alu	human;chimp;baboon;rhesus_monkey;	4
chrX	77696704	77697582	hsa-napRNA-1332	-	repeatMask-hAT-Charlie	human;chimp;baboon;rhesus_monkey;	4
chr12	118019136	118019631	hsa-napRNA-1333	+	repeatMask-L2	human;chimp;baboon;rhesus_monkey;	4
chr12	108811939	108812195	hsa-napRNA-1334	-	intron	human;chimp;baboon;rhesus_monkey;	4
chr9	72388890	72389012	hsa-napRNA-1335	-	repeatMask-MIR	human;chimp;baboon;rhesus_monkey;	4
chr19	19008643	19008863	hsa-napRNA-1336	-	intron	human;chimp;baboon;rhesus_monkey;	4
chr7	75075984	75076311	hsa-napRNA-1337-1	+	repeatMask-Alu	human;chimp;baboon;	3
chr13	113015173	113015388	hsa-napRNA-1338	+	intron	human;chimp;baboon;rhesus_monkey;opossum;	5
chr12	31449756	31449927	hsa-napRNA-1339	-	repeatMask-Alu	human;chimp;	2
chr1	61057559	61057913	hsa-napRNA-1340	-	repeatMask-Alu	human;chimp;baboon;rhesus_monkey;	4
chr19	15397280	15397519	hsa-napRNA-1341	-	intron	human;chimp;baboon;rhesus_monkey;	4
chr19	47904260	47904523	hsa-napRNA-545-2	+	repeatMask-Alu	human;chimp;	2
chr22	45544002	45544387	hsa-napRNA-1342	-	repeatMask-Alu	human;chimp;baboon;rhesus_monkey;	4
chr9	38569521	38569752	hsa-napRNA-1343	-	intron	human;chimp;baboon;rhesus_monkey;	4
chr2	109632531	109632674	hsa-napRNA-1344	+	repeatMask-Alu	human;chimp;baboon;rhesus_monkey;	4
chr9	135854535	135854701	hsa-napRNA-1345	-	repeatMask-Alu	human;chimp;baboon;rhesus_monkey;	4
chr15	29731355	29731491	hsa-napRNA-1346	+	intergenic	human;chimp;baboon;rhesus_monkey;mouse;opossum;platypus;chicken;	8
chr19	32936103	32936414	hsa-napRNA-1347	-	intron	human;chimp;baboon;	3
chr12	116284664	116284930	hsa-napRNA-1348	+	repeatMask-MIR	human;chimp;baboon;rhesus_monkey;	4
chr17	43812925	43813224	hsa-napRNA-1349	-	intron	human;chimp;baboon;rhesus_monkey;mouse;	5
chr16	46386873	46387099	hsa-napRNA-1350	-	intergenic	human;chimp;chicken;	3
chr9	79708786	79709622	hsa-napRNA-1351	+	intron	human;chimp;baboon;rhesus_monkey;	4
chr16	69077546	69077905	hsa-napRNA-1352	+	repeatMask-Alu	human;chimp;baboon;rhesus_monkey;	4
chr12	65282140	65282302	hsa-napRNA-1353	+	repeatMask-Alu	human;chimp;baboon;rhesus_monkey;	4
chr8	140304126	140304309	hsa-napRNA-1354	-	repeatMask-Alu	human;chimp;baboon;rhesus_monkey;	4
chr12	56323598	56323806	hsa-napRNA-1355	-	intron	human;chimp;baboon;rhesus_monkey;	4
chr11	9572016	9572137	hsa-napRNA-1356	+	repeatMask-Alu	human;chimp;baboon;rhesus_monkey;	4
chrX	110341781	110342067	hsa-napRNA-1357	+	repeatMask-Alu	human;chimp;baboon;rhesus_monkey;	4
chr14	73146888	73147283	hsa-napRNA-1358	-	repeatMask-Alu	human;chimp;rhesus_monkey;	3
chr7	128085161	128085710	hsa-napRNA-1359	+	intron	human;chimp;baboon;rhesus_monkey;mouse;opossum;platypus;	7
chr14	103452938	103453524	hsa-napRNA-1360	+	repeatMask-L2	human;chimp;baboon;rhesus_monkey;	4
chr3	194350705	194350907	hsa-napRNA-1361	+	repeatMask-Alu	human;chimp;baboon;rhesus_monkey;	4
chr17	82515407	82515589	hsa-napRNA-1362	-	repeatMask-Alu	human;chimp;baboon;rhesus_monkey;	4
chr2	187516249	187519355	hsa-napRNA-1363	+	repeatMask-ERV1	human;chimp;baboon;	3
chr13	97134881	97135199	hsa-napRNA-1364	+	repeatMask-Alu	human;baboon;rhesus_monkey;	3
chr3	177243868	177244136	hsa-napRNA-1365	+	repeatMask-Alu	human;chimp;baboon;rhesus_monkey;	4
chrX	146618732	146618962	hsa-napRNA-1366	-	intergenic	human;chimp;baboon;rhesus_monkey;mouse;opossum;platypus;chicken;zebrafish;	9
chr18	12489620	12491266	hsa-napRNA-1367	-	intron	human;chimp;baboon;rhesus_monkey;	4
chr17	8179142	8179439	hsa-napRNA-1368	+	repeatMask-Alu	human;chimp;baboon;rhesus_monkey;	4
chr17	8255910	8256266	hsa-napRNA-1369	+	intron	human;chimp;baboon;rhesus_monkey;opossum;	5
chr16	34581364	34581653	hsa-napRNA-1370	-	intergenic	human;chimp;	2
chr13	24477857	24478092	hsa-napRNA-1371	-	intron	human;chimp;baboon;rhesus_monkey;mouse;opossum;	6
chr1	149906214	149906380	hsa-napRNA-1372	-	repeatMask-MIR	human;chimp;baboon;rhesus_monkey;mouse;opossum;platypus;	7
chr4	78518892	78519329	hsa-napRNA-1373	+	repeatMask-L2	human;chimp;baboon;rhesus_monkey;	4
chr8	134806475	134807580	hsa-napRNA-1374	-	repeatMask-TcMar-Tigger	human;chimp;baboon;rhesus_monkey;	4
chr15	34250355	34250630	hsa-napRNA-1375	-	intron	human;chimp;baboon;rhesus_monkey;mouse;opossum;	6
chr11	118479801	118480173	hsa-napRNA-1376	+	intron	human;chimp;baboon;rhesus_monkey;mouse;opossum;chicken;	7
chr1	10439463	10439660	hsa-napRNA-1377	+	repeatMask-Alu	human;chimp;baboon;rhesus_monkey;	4
chr8	22248008	22248153	hsa-napRNA-1378	+	intron	human;chimp;baboon;rhesus_monkey;mouse;opossum;platypus;	7
chr16	70267809	70268270	hsa-napRNA-1379	-	intron	human;chimp;baboon;rhesus_monkey;	4
chr8	26362071	26362353	hsa-napRNA-1380	+	repeatMask-Simple_repeat	human;chimp;	2
chr4	109762630	109763870	hsa-napRNA-1381	-	intron	human;chimp;baboon;rhesus_monkey;	4
chr3	156929161	156929297	hsa-napRNA-1382	-	intergenic	human;chimp;baboon;rhesus_monkey;mouse;opossum;	6
chr18	13072845	13073008	hsa-napRNA-1383	+	intron	human;chimp;baboon;rhesus_monkey;mouse;chicken;	6
chr12	132147388	132147632	hsa-napRNA-1384	+	intron	human;chimp;baboon;rhesus_monkey;mouse;platypus;	6
chr16	29943141	29943262	hsa-napRNA-1385	+	repeatMask-Alu	human;chimp;baboon;	3
chr3	98010815	98011140	hsa-napRNA-1386	+	repeatMask-Alu	human;chimp;baboon;rhesus_monkey;	4
chr11	33113301	33114119	hsa-napRNA-1387	-	intron	human;chimp;baboon;rhesus_monkey;	4
chr2	105271968	105272490	hsa-napRNA-1388	-	intron	human;chimp;baboon;rhesus_monkey;	4
chr4	101199540	101199673	hsa-napRNA-1389	-	intron	human;chimp;baboon;rhesus_monkey;opossum;	5
chr1	185123919	185124087	hsa-napRNA-1390	-	intron	human;chimp;baboon;rhesus_monkey;	4
chr17	1526796	1526973	hsa-napRNA-1391	-	repeatMask-Alu	human;chimp;	2
chr8	143454273	143454713	hsa-napRNA-1392	-	repeatMask-Alu	human;chimp;baboon;rhesus_monkey;	4
chr1	16905213	16905655	hsa-napRNA-1393	+	repeatMask-ERV1	human;chimp;baboon;	3
chr16	30878664	30878828	hsa-napRNA-1394	+	repeatMask-Alu	human;chimp;baboon;rhesus_monkey;	4
chr7	100368418	100369064	hsa-napRNA-1395	+	repeatMask-Alu	human;chimp;baboon;rhesus_monkey;	4
chr10	119205626	119205747	hsa-napRNA-1396-1	-	repeatMask-Alu	human;chimp;baboon;rhesus_monkey;	4
chr3	113468404	113468761	hsa-napRNA-1397	-	intron	human;chimp;baboon;rhesus_monkey;mouse;opossum;	6
chr1	45897798	45897924	hsa-napRNA-1398	+	repeatMask-Alu	human;chimp;baboon;rhesus_monkey;	4
chr7	148825314	148825819	hsa-napRNA-1399	-	intron	human;chimp;baboon;rhesus_monkey;	4
chr7	148966205	148966333	hsa-napRNA-1400	-	repeatMask-Alu	human;chimp;baboon;rhesus_monkey;	4
chr16	88524402	88524556	hsa-napRNA-1401	+	intron	human;chimp;baboon;rhesus_monkey;opossum;platypus;	6
chr16	56376855	56377888	hsa-napRNA-1402	-	intron	human;chimp;baboon;rhesus_monkey;	4
chr18	69307431	69307722	hsa-napRNA-1403	+	repeatMask-Alu	human;chimp;baboon;rhesus_monkey;	4
chr1	52003304	52003709	hsa-napRNA-1404	+	repeatMask-Alu	human;chimp;baboon;rhesus_monkey;	4
chr12	101230116	101230426	hsa-napRNA-1405	+	repeatMask-Alu	human;chimp;baboon;rhesus_monkey;	4
chr7	23408894	23409690	hsa-napRNA-1406	-	repeatMask-hAT-Charlie	human;chimp;baboon;	3
chr5	55334588	55335184	hsa-napRNA-1407	+	intron	human;chimp;baboon;rhesus_monkey;	4
chr10	77817096	77817776	hsa-napRNA-1408	-	intron	human;chimp;baboon;rhesus_monkey;platypus;	5
chr12	123486745	123486897	hsa-napRNA-1409	-	repeatMask-Alu	human;chimp;rhesus_monkey;	3
chr2	177262457	177263386	hsa-napRNA-1410	-	intron	human;chimp;baboon;rhesus_monkey;mouse;opossum;	6
chr9	128707023	128707220	hsa-napRNA-1411	+	intron	human;chimp;baboon;rhesus_monkey;mouse;platypus;	6
chr12	92801701	92802402	hsa-napRNA-1412	-	intron	human;chimp;baboon;rhesus_monkey;	4
chr10	94396748	94396911	hsa-napRNA-1413	-	repeatMask-Alu	human;chimp;baboon;rhesus_monkey;	4
chr3	166537872	166538023	hsa-napRNA-475-3	+	repeatMask-Alu	human;	1
chr3	187109010	187109161	hsa-napRNA-475-4	+	repeatMask-Alu	human;	1
chr2	95157039	95157214	hsa-napRNA-1414	-	intron	human;chimp;baboon;rhesus_monkey;	4
chr19	10304149	10304284	hsa-napRNA-1415	+	intergenic	human;chimp;rhesus_monkey;	3
chr11	33516166	33516317	hsa-napRNA-475-5	-	repeatMask-Alu	human;	1
chr12	27724827	27725083	hsa-napRNA-1416	+	repeatMask-Simple_repeat	human;chimp;baboon;rhesus_monkey;	4
chr1	148972344	148972510	hsa-napRNA-1417-1	+	intron	human;chimp;baboon;rhesus_monkey;mouse;opossum;	6
chr1	228114720	228114825	hsa-napRNA-1418	-	intergenic	human;chimp;baboon;rhesus_monkey;mouse;opossum;platypus;chicken;	8
chrX	108455379	108456448	hsa-napRNA-1419	+	intron	human;chimp;baboon;rhesus_monkey;	4
chr11	68272796	68272949	hsa-napRNA-1420	+	repeatMask-Alu	human;chimp;	2
chr2	200420370	200420735	hsa-napRNA-1421	+	intron	human;chimp;baboon;rhesus_monkey;	4
chr7	92747045	92747261	hsa-napRNA-1422	-	repeatMask-CR1	human;chimp;baboon;rhesus_monkey;mouse;	5
chr7	22564362	22564616	hsa-napRNA-1423	-	repeatMask-MIR	human;chimp;baboon;rhesus_monkey;mouse;	5
chr12	56190507	56190634	hsa-napRNA-1424	+	intergenic	human;chimp;baboon;rhesus_monkey;	4
chr9	35105374	35105681	hsa-napRNA-1425	-	intron	human;chimp;baboon;rhesus_monkey;chicken;	5
chr5	1271291	1272057	hsa-napRNA-1426	-	intron	human;chimp;baboon;rhesus_monkey;	4
chr20	37575377	37575553	hsa-napRNA-1427	-	repeatMask-Alu	human;chimp;baboon;rhesus_monkey;	4
chr18	8701471	8701643	hsa-napRNA-1428	-	repeatMask-MIR	human;chimp;	2
chr9	14823327	14824024	hsa-napRNA-1429	-	intron	human;chimp;baboon;rhesus_monkey;mouse;	5
chr1	120538404	120538570	hsa-napRNA-1417-2	-	intron	human;chimp;baboon;rhesus_monkey;mouse;opossum;	6
chr2	206193130	206193313	hsa-napRNA-1430	-	repeatMask-Alu	human;chimp;baboon;rhesus_monkey;	4
chr1	75920953	75921079	hsa-napRNA-937-2	-	repeatMask-Alu	human;chimp;	2
chr6	23300172	23300323	hsa-napRNA-475-6	-	repeatMask-Alu	human;	1
chr16	46387691	46388054	hsa-napRNA-1431	-	intergenic	human;chimp;platypus;	3
chr16	71582087	71582483	hsa-napRNA-1432	+	repeatMask-Alu	human;chimp;baboon;rhesus_monkey;	4
chr11	118909032	118909419	hsa-napRNA-1433	-	intron	human;chimp;baboon;rhesus_monkey;mouse;opossum;	6
chr3	160421956	160423424	hsa-napRNA-1434	+	repeatMask-Simple_repeat	human;chimp;rhesus_monkey;	3
chr2	222709163	222709299	hsa-napRNA-1435	-	intergenic	human;chimp;baboon;rhesus_monkey;	4
chr16	58643556	58643854	hsa-napRNA-1436	-	repeatMask-Alu	human;chimp;baboon;rhesus_monkey;	4
chr19	1151524	1151869	hsa-napRNA-1437	-	repeatMask-Alu	human;chimp;baboon;rhesus_monkey;platypus;	5
chr1	92804996	92805255	hsa-napRNA-1438	+	repeatMask-Alu	human;chimp;baboon;rhesus_monkey;	4
chr7	6147152	6147564	hsa-napRNA-1439	+	repeatMask-Alu	human;chimp;baboon;rhesus_monkey;	4
chr21	25588882	25589182	hsa-napRNA-1440	-	intron	human;chimp;baboon;rhesus_monkey;	4
chr4	2691509	2691647	hsa-napRNA-1441	+	repeatMask-L1	human;chimp;	2
chr12	132574158	132574318	hsa-napRNA-1442	+	intron	human;chimp;baboon;rhesus_monkey;opossum;	5
chr2	231123649	231124231	hsa-napRNA-1443	+	intron	human;chimp;baboon;rhesus_monkey;mouse;opossum;platypus;chicken;	8
chr16	88835352	88835724	hsa-napRNA-1444	-	intron	human;chimp;baboon;rhesus_monkey;mouse;platypus;	6
chr4	86716625	86717023	hsa-napRNA-1445	+	intron	human;chimp;baboon;rhesus_monkey;	4
chr8	140491855	140492197	hsa-napRNA-1446	+	repeatMask-Alu	human;chimp;baboon;rhesus_monkey;	4
chrX	154541754	154542124	hsa-napRNA-1447	+	intron	human;baboon;mouse;	3
chr3	138598180	138598304	hsa-napRNA-1448	-	repeatMask-MIR	human;chimp;baboon;rhesus_monkey;	4
chr9	95476159	95476758	hsa-napRNA-1449	-	intron	human;chimp;baboon;rhesus_monkey;	4
chr15	74760306	74760660	hsa-napRNA-1450	-	repeatMask-ERVL-MaLR	human;chimp;baboon;rhesus_monkey;	4
chr2	20226854	20227161	hsa-napRNA-1451	-	repeatMask-Alu	human;chimp;baboon;rhesus_monkey;	4
chr3	29357056	29358463	hsa-napRNA-1452	+	intron	human;chimp;	2
chr2	54404591	54404800	hsa-napRNA-1453	+	repeatMask-Alu	human;chimp;baboon;rhesus_monkey;	4
chr3	30610277	30611055	hsa-napRNA-1454	+	repeatMask-MIR	human;chimp;baboon;rhesus_monkey;	4
chr10	103906950	103907124	hsa-napRNA-1455	+	repeatMask-Alu	human;chimp;baboon;rhesus_monkey;	4
chr20	30641795	30642215	hsa-napRNA-1456	-	repeatMask-ERVL-MaLR	human;chimp;baboon;rhesus_monkey;	4
chr2	70257770	70257907	hsa-napRNA-692-2	-	repeatMask-Alu	human;chimp;baboon;chicken;	4
chr16	72099353	72099731	hsa-napRNA-1457	+	intron	human;chimp;baboon;rhesus_monkey;mouse;	5
chr9	96561510	96561683	hsa-napRNA-1458	-	repeatMask-Alu	human;chimp;	2
chr3	44040670	44040811	hsa-napRNA-1459	+	repeatMask-Alu	human;chimp;baboon;rhesus_monkey;	4
chr2	25770909	25771439	hsa-napRNA-1460	-	intron	human;chimp;baboon;rhesus_monkey;	4
chr2	55656371	55656930	hsa-napRNA-1461	-	intron	human;chimp;baboon;rhesus_monkey;	4
chr1	55244960	55245100	hsa-napRNA-1462	+	intron	human;chimp;baboon;rhesus_monkey;	4
chr14	63764385	63764550	hsa-napRNA-1463	+	repeatMask-Alu	human;chimp;baboon;	3
chr1	184491474	184491653	hsa-napRNA-1464	-	repeatMask-Alu	human;chimp;baboon;rhesus_monkey;	4
chr1	1654690	1654798	hsa-napRNA-1465	-	repeatMask-Alu	human;chimp;baboon;rhesus_monkey;	4
chr4	77548060	77548169	hsa-napRNA-1466	-	intergenic	human;chimp;baboon;rhesus_monkey;mouse;opossum;	6
chr4	145077301	145077835	hsa-napRNA-1467	-	intron	human;chimp;baboon;rhesus_monkey;	4
chr8	139961010	139961290	hsa-napRNA-1468	-	intron	human;chimp;baboon;rhesus_monkey;	4
chr1	171341010	171341162	hsa-napRNA-1469	+	intron	human;chimp;baboon;rhesus_monkey;mouse;opossum;platypus;chicken;	8
chr9	20578515	20579413	hsa-napRNA-1470	-	intron	human;chimp;baboon;rhesus_monkey;	4
chr3	114577508	114578165	hsa-napRNA-1471	-	intron	human;chimp;baboon;rhesus_monkey;	4
chr1	70268201	70268354	hsa-napRNA-1472	-	repeatMask-Alu	human;chimp;baboon;rhesus_monkey;	4
chr13	35310068	35310257	hsa-napRNA-1473	-	intergenic	human;chimp;baboon;rhesus_monkey;	4
chr22	42215502	42215687	hsa-napRNA-1474	-	repeatMask-Alu	human;chimp;baboon;rhesus_monkey;	4
chr12	88554415	88555082	hsa-napRNA-1475	-	intron	human;chimp;baboon;rhesus_monkey;	4
chr14	31409079	31409241	hsa-napRNA-1476	-	repeatMask-Alu	human;chimp;baboon;rhesus_monkey;	4
chr1	24515862	24516222	hsa-napRNA-1477	+	repeatMask-Alu	human;chimp;baboon;rhesus_monkey;	4
chr16	2004812	2005000	hsa-napRNA-1478	-	intron	human;chimp;baboon;rhesus_monkey;chicken;	5
chr12	38792353	38793405	hsa-napRNA-1479	-	intron	human;chimp;baboon;rhesus_monkey;	4
chr10	77631827	77632203	hsa-napRNA-1480	-	repeatMask-MIR	human;chimp;baboon;rhesus_monkey;mouse;	5
chr1	214414923	214415098	hsa-napRNA-1481	-	intron	human;chimp;baboon;rhesus_monkey;opossum;platypus;	6
chr17	45430833	45431000	hsa-napRNA-1482	-	intron	human;chimp;baboon;rhesus_monkey;mouse;opossum;platypus;	7
chr7	135716312	135716615	hsa-napRNA-1483	-	repeatMask-Alu	human;chimp;baboon;rhesus_monkey;	4
chr15	77364534	77365031	hsa-napRNA-1484	-	intron	human;chimp;baboon;rhesus_monkey;mouse;	5
chr14	20633949	20634194	hsa-napRNA-1485	+	repeatMask-Alu	human;chimp;baboon;rhesus_monkey;	4
chr22	39506533	39506898	hsa-napRNA-1486	+	repeatMask-MIR	human;chimp;baboon;rhesus_monkey;	4
chr12	32796408	32796536	hsa-napRNA-1487	-	repeatMask-Alu	human;chimp;baboon;rhesus_monkey;	4
chr15	97410530	97410731	hsa-napRNA-1488	+	repeatMask-Alu	human;chimp;baboon;rhesus_monkey;	4
chr12	27036203	27036856	hsa-napRNA-1489-1	+	intron	human;chimp;	2
chr1	148590968	148591431	hsa-napRNA-1490	-	intron	human;chimp;baboon;rhesus_monkey;	4
chr10	73806028	73806288	hsa-napRNA-1491	-	intron	human;chimp;baboon;rhesus_monkey;mouse;opossum;	6
chr17	1841476	1842168	hsa-napRNA-1492	+	intron	human;chimp;baboon;rhesus_monkey;	4
chr10	31350421	31351310	hsa-napRNA-1493	+	intron	human;chimp;baboon;rhesus_monkey;mouse;opossum;platypus;	7
chr10	77796188	77796450	hsa-napRNA-1494	-	intron	human;chimp;baboon;rhesus_monkey;	4
chr17	64819416	64819608	hsa-napRNA-1495	-	repeatMask-MIR	human;chimp;baboon;rhesus_monkey;	4
chr5	140440266	140440994	hsa-napRNA-1496	+	intron	human;chimp;baboon;rhesus_monkey;	4
chr16	52446237	52446558	hsa-napRNA-1497	-	intron	human;chimp;baboon;rhesus_monkey;mouse;opossum;	6
chr1	155461830	155462015	hsa-napRNA-1498	-	repeatMask-Alu	human;chimp;baboon;rhesus_monkey;	4
chr12	110135013	110135326	hsa-napRNA-1499	+	intron	human;chimp;baboon;rhesus_monkey;mouse;opossum;platypus;chicken;	8
chr10	24753151	24753303	hsa-napRNA-1500	-	repeatMask-Alu	human;chimp;baboon;rhesus_monkey;	4
chr2	201723120	201723329	hsa-napRNA-1501	-	intron	human;chimp;baboon;rhesus_monkey;mouse;opossum;chicken;zebrafish;	8
chr17	48105673	48105912	hsa-napRNA-1502	+	repeatMask-Alu	human;chimp;	2
chr7	28405585	28405716	hsa-napRNA-1503	-	repeatMask-Alu	human;chimp;baboon;rhesus_monkey;	4
chr7	93604716	93606620	hsa-napRNA-1504-1	+	repeatMask-Alu	human;chimp;baboon;rhesus_monkey;	4
chr2	224364613	224364735	hsa-napRNA-1505	+	repeatMask-Alu	human;chimp;baboon;rhesus_monkey;	4
chr19	49147488	49147671	hsa-napRNA-1506	+	repeatMask-Alu	human;chimp;baboon;rhesus_monkey;	4
chrX	131069302	131069835	hsa-napRNA-1507	+	repeatMask-MIR	human;chimp;baboon;rhesus_monkey;mouse;	5
chr6	57047396	57047942	hsa-napRNA-1508	+	repeatMask-TcMar-Tigger	human;chimp;baboon;rhesus_monkey;	4
chr3	38362689	38362936	hsa-napRNA-1509	+	intron	human;chimp;baboon;rhesus_monkey;mouse;opossum;chicken;	7
chr7	129626538	129627392	hsa-napRNA-1510	+	intron	human;chimp;baboon;rhesus_monkey;	4
chr4	49493655	49493821	hsa-napRNA-1511	-	intergenic	human;chimp;baboon;rhesus_monkey;mouse;	5
chr7	98967162	98967484	hsa-napRNA-1512	+	intron	human;chimp;baboon;rhesus_monkey;opossum;platypus;	6
chr12	3251299	3251400	hsa-napRNA-1513	+	intron	human;chimp;baboon;rhesus_monkey;	4
chr1	32121980	32122259	hsa-napRNA-1514	+	repeatMask-Alu	human;chimp;baboon;rhesus_monkey;	4
chr2	218569076	218569647	hsa-napRNA-1515	+	repeatMask-L2	human;chimp;baboon;rhesus_monkey;mouse;	5
chr17	81222366	81222684	hsa-napRNA-1516	-	intron	human;chimp;baboon;rhesus_monkey;opossum;platypus;	6
chr1	112691415	112691631	hsa-napRNA-1517	+	intron	human;chimp;baboon;rhesus_monkey;mouse;	5
chr10	79750002	79751329	hsa-napRNA-1518-1	-	intron	human;chimp;	2
chr9	109184251	109184433	hsa-napRNA-1519	-	repeatMask-Alu	human;chimp;baboon;rhesus_monkey;	4
chr1	53878402	53878641	hsa-napRNA-1520	-	repeatMask-MIR	human;chimp;baboon;rhesus_monkey;mouse;	5
chr19	50121775	50122099	hsa-napRNA-1152-2	+	repeatMask-Alu	human;baboon;rhesus_monkey;	3
chr9	114285732	114286014	hsa-napRNA-1521	+	intron	human;chimp;baboon;rhesus_monkey;	4
chr9	130481462	130481611	hsa-napRNA-1522	+	repeatMask-MIR	human;chimp;baboon;rhesus_monkey;mouse;	5
chr9	129824330	129824648	hsa-napRNA-1523	+	repeatMask-Alu	human;chimp;baboon;rhesus_monkey;platypus;	5
chr3	184313670	184313794	hsa-napRNA-1524	-	repeatMask-Alu	human;chimp;baboon;rhesus_monkey;mouse;	5
chr3	123136540	123136724	hsa-napRNA-1525	+	repeatMask-Alu	human;chimp;	2
chr3	172059243	172061200	hsa-napRNA-1526	+	repeatMask-L2	human;chimp;baboon;rhesus_monkey;mouse;	5
chr10	114483295	114483470	hsa-napRNA-1527	-	repeatMask-Alu	human;chimp;baboon;rhesus_monkey;	4
chr10	35070443	35070570	hsa-napRNA-1528	-	repeatMask-hAT-Charlie	human;chimp;baboon;rhesus_monkey;mouse;	5
chr5	98996870	98997156	hsa-napRNA-1529	-	repeatMask-Alu	human;chimp;baboon;rhesus_monkey;	4
chrX	150230884	150231002	hsa-napRNA-1530	-	intergenic	human;chimp;baboon;rhesus_monkey;	4
chr13	110880774	110882183	hsa-napRNA-1531	-	intron	human;chimp;baboon;rhesus_monkey;	4
chrX	136878086	136878587	hsa-napRNA-1532	-	intron	human;chimp;baboon;rhesus_monkey;	4
chr3	155988331	155988493	hsa-napRNA-1533	+	intergenic	human;chimp;baboon;rhesus_monkey;mouse;opossum;platypus;chicken;zebrafish;	9
chr20	62304839	62306174	hsa-napRNA-1534	+	intron	human;chimp;baboon;rhesus_monkey;opossum;	5
chr1	633374	633546	hsa-napRNA-1535	-	intron	human;chimp;baboon;mouse;platypus;chicken;zebrafish;	7
chr13	42111297	42111610	hsa-napRNA-1536	+	repeatMask-Alu	human;chimp;baboon;rhesus_monkey;	4
chr19	50104953	50105215	hsa-napRNA-545-3	-	repeatMask-Alu	human;chimp;	2
chr1	22808763	22808901	hsa-napRNA-1537	-	repeatMask-MIR	human;chimp;baboon;rhesus_monkey;platypus;	5
chr19	50101890	50102152	hsa-napRNA-545-4	-	repeatMask-Alu	human;chimp;	2
chr19	2210855	2211098	hsa-napRNA-1538	+	intron	human;chimp;baboon;rhesus_monkey;platypus;chicken;	6
chr16	88713778	88714135	hsa-napRNA-1539	+	intron	human;chimp;baboon;rhesus_monkey;mouse;opossum;platypus;	7
chr11	130085841	130086902	hsa-napRNA-1540	+	intron	human;chimp;baboon;rhesus_monkey;	4
chrX	27001200	27001503	hsa-napRNA-1541	+	repeatMask-Alu	human;chimp;baboon;rhesus_monkey;	4
chr10	16597955	16598134	hsa-napRNA-1542	+	repeatMask-MIR	human;chimp;baboon;rhesus_monkey;	4
chr13	48090418	48091764	hsa-napRNA-1543	-	repeatMask-L2	human;chimp;baboon;rhesus_monkey;	4
chr5	137076926	137077226	hsa-napRNA-1544	-	repeatMask-Alu	human;chimp;baboon;rhesus_monkey;	4
chr1	3830485	3830610	hsa-napRNA-937-3	+	repeatMask-Alu	human;chimp;	2
chr15	84420865	84421188	hsa-napRNA-1545	+	repeatMask-Alu	human;chimp;baboon;rhesus_monkey;	4
chr16	70269763	70270195	hsa-napRNA-1546	-	intron	human;chimp;baboon;rhesus_monkey;	4
chr2	179159281	179159863	hsa-napRNA-1547	-	intron	human;chimp;baboon;rhesus_monkey;	4
chr1	211724252	211724563	hsa-napRNA-1548	-	repeatMask-Alu	human;chimp;baboon;rhesus_monkey;	4
chr16	16232032	16232228	hsa-napRNA-1549	-	repeatMask-Alu	human;chimp;baboon;rhesus_monkey;	4
chrX	140033522	140033885	hsa-napRNA-1550-1	+	repeatMask-Simple_repeat	human;chimp;baboon;rhesus_monkey;mouse;opossum;platypus;chicken;	8
chr22	30086757	30087144	hsa-napRNA-1551	-	repeatMask-Alu	human;chimp;baboon;rhesus_monkey;	4
chr15	89594644	89595392	hsa-napRNA-1552	+	repeatMask-Low_complexity	human;chimp;baboon;rhesus_monkey;	4
chr17	42713389	42713684	hsa-napRNA-1553	-	repeatMask-Alu	human;chimp;baboon;rhesus_monkey;	4
chr17	8213883	8214164	hsa-napRNA-1554	-	repeatMask-Alu	human;chimp;rhesus_monkey;	3
chr6	148065749	148065909	hsa-napRNA-1555	+	intergenic	human;chimp;baboon;rhesus_monkey;mouse;	5
chr2	40397830	40398125	hsa-napRNA-1556	-	intron	human;chimp;baboon;rhesus_monkey;opossum;	5
chr13	65787531	65787673	hsa-napRNA-1550-2	-	intergenic	human;chimp;baboon;rhesus_monkey;mouse;opossum;platypus;chicken;	8
chr19	17314103	17314337	hsa-napRNA-1557	+	intron	human;chimp;baboon;rhesus_monkey;	4
chr16	1636912	1637119	hsa-napRNA-1558	+	repeatMask-Alu	human;chimp;baboon;rhesus_monkey;	4
chr12	3846093	3846284	hsa-napRNA-1559	+	repeatMask-L1	human;chimp;baboon;rhesus_monkey;mouse;opossum;platypus;	7
chr22	41412121	41412274	hsa-napRNA-1560	-	repeatMask-Alu	human;chimp;baboon;rhesus_monkey;	4
chr14	101953951	101954106	hsa-napRNA-1561	+	intergenic	human;chimp;baboon;rhesus_monkey;	4
chr3	48583171	48583392	hsa-napRNA-1562	-	intron	human;chimp;baboon;rhesus_monkey;mouse;opossum;chicken;	7
chr3	112696634	112696767	hsa-napRNA-1563	-	intergenic	human;chimp;baboon;rhesus_monkey;mouse;opossum;platypus;	7
chr1	154936114	154936271	hsa-napRNA-1564	-	repeatMask-Alu	human;chimp;baboon;rhesus_monkey;	4
chr12	76753482	76753681	hsa-napRNA-1565	-	repeatMask-Alu	human;chimp;baboon;rhesus_monkey;	4
chr19	5600260	5600616	hsa-napRNA-1566	-	intron	human;chimp;baboon;rhesus_monkey;	4
chr15	64953981	64954145	hsa-napRNA-1567	-	intergenic	human;	1
chr1	39934989	39935367	hsa-napRNA-1568	+	repeatMask-Alu	human;chimp;baboon;rhesus_monkey;	4
chr12	120074685	120074845	hsa-napRNA-1569	+	intron	human;chimp;baboon;rhesus_monkey;platypus;	5
chr11	67281184	67281458	hsa-napRNA-1570	+	intron	human;chimp;baboon;rhesus_monkey;mouse;platypus;chicken;	7
chr2	231091199	231091760	hsa-napRNA-1571	+	intron	human;chimp;baboon;rhesus_monkey;	4
chr4	169744820	169744930	hsa-napRNA-488-2	-	repeatMask-hAT-Charlie	human;chimp;baboon;rhesus_monkey;mouse;opossum;	6
chr19	15361822	15362109	hsa-napRNA-1572	-	intron	human;chimp;baboon;rhesus_monkey;mouse;platypus;	6
chr2	101701821	101702181	hsa-napRNA-1573	+	intron	human;chimp;baboon;rhesus_monkey;	4
chr5	98869882	98870686	hsa-napRNA-1574	-	intron	human;chimp;baboon;rhesus_monkey;	4
chr6	30488972	30489272	hsa-napRNA-1575	-	repeatMask-Alu	human;chimp;baboon;	3
chr17	40162153	40162724	hsa-napRNA-1576	+	intron	human;chimp;baboon;rhesus_monkey;	4
chr2	127358055	127358747	hsa-napRNA-1577	-	intron	human;chimp;baboon;rhesus_monkey;	4
chr6	44150310	44150563	hsa-napRNA-1578	+	intron	human;chimp;baboon;rhesus_monkey;opossum;	5
chr9	133054488	133054711	hsa-napRNA-1579	+	intron	human;chimp;baboon;rhesus_monkey;	4
chr7	148932301	148932434	hsa-napRNA-1580	-	repeatMask-Alu	human;chimp;baboon;rhesus_monkey;	4
chr1	211676208	211676329	hsa-napRNA-1581	+	repeatMask-Alu	human;chimp;baboon;rhesus_monkey;	4
chr16	18562477	18562685	hsa-napRNA-1582-1	+	repeatMask-Alu	human;chimp;baboon;rhesus_monkey;	4
chr22	40420576	40420846	hsa-napRNA-1583	-	intron	human;chimp;baboon;rhesus_monkey;chicken;	5
chr16	2443225	2443648	hsa-napRNA-1584	+	intron	human;chimp;baboon;rhesus_monkey;	4
chr8	123006531	123006733	hsa-napRNA-1585	-	repeatMask-Alu	human;chimp;baboon;rhesus_monkey;	4
chr5	139677295	139677452	hsa-napRNA-1586	+	intron	human;chimp;baboon;rhesus_monkey;mouse;	5
chrX	136884549	136884914	hsa-napRNA-1587	-	repeatMask-Alu	human;chimp;baboon;rhesus_monkey;	4
chr17	81698871	81699052	hsa-napRNA-1588	+	repeatMask-Alu	human;chimp;baboon;	3
chr1	116874325	116874789	hsa-napRNA-1589	-	repeatMask-Alu	human;chimp;baboon;rhesus_monkey;	4
chr7	2769013	2769282	hsa-napRNA-1590	-	repeatMask-Alu	human;chimp;baboon;rhesus_monkey;	4
chr17	75950147	75950405	hsa-napRNA-1591	-	repeatMask-Alu	human;chimp;baboon;rhesus_monkey;	4
chr19	8566485	8566982	hsa-napRNA-1592	-	repeatMask-Alu	human;	1
chr5	157236091	157236395	hsa-napRNA-1593	+	repeatMask-Alu	human;chimp;baboon;rhesus_monkey;	4
chr8	43240740	43240852	hsa-napRNA-1594	+	repeatMask-Satellite	human;	1
chr5	134671386	134671808	hsa-napRNA-1595	+	intron	human;chimp;baboon;rhesus_monkey;	4
chr8	61598069	61598816	hsa-napRNA-1596	-	intron	human;chimp;baboon;rhesus_monkey;	4
chr11	10750388	10750699	hsa-napRNA-1597	-	repeatMask-Alu	human;chimp;baboon;rhesus_monkey;	4
chr6	87537688	87538120	hsa-napRNA-1598	-	intron	human;chimp;baboon;rhesus_monkey;	4
chr7	27457921	27458127	hsa-napRNA-1599	-	intergenic	human;chimp;baboon;rhesus_monkey;mouse;opossum;chicken;	7
chr16	58036011	58036169	hsa-napRNA-1600	+	intron	human;chimp;baboon;rhesus_monkey;	4
chrX	65732934	65733059	hsa-napRNA-1601	+	repeatMask-Alu	human;chimp;baboon;rhesus_monkey;	4
chr9	83675474	83675909	hsa-napRNA-1602	-	intron	human;chimp;baboon;rhesus_monkey;	4
chr15	41934348	41934530	hsa-napRNA-1603	-	repeatMask-Alu	human;chimp;baboon;rhesus_monkey;	4
chr1	37509323	37509454	hsa-napRNA-1604	-	intron	human;chimp;baboon;rhesus_monkey;mouse;platypus;	6
chr2	44065426	44065533	hsa-napRNA-1605	-	repeatMask-Alu	human;chimp;baboon;rhesus_monkey;mouse;opossum;platypus;chicken;zebrafish;	9
chr1	90941309	90942046	hsa-napRNA-1606	-	intron	human;chimp;baboon;rhesus_monkey;mouse;opossum;	6
chr19	47946857	47947120	hsa-napRNA-545-5	+	repeatMask-Alu	human;chimp;	2
chr22	35878044	35878426	hsa-napRNA-1607	-	repeatMask-Alu	human;chimp;baboon;rhesus_monkey;	4
chr5	32382004	32382488	hsa-napRNA-1608	-	intron	human;chimp;baboon;rhesus_monkey;	4
chr16	68959305	68959714	hsa-napRNA-1609	+	repeatMask-Alu	human;chimp;baboon;rhesus_monkey;	4
chr3	197846160	197846389	hsa-napRNA-1610	+	repeatMask-Alu	human;chimp;baboon;rhesus_monkey;	4
chr16	34586471	34587287	hsa-napRNA-1611	-	intergenic	human;	1
chr16	49985920	49986360	hsa-napRNA-1612	-	repeatMask-Alu	human;chimp;baboon;rhesus_monkey;	4
chr4	101321741	101322135	hsa-napRNA-1613	-	intron	human;chimp;baboon;rhesus_monkey;mouse;opossum;platypus;	7
chr11	62153952	62154731	hsa-napRNA-1614	+	intergenic	human;chimp;baboon;rhesus_monkey;	4
chr12	131973286	131973461	hsa-napRNA-1615	+	repeatMask-Alu	human;chimp;baboon;rhesus_monkey;	4
chr15	85717402	85718006	hsa-napRNA-1616	+	intron	human;chimp;baboon;rhesus_monkey;mouse;opossum;	6
chr9	110112235	110112411	hsa-napRNA-1617	+	repeatMask-MIR	human;chimp;baboon;rhesus_monkey;	4
chr21	39419348	39419510	hsa-napRNA-1618	+	repeatMask-Alu	human;chimp;baboon;rhesus_monkey;	4
chr6	87198784	87199348	hsa-napRNA-1619	+	intron	human;chimp;baboon;rhesus_monkey;	4
chrX	50408564	50408688	hsa-napRNA-685-3	-	repeatMask-Alu	human;chimp;	2
chr17	44212939	44213217	hsa-napRNA-1620	-	intron	human;chimp;baboon;rhesus_monkey;mouse;	5
chr17	15290023	15290322	hsa-napRNA-1621	+	repeatMask-Alu	human;chimp;baboon;rhesus_monkey;	4
chr9	125199782	125200141	hsa-napRNA-692-3	+	repeatMask-Alu	human;	1
chr17	43831677	43831881	hsa-napRNA-1622	-	intron	human;chimp;baboon;rhesus_monkey;mouse;	5
chr9	116623562	116623779	hsa-napRNA-1623	-	repeatMask-MIR	human;chimp;baboon;rhesus_monkey;mouse;	5
chr6	80951552	80952280	hsa-napRNA-1624	-	repeatMask-hAT-Charlie	human;chimp;baboon;rhesus_monkey;	4
chr11	62701858	62702366	hsa-napRNA-1625	-	repeatMask-Alu	human;chimp;baboon;rhesus_monkey;	4
chr11	47478952	47479415	hsa-napRNA-1626	-	intron	human;chimp;baboon;rhesus_monkey;platypus;	5
chrX	68070359	68070505	hsa-napRNA-1627	-	intron	human;chimp;baboon;rhesus_monkey;mouse;opossum;chicken;	7
chr17	29461771	29463556	hsa-napRNA-1628	+	repeatMask-Alu	human;chimp;baboon;	3
chr5	10018945	10019073	hsa-napRNA-1629	+	repeatMask-Alu	human;chimp;baboon;rhesus_monkey;	4
chr12	81447017	81447163	hsa-napRNA-1630	+	repeatMask-Alu	human;chimp;	2
chr16	25053921	25054212	hsa-napRNA-1631	-	repeatMask-Alu	human;chimp;baboon;rhesus_monkey;	4
chr17	37267792	37267954	hsa-napRNA-1632	-	repeatMask-Alu	human;chimp;baboon;rhesus_monkey;	4
chr10	111129002	111129139	hsa-napRNA-1633	+	repeatMask-MIR	human;chimp;baboon;rhesus_monkey;mouse;	5
chr19	46826448	46826964	hsa-napRNA-1634	+	repeatMask-Alu	human;chimp;	2
chr19	48853831	48854006	hsa-napRNA-1635	-	intron	human;chimp;baboon;rhesus_monkey;mouse;	5
chr16	4424141	4424263	hsa-napRNA-1636-1	-	repeatMask-Alu	human;chimp;	2
chr13	28247283	28247850	hsa-napRNA-1637	+	intron	human;chimp;baboon;rhesus_monkey;	4
chr3	128680054	128680635	hsa-napRNA-1638	-	repeatMask-Alu	human;chimp;baboon;rhesus_monkey;	4
chrX	80752044	80752310	hsa-napRNA-1639	-	repeatMask-Alu	human;chimp;baboon;rhesus_monkey;	4
chr1	43387717	43388258	hsa-napRNA-1640	-	intron	human;chimp;baboon;rhesus_monkey;mouse;opossum;	6
chr17	1198460	1198640	hsa-napRNA-1641	+	repeatMask-Alu	human;chimp;baboon;rhesus_monkey;	4
chr22	41172663	41173622	hsa-napRNA-1642	+	intron	human;chimp;baboon;rhesus_monkey;	4
chr18	56730588	56730751	hsa-napRNA-1643	+	repeatMask-Alu	human;chimp;baboon;rhesus_monkey;	4
chr1	56130166	56130298	hsa-napRNA-1644	+	repeatMask-MIR	human;chimp;baboon;rhesus_monkey;	4
chr12	50658888	50659080	hsa-napRNA-1645	+	repeatMask-Alu	human;chimp;rhesus_monkey;	3
chr7	71206817	71206943	hsa-napRNA-1646	+	repeatMask-Alu	human;chimp;baboon;rhesus_monkey;	4
chr11	103220028	103220622	hsa-napRNA-1647	+	intron	human;chimp;baboon;rhesus_monkey;platypus;	5
chr14	30558091	30558217	hsa-napRNA-1396-2	-	repeatMask-Alu	human;chimp;	2
chr17	64657893	64658666	hsa-napRNA-1648	-	intron	human;chimp;baboon;rhesus_monkey;	4
chr5	132912197	132913351	hsa-napRNA-1649	-	repeatMask-Alu	human;chimp;baboon;rhesus_monkey;	4
chr3	150435351	150436244	hsa-napRNA-1650	+	intron	human;chimp;baboon;rhesus_monkey;	4
chr8	94656224	94656523	hsa-napRNA-1651	-	repeatMask-Alu	human;chimp;baboon;rhesus_monkey;	4
chr1	32246691	32246948	hsa-napRNA-1652	-	repeatMask-MIR	human;chimp;baboon;rhesus_monkey;	4
chr7	151747406	151747559	hsa-napRNA-1653	+	repeatMask-Alu	human;chimp;	2
chr3	128909099	128909343	hsa-napRNA-1654	+	intron	human;chimp;baboon;rhesus_monkey;mouse;	5
chr3	113465784	113466113	hsa-napRNA-1655	-	intron	human;chimp;baboon;rhesus_monkey;mouse;opossum;	6
chr2	87632873	87633069	hsa-napRNA-1656	+	intron	human;chimp;baboon;rhesus_monkey;	4
chr7	40085767	40085948	hsa-napRNA-1657	-	repeatMask-L1	human;chimp;baboon;rhesus_monkey;mouse;	5
chr4	102533496	102533844	hsa-napRNA-1658	+	repeatMask-Simple_repeat	human;chimp;baboon;rhesus_monkey;mouse;	5
chr15	22223096	22223226	hsa-napRNA-1659	-	repeatMask-Alu	human;chimp;baboon;rhesus_monkey;platypus;	5
chr20	59060642	59060918	hsa-napRNA-1660	-	repeatMask-Alu	human;chimp;baboon;rhesus_monkey;	4
chr2	227923484	227923644	hsa-napRNA-1661	+	repeatMask-CR1	human;chimp;baboon;rhesus_monkey;	4
chr17	28685004	28685806	hsa-napRNA-1662	+	repeatMask-Simple_repeat	human;chimp;baboon;rhesus_monkey;	4
chr1	54276884	54277170	hsa-napRNA-1663	-	repeatMask-hAT-Charlie	human;chimp;baboon;rhesus_monkey;	4
chr16	2073083	2073535	hsa-napRNA-1664	+	intron	human;chimp;baboon;rhesus_monkey;mouse;	5
chr19	47359584	47359767	hsa-napRNA-1665	+	repeatMask-Alu	human;chimp;baboon;rhesus_monkey;	4
chr17	62480480	62481120	hsa-napRNA-1666	+	intron	human;chimp;baboon;rhesus_monkey;mouse;opossum;	6
chr11	6510082	6510383	hsa-napRNA-1667	-	repeatMask-Alu	human;chimp;baboon;rhesus_monkey;	4
chr7	73385946	73386249	hsa-napRNA-1668	+	repeatMask-Alu	human;chimp;	2
chr1	24749813	24750003	hsa-napRNA-1669	+	repeatMask-Alu	human;chimp;baboon;rhesus_monkey;	4
chr9	124722723	124724795	hsa-napRNA-1670	-	repeatMask-Alu	human;chimp;baboon;rhesus_monkey;	4
chr15	80765493	80765650	hsa-napRNA-1671	-	repeatMask-Alu	human;chimp;baboon;rhesus_monkey;	4
chr2	148010178	148010761	hsa-napRNA-1672	-	intron	human;chimp;baboon;rhesus_monkey;	4
chr17	63540150	63540432	hsa-napRNA-1673	+	repeatMask-Alu	human;chimp;baboon;rhesus_monkey;	4
chr5	139339984	139340308	hsa-napRNA-1674	+	repeatMask-Alu	human;chimp;baboon;rhesus_monkey;	4
chr19	34449777	34450264	hsa-napRNA-1675	+	intron	human;chimp;baboon;rhesus_monkey;	4
chr9	69101903	69102143	hsa-napRNA-1676	+	repeatMask-Alu	human;chimp;baboon;rhesus_monkey;	4
chr17	39485286	39485713	hsa-napRNA-1677	-	repeatMask-Alu	human;chimp;baboon;rhesus_monkey;	4
chr1	92324862	92327317	hsa-napRNA-1678	+	repeatMask-MIR	human;chimp;baboon;rhesus_monkey;	4
chr17	35824728	35825649	hsa-napRNA-1679	+	intron	human;chimp;baboon;rhesus_monkey;mouse;opossum;	6
chr15	85753626	85753955	hsa-napRNA-1680	+	intergenic	human;chimp;baboon;rhesus_monkey;	4
chrX	17564494	17564796	hsa-napRNA-1681	+	intron	human;chimp;baboon;rhesus_monkey;mouse;	5
chr7	139021499	139022572	hsa-napRNA-1682	-	intergenic	human;chimp;baboon;rhesus_monkey;mouse;	5
chr16	3187807	3187994	hsa-napRNA-1683	-	intergenic	human;chimp;baboon;rhesus_monkey;	4
chr19	49359621	49359814	hsa-napRNA-1684	-	intron	human;chimp;baboon;rhesus_monkey;mouse;opossum;	6
chr10	102854683	102854876	hsa-napRNA-1685	+	repeatMask-Alu	human;chimp;baboon;	3
chr19	18123655	18123938	hsa-napRNA-1686	+	intron	human;chimp;baboon;rhesus_monkey;mouse;chicken;	6
chrX	121050186	121050343	hsa-napRNA-1687	+	intergenic	human;chimp;baboon;rhesus_monkey;mouse;opossum;platypus;chicken;	8
chrX	68785277	68785413	hsa-napRNA-600-2	+	intergenic	human;chimp;baboon;rhesus_monkey;mouse;opossum;platypus;chicken;zebrafish;	9
chr18	49460831	49461261	hsa-napRNA-1688	+	repeatMask-Alu	human;chimp;	2
chr7	72649866	72650063	hsa-napRNA-1689	-	repeatMask-Alu	human;chimp;rhesus_monkey;	3
chr2	229152163	229152562	hsa-napRNA-1690	-	intron	human;chimp;baboon;rhesus_monkey;	4
chr22	41214821	41215046	hsa-napRNA-1691	+	repeatMask-Alu	human;chimp;baboon;rhesus_monkey;	4
chr2	32426661	32426971	hsa-napRNA-1692	+	intron	human;chimp;baboon;rhesus_monkey;	4
chr15	51266111	51266216	hsa-napRNA-1693	+	intron	human;chimp;baboon;rhesus_monkey;	4
chr6	10843279	10843416	hsa-napRNA-1694	-	repeatMask-Alu	human;chimp;baboon;rhesus_monkey;	4
chr2	11710420	11710611	hsa-napRNA-1695	+	intron	human;chimp;baboon;rhesus_monkey;	4
chr15	74854119	74854580	hsa-napRNA-1696	-	intron	human;chimp;baboon;rhesus_monkey;	4
chr12	56610215	56610408	hsa-napRNA-1697	-	intron	human;chimp;baboon;rhesus_monkey;platypus;	5
chr4	141727546	141727681	hsa-napRNA-1698	+	repeatMask-L1	human;chimp;baboon;rhesus_monkey;	4
chrX	134413657	134413822	hsa-napRNA-1699	+	intron	human;chimp;baboon;rhesus_monkey;mouse;opossum;platypus;chicken;	8
chr16	57079292	57079545	hsa-napRNA-1700	+	repeatMask-Simple_repeat	human;chimp;baboon;rhesus_monkey;mouse;opossum;	6
chr10	14185489	14185758	hsa-napRNA-1701	+	intergenic	human;chimp;baboon;	3
chr7	105010898	105011739	hsa-napRNA-1702	-	intron	human;chimp;baboon;rhesus_monkey;	4
chr17	58428374	58428724	hsa-napRNA-1703	+	repeatMask-Alu	human;chimp;baboon;rhesus_monkey;	4
chr6	28939567	28939866	hsa-napRNA-1704	+	repeatMask-Alu	human;chimp;baboon;	3
chr8	128040684	128041668	hsa-napRNA-1705	+	repeatMask-Simple_repeat	human;chimp;baboon;rhesus_monkey;	4
chr16	19244504	19244634	hsa-napRNA-1706	-	repeatMask-Alu	human;chimp;baboon;rhesus_monkey;	4
chr14	49652554	49652703	hsa-napRNA-1707	-	intron	human;chimp;baboon;rhesus_monkey;	4
chr6	116361303	116361641	hsa-napRNA-1708	+	repeatMask-Alu	human;chimp;baboon;rhesus_monkey;	4
chr2	63443894	63444527	hsa-napRNA-1709	-	repeatMask-L2	human;chimp;baboon;rhesus_monkey;mouse;	5
chr3	73004384	73004890	hsa-napRNA-1710	+	repeatMask-Simple_repeat	human;chimp;baboon;rhesus_monkey;	4
chr8	11317577	11317917	hsa-napRNA-1711	+	intron	human;chimp;baboon;rhesus_monkey;	4
chr8	123326877	123327205	hsa-napRNA-1712	-	repeatMask-Alu	human;chimp;baboon;rhesus_monkey;	4
chr14	24032908	24033285	hsa-napRNA-1713	+	intron	human;chimp;baboon;rhesus_monkey;	4
chr15	64918668	64918984	hsa-napRNA-1714	+	repeatMask-Alu	human;chimp;baboon;rhesus_monkey;	4
chr1	180993425	180996536	hsa-napRNA-1715	-	repeatMask-Alu	human;chimp;baboon;rhesus_monkey;	4
chr9	103204426	103204609	hsa-napRNA-1716	-	intron	human;chimp;baboon;rhesus_monkey;	4
chr2	233849859	233852537	hsa-napRNA-1717	-	intron	human;chimp;baboon;rhesus_monkey;	4
chr15	64136613	64136842	hsa-napRNA-1718	+	intron	human;chimp;baboon;rhesus_monkey;mouse;opossum;platypus;	7
chr9	129807716	129807831	hsa-napRNA-1719	+	repeatMask-Alu	human;chimp;rhesus_monkey;	3
chr10	102379651	102379852	hsa-napRNA-1720	+	intron	human;chimp;baboon;rhesus_monkey;mouse;opossum;chicken;	7
chr3	114351878	114352333	hsa-napRNA-1721	-	intron	human;chimp;baboon;rhesus_monkey;mouse;opossum;	6
chr1	155857445	155857756	hsa-napRNA-1722	+	repeatMask-Alu	human;chimp;	2
chr2	47299810	47300106	hsa-napRNA-1723	+	repeatMask-Alu	human;chimp;baboon;rhesus_monkey;	4
chr18	58839730	58839955	hsa-napRNA-1724	+	repeatMask-Alu	human;chimp;	2
chr20	30668893	30669389	hsa-napRNA-1725	-	intron	human;chimp;baboon;rhesus_monkey;mouse;	5
chr1	153597447	153597741	hsa-napRNA-1726	+	repeatMask-Alu	human;chimp;baboon;rhesus_monkey;	4
chr11	27447215	27447868	hsa-napRNA-1727	-	intron	human;chimp;baboon;rhesus_monkey;	4
chr13	21138139	21138294	hsa-napRNA-1728	+	repeatMask-Alu	human;chimp;baboon;rhesus_monkey;	4
chr2	241216797	241216999	hsa-napRNA-1729	-	repeatMask-Alu	human;chimp;baboon;rhesus_monkey;opossum;	5
chr1	203460574	203460890	hsa-napRNA-1730	+	repeatMask-Alu	human;chimp;baboon;rhesus_monkey;	4
chr8	25509509	25511317	hsa-napRNA-1731	+	repeatMask-Simple_repeat	human;chimp;baboon;rhesus_monkey;	4
chr16	29504221	29504637	hsa-napRNA-821-2	-	intron	human;chimp;	2
chr15	90803861	90804166	hsa-napRNA-1732	+	intron	human;chimp;baboon;rhesus_monkey;mouse;	5
chr6	26342363	26342738	hsa-napRNA-1733	-	repeatMask-Alu	human;baboon;rhesus_monkey;	3
chr12	47651429	47651727	hsa-napRNA-1734	-	repeatMask-Alu	human;chimp;baboon;rhesus_monkey;	4
chr4	54144396	54144749	hsa-napRNA-1735	-	repeatMask-Alu	human;chimp;baboon;rhesus_monkey;	4
chr9	135816535	135816954	hsa-napRNA-1736	-	intron	human;chimp;baboon;rhesus_monkey;	4
chr9	93191947	93192107	hsa-napRNA-1737	+	repeatMask-Alu	human;chimp;	2
chr16	1763006	1763656	hsa-napRNA-1738	+	intron	human;chimp;baboon;rhesus_monkey;platypus;	5
chr14	74508952	74509237	hsa-napRNA-1739	-	intron	human;chimp;baboon;rhesus_monkey;	4
chr5	131330841	131331011	hsa-napRNA-1740	+	repeatMask-Alu	human;chimp;	2
chr6	150905430	150905649	hsa-napRNA-1741	+	intron	human;chimp;baboon;rhesus_monkey;	4
chr7	51376849	51377118	hsa-napRNA-1742	+	repeatMask-Alu	human;chimp;baboon;rhesus_monkey;	4
chr7	105064412	105066726	hsa-napRNA-1743	+	repeatMask-Simple_repeat	human;chimp;baboon;rhesus_monkey;	4
chr5	131219653	131219994	hsa-napRNA-1744	+	repeatMask-Alu	human;chimp;baboon;rhesus_monkey;	4
chr1	87004571	87006543	hsa-napRNA-1745	+	intron	human;chimp;baboon;rhesus_monkey;mouse;	5
chr6	25580990	25581242	hsa-napRNA-1746	+	repeatMask-Simple_repeat	human;chimp;baboon;rhesus_monkey;mouse;opossum;chicken;	7
chr10	90725657	90725821	hsa-napRNA-1747	+	repeatMask-Simple_repeat	human;chimp;baboon;rhesus_monkey;mouse;	5
chr1	90980215	90982309	hsa-napRNA-1748	-	intron	human;chimp;baboon;rhesus_monkey;	4
chr9	125018951	125019106	hsa-napRNA-1749	-	intron	human;chimp;baboon;rhesus_monkey;mouse;opossum;platypus;	7
chr9	107117671	107117916	hsa-napRNA-1750	+	intergenic	human;chimp;baboon;rhesus_monkey;mouse;opossum;platypus;	7
chr17	44858140	44858532	hsa-napRNA-1751	-	repeatMask-Alu	human;chimp;baboon;rhesus_monkey;	4
chr11	118245417	118245874	hsa-napRNA-1752	-	repeatMask-L2	human;chimp;rhesus_monkey;mouse;	4
chr3	152304444	152305142	hsa-napRNA-1753	+	intron	human;chimp;baboon;rhesus_monkey;	4
chr3	186554045	186554189	hsa-napRNA-1754	-	repeatMask-Alu	human;chimp;baboon;rhesus_monkey;	4
chr4	102818584	102819165	hsa-napRNA-1755	-	intron	human;chimp;baboon;rhesus_monkey;	4
chr3	20074982	20075304	hsa-napRNA-1756	+	repeatMask-Alu	human;chimp;baboon;rhesus_monkey;	4
chr8	6458349	6458457	hsa-napRNA-1757	+	repeatMask-Alu	human;chimp;baboon;rhesus_monkey;	4
chr20	62795788	62795930	hsa-napRNA-1758	-	repeatMask-Alu	human;chimp;baboon;rhesus_monkey;	4
chr13	36122776	36123204	hsa-napRNA-1759	-	intron	human;chimp;baboon;rhesus_monkey;mouse;	5
chr16	86352817	86353275	hsa-napRNA-1760	-	repeatMask-Alu	human;chimp;baboon;rhesus_monkey;	4
chr3	15569400	15569658	hsa-napRNA-1761	+	repeatMask-Alu	human;chimp;baboon;rhesus_monkey;	4
chr20	37732110	37732878	hsa-napRNA-1762	+	repeatMask-TcMar-Tigger	human;chimp;baboon;rhesus_monkey;	4
chr1	185676	185963	hsa-napRNA-1034-2	-	repeatMask-MIR	human;chimp;baboon;rhesus_monkey;	4
chrX	68243419	68243603	hsa-napRNA-1763	-	repeatMask-Alu	human;chimp;baboon;rhesus_monkey;	4
chr21	43717740	43717891	hsa-napRNA-1764	-	repeatMask-Alu	human;chimp;baboon;rhesus_monkey;	4
chr12	39420480	39421310	hsa-napRNA-1765	-	intron	human;chimp;baboon;rhesus_monkey;	4
chr10	24653917	24655418	hsa-napRNA-1766	-	intron	human;chimp;	2
chr14	73414425	73414668	hsa-napRNA-1767	-	repeatMask-Alu	human;chimp;baboon;rhesus_monkey;	4
chr22	20011833	20011978	hsa-napRNA-1768	-	repeatMask-MIR	human;chimp;baboon;rhesus_monkey;mouse;	5
chr2	32061337	32061652	hsa-napRNA-1769	-	repeatMask-Alu	human;chimp;baboon;rhesus_monkey;	4
chr9	2073342	2073565	hsa-napRNA-1770	+	intron	human;chimp;baboon;rhesus_monkey;mouse;opossum;platypus;	7
chr15	90769231	90769437	hsa-napRNA-1771	+	intron	human;chimp;baboon;rhesus_monkey;mouse;opossum;	6
chr10	127373866	127374057	hsa-napRNA-1772	+	intron	human;chimp;baboon;rhesus_monkey;mouse;opossum;chicken;	7
chr17	42358961	42359216	hsa-napRNA-1773	-	repeatMask-Alu	human;chimp;baboon;rhesus_monkey;	4
chr10	28632208	28632416	hsa-napRNA-1774	-	repeatMask-Alu	human;chimp;baboon;rhesus_monkey;	4
chr1	51332236	51332558	hsa-napRNA-1775	-	repeatMask-Alu	human;chimp;baboon;rhesus_monkey;	4
chr17	16285303	16285589	hsa-napRNA-1776	+	repeatMask-Alu	human;chimp;baboon;rhesus_monkey;	4
chr9	65653173	65653457	hsa-napRNA-377-4	+	repeatMask-Alu	human;	1
chr10	103995819	103996309	hsa-napRNA-1777	+	intron	human;chimp;baboon;	3
chr2	224804841	224805057	hsa-napRNA-1778	-	intron	human;chimp;baboon;rhesus_monkey;mouse;platypus;chicken;	7
chr7	16729098	16729458	hsa-napRNA-1779	+	repeatMask-Alu	human;chimp;baboon;rhesus_monkey;	4
chr5	25189184	25189361	hsa-napRNA-1780	-	intron	human;chimp;baboon;rhesus_monkey;mouse;	5
chr19	39942644	39942833	hsa-napRNA-1781	-	intergenic	human;chimp;baboon;rhesus_monkey;mouse;opossum;	6
chr3	51509499	51509666	hsa-napRNA-1782	+	repeatMask-Alu	human;chimp;baboon;rhesus_monkey;	4
chr2	160318227	160319257	hsa-napRNA-1783	-	intron	human;chimp;baboon;rhesus_monkey;	4
chr1	154555532	154555859	hsa-napRNA-1784	-	intron	human;chimp;baboon;rhesus_monkey;mouse;opossum;	6
chr10	75497015	75497385	hsa-napRNA-1785	+	intron	human;chimp;baboon;rhesus_monkey;mouse;	5
chr20	49628244	49628365	hsa-napRNA-1786	-	repeatMask-Alu	human;chimp;baboon;rhesus_monkey;	4
chr3	136718773	136719349	hsa-napRNA-1787	-	intron	human;chimp;baboon;rhesus_monkey;	4
chr12	113114505	113114638	hsa-napRNA-1788	-	repeatMask-MIR	human;chimp;baboon;rhesus_monkey;opossum;	5
chr6	28475640	28475923	hsa-napRNA-1789	-	repeatMask-Alu	human;chimp;baboon;rhesus_monkey;	4
chr8	118024514	118024944	hsa-napRNA-1790	-	repeatMask-L2	human;chimp;baboon;rhesus_monkey;	4
chr10	43613929	43614234	hsa-napRNA-1791	+	repeatMask-Alu	human;chimp;baboon;rhesus_monkey;	4
chr11	56691570	56691681	hsa-napRNA-1792	+	repeatMask-Simple_repeat	human;chimp;baboon;	3
chr18	55340607	55340870	hsa-napRNA-1793	-	intron	human;chimp;baboon;rhesus_monkey;	4
chr1	92655839	92656583	hsa-napRNA-1794	-	intron	human;chimp;baboon;rhesus_monkey;	4
chr2	230724838	230724994	hsa-napRNA-1795	-	intergenic	human;chimp;baboon;rhesus_monkey;mouse;opossum;	6
chr20	25308045	25308456	hsa-napRNA-1796	-	intron	human;chimp;baboon;rhesus_monkey;	4
chr3	19972669	19973329	hsa-napRNA-1797	+	repeatMask-TcMar-Tigger	human;chimp;baboon;rhesus_monkey;	4
chr17	49339472	49339593	hsa-napRNA-1798	-	intron	human;chimp;baboon;rhesus_monkey;	4
chr1	32381299	32381621	hsa-napRNA-1799	-	intron	human;chimp;baboon;rhesus_monkey;	4
chr6	128258843	128259752	hsa-napRNA-1800	-	repeatMask-hAT-Charlie	human;chimp;baboon;rhesus_monkey;	4
chr1	34118256	34118835	hsa-napRNA-1801	-	intron	human;chimp;baboon;rhesus_monkey;	4
chr16	67874266	67874438	hsa-napRNA-1802	+	intron	human;chimp;baboon;rhesus_monkey;mouse;	5
chr22	50194506	50194897	hsa-napRNA-1803	+	intron	human;chimp;baboon;rhesus_monkey;mouse;chicken;	6
chr17	12003173	12003615	hsa-napRNA-1804	+	repeatMask-Alu	human;chimp;baboon;rhesus_monkey;	4
chr1	168185468	168185590	hsa-napRNA-1805	+	repeatMask-Alu	human;chimp;baboon;rhesus_monkey;	4
chr6	135022440	135024116	hsa-napRNA-1806	-	intron	human;chimp;rhesus_monkey;	3
chr3	120568489	120568816	hsa-napRNA-1807	-	repeatMask-MIR	human;chimp;baboon;rhesus_monkey;mouse;	5
chr2	9708494	9708785	hsa-napRNA-1808	-	repeatMask-Alu	human;chimp;baboon;rhesus_monkey;	4
chr3	32703962	32704810	hsa-napRNA-1809	+	intron	human;chimp;baboon;rhesus_monkey;	4
chr7	36174394	36174674	hsa-napRNA-1810	+	intron	human;chimp;baboon;rhesus_monkey;	4
chr8	42744709	42744839	hsa-napRNA-1811	+	repeatMask-Alu	human;chimp;baboon;rhesus_monkey;	4
chr12	124923239	124923416	hsa-napRNA-1812	+	repeatMask-Alu	human;chimp;baboon;	3
chr1	235192208	235192730	hsa-napRNA-1813	-	intron	human;chimp;baboon;rhesus_monkey;	4
chr6	11921292	11921490	hsa-napRNA-1814	+	repeatMask-MIR	human;chimp;baboon;rhesus_monkey;mouse;	5
chr3	172341702	172343010	hsa-napRNA-1815	+	intron	human;chimp;baboon;rhesus_monkey;mouse;	5
chr20	37398832	37398972	hsa-napRNA-1816	+	intron	human;chimp;baboon;rhesus_monkey;	4
chr1	180978588	180979834	hsa-napRNA-1817	-	intron	human;chimp;baboon;rhesus_monkey;	4
chr16	78936109	78936360	hsa-napRNA-1818	+	intron	human;chimp;baboon;rhesus_monkey;mouse;	5
chr9	37495669	37495794	hsa-napRNA-1819	+	repeatMask-MIR	human;chimp;baboon;rhesus_monkey;mouse;	5
chr9	92617788	92618054	hsa-napRNA-1820	-	intron	human;chimp;baboon;rhesus_monkey;	4
chr2	9271099	9271205	hsa-napRNA-1821	-	intergenic	human;chimp;baboon;rhesus_monkey;mouse;opossum;chicken;	7
chr6	155270880	155271865	hsa-napRNA-1822	-	intron	human;chimp;baboon;rhesus_monkey;	4
chr10	21702280	21703459	hsa-napRNA-1823	+	intron	human;chimp;baboon;rhesus_monkey;	4
chr1	21827243	21827419	hsa-napRNA-1824	-	repeatMask-MIR	human;chimp;baboon;rhesus_monkey;	4
chr21	9101124	9101389	hsa-napRNA-1825	-	intron	human;	1
chr12	863432	864078	hsa-napRNA-1826	+	intron	human;chimp;baboon;rhesus_monkey;	4
chr3	132595397	132596029	hsa-napRNA-1827	-	intron	human;chimp;baboon;rhesus_monkey;	4
chr9	27287828	27288021	hsa-napRNA-1828	-	repeatMask-Alu	human;chimp;baboon;rhesus_monkey;	4
chr9	93561891	93562207	hsa-napRNA-1829	+	repeatMask-PiggyBac	human;chimp;baboon;rhesus_monkey;	4
chr11	46680282	46680486	hsa-napRNA-1830	-	intron	human;chimp;baboon;rhesus_monkey;mouse;opossum;	6
chr10	73743845	73744142	hsa-napRNA-1831	-	repeatMask-MIR	human;chimp;baboon;rhesus_monkey;mouse;	5
chr8	127803624	127804506	hsa-napRNA-1832	+	repeatMask-Alu	human;chimp;baboon;rhesus_monkey;	4
chr19	11058363	11058787	hsa-napRNA-1833	+	intron	human;chimp;baboon;rhesus_monkey;	4
chr3	52715418	52715605	hsa-napRNA-1834	-	repeatMask-Alu	human;chimp;baboon;rhesus_monkey;	4
chr1	14950420	14950552	hsa-napRNA-1835	+	intron	human;chimp;baboon;rhesus_monkey;	4
chr19	11091371	11092411	hsa-napRNA-1836	+	repeatMask-Simple_repeat	human;chimp;baboon;	3
chr12	65907421	65908603	hsa-napRNA-1837	+	repeatMask-Alu	human;chimp;baboon;rhesus_monkey;mouse;	5
chr12	2769909	2770150	hsa-napRNA-1838	-	intron	human;chimp;	2
chr15	50721102	50721248	hsa-napRNA-1839	-	repeatMask-Alu	human;chimp;baboon;rhesus_monkey;	4
chr17	42612506	42612946	hsa-napRNA-1840	+	intron	human;chimp;baboon;rhesus_monkey;mouse;	5
chr1	32745852	32746000	hsa-napRNA-1841	+	repeatMask-Alu	human;chimp;	2
chr10	102169695	102169857	hsa-napRNA-1842	+	repeatMask-Alu	human;chimp;baboon;rhesus_monkey;	4
chr19	17206376	17206677	hsa-napRNA-1843	+	intron	human;chimp;baboon;rhesus_monkey;	4
chr12	47975615	47975962	hsa-napRNA-1844	-	intron	human;chimp;baboon;rhesus_monkey;mouse;opossum;	6
chr6	150828411	150828630	hsa-napRNA-1845	+	intron	human;chimp;baboon;rhesus_monkey;mouse;opossum;platypus;	7
chr19	18033171	18033436	hsa-napRNA-1846	+	repeatMask-ERVL-MaLR	human;chimp;baboon;rhesus_monkey;mouse;opossum;platypus;	7
chr9	20004387	20004617	hsa-napRNA-1847	-	intergenic	human;chimp;baboon;rhesus_monkey;mouse;opossum;	6
chr12	357947	358487	hsa-napRNA-1848	-	intron	human;chimp;baboon;rhesus_monkey;	4
chr2	174335527	174336032	hsa-napRNA-1849	+	intron	human;chimp;baboon;rhesus_monkey;mouse;opossum;platypus;	7
chr10	26201392	26201518	hsa-napRNA-204-2	+	repeatMask-Alu	human;chimp;baboon;rhesus_monkey;	4
chr16	57184169	57185173	hsa-napRNA-1850	-	intron	human;chimp;baboon;rhesus_monkey;mouse;	5
chr11	66032643	66032943	hsa-napRNA-1851	-	repeatMask-Alu	human;chimp;baboon;	3
chr3	193155217	193155403	hsa-napRNA-1852	-	intron	human;chimp;baboon;rhesus_monkey;mouse;opossum;platypus;chicken;	8
chr1	56532184	56532423	hsa-napRNA-1853	-	intron	human;chimp;baboon;rhesus_monkey;mouse;opossum;	6
chr17	4391823	4392257	hsa-napRNA-1854	+	repeatMask-Alu	human;chimp;baboon;rhesus_monkey;	4
chr5	178502125	178502433	hsa-napRNA-1855	-	repeatMask-Alu	human;chimp;	2
chr9	85955885	85956359	hsa-napRNA-1856	+	intron	human;chimp;baboon;rhesus_monkey;mouse;opossum;	6
chr3	185816915	185817677	hsa-napRNA-1857	-	intron	human;chimp;baboon;rhesus_monkey;mouse;	5
chr4	67719733	67719956	hsa-napRNA-1858	+	repeatMask-Simple_repeat	human;chimp;baboon;rhesus_monkey;mouse;opossum;platypus;chicken;	8
chr6	116115220	116115690	hsa-napRNA-1859	+	intron	human;chimp;baboon;rhesus_monkey;mouse;	5
chr19	39459589	39459891	hsa-napRNA-1860	+	intron	human;chimp;baboon;rhesus_monkey;	4
chr5	139350994	139352287	hsa-napRNA-1861	+	repeatMask-L1	human;chimp;baboon;rhesus_monkey;	4
chr17	76026141	76026296	hsa-napRNA-1862	-	repeatMask-Alu	human;chimp;baboon;rhesus_monkey;	4
chr5	32143880	32145931	hsa-napRNA-1863	-	intron	human;chimp;baboon;rhesus_monkey;	4
chr10	124971001	124971964	hsa-napRNA-1864	+	intron	human;chimp;baboon;rhesus_monkey;	4
chr16	30038599	30038759	hsa-napRNA-1865	+	repeatMask-Alu	human;chimp;baboon;rhesus_monkey;	4
chr11	121360367	121360541	hsa-napRNA-1866	-	intergenic	human;chimp;baboon;rhesus_monkey;mouse;opossum;chicken;	7
chr5	72897692	72900005	hsa-napRNA-1867	+	repeatMask-Simple_repeat	human;chimp;baboon;rhesus_monkey;mouse;opossum;platypus;	7
chr14	67350690	67351475	hsa-napRNA-1868	-	intron	human;chimp;baboon;rhesus_monkey;	4
chr2	224793072	224793399	hsa-napRNA-1869	-	intron	human;chimp;baboon;rhesus_monkey;mouse;opossum;platypus;chicken;	8
chr12	1948231	1948379	hsa-napRNA-1870	-	intron	human;chimp;baboon;rhesus_monkey;	4
chr1	167403570	167404784	hsa-napRNA-1871	+	intron	human;chimp;baboon;rhesus_monkey;	4
chr20	35441269	35441458	hsa-napRNA-1872	+	repeatMask-Alu	human;chimp;baboon;rhesus_monkey;	4
chr16	24952370	24952580	hsa-napRNA-1873	-	intron	human;chimp;baboon;rhesus_monkey;mouse;opossum;	6
chr22	41838831	41839032	hsa-napRNA-1874	+	repeatMask-L2	human;chimp;baboon;rhesus_monkey;	4
chr9	34002575	34002769	hsa-napRNA-1875	-	repeatMask-Alu	human;chimp;baboon;rhesus_monkey;	4
chr9	134424938	134425136	hsa-napRNA-1876	+	intron	human;chimp;baboon;rhesus_monkey;	4
chr3	180955429	180955752	hsa-napRNA-1877	+	intron	human;chimp;baboon;rhesus_monkey;	4
chr2	136329287	136329391	hsa-napRNA-1878	-	intergenic	human;chimp;baboon;rhesus_monkey;mouse;platypus;	6
chr11	67583844	67584133	hsa-napRNA-1879	+	intron	human;chimp;baboon;rhesus_monkey;mouse;platypus;	6
chr19	3349507	3349896	hsa-napRNA-1880	+	repeatMask-Alu	human;chimp;baboon;rhesus_monkey;	4
chr2	74852521	74852653	hsa-napRNA-1881	+	repeatMask-Alu	human;chimp;baboon;rhesus_monkey;	4
chr4	150538926	150539073	hsa-napRNA-1882	-	repeatMask-Alu	human;chimp;baboon;rhesus_monkey;	4
chr6	116133963	116134758	hsa-napRNA-1883	+	intron	human;chimp;baboon;rhesus_monkey;mouse;	5
chr12	50276392	50276560	hsa-napRNA-1884	-	intron	human;chimp;baboon;rhesus_monkey;	4
chr20	43653345	43653644	hsa-napRNA-1885	+	repeatMask-Alu	human;chimp;baboon;rhesus_monkey;	4
chr2	95100536	95100836	hsa-napRNA-1886	-	intron	human;chimp;baboon;rhesus_monkey;opossum;	5
chr15	43820634	43821003	hsa-napRNA-1887	-	repeatMask-Alu	human;chimp;baboon;rhesus_monkey;	4
chr15	99806066	99806218	hsa-napRNA-692-4	-	repeatMask-Alu	human;chimp;opossum;	3
chr8	56049671	56049792	hsa-napRNA-1888	-	intergenic	human;chimp;baboon;rhesus_monkey;mouse;opossum;platypus;chicken;	8
chr8	61708934	61711730	hsa-napRNA-1889	-	repeatMask-RTE-X	human;chimp;baboon;rhesus_monkey;mouse;	5
chr17	65018303	65018788	hsa-napRNA-1890	-	intron	human;chimp;baboon;rhesus_monkey;	4
chr9	37155485	37156206	hsa-napRNA-1891	+	intron	human;chimp;rhesus_monkey;mouse;	4
chr13	100493793	100494008	hsa-napRNA-1892	+	repeatMask-Alu	human;chimp;baboon;rhesus_monkey;	4
chr17	715375	715525	hsa-napRNA-1893	-	repeatMask-Alu	human;chimp;baboon;rhesus_monkey;	4
chr8	78759217	78759391	hsa-napRNA-1894	-	repeatMask-L1	human;chimp;baboon;rhesus_monkey;mouse;opossum;chicken;	7
chr10	24221717	24221961	hsa-napRNA-1895	+	repeatMask-Alu	human;chimp;baboon;rhesus_monkey;	4
chr16	34572589	34572825	hsa-napRNA-1896	-	intergenic	human;	1
chr1	154320170	154320291	hsa-napRNA-1897	+	repeatMask-Alu	human;chimp;baboon;rhesus_monkey;	4
chr5	160049992	160050138	hsa-napRNA-1898	+	repeatMask-Alu	human;chimp;baboon;rhesus_monkey;	4
chr3	32040125	32040682	hsa-napRNA-1899	+	repeatMask-Alu	human;chimp;baboon;rhesus_monkey;	4
chr2	134414994	134415725	hsa-napRNA-1900	+	intron	human;chimp;baboon;rhesus_monkey;	4
chr7	56064907	56065028	hsa-napRNA-147-3	+	repeatMask-Alu	human;chimp;	2
chr16	14833198	14833414	hsa-napRNA-1582-2	-	repeatMask-Alu	human;chimp;baboon;rhesus_monkey;	4
chr11	115393823	115394818	hsa-napRNA-1901	-	intron	human;chimp;baboon;rhesus_monkey;mouse;opossum;	6
chr6	161050025	161050846	hsa-napRNA-1902	+	repeatMask-CR1	human;chimp;baboon;rhesus_monkey;mouse;	5
chr4	67653877	67654656	hsa-napRNA-1903	-	intron	human;chimp;	2
chr8	38721865	38721998	hsa-napRNA-1904	+	repeatMask-Alu	human;chimp;baboon;rhesus_monkey;	4
chr6	27683746	27684062	hsa-napRNA-1905	+	repeatMask-Alu	human;chimp;baboon;rhesus_monkey;	4
chr5	132494937	132495089	hsa-napRNA-1906	-	repeatMask-Alu	human;chimp;baboon;rhesus_monkey;	4
chr15	72730419	72730577	hsa-napRNA-1907	+	repeatMask-Alu	human;chimp;rhesus_monkey;	3
chr1	179121153	179121594	hsa-napRNA-1908	-	intron	human;chimp;baboon;rhesus_monkey;mouse;opossum;platypus;	7
chr5	14037910	14038246	hsa-napRNA-1909	+	repeatMask-Alu	human;chimp;baboon;rhesus_monkey;	4
chr16	10327973	10328365	hsa-napRNA-1910	-	repeatMask-Alu	human;chimp;baboon;	3
chr2	183021101	183022692	hsa-napRNA-1911	-	intron	human;chimp;baboon;rhesus_monkey;	4
chr6	154778045	154778922	hsa-napRNA-1912	+	repeatMask-Alu	human;chimp;baboon;rhesus_monkey;	4
chr8	9945716	9945866	hsa-napRNA-1913	+	repeatMask-Alu	human;chimp;baboon;rhesus_monkey;	4
chr6	71167247	71167464	hsa-napRNA-1914	+	intergenic	human;chimp;baboon;rhesus_monkey;mouse;opossum;platypus;	7
chr17	49318751	49318986	hsa-napRNA-1915	-	intron	human;chimp;baboon;rhesus_monkey;mouse;	5
chr21	42967951	42968157	hsa-napRNA-1916	-	intergenic	human;chimp;baboon;rhesus_monkey;	4
chr8	30388421	30388618	hsa-napRNA-1917	+	intron	human;zebrafish;	2
chr17	8440317	8440499	hsa-napRNA-1918	+	repeatMask-Alu	human;chimp;baboon;rhesus_monkey;	4
chr19	51360648	51360883	hsa-napRNA-1919	-	repeatMask-Alu	human;chimp;	2
chr16	68070220	68070939	hsa-napRNA-1920	+	intron	human;chimp;baboon;rhesus_monkey;	4
chr12	111459637	111459833	hsa-napRNA-1921	-	repeatMask-Alu	human;chimp;baboon;rhesus_monkey;	4
chr5	140708589	140708958	hsa-napRNA-1922	-	repeatMask-Alu	human;chimp;	2
chr9	64131686	64131935	hsa-napRNA-1923	+	intergenic	human;chimp;baboon;rhesus_monkey;	4
chr1	203558687	203558848	hsa-napRNA-1924	+	repeatMask-MIR	human;chimp;baboon;rhesus_monkey;mouse;	5
chr12	121273408	121273596	hsa-napRNA-1925	-	repeatMask-L2	human;chimp;baboon;rhesus_monkey;platypus;	5
chr17	80248778	80249144	hsa-napRNA-1926	+	intron	human;chimp;baboon;rhesus_monkey;opossum;platypus;	6
chr11	688057	688330	hsa-napRNA-1927	-	intron	human;chimp;baboon;rhesus_monkey;	4
chr10	45727968	45728861	hsa-napRNA-1928	+	repeatMask-Alu	human;baboon;rhesus_monkey;	3
chr11	34209063	34209334	hsa-napRNA-1929	+	repeatMask-Alu	human;chimp;baboon;rhesus_monkey;	4
chr3	52755529	52756370	hsa-napRNA-1930	-	intron	human;chimp;baboon;rhesus_monkey;	4
chr9	36656025	36657240	hsa-napRNA-1931	+	repeatMask-TcMar-Tigger	human;chimp;baboon;rhesus_monkey;	4
chr6	140891621	140892690	hsa-napRNA-1932	-	intron	human;chimp;baboon;rhesus_monkey;	4
chr4	140928497	140928851	hsa-napRNA-1933	-	repeatMask-Alu	human;chimp;	2
chr19	19279390	19280012	hsa-napRNA-1934	-	intron	human;chimp;baboon;rhesus_monkey;	4
chr19	18152201	18152354	hsa-napRNA-1935	+	repeatMask-Alu	human;chimp;baboon;rhesus_monkey;	4
chr13	23871146	23871304	hsa-napRNA-1936	-	intron	human;chimp;baboon;rhesus_monkey;	4
chrX	85003056	85003380	hsa-napRNA-1937	-	repeatMask-Alu	human;chimp;	2
chr17	67812180	67812498	hsa-napRNA-1938	-	repeatMask-Alu	human;chimp;	2
chr7	76561226	76562605	hsa-napRNA-1939	+	intron	human;chimp;	2
chr3	108210365	108210480	hsa-napRNA-1940	-	repeatMask-Alu	human;chimp;baboon;rhesus_monkey;	4
chr13	110707363	110707721	hsa-napRNA-1941	+	repeatMask-Alu	human;chimp;baboon;rhesus_monkey;	4
chr12	48682599	48682936	hsa-napRNA-1942	+	repeatMask-Alu	human;chimp;rhesus_monkey;	3
chr5	16803586	16803997	hsa-napRNA-1943	-	repeatMask-MIR	human;chimp;baboon;rhesus_monkey;	4
chr3	123960154	123960546	hsa-napRNA-1944	-	repeatMask-MIR	human;chimp;baboon;rhesus_monkey;	4
[truncated: 14,610 more rows]

## Sheet: Fig. S5
supplementary Fig. 5b
hsa-ACA-1							hsa-ACA-2							hsa-ACA-232							DINAP
time (h)	0	1	2	4	8		time (h)	0	1	2	4			time (h)	0	1	2	4	8		time (h)	0	2	4	8
rep1	1	0.587214	0.57215	0.415475	0.397229		rep1	1	0.494507	0.348721	0.279267			rep1	1	0.653512	0.579751	0.409048	0.493991		rep1	1	0.605334	0.339642	0.104059
rep2	1	0.826755	0.348265	0.259139	0.262551		rep2	1	1.28005	0.311424	0.145225			rep2	1	0.805682	0.413994	0.485061	0.36181		rep2	1	0.936294	0.739051	0.251653
rep3	1	0.523618	0.33339	0.27268	0.242612		rep3	1	0.638103	0.543658	0.219775			rep3	1	0.666397	0.52725	0.446836	0.465878		rep3	1	0.362189	0.162329	0.276661
supplementary Fig. 5c
hsa-sliRNA-1							hsa-sliRNA-2							hsa-sliRNA-6							ACTB-intron
time (min)	0	20	40	60	120		time (min)	0	20	40	60	120		time (min)	0	20	40	60	120		time (min)	0	20	40	60	120
rep1	1	1.03369	1.02299	0.765561	0.438704		rep1	1	0.459029	0.455184	0.393205	0.476118		rep1	1	0.370703	0.3212	0.339507	0.217574		rep1	1	0.057491	0.0177161	0.00439543	0.00311234
rep2	1	1.14114	0.572097	0.343317	0.135918		rep2	1	0.543849	0.403688	0.354844	0.315645		rep2	1	0.378808	0.348272	0.471194	0.246872		rep2	1	0.066565	0.006796	0.001661	0.001059
rep3	1	1.03366	0.833084	0.562272	0.309012		rep3	1	0.495608	0.410405	0.449687	0.286731		rep3	1	0.418022	0.247816	0.206066	0.146865		rep3	1	0.0904984	0.0127652	0.011387	0.0034553
supplementary Fig. 5d
hsa-snotron-1							hsa-snotron-3							SNORD2							SNORD12B
time (min)	0	20	40	60			time (min)	0	20	40	60	120		time (min)	0	20	40	60			time (min)	0	20	40	60	120
rep1	1	0.380767	0.132279	0.09169			rep1	1	0.948658	0.767392	0.593499	0.480465		rep1	1	0.417359	0.198687	0.348241			rep1	1	0.80333	0.306554	0.262168	0.241886
rep2	1	0.387442	0.169736	0.08111			rep2	1	0.917718	0.800766	0.632947	0.407649		rep2	1	0.478011	0.226199	0.145547			rep2	1	0.54393	0.300948	0.286978	0.208083
rep3	1	0.67787	0.153436	0.079865			rep3	1	0.919574	0.798933	0.657764	0.529275		rep3	1	0.613411	0.202662	0.153446			rep3	1	0.404941	0.249794	0.237842	0.159516
supplementary Fig. 5e
hsa-misRNA-1							hsa-misRNA-2							hsa-misRNA-3							hsa-misRNA-4
time (min)	0	20	40	60			time (min)	0	20	40	60			time (min)	0	20	40	60			time (min)	0	20	40	60
rep1	1	0.509152	0.225712	0.25714			rep1	1	0.683448	0.359542	0.474048			rep1	1	0.606733	0.154394	0.119198			rep1	1	0.47025	0.185632	0.036499
rep2	1	0.449375	0.215784	0.25198			rep2	1	0.7919	0.257838	0.164377			rep2	1	0.499459	0.155531	0.057716			rep2	1	0.479042	0.151781	0.056386
rep3	1	0.530962	0.299077	0.182643			rep3	1	0.611313	0.381837	0.206918			rep3	1	0.604425	0.19594	0.092019			rep3	1	0.61722	0.200461	0.091513
let-7f-5p							miR-93-3p							miR-125a-5p
time (min)	0	20	40	60			time (min)	0	20	40	60			time (min)	0	20	40	60
rep1	1	1.39124	0.49677	0.639865			rep1	1	0.986899	0.55002	0.363998			rep1	1	1.07455	0.714269	0.635625
rep2	1	0.921423	0.910647	0.362502			rep2	1	0.86808	0.656024	0.27098			rep2	1	0.858868	0.621308	0.302869
rep3	1	0.632913	0.384787	0.191265			rep3	1	0.623241	0.522416	0.361807			rep3	1	0.641497	0.468936	0.293197
supplementary Fig. 5f
ZNF148							UEB3A							SPA
time (min)	0	20	40	60	120		time (h)	0	1	2	4	8		time (h)	0	1	2	4
rep1	1	0.960817	0.960318	0.704873	0.393942		rep1	1	0.758807	0.806135	0.545579	0.404349		rep1	1	0.955614	0.972766	0.519041
rep2	1	1.1141	0.95691	0.882112	0.50942		rep2	1	0.649627	0.473914	0.326156	0.226489		rep2	1	1.3101	0.531716	0.289559
rep3	1	0.986818	0.725467	0.662342	0.380238		rep3	1	0.826746	0.696449	0.531508	0.341274		rep3	1	0.834289	0.653465	0.43276

[truncated: 11 more sheets: Fig. S6, Fig. S8, Fig. S9, Fig. S10, Fig. S11, Fig. S12, Fig. S13, Fig.S14, Fig. S18, Fig. S19, Fig. S20]
